# Supplementary material for: Structural evolution of nitrogenase over 3 billion years
Source: eLife. 2025 Sep 11;14:RP105613. doi: 10.7554/eLife.105613 (PMC12425478; doi:10.7554/eLife.105613)
Supplement: Figure 2—source code 1. [file elife-105613-fig2-code1.zip]

Archive with 1 entries (1 files):
- eLife-VOR-ADV-2024-105613/figure2SourceCode.ipynb
