# Supplementary material for: Structural evolution of nitrogenase over 3 billion years
Source: eLife. 2025 Sep 11;14:RP105613. doi: 10.7554/eLife.105613 (PMC12425478; doi:10.7554/eLife.105613)
Supplement: Figure 2—source code 1. [file elife-105613-fig2-code1.zip › eLife-VOR-ADV-2024-105613/figure2SourceCode.ipynb]

# %% [code]
import pandas as pd
import matplotlib.pyplot as plt
import numpy as np
import seaborn as sns
import networkx as nx
import numpy as np
plt.rcParams['svg.fonttype'] = 'none'

# %% [code]
ddkk_usalign = pd.read_csv(
    'Figure2-SourceData1.csv', sep='\s+', header=None, 
    names=['pdb1', 'pdb2', 'tm-score', 'tm-score2', 'rmsd', 'id1', 'id2', 'idali', 'l1', 'l2', 'lali']
)
ddkk_usalign['pdb1'] = ddkk_usalign['pdb1'].apply(lambda x: x.split('.')[0])
ddkk_usalign['pdb2'] = ddkk_usalign['pdb2'].apply(lambda x: x.split('.')[0])

# %% [markdown]
**Figure 2A**: Distribution of RMSD across the DDKK all-vs-all structural alignment.

# %% [code]
g = sns.displot(
    data=ddkk_usalign, x='rmsd', height=3, aspect=1.0, bins=25
)
g.set_xlabels('RMSD ($\AA$)')
# g.savefig('figure2.A.svg')

# %% [markdown]
**Figure 2B**: Joint distribution of RMSD (x-axis) and sequence identity (y-axis)

# %% [code]
g = sns.displot(y='idali', x='rmsd', data=ddkk_usalign, height=3, bins=20, cbar=True, aspect=1.2)
g.set_ylabels('Sequence identity')
g.set_xlabels('RMSD ($\AA$)')
# g.savefig('figure2.B.svg')

# %% [markdown]
To study the clustering, we will start by considering hierarchical clustering, generated by the clustermap method. First, we need to pivot the table.

# %% [code]
reference = pd.read_csv('Figure2-SourceData2.csv')
reference_types = reference[['id', 'clade']].set_index('id').to_dict()['clade']

# %% [markdown]
**Figure 2C**: DDKK-structural alignment clustermap, based on RMSD. Each point of the matrix represents the alignment of a protein against another protein.

# %% [code]
ddkk_usalign_matrix = ddkk_usalign.drop_duplicates(
    subset=['pdb1', 'pdb2'], keep='first'
).pivot(columns='pdb1', index='pdb2', values='rmsd').dropna()


palette = {
    'nif-i': '#EB5882',
    'nif-ii': '#86D3EB',
    'nif-iii': '#E67355',
    'an': '#55E6B8',
    'other': '#8F655A'
}
colors_rows = [palette[reference_types[x]] for x in ddkk_usalign_matrix.index.to_list()]
colors_columns = [palette[reference_types[x]] for x in ddkk_usalign_matrix.columns]


g = sns.clustermap(
    data=ddkk_usalign_matrix, figsize=(6, 6), col_cluster=True, vmin=0.7, xticklabels=False, yticklabels=False,
    row_colors=colors_rows, col_colors=colors_columns, cmap='flare'
)
# g.savefig('figure2.C.svg')

# %% [code]
