# Supplementary material for: Structural evolution of nitrogenase over 3 billion years
Source: eLife. 2025 Sep 11;14:RP105613. doi: 10.7554/eLife.105613 (PMC12425478; doi:10.7554/eLife.105613)
Supplement: Figure 2—source data 1. [file elife-105613-fig2-data1.csv]

nsdb-000001.clean.pdb:A:D:E:B	nsdb-000001.clean.pdb:A:D:E:B	1.0000	1.0000	0.00	1.000	1.000	1.000	1974	1974	1974
nsdb-000002.clean.pdb:D:A:E:B	nsdb-000001.clean.pdb:D:A:E:B	0.9790	0.9869	1.35	0.596	0.601	0.603	1990	1974	1966
nsdb-000003.clean.pdb:A:D:E:B	nsdb-000001.clean.pdb:D:A:B:E	0.9882	0.9912	0.96	0.633	0.635	0.638	1980	1974	1966
nsdb-000004.clean.pdb:D:A:E:B	nsdb-000001.clean.pdb:D:A:E:B	0.9934	0.9889	1.02	0.645	0.642	0.646	1965	1974	1962
nsdb-000005.clean.pdb:D:A:E:B	nsdb-000001.clean.pdb:A:D:B:E	0.9106	0.9243	1.92	0.344	0.350	0.372	2004	1974	1856
nsdb-000006.clean.pdb:A:D:B:E	nsdb-000001.clean.pdb:A:D:B:E	0.9890	0.9780	1.19	0.496	0.490	0.498	1952	1974	1944
nsdb-000007.clean.pdb:D:A:E:B	nsdb-000001.clean.pdb:A:D:B:E	0.9764	0.8760	2.14	0.388	0.348	0.388	1768	1974	1766
nsdb-000008.clean.pdb:A:D:B:E	nsdb-000001.clean.pdb:A:D:B:E	0.9494	0.9053	2.19	0.363	0.346	0.374	1881	1974	1826
nsdb-000009.clean.pdb:D:A:B:E	nsdb-000001.clean.pdb:A:D:E:B	0.9255	0.9255	1.75	0.376	0.376	0.401	1974	1974	1852
nsdb-000010.clean.pdb:D:A:E:B	nsdb-000001.clean.pdb:A:D:B:E	0.9477	0.9211	1.82	0.376	0.366	0.391	1918	1974	1846
nsdb-000011.clean.pdb:D:A:E:B	nsdb-000001.clean.pdb:D:A:E:B	0.9085	0.9235	1.96	0.356	0.362	0.385	2007	1974	1856
nsdb-000012.clean.pdb:A:D:E:B	nsdb-000001.clean.pdb:D:A:B:E	0.9868	0.9918	1.10	0.593	0.596	0.597	1984	1974	1970
nsdb-000013.clean.pdb:A:D:B:E	nsdb-000001.clean.pdb:A:D:B:E	0.9873	0.9863	1.23	0.604	0.604	0.608	1972	1974	1962
nsdb-000014.clean.pdb:A:D:B:E	nsdb-000001.clean.pdb:D:A:E:B	0.9034	0.9205	2.07	0.353	0.360	0.383	2012	1974	1854
nsdb-000015.clean.pdb:D:A:E:B	nsdb-000001.clean.pdb:D:A:E:B	0.9180	0.9208	1.89	0.364	0.365	0.390	1980	1974	1848
nsdb-000016.clean.pdb:A:D:B:E	nsdb-000001.clean.pdb:A:D:B:E	0.9079	0.9206	2.11	0.355	0.360	0.383	2002	1974	1856
nsdb-000017.clean.pdb:A:D:B:E	nsdb-000001.clean.pdb:D:A:E:B	0.9815	0.9845	1.36	0.569	0.570	0.574	1980	1974	1962
nsdb-000018.clean.pdb:A:D:B:E	nsdb-000001.clean.pdb:D:A:E:B	0.9053	0.9161	2.23	0.347	0.352	0.375	1998	1974	1852
nsdb-000019.clean.pdb:A:D:B:E	nsdb-000001.clean.pdb:D:A:E:B	0.9239	0.9230	1.81	0.359	0.359	0.383	1972	1974	1850
nsdb-000020.clean.pdb:A:D:E:B	nsdb-000001.clean.pdb:D:A:B:E	0.9822	0.9812	1.34	0.492	0.491	0.496	1972	1974	1954
nsdb-000021.clean.pdb:D:A:B:E	nsdb-000001.clean.pdb:D:A:B:E	0.9906	0.9796	1.12	0.509	0.504	0.511	1952	1974	1946
nsdb-000022.clean.pdb:A:D:E:B	nsdb-000001.clean.pdb:D:A:B:E	0.9853	0.9763	1.22	0.497	0.492	0.501	1956	1974	1942
nsdb-000023.clean.pdb:D:A:E:B	nsdb-000001.clean.pdb:D:A:E:B	0.9075	0.9211	2.03	0.355	0.361	0.384	2004	1974	1854
nsdb-000024.clean.pdb:A:D:B:E	nsdb-000001.clean.pdb:D:A:E:B	0.9906	0.9886	0.91	0.603	0.602	0.606	1970	1974	1960
nsdb-000025.clean.pdb:D:A:E:B	nsdb-000001.clean.pdb:A:D:B:E	0.9886	0.9806	1.12	0.517	0.513	0.520	1958	1974	1948
nsdb-000026.clean.pdb:D:A:B:E	nsdb-000001.clean.pdb:D:A:B:E	0.9806	0.9816	1.23	0.528	0.528	0.534	1976	1974	1952
nsdb-000027.clean.pdb:D:A:E:B	nsdb-000001.clean.pdb:A:D:B:E	0.9062	0.9198	2.09	0.346	0.352	0.374	2004	1974	1854
nsdb-000028.clean.pdb:A:D:E:B	nsdb-000001.clean.pdb:D:A:B:E	0.9864	0.9894	1.13	0.587	0.589	0.591	1980	1974	1966
nsdb-000029.clean.pdb:A:D:B:E	nsdb-000001.clean.pdb:D:A:E:B	0.9241	0.9204	2.08	0.348	0.347	0.369	1966	1974	1854
nsdb-000030.clean.pdb:A:D:B:E	nsdb-000001.clean.pdb:D:A:E:B	0.9768	0.9867	1.13	0.595	0.601	0.605	1994	1974	1960
nsdb-000031.clean.pdb:A:D:E:B	nsdb-000001.clean.pdb:D:A:B:E	0.9146	0.9238	1.90	0.352	0.356	0.379	1994	1974	1854
nsdb-000032.clean.pdb:A:D:B:E	nsdb-000001.clean.pdb:D:A:E:B	0.9753	0.9821	1.44	0.502	0.506	0.510	1988	1974	1958
nsdb-000033.clean.pdb:A:D:B:E	nsdb-000001.clean.pdb:D:A:E:B	0.9814	0.9824	1.24	0.520	0.521	0.526	1976	1974	1954
nsdb-000034.clean.pdb:D:A:E:B	nsdb-000001.clean.pdb:A:D:B:E	0.9196	0.9242	1.81	0.364	0.366	0.390	1984	1974	1852
nsdb-000035.clean.pdb:D:A:E:B	nsdb-000001.clean.pdb:A:D:B:E	0.9862	0.9882	1.14	0.607	0.608	0.611	1978	1974	1964
nsdb-000036.clean.pdb:D:A:E:B	nsdb-000001.clean.pdb:D:A:E:B	0.9146	0.9229	1.89	0.344	0.347	0.370	1992	1974	1852
nsdb-000037.clean.pdb:A:D:B:E	nsdb-000001.clean.pdb:D:A:E:B	0.9083	0.9219	1.99	0.344	0.350	0.372	2004	1974	1854
nsdb-000038.clean.pdb:A:D:E:B	nsdb-000001.clean.pdb:A:D:E:B	0.9713	0.8809	2.03	0.364	0.329	0.367	1788	1974	1772
nsdb-000039.clean.pdb:D:A:E:B	nsdb-000001.clean.pdb:A:D:B:E	0.9892	0.9873	1.14	0.611	0.610	0.614	1970	1974	1962
nsdb-000040.clean.pdb:A:D:B:E	nsdb-000001.clean.pdb:A:D:B:E	0.9079	0.9224	2.01	0.357	0.363	0.386	2006	1974	1856
nsdb-000041.clean.pdb:D:A:B:E	nsdb-000001.clean.pdb:A:D:E:B	0.9078	0.9214	2.09	0.346	0.352	0.374	2004	1974	1856
nsdb-000042.clean.pdb:D:A:B:E	nsdb-000001.clean.pdb:D:A:B:E	0.9785	0.9835	1.57	0.589	0.592	0.595	1984	1974	1964
nsdb-000043.clean.pdb:D:A:B:E	nsdb-000001.clean.pdb:A:D:E:B	0.9914	0.9904	0.95	0.639	0.638	0.642	1972	1974	1964
nsdb-000044.clean.pdb:D:A:E:B	nsdb-000001.clean.pdb:A:D:B:E	0.9043	0.9169	2.22	0.351	0.356	0.379	2002	1974	1852
nsdb-000045.clean.pdb:D:A:B:E	nsdb-000001.clean.pdb:A:D:E:B	0.9827	0.9847	1.10	0.602	0.603	0.608	1978	1974	1956
nsdb-000046.clean.pdb:A:D:B:E	nsdb-000001.clean.pdb:D:A:E:B	0.9898	0.9878	1.20	0.590	0.589	0.592	1970	1974	1964
nsdb-000047.clean.pdb:A:D:E:B	nsdb-000001.clean.pdb:A:D:E:B	0.9797	0.9816	1.30	0.525	0.526	0.531	1978	1974	1954
nsdb-000048.clean.pdb:D:A:E:B	nsdb-000001.clean.pdb:D:A:E:B	0.9809	0.9809	1.28	0.523	0.523	0.529	1974	1974	1952
nsdb-000049.clean.pdb:D:A:B:E	nsdb-000001.clean.pdb:D:A:B:E	0.9815	0.9815	1.31	0.535	0.535	0.540	1974	1974	1954
nsdb-000050.clean.pdb:A:D:B:E	nsdb-000001.clean.pdb:D:A:E:B	0.9879	0.9790	1.25	0.520	0.516	0.523	1956	1974	1948
nsdb-000051.clean.pdb:A:D:B:E	nsdb-000001.clean.pdb:D:A:E:B	0.9973	0.9953	0.56	0.740	0.739	0.741	1970	1974	1968
nsdb-000052.clean.pdb:A:D:E:B	nsdb-000001.clean.pdb:A:D:E:B	0.9899	0.9809	1.19	0.510	0.505	0.511	1956	1974	1950
nsdb-000053.clean.pdb:A:D:B:E	nsdb-000001.clean.pdb:D:A:E:B	0.9815	0.9845	1.36	0.569	0.570	0.574	1980	1974	1962
nsdb-000054.clean.pdb:D:A:E:B	nsdb-000001.clean.pdb:A:D:B:E	0.9790	0.9780	1.27	0.525	0.525	0.532	1972	1974	1946
nsdb-000055.clean.pdb:A:D:B:E	nsdb-000001.clean.pdb:D:A:E:B	0.9844	0.9893	0.71	0.756	0.760	0.766	1984	1974	1958
nsdb-000056.clean.pdb:A:D:B:E	nsdb-000001.clean.pdb:D:A:E:B	0.9748	0.9861	1.26	0.594	0.601	0.604	1997	1974	1962
nsdb-000057.clean.pdb:D:A:B:E	nsdb-000001.clean.pdb:D:A:B:E	0.9889	0.9829	1.19	0.511	0.508	0.513	1962	1974	1954
nsdb-000058.clean.pdb:A:D:B:E	nsdb-000001.clean.pdb:A:D:B:E	0.9075	0.9238	1.95	0.363	0.370	0.393	2010	1974	1856
nsdb-000059.clean.pdb:A:D:B:E	nsdb-000001.clean.pdb:D:A:E:B	0.9808	0.8829	1.78	0.390	0.351	0.391	1775	1974	1769
nsdb-000060.clean.pdb:A:D:B:E	nsdb-000001.clean.pdb:D:A:E:B	0.9889	0.9769	1.27	0.505	0.498	0.506	1950	1974	1944
nsdb-000061.clean.pdb:A:D:B:E	nsdb-000001.clean.pdb:D:A:E:B	0.9737	0.8913	1.84	0.378	0.345	0.381	1805	1974	1789
nsdb-000062.clean.pdb:D:A:B:E	nsdb-000001.clean.pdb:D:A:B:E	0.9077	0.9213	2.02	0.335	0.340	0.362	2004	1974	1854
nsdb-000063.clean.pdb:A:D:B:E	nsdb-000001.clean.pdb:A:D:B:E	0.9814	0.9868	1.32	0.595	0.599	0.602	1985	1974	1965
nsdb-000064.clean.pdb:A:D:B:E	nsdb-000001.clean.pdb:A:D:B:E	0.9872	0.9862	1.06	0.594	0.594	0.599	1972	1974	1958
nsdb-000065.clean.pdb:A:D:B:E	nsdb-000001.clean.pdb:A:D:B:E	0.9388	0.9164	2.23	0.377	0.368	0.392	1926	1974	1852
nsdb-000066.clean.pdb:D:A:E:B	nsdb-000001.clean.pdb:A:D:B:E	0.9913	0.9793	1.05	0.529	0.523	0.531	1950	1974	1944
nsdb-000067.clean.pdb:D:A:B:E	nsdb-000001.clean.pdb:D:A:B:E	0.9983	0.9953	0.57	0.764	0.762	0.764	1968	1974	1968
nsdb-000068.clean.pdb:A:D:E:B	nsdb-000001.clean.pdb:D:A:B:E	0.9063	0.9217	2.06	0.342	0.348	0.370	2008	1974	1856
nsdb-000069.clean.pdb:A:D:E:B	nsdb-000001.clean.pdb:D:A:B:E	0.9897	0.9818	1.21	0.525	0.521	0.527	1958	1974	1952
nsdb-000070.clean.pdb:D:A:B:E	nsdb-000001.clean.pdb:A:D:E:B	0.9153	0.9253	1.81	0.357	0.361	0.384	1996	1974	1854
nsdb-000071.clean.pdb:D:A:B:E	nsdb-000001.clean.pdb:D:A:B:E	0.9197	0.9215	1.90	0.369	0.370	0.395	1978	1974	1850
nsdb-000072.clean.pdb:A:D:E:B	nsdb-000001.clean.pdb:D:A:B:E	0.9786	0.9776	1.30	0.508	0.508	0.515	1972	1974	1946
nsdb-000073.clean.pdb:A:D:E:B	nsdb-000001.clean.pdb:A:D:E:B	0.9546	0.9021	2.14	0.359	0.339	0.369	1864	1974	1816
nsdb-000074.clean.pdb:D:A:E:B	nsdb-000001.clean.pdb:D:A:E:B	0.9913	0.9793	1.06	0.539	0.533	0.541	1950	1974	1944
nsdb-000075.clean.pdb:A:D:B:E	nsdb-000001.clean.pdb:D:A:E:B	0.9786	0.9791	1.54	0.483	0.483	0.487	1975	1974	1955
nsdb-000076.clean.pdb:A:D:E:B	nsdb-000001.clean.pdb:D:A:B:E	0.9891	0.9891	1.06	0.610	0.610	0.613	1974	1974	1964
nsdb-000077.clean.pdb:A:D:E:B	nsdb-000001.clean.pdb:D:A:B:E	0.9882	0.9912	0.96	0.633	0.635	0.638	1980	1974	1966
nsdb-000078.clean.pdb:A:D:E:B	nsdb-000001.clean.pdb:D:A:B:E	0.9864	0.9864	1.13	0.592	0.592	0.596	1974	1974	1960
nsdb-000079.clean.pdb:A:D:B:E	nsdb-000001.clean.pdb:D:A:E:B	0.9873	0.9903	0.95	0.629	0.631	0.634	1980	1974	1964
nsdb-000080.clean.pdb:A:D:B:E	nsdb-000001.clean.pdb:D:A:E:B	0.9859	0.9840	1.24	0.600	0.599	0.604	1970	1974	1958
nsdb-000081.clean.pdb:D:A:E:B	nsdb-000001.clean.pdb:A:D:B:E	0.9112	0.9213	1.92	0.359	0.363	0.387	1996	1974	1850
nsdb-000082.clean.pdb:D:A:B:E	nsdb-000001.clean.pdb:D:A:B:E	0.9138	0.9212	1.97	0.357	0.360	0.383	1990	1974	1852
nsdb-000083.clean.pdb:A:D:E:B	nsdb-000001.clean.pdb:A:D:E:B	0.9374	0.8926	2.37	0.355	0.337	0.368	1878	1974	1808
nsdb-000084.clean.pdb:D:A:E:B	nsdb-000001.clean.pdb:A:D:B:E	0.9884	0.9934	0.71	0.765	0.769	0.772	1984	1974	1966
nsdb-000085.clean.pdb:D:A:B:E	nsdb-000001.clean.pdb:A:D:E:B	0.9085	0.9230	1.88	0.355	0.361	0.384	2006	1974	1852
nsdb-000086.clean.pdb:D:A:B:E	nsdb-000001.clean.pdb:D:A:B:E	0.9851	0.9861	1.06	0.609	0.610	0.615	1976	1974	1958
nsdb-000087.clean.pdb:A:D:B:E	nsdb-000001.clean.pdb:D:A:E:B	0.9072	0.9245	1.91	0.350	0.357	0.379	2012	1974	1856
nsdb-000088.clean.pdb:A:D:E:B	nsdb-000001.clean.pdb:A:D:E:B	0.9909	0.9909	0.98	0.621	0.621	0.624	1974	1974	1966
nsdb-000089.clean.pdb:D:A:B:E	nsdb-000001.clean.pdb:A:D:E:B	0.9867	0.9787	1.28	0.518	0.514	0.521	1958	1974	1948
nsdb-000090.clean.pdb:D:A:E:B	nsdb-000001.clean.pdb:A:D:B:E	0.9790	0.9780	1.27	0.525	0.525	0.532	1972	1974	1946
nsdb-000091.clean.pdb:A:D:B:E	nsdb-000001.clean.pdb:A:D:B:E	0.9298	0.9214	1.96	0.339	0.336	0.359	1956	1974	1852
nsdb-000092.clean.pdb:D:A:E:B	nsdb-000001.clean.pdb:A:D:B:E	0.9471	0.8933	2.29	0.359	0.338	0.370	1860	1974	1806
nsdb-000093.clean.pdb:A:D:B:E	nsdb-000001.clean.pdb:A:D:B:E	0.9908	0.9868	1.19	0.555	0.553	0.557	1966	1974	1962
nsdb-000094.clean.pdb:D:A:B:E	nsdb-000001.clean.pdb:A:D:E:B	0.9888	0.9779	1.26	0.524	0.518	0.525	1952	1974	1946
nsdb-000095.clean.pdb:A:D:B:E	nsdb-000001.clean.pdb:D:A:E:B	0.9134	0.9189	1.94	0.362	0.364	0.389	1986	1974	1846
nsdb-000096.clean.pdb:D:A:B:E	nsdb-000001.clean.pdb:A:D:E:B	0.9892	0.9877	1.14	0.620	0.619	0.623	1971	1974	1963
nsdb-000097.clean.pdb:A:D:E:B	nsdb-000001.clean.pdb:D:A:B:E	0.9062	0.9207	2.01	0.363	0.369	0.393	2006	1974	1852
nsdb-000098.clean.pdb:A:D:E:B	nsdb-000001.clean.pdb:A:D:E:B	0.9867	0.9892	1.07	0.628	0.629	0.632	1979	1974	1964
nsdb-000099.clean.pdb:D:A:E:B	nsdb-000001.clean.pdb:D:A:E:B	0.9079	0.9197	2.15	0.344	0.349	0.371	2000	1974	1856
nsdb-000100.clean.pdb:D:A:E:B	nsdb-000001.clean.pdb:A:D:B:E	0.9183	0.9229	1.89	0.352	0.354	0.377	1984	1974	1852
nsdb-000101.clean.pdb:D:A:B:E	nsdb-000001.clean.pdb:D:A:B:E	0.9185	0.9222	1.92	0.374	0.376	0.401	1982	1974	1852
nsdb-000102.clean.pdb:A:D:B:E	nsdb-000001.clean.pdb:D:A:E:B	0.9863	0.9763	1.46	0.491	0.486	0.493	1954	1974	1946
nsdb-000103.clean.pdb:A:D:B:E	nsdb-000001.clean.pdb:A:D:B:E	0.9123	0.9223	1.86	0.352	0.356	0.379	1996	1974	1850
nsdb-000104.clean.pdb:A:D:B:E	nsdb-000001.clean.pdb:D:A:E:B	0.9880	0.9820	1.25	0.546	0.543	0.549	1962	1974	1954
nsdb-000105.clean.pdb:A:D:B:E	nsdb-000001.clean.pdb:A:D:B:E	0.9864	0.9854	0.82	0.645	0.644	0.652	1972	1974	1952
nsdb-000106.clean.pdb:D:A:E:B	nsdb-000001.clean.pdb:D:A:E:B	0.9877	0.9758	1.30	0.489	0.483	0.491	1950	1974	1942
nsdb-000107.clean.pdb:D:A:E:B	nsdb-000001.clean.pdb:D:A:E:B	0.9081	0.9235	1.97	0.367	0.373	0.397	2008	1974	1856
nsdb-000108.clean.pdb:D:A:B:E	nsdb-000001.clean.pdb:A:D:E:B	0.9827	0.9847	1.10	0.602	0.603	0.608	1978	1974	1956
nsdb-000109.clean.pdb:A:D:B:E	nsdb-000001.clean.pdb:D:A:E:B	0.9900	0.9771	1.17	0.504	0.497	0.506	1948	1974	1942
nsdb-000110.clean.pdb:A:D:B:E	nsdb-000001.clean.pdb:D:A:E:B	0.9921	0.9781	1.16	0.539	0.531	0.539	1946	1974	1944
nsdb-000111.clean.pdb:A:D:B:E	nsdb-000001.clean.pdb:A:D:B:E	0.9843	0.9863	1.45	0.554	0.555	0.557	1978	1974	1968
nsdb-000112.clean.pdb:A:D:B:E	nsdb-000001.clean.pdb:A:D:B:E	0.9491	0.8970	2.21	0.370	0.350	0.381	1864	1974	1810
nsdb-000113.clean.pdb:A:D:B:E	nsdb-000001.clean.pdb:D:A:E:B	0.9808	0.9808	1.28	0.512	0.512	0.517	1974	1974	1952
nsdb-000114.clean.pdb:D:A:B:E	nsdb-000001.clean.pdb:A:D:E:B	0.9177	0.9232	1.93	0.362	0.364	0.387	1986	1974	1854
nsdb-000115.clean.pdb:A:D:B:E	nsdb-000001.clean.pdb:D:A:E:B	0.9861	0.9871	1.16	0.602	0.603	0.607	1976	1974	1962
nsdb-000116.clean.pdb:A:D:E:B	nsdb-000001.clean.pdb:D:A:B:E	0.9064	0.9199	2.09	0.347	0.353	0.375	2004	1974	1854
nsdb-000117.clean.pdb:D:A:E:B	nsdb-000001.clean.pdb:A:D:B:E	0.9984	0.9959	0.56	0.843	0.840	0.843	1969	1974	1969
nsdb-000118.clean.pdb:D:A:E:B	nsdb-000001.clean.pdb:D:A:E:B	0.9055	0.9181	2.21	0.343	0.348	0.370	2002	1974	1854
nsdb-000119.clean.pdb:A:D:B:E	nsdb-000001.clean.pdb:A:D:B:E	0.9513	0.9018	1.94	0.344	0.326	0.355	1870	1974	1812
nsdb-000120.clean.pdb:A:D:B:E	nsdb-000001.clean.pdb:A:D:B:E	0.9737	0.9845	1.28	0.547	0.553	0.557	1996	1974	1960
nsdb-000121.clean.pdb:D:A:E:B	nsdb-000001.clean.pdb:A:D:B:E	0.9057	0.9193	2.12	0.339	0.344	0.367	2004	1974	1854
nsdb-000122.clean.pdb:A:D:B:E	nsdb-000001.clean.pdb:A:D:B:E	0.9062	0.9216	2.01	0.349	0.355	0.378	2008	1974	1854
nsdb-000123.clean.pdb:D:A:B:E	nsdb-000001.clean.pdb:A:D:E:B	0.9867	0.9882	1.13	0.647	0.648	0.652	1977	1974	1963
nsdb-000124.clean.pdb:A:D:B:E	nsdb-000001.clean.pdb:A:D:B:E	0.9877	0.9847	1.11	0.572	0.570	0.576	1968	1974	1956
nsdb-000125.clean.pdb:A:D:B:E	nsdb-000001.clean.pdb:D:A:E:B	0.9793	0.9842	1.51	0.592	0.595	0.598	1984	1974	1964
nsdb-000126.clean.pdb:D:A:B:E	nsdb-000001.clean.pdb:A:D:E:B	0.9566	0.8793	2.19	0.372	0.341	0.380	1812	1974	1774
nsdb-000127.clean.pdb:A:D:E:B	nsdb-000001.clean.pdb:A:D:E:B	0.9211	0.9193	1.98	0.378	0.377	0.403	1970	1974	1848
nsdb-000128.clean.pdb:D:A:B:E	nsdb-000001.clean.pdb:A:D:E:B	0.9112	0.9221	2.03	0.350	0.355	0.377	1998	1974	1856
nsdb-000129.clean.pdb:D:A:B:E	nsdb-000001.clean.pdb:A:D:E:B	0.9435	0.9217	1.77	0.367	0.359	0.384	1928	1974	1846
nsdb-000130.clean.pdb:D:A:B:E	nsdb-000001.clean.pdb:A:D:E:B	0.9091	0.9236	1.95	0.345	0.351	0.373	2006	1974	1856
nsdb-000131.clean.pdb:D:A:E:B	nsdb-000001.clean.pdb:A:D:B:E	0.9483	0.9226	1.78	0.367	0.357	0.381	1920	1974	1848
nsdb-000132.clean.pdb:A:D:E:B	nsdb-000001.clean.pdb:A:D:E:B	0.9571	0.8948	1.95	0.343	0.320	0.352	1844	1974	1798
nsdb-000133.clean.pdb:A:D:B:E	nsdb-000001.clean.pdb:A:D:B:E	0.9539	0.9014	2.18	0.344	0.325	0.353	1864	1974	1816
nsdb-000134.clean.pdb:A:D:E:B	nsdb-000001.clean.pdb:D:A:B:E	0.9864	0.9864	1.13	0.592	0.592	0.596	1974	1974	1960
nsdb-000135.clean.pdb:A:D:E:B	nsdb-000001.clean.pdb:D:A:B:E	0.9793	0.9842	1.31	0.551	0.554	0.558	1984	1974	1960
nsdb-000136.clean.pdb:A:D:E:B	nsdb-000001.clean.pdb:A:D:E:B	0.9561	0.9016	2.11	0.353	0.332	0.362	1860	1974	1814
nsdb-000137.clean.pdb:D:A:E:B	nsdb-000001.clean.pdb:A:D:B:E	0.9160	0.9197	2.00	0.348	0.350	0.373	1982	1974	1850
nsdb-000138.clean.pdb:A:D:B:E	nsdb-000001.clean.pdb:A:D:B:E	0.9908	0.9903	1.04	0.628	0.628	0.631	1973	1974	1966
nsdb-000139.clean.pdb:A:D:B:E	nsdb-000001.clean.pdb:D:A:E:B	0.9859	0.9840	1.24	0.600	0.599	0.604	1970	1974	1958
nsdb-000140.clean.pdb:D:A:B:E	nsdb-000001.clean.pdb:A:D:E:B	0.9900	0.9880	1.08	0.608	0.607	0.611	1970	1974	1962
nsdb-000141.clean.pdb:A:D:B:E	nsdb-000001.clean.pdb:D:A:E:B	0.9889	0.9809	1.29	0.524	0.520	0.526	1958	1974	1952
nsdb-000142.clean.pdb:D:A:E:B	nsdb-000001.clean.pdb:D:A:E:B	0.9848	0.9749	1.50	0.508	0.503	0.510	1954	1974	1946
nsdb-000143.clean.pdb:D:A:B:E	nsdb-000001.clean.pdb:A:D:E:B	0.9859	0.9799	1.25	0.524	0.521	0.527	1962	1974	1950
nsdb-000144.clean.pdb:A:D:E:B	nsdb-000001.clean.pdb:A:D:E:B	0.9078	0.9242	1.81	0.338	0.344	0.367	2010	1974	1852
nsdb-000145.clean.pdb:D:A:B:E	nsdb-000001.clean.pdb:A:D:E:B	0.9879	0.9819	1.19	0.531	0.528	0.534	1962	1974	1952
nsdb-000146.clean.pdb:A:D:E:B	nsdb-000001.clean.pdb:D:A:B:E	0.9893	0.9873	1.14	0.590	0.589	0.592	1970	1974	1962
nsdb-000147.clean.pdb:A:D:B:E	nsdb-000001.clean.pdb:A:D:B:E	0.9061	0.9224	2.02	0.366	0.373	0.397	2010	1974	1856
nsdb-000148.clean.pdb:A:D:B:E	nsdb-000001.clean.pdb:D:A:E:B	0.9862	0.9793	1.44	0.509	0.505	0.511	1960	1974	1952
nsdb-000149.clean.pdb:A:D:E:B	nsdb-000001.clean.pdb:D:A:B:E	0.9863	0.9774	1.44	0.507	0.503	0.509	1956	1974	1948
nsdb-000150.clean.pdb:A:D:E:B	nsdb-000001.clean.pdb:A:D:E:B	0.9238	0.9229	1.99	0.351	0.351	0.373	1972	1974	1856
nsdb-000151.clean.pdb:D:A:B:E	nsdb-000001.clean.pdb:A:D:E:B	0.9090	0.9217	2.05	0.352	0.357	0.379	2002	1974	1856
nsdb-000152.clean.pdb:D:A:B:E	nsdb-000001.clean.pdb:A:D:E:B	0.9872	0.9892	1.06	0.605	0.606	0.609	1978	1974	1964
nsdb-000153.clean.pdb:A:D:B:E	nsdb-000001.clean.pdb:D:A:E:B	0.9081	0.9227	2.01	0.348	0.354	0.376	2006	1974	1856
nsdb-000154.clean.pdb:A:D:B:E	nsdb-000001.clean.pdb:A:D:B:E	0.9835	0.9885	1.06	0.635	0.638	0.642	1984	1974	1962
nsdb-000155.clean.pdb:D:A:B:E	nsdb-000001.clean.pdb:D:A:B:E	0.9802	0.9831	1.58	0.587	0.589	0.592	1980	1974	1964
nsdb-000156.clean.pdb:D:A:E:B	nsdb-000001.clean.pdb:D:A:E:B	0.9264	0.9213	1.73	0.371	0.369	0.395	1963	1974	1844
nsdb-000157.clean.pdb:A:D:B:E	nsdb-000001.clean.pdb:D:A:E:B	0.9103	0.9222	1.87	0.368	0.373	0.398	2000	1974	1850
nsdb-000158.clean.pdb:D:A:E:B	nsdb-000001.clean.pdb:D:A:E:B	0.9195	0.9205	1.97	0.371	0.372	0.397	1976	1974	1850
nsdb-000159.clean.pdb:A:D:B:E	nsdb-000001.clean.pdb:A:D:B:E	0.9073	0.9236	1.85	0.355	0.362	0.386	2010	1974	1852
nsdb-000160.clean.pdb:D:A:B:E	nsdb-000001.clean.pdb:A:D:E:B	0.9091	0.9237	1.86	0.356	0.362	0.386	2006	1974	1852
nsdb-000161.clean.pdb:A:D:B:E	nsdb-000001.clean.pdb:A:D:B:E	0.9877	0.9887	1.19	0.602	0.603	0.605	1976	1974	1966
nsdb-000162.clean.pdb:A:D:B:E	nsdb-000001.clean.pdb:A:D:B:E	0.9905	0.9905	1.03	0.614	0.614	0.616	1974	1974	1966
nsdb-000163.clean.pdb:D:A:B:E	nsdb-000001.clean.pdb:A:D:E:B	0.9903	0.9763	1.23	0.497	0.490	0.498	1946	1974	1942
nsdb-000164.clean.pdb:A:D:B:E	nsdb-000001.clean.pdb:D:A:E:B	0.9275	0.9201	1.90	0.365	0.362	0.387	1958	1974	1846
nsdb-000165.clean.pdb:A:D:E:B	nsdb-000001.clean.pdb:A:D:E:B	0.9070	0.9206	2.11	0.346	0.351	0.373	2004	1974	1856
nsdb-000166.clean.pdb:D:A:B:E	nsdb-000001.clean.pdb:A:D:E:B	0.9827	0.9847	1.10	0.602	0.603	0.608	1978	1974	1956
nsdb-000167.clean.pdb:A:D:B:E	nsdb-000001.clean.pdb:A:D:B:E	0.9843	0.9769	1.34	0.483	0.479	0.486	1959	1974	1946
nsdb-000168.clean.pdb:A:D:B:E	nsdb-000001.clean.pdb:A:D:B:E	0.9810	0.9721	1.59	0.459	0.455	0.462	1956	1974	1944
nsdb-000169.clean.pdb:A:D:B:E	nsdb-000001.clean.pdb:D:A:E:B	0.9908	0.9858	1.11	0.531	0.528	0.532	1964	1974	1958
nsdb-000170.clean.pdb:D:A:E:B	nsdb-000001.clean.pdb:D:A:E:B	0.9872	0.9792	1.30	0.527	0.523	0.529	1958	1974	1950
nsdb-000171.clean.pdb:D:A:E:B	nsdb-000001.clean.pdb:A:D:B:E	0.9808	0.9818	1.28	0.507	0.508	0.513	1976	1974	1954
nsdb-000172.clean.pdb:A:D:E:B	nsdb-000001.clean.pdb:D:A:B:E	0.9471	0.9205	1.85	0.374	0.364	0.389	1918	1974	1846
nsdb-000173.clean.pdb:D:A:B:E	nsdb-000001.clean.pdb:A:D:E:B	0.9880	0.9770	1.25	0.489	0.483	0.491	1952	1974	1944
nsdb-000174.clean.pdb:A:D:B:E	nsdb-000001.clean.pdb:D:A:E:B	0.9080	0.9188	2.11	0.358	0.362	0.386	1998	1974	1852
nsdb-000175.clean.pdb:A:D:B:E	nsdb-000001.clean.pdb:A:D:B:E	0.9866	0.9777	1.45	0.542	0.537	0.544	1956	1974	1950
nsdb-000176.clean.pdb:D:A:E:B	nsdb-000001.clean.pdb:A:D:B:E	0.9100	0.9218	1.99	0.348	0.353	0.375	2000	1974	1854
nsdb-000177.clean.pdb:A:D:E:B	nsdb-000001.clean.pdb:A:D:E:B	0.9359	0.8913	2.43	0.370	0.352	0.384	1878	1974	1808
nsdb-000178.clean.pdb:A:D:B:E	nsdb-000001.clean.pdb:A:D:B:E	0.9383	0.8916	2.41	0.377	0.358	0.390	1874	1974	1808
nsdb-000179.clean.pdb:D:A:B:E	nsdb-000001.clean.pdb:A:D:E:B	0.9949	0.9929	0.88	0.677	0.676	0.678	1970	1974	1968
nsdb-000180.clean.pdb:A:D:E:B	nsdb-000001.clean.pdb:A:D:E:B	0.9871	0.9852	0.96	0.643	0.641	0.648	1970	1974	1954
nsdb-000181.clean.pdb:D:A:B:E	nsdb-000001.clean.pdb:A:D:E:B	0.9887	0.9808	1.20	0.519	0.515	0.521	1958	1974	1950
nsdb-000182.clean.pdb:A:D:B:E	nsdb-000001.clean.pdb:D:A:E:B	0.9931	0.9751	1.17	0.520	0.511	0.520	1938	1974	1938
nsdb-000183.clean.pdb:A:D:B:E	nsdb-000001.clean.pdb:D:A:E:B	0.9779	0.9808	1.53	0.505	0.507	0.511	1980	1974	1958
nsdb-000184.clean.pdb:D:A:B:E	nsdb-000001.clean.pdb:A:D:E:B	0.9494	0.8972	2.17	0.357	0.337	0.368	1864	1974	1810
nsdb-000185.clean.pdb:A:D:E:B	nsdb-000001.clean.pdb:A:D:E:B	0.9262	0.9230	1.89	0.368	0.367	0.391	1967	1974	1852
nsdb-000186.clean.pdb:D:A:B:E	nsdb-000001.clean.pdb:A:D:E:B	0.9891	0.9961	0.60	0.768	0.773	0.775	1988	1974	1970
nsdb-000187.clean.pdb:D:A:B:E	nsdb-000001.clean.pdb:A:D:E:B	0.9471	0.9205	1.84	0.363	0.353	0.377	1918	1974	1846
nsdb-000188.clean.pdb:A:D:E:B	nsdb-000001.clean.pdb:D:A:B:E	0.9874	0.9854	1.13	0.563	0.562	0.567	1970	1974	1958
nsdb-000189.clean.pdb:D:A:E:B	nsdb-000001.clean.pdb:A:D:B:E	0.9266	0.9220	1.75	0.371	0.369	0.394	1964	1974	1846
nsdb-000190.clean.pdb:A:D:E:B	nsdb-000001.clean.pdb:A:D:E:B	0.9071	0.9207	2.05	0.356	0.362	0.385	2004	1974	1854
nsdb-000191.clean.pdb:D:A:B:E	nsdb-000001.clean.pdb:A:D:E:B	0.9822	0.9812	1.41	0.440	0.440	0.444	1972	1974	1956
nsdb-000192.clean.pdb:D:A:E:B	nsdb-000001.clean.pdb:D:A:E:B	0.9282	0.9226	1.71	0.366	0.364	0.389	1962	1974	1846
nsdb-000193.clean.pdb:D:A:E:B	nsdb-000001.clean.pdb:A:D:B:E	0.9324	0.9231	1.99	0.359	0.356	0.378	1954	1974	1856
nsdb-000194.clean.pdb:A:D:E:B	nsdb-000001.clean.pdb:A:D:E:B	0.9176	0.9222	1.97	0.365	0.367	0.391	1984	1974	1854
nsdb-000195.clean.pdb:D:A:B:E	nsdb-000001.clean.pdb:A:D:E:B	0.9338	0.9197	1.85	0.363	0.358	0.383	1944	1974	1844
nsdb-000196.clean.pdb:A:D:B:E	nsdb-000001.clean.pdb:A:D:B:E	0.9814	0.9868	1.32	0.595	0.599	0.602	1985	1974	1965
nsdb-000197.clean.pdb:D:A:E:B	nsdb-000001.clean.pdb:D:A:E:B	0.9879	0.9770	1.33	0.512	0.507	0.514	1952	1974	1946
nsdb-000198.clean.pdb:D:A:B:E	nsdb-000001.clean.pdb:A:D:E:B	0.9848	0.9789	1.27	0.480	0.477	0.484	1962	1974	1948
nsdb-000199.clean.pdb:D:A:E:B	nsdb-000001.clean.pdb:A:D:B:E	0.9112	0.9222	1.93	0.348	0.353	0.376	1998	1974	1852
nsdb-000200.clean.pdb:A:D:B:E	nsdb-000001.clean.pdb:A:D:B:E	0.9525	0.8996	2.07	0.346	0.326	0.356	1863	1974	1811
nsdb-000201.clean.pdb:D:A:B:E	nsdb-000001.clean.pdb:A:D:E:B	0.9131	0.9241	1.82	0.345	0.350	0.373	1998	1974	1852
nsdb-000202.clean.pdb:D:A:E:B	nsdb-000001.clean.pdb:A:D:B:E	0.9770	0.9810	1.53	0.551	0.553	0.557	1982	1974	1960
nsdb-000203.clean.pdb:A:D:B:E	nsdb-000001.clean.pdb:A:D:B:E	0.9072	0.9221	2.03	0.354	0.360	0.383	2007	1974	1856
nsdb-000204.clean.pdb:A:D:E:B	nsdb-000001.clean.pdb:D:A:B:E	0.9166	0.9249	1.84	0.356	0.360	0.383	1992	1974	1854
nsdb-000205.clean.pdb:A:D:B:E	nsdb-000001.clean.pdb:D:A:E:B	0.9850	0.9821	1.26	0.506	0.504	0.509	1968	1974	1954
nsdb-000206.clean.pdb:A:D:E:B	nsdb-000001.clean.pdb:D:A:B:E	0.9077	0.9223	1.93	0.353	0.359	0.382	2006	1974	1852
nsdb-000207.clean.pdb:A:D:B:E	nsdb-000001.clean.pdb:D:A:E:B	0.9908	0.9918	1.00	0.627	0.627	0.629	1976	1974	1968
nsdb-000208.clean.pdb:D:A:E:B	nsdb-000001.clean.pdb:A:D:B:E	0.9875	0.9875	1.03	0.624	0.624	0.629	1974	1974	1960
nsdb-000209.clean.pdb:D:A:E:B	nsdb-000001.clean.pdb:A:D:B:E	0.9490	0.8969	2.23	0.362	0.342	0.373	1864	1974	1810
nsdb-000210.clean.pdb:A:D:E:B	nsdb-000001.clean.pdb:D:A:B:E	0.9795	0.9795	1.43	0.502	0.502	0.507	1974	1974	1952
nsdb-000211.clean.pdb:A:D:E:B	nsdb-000001.clean.pdb:D:A:B:E	0.9919	0.9889	1.01	0.634	0.632	0.636	1968	1974	1962
nsdb-000212.clean.pdb:A:D:B:E	nsdb-000001.clean.pdb:D:A:E:B	0.9107	0.9235	1.91	0.347	0.352	0.374	2002	1974	1854
nsdb-000213.clean.pdb:A:D:B:E	nsdb-000001.clean.pdb:D:A:E:B	0.9856	0.9796	1.36	0.556	0.552	0.558	1962	1974	1952
nsdb-000214.clean.pdb:A:D:B:E	nsdb-000001.clean.pdb:A:D:B:E	0.9827	0.9856	1.23	0.535	0.537	0.541	1980	1974	1960
nsdb-000215.clean.pdb:A:D:E:B	nsdb-000001.clean.pdb:D:A:B:E	0.9060	0.9223	1.97	0.343	0.350	0.372	2010	1974	1854
nsdb-000216.clean.pdb:D:A:B:E	nsdb-000001.clean.pdb:D:A:B:E	0.9059	0.9226	2.01	0.341	0.348	0.370	2011	1974	1856
nsdb-000217.clean.pdb:A:D:B:E	nsdb-000001.clean.pdb:D:A:E:B	0.9815	0.9845	1.36	0.569	0.570	0.574	1980	1974	1962
nsdb-000218.clean.pdb:D:A:B:E	nsdb-000001.clean.pdb:A:D:E:B	0.9902	0.9862	1.14	0.576	0.573	0.578	1966	1974	1960
nsdb-000219.clean.pdb:D:A:E:B	nsdb-000001.clean.pdb:A:D:B:E	0.9808	0.9778	1.47	0.499	0.498	0.504	1968	1974	1950
nsdb-000220.clean.pdb:A:D:E:B	nsdb-000001.clean.pdb:D:A:B:E	0.9882	0.9912	0.96	0.633	0.635	0.638	1980	1974	1966
nsdb-000221.clean.pdb:A:D:B:E	nsdb-000001.clean.pdb:A:D:B:E	0.9566	0.8801	2.14	0.364	0.334	0.372	1814	1974	1774
nsdb-000222.clean.pdb:D:A:E:B	nsdb-000001.clean.pdb:A:D:B:E	0.9199	0.9218	1.89	0.358	0.359	0.383	1978	1974	1850
nsdb-000223.clean.pdb:A:D:E:B	nsdb-000001.clean.pdb:D:A:B:E	0.9305	0.9193	1.75	0.369	0.365	0.391	1950	1974	1840
nsdb-000224.clean.pdb:A:D:E:B	nsdb-000001.clean.pdb:D:A:B:E	0.9850	0.9800	1.33	0.450	0.448	0.453	1964	1974	1952
nsdb-000225.clean.pdb:D:A:E:B	nsdb-000001.clean.pdb:A:D:B:E	0.9888	0.9888	1.19	0.608	0.608	0.610	1974	1974	1966
nsdb-000226.clean.pdb:D:A:B:E	nsdb-000001.clean.pdb:A:D:E:B	0.9280	0.9214	1.78	0.355	0.352	0.376	1960	1974	1846
nsdb-000227.clean.pdb:D:A:E:B	nsdb-000001.clean.pdb:A:D:B:E	0.9820	0.9800	1.18	0.530	0.529	0.536	1970	1974	1948
nsdb-000228.clean.pdb:D:A:E:B	nsdb-000001.clean.pdb:D:A:E:B	0.9969	0.9939	0.63	0.772	0.770	0.773	1968	1974	1966
nsdb-000229.clean.pdb:A:D:B:E	nsdb-000001.clean.pdb:D:A:E:B	0.9886	0.9876	1.21	0.595	0.595	0.598	1972	1974	1964
nsdb-000230.clean.pdb:D:A:E:B	nsdb-000001.clean.pdb:A:D:B:E	0.9802	0.9841	1.36	0.476	0.478	0.482	1982	1974	1960
nsdb-000231.clean.pdb:A:D:E:B	nsdb-000001.clean.pdb:D:A:B:E	0.9923	0.9913	0.95	0.616	0.615	0.617	1972	1974	1966
nsdb-000232.clean.pdb:D:A:B:E	nsdb-000001.clean.pdb:A:D:E:B	0.9877	0.9787	1.30	0.521	0.517	0.524	1956	1974	1948
nsdb-000233.clean.pdb:A:D:E:B	nsdb-000001.clean.pdb:D:A:B:E	0.9882	0.9912	0.96	0.633	0.635	0.638	1980	1974	1966
nsdb-000234.clean.pdb:D:A:B:E	nsdb-000001.clean.pdb:A:D:E:B	0.9891	0.9871	0.85	0.632	0.631	0.637	1970	1974	1956
nsdb-000235.clean.pdb:A:D:B:E	nsdb-000001.clean.pdb:A:D:B:E	0.9812	0.9827	1.21	0.510	0.511	0.516	1977	1974	1954
nsdb-000236.clean.pdb:A:D:E:B	nsdb-000001.clean.pdb:D:A:B:E	0.9882	0.9912	0.96	0.633	0.635	0.638	1980	1974	1966
nsdb-000237.clean.pdb:D:A:E:B	nsdb-000001.clean.pdb:A:D:B:E	0.9022	0.9179	2.28	0.334	0.340	0.362	2009	1974	1856
nsdb-000238.clean.pdb:A:D:E:B	nsdb-000001.clean.pdb:A:D:E:B	0.9885	0.9895	1.12	0.595	0.596	0.598	1976	1974	1966
nsdb-000239.clean.pdb:D:A:E:B	nsdb-000001.clean.pdb:D:A:E:B	0.9188	0.9188	2.01	0.366	0.366	0.391	1974	1974	1848
nsdb-000240.clean.pdb:D:A:E:B	nsdb-000001.clean.pdb:A:D:B:E	0.9791	0.9692	1.38	0.432	0.428	0.437	1954	1974	1932
nsdb-000241.clean.pdb:D:A:B:E	nsdb-000001.clean.pdb:A:D:E:B	0.9822	0.9902	1.16	0.592	0.597	0.599	1990	1974	1968
nsdb-000242.clean.pdb:A:D:B:E	nsdb-000001.clean.pdb:D:A:E:B	0.9113	0.9222	1.87	0.356	0.361	0.385	1998	1974	1850
nsdb-000243.clean.pdb:A:D:B:E	nsdb-000001.clean.pdb:D:A:E:B	0.9930	0.9915	0.81	0.616	0.615	0.618	1971	1974	1964
nsdb-000244.clean.pdb:A:D:B:E	nsdb-000001.clean.pdb:A:D:B:E	0.9911	0.9851	1.16	0.556	0.552	0.557	1962	1974	1958
nsdb-000245.clean.pdb:A:D:B:E	nsdb-000001.clean.pdb:D:A:E:B	0.9858	0.9888	1.14	0.648	0.650	0.654	1980	1974	1964
nsdb-000246.clean.pdb:D:A:B:E	nsdb-000001.clean.pdb:A:D:E:B	0.9930	0.9875	0.97	0.616	0.612	0.617	1963	1974	1959
nsdb-000247.clean.pdb:A:D:E:B	nsdb-000001.clean.pdb:D:A:B:E	0.9176	0.9213	1.91	0.356	0.358	0.382	1982	1974	1850
nsdb-000248.clean.pdb:D:A:E:B	nsdb-000001.clean.pdb:D:A:E:B	0.9879	0.9799	1.33	0.510	0.506	0.512	1958	1974	1950
nsdb-000249.clean.pdb:D:A:B:E	nsdb-000001.clean.pdb:D:A:B:E	0.9887	0.9797	1.20	0.538	0.533	0.540	1956	1974	1948
nsdb-000250.clean.pdb:D:A:B:E	nsdb-000001.clean.pdb:D:A:B:E	0.9200	0.9218	1.88	0.362	0.363	0.387	1978	1974	1850
nsdb-000251.clean.pdb:A:D:B:E	nsdb-000001.clean.pdb:A:D:B:E	0.9802	0.9812	1.53	0.497	0.497	0.502	1976	1974	1958
nsdb-000252.clean.pdb:A:D:E:B	nsdb-000001.clean.pdb:A:D:E:B	0.9682	0.9245	1.79	0.378	0.361	0.384	1884	1974	1852
nsdb-000253.clean.pdb:D:A:B:E	nsdb-000001.clean.pdb:D:A:B:E	0.9874	0.9914	0.94	0.592	0.595	0.597	1982	1974	1966
nsdb-000254.clean.pdb:A:D:B:E	nsdb-000001.clean.pdb:D:A:E:B	0.9861	0.9772	1.45	0.512	0.507	0.514	1956	1974	1948
nsdb-000255.clean.pdb:A:D:B:E	nsdb-000001.clean.pdb:D:A:E:B	0.9872	0.9763	1.36	0.516	0.511	0.519	1952	1974	1944
nsdb-000256.clean.pdb:A:D:B:E	nsdb-000001.clean.pdb:A:D:B:E	0.9087	0.9214	2.07	0.352	0.357	0.380	2002	1974	1856
nsdb-000257.clean.pdb:D:A:E:B	nsdb-000001.clean.pdb:D:A:E:B	0.9074	0.9210	2.04	0.356	0.362	0.385	2004	1974	1854
nsdb-000258.clean.pdb:A:D:B:E	nsdb-000001.clean.pdb:A:D:B:E	0.9056	0.9238	1.84	0.353	0.360	0.383	2014	1974	1852
nsdb-000259.clean.pdb:A:D:B:E	nsdb-000001.clean.pdb:D:A:E:B	0.9874	0.9765	1.37	0.486	0.480	0.487	1952	1974	1946
nsdb-000260.clean.pdb:A:D:B:E	nsdb-000001.clean.pdb:D:A:E:B	0.9815	0.9845	1.36	0.569	0.570	0.574	1980	1974	1962
nsdb-000261.clean.pdb:D:A:E:B	nsdb-000001.clean.pdb:D:A:E:B	0.9083	0.9220	1.99	0.354	0.360	0.383	2004	1974	1854
nsdb-000262.clean.pdb:A:D:E:B	nsdb-000001.clean.pdb:D:A:B:E	0.9977	0.9946	0.68	0.791	0.788	0.791	1968	1974	1968
nsdb-000263.clean.pdb:D:A:E:B	nsdb-000001.clean.pdb:A:D:B:E	0.9083	0.9238	1.96	0.367	0.373	0.397	2008	1974	1856
nsdb-000264.clean.pdb:D:A:B:E	nsdb-000001.clean.pdb:A:D:E:B	0.9880	0.9860	1.33	0.540	0.539	0.542	1970	1974	1964
nsdb-000265.clean.pdb:D:A:E:B	nsdb-000001.clean.pdb:D:A:E:B	0.9077	0.9232	1.93	0.371	0.377	0.402	2008	1974	1854
nsdb-000266.clean.pdb:D:A:E:B	nsdb-000001.clean.pdb:A:D:B:E	0.9713	0.9850	1.17	0.592	0.601	0.606	2002	1974	1958
nsdb-000267.clean.pdb:A:D:E:B	nsdb-000001.clean.pdb:D:A:B:E	0.9882	0.9912	0.96	0.633	0.635	0.638	1980	1974	1966
nsdb-000268.clean.pdb:D:A:B:E	nsdb-000001.clean.pdb:A:D:E:B	0.9605	0.9211	1.87	0.378	0.363	0.387	1892	1974	1848
nsdb-000269.clean.pdb:A:D:B:E	nsdb-000001.clean.pdb:D:A:E:B	0.9677	0.8778	2.16	0.357	0.323	0.360	1788	1974	1770
nsdb-000270.clean.pdb:D:A:B:E	nsdb-000001.clean.pdb:A:D:E:B	0.9914	0.9904	0.95	0.639	0.638	0.642	1972	1974	1964
nsdb-000271.clean.pdb:A:D:B:E	nsdb-000001.clean.pdb:A:D:B:E	0.9795	0.9884	1.15	0.612	0.618	0.621	1992	1974	1964
nsdb-000272.clean.pdb:D:A:E:B	nsdb-000001.clean.pdb:A:D:B:E	0.9898	0.9868	1.19	0.601	0.599	0.603	1968	1974	1962
nsdb-000273.clean.pdb:A:D:E:B	nsdb-000001.clean.pdb:D:A:B:E	0.9884	0.9884	1.06	0.647	0.647	0.651	1974	1974	1962
nsdb-000274.clean.pdb:A:D:B:E	nsdb-000001.clean.pdb:D:A:E:B	0.9811	0.9791	1.43	0.489	0.488	0.494	1970	1974	1952
nsdb-000275.clean.pdb:A:D:B:E	nsdb-000001.clean.pdb:A:D:B:E	0.9209	0.9209	1.94	0.358	0.358	0.382	1974	1974	1850
nsdb-000276.clean.pdb:A:D:B:E	nsdb-000001.clean.pdb:D:A:E:B	0.9786	0.9816	1.31	0.513	0.515	0.520	1980	1974	1954
nsdb-000277.clean.pdb:D:A:E:B	nsdb-000001.clean.pdb:D:A:E:B	0.9852	0.9753	1.23	0.506	0.501	0.509	1954	1974	1940
nsdb-000278.clean.pdb:D:A:B:E	nsdb-000001.clean.pdb:A:D:E:B	0.9892	0.9877	1.14	0.620	0.619	0.623	1971	1974	1963
nsdb-000279.clean.pdb:D:A:B:E	nsdb-000001.clean.pdb:D:A:B:E	0.9134	0.9226	1.86	0.360	0.364	0.388	1994	1974	1850
nsdb-000280.clean.pdb:A:D:B:E	nsdb-000001.clean.pdb:D:A:E:B	0.9066	0.9238	1.95	0.347	0.354	0.376	2012	1974	1856
nsdb-000281.clean.pdb:D:A:E:B	nsdb-000001.clean.pdb:A:D:B:E	0.9880	0.9875	1.24	0.590	0.590	0.593	1973	1974	1964
nsdb-000282.clean.pdb:D:A:E:B	nsdb-000001.clean.pdb:D:A:E:B	0.9865	0.9746	1.49	0.512	0.506	0.513	1950	1974	1944
nsdb-000283.clean.pdb:A:D:B:E	nsdb-000001.clean.pdb:A:D:B:E	0.9417	0.9228	1.70	0.360	0.353	0.377	1934	1974	1846
nsdb-000284.clean.pdb:D:A:B:E	nsdb-000001.clean.pdb:D:A:B:E	0.9851	0.9861	1.06	0.609	0.610	0.615	1976	1974	1958
nsdb-000285.clean.pdb:A:D:E:B	nsdb-000001.clean.pdb:D:A:B:E	0.9864	0.9755	1.38	0.484	0.478	0.486	1952	1974	1944
nsdb-000286.clean.pdb:A:D:B:E	nsdb-000001.clean.pdb:D:A:E:B	0.9936	0.9916	1.03	0.621	0.620	0.622	1970	1974	1968
nsdb-000287.clean.pdb:D:A:B:E	nsdb-000001.clean.pdb:D:A:B:E	0.9895	0.9875	1.13	0.618	0.617	0.621	1970	1974	1962
nsdb-000288.clean.pdb:D:A:E:B	nsdb-000001.clean.pdb:A:D:B:E	0.9676	0.9822	1.34	0.527	0.535	0.540	2004	1974	1956
nsdb-000289.clean.pdb:D:A:E:B	nsdb-000001.clean.pdb:A:D:B:E	0.9907	0.9767	1.24	0.533	0.526	0.535	1946	1974	1942
nsdb-000290.clean.pdb:D:A:E:B	nsdb-000001.clean.pdb:A:D:B:E	0.9897	0.9798	1.10	0.532	0.527	0.534	1954	1974	1946
nsdb-000291.clean.pdb:D:A:B:E	nsdb-000001.clean.pdb:D:A:B:E	0.9069	0.9214	2.06	0.341	0.347	0.369	2006	1974	1856
nsdb-000292.clean.pdb:A:D:E:B	nsdb-000001.clean.pdb:D:A:B:E	0.9910	0.9940	0.75	0.636	0.638	0.640	1980	1974	1968
nsdb-000293.clean.pdb:D:A:B:E	nsdb-000001.clean.pdb:A:D:E:B	0.9892	0.9877	1.14	0.620	0.619	0.623	1971	1974	1963
nsdb-000294.clean.pdb:D:A:E:B	nsdb-000001.clean.pdb:A:D:B:E	0.9110	0.9215	1.82	0.355	0.359	0.383	1997	1974	1847
nsdb-000295.clean.pdb:A:D:E:B	nsdb-000001.clean.pdb:D:A:B:E	0.9076	0.9221	2.03	0.344	0.350	0.372	2006	1974	1856
nsdb-000296.clean.pdb:A:D:B:E	nsdb-000001.clean.pdb:A:D:B:E	0.9087	0.9215	1.97	0.358	0.363	0.387	2002	1974	1852
nsdb-000297.clean.pdb:A:D:B:E	nsdb-000001.clean.pdb:A:D:B:E	0.9951	0.9961	0.60	0.814	0.815	0.816	1976	1974	1970
nsdb-000298.clean.pdb:D:A:E:B	nsdb-000001.clean.pdb:D:A:E:B	0.9068	0.9213	2.07	0.358	0.364	0.387	2006	1974	1856
nsdb-000299.clean.pdb:A:D:E:B	nsdb-000001.clean.pdb:D:A:B:E	0.9882	0.9912	0.96	0.633	0.635	0.638	1980	1974	1966
nsdb-000300.clean.pdb:D:A:B:E	nsdb-000001.clean.pdb:D:A:B:E	0.9158	0.9240	1.89	0.359	0.363	0.386	1992	1974	1854
nsdb-000301.clean.pdb:D:A:E:B	nsdb-000001.clean.pdb:D:A:E:B	0.9735	0.8745	2.20	0.391	0.351	0.392	1770	1974	1766
nsdb-000302.clean.pdb:A:D:B:E	nsdb-000001.clean.pdb:D:A:E:B	0.9844	0.9893	0.71	0.756	0.760	0.766	1984	1974	1958
nsdb-000303.clean.pdb:D:A:E:B	nsdb-000001.clean.pdb:A:D:B:E	0.9324	0.9231	1.99	0.359	0.356	0.378	1954	1974	1856
nsdb-000304.clean.pdb:D:A:B:E	nsdb-000001.clean.pdb:D:A:B:E	0.9076	0.9221	2.02	0.345	0.351	0.373	2006	1974	1856
nsdb-000305.clean.pdb:A:D:E:B	nsdb-000001.clean.pdb:A:D:E:B	0.9879	0.9809	1.28	0.517	0.514	0.519	1960	1974	1952
nsdb-000306.clean.pdb:D:A:E:B	nsdb-000001.clean.pdb:D:A:E:B	0.9073	0.9214	1.86	0.355	0.361	0.385	2005	1974	1848
nsdb-000307.clean.pdb:D:A:E:B	nsdb-000001.clean.pdb:D:A:E:B	0.9852	0.9881	1.17	0.606	0.608	0.611	1980	1974	1964
nsdb-000308.clean.pdb:A:D:B:E	nsdb-000001.clean.pdb:D:A:E:B	0.9617	0.9841	1.08	0.539	0.551	0.557	2020	1974	1954
nsdb-000309.clean.pdb:A:D:B:E	nsdb-000001.clean.pdb:D:A:E:B	0.9925	0.9775	1.14	0.543	0.535	0.544	1944	1974	1942
nsdb-000310.clean.pdb:A:D:E:B	nsdb-000001.clean.pdb:A:D:E:B	0.9823	0.9823	1.23	0.547	0.547	0.553	1974	1974	1954
nsdb-000311.clean.pdb:A:D:B:E	nsdb-000001.clean.pdb:A:D:B:E	0.9084	0.9230	1.98	0.354	0.360	0.383	2006	1974	1856
nsdb-000312.clean.pdb:D:A:B:E	nsdb-000001.clean.pdb:A:D:E:B	0.9827	0.9847	1.10	0.602	0.603	0.608	1978	1974	1956
nsdb-000313.clean.pdb:A:D:B:E	nsdb-000001.clean.pdb:A:D:B:E	0.9691	0.9253	1.73	0.381	0.364	0.388	1884	1974	1852
nsdb-000314.clean.pdb:A:D:B:E	nsdb-000001.clean.pdb:A:D:B:E	0.9080	0.9207	2.10	0.346	0.351	0.373	2002	1974	1856
nsdb-000315.clean.pdb:A:D:B:E	nsdb-000001.clean.pdb:D:A:E:B	0.9276	0.9229	1.86	0.380	0.378	0.403	1964	1974	1850
nsdb-000316.clean.pdb:D:A:E:B	nsdb-000001.clean.pdb:D:A:E:B	0.9838	0.9878	1.33	0.577	0.580	0.581	1982	1974	1968
nsdb-000317.clean.pdb:D:A:B:E	nsdb-000001.clean.pdb:A:D:E:B	0.9566	0.9181	1.68	0.376	0.361	0.388	1894	1974	1836
nsdb-000318.clean.pdb:A:D:E:B	nsdb-000001.clean.pdb:D:A:B:E	0.9970	0.9939	0.77	0.651	0.649	0.651	1968	1974	1968
nsdb-000319.clean.pdb:A:D:B:E	nsdb-000001.clean.pdb:A:D:B:E	0.9592	0.8815	2.06	0.359	0.329	0.366	1812	1974	1774
nsdb-000320.clean.pdb:D:A:B:E	nsdb-000001.clean.pdb:D:A:B:E	0.9911	0.9891	1.07	0.602	0.601	0.604	1970	1974	1964
nsdb-000321.clean.pdb:A:D:B:E	nsdb-000001.clean.pdb:A:D:B:E	0.9056	0.9238	1.84	0.353	0.360	0.383	2014	1974	1852
nsdb-000322.clean.pdb:D:A:E:B	nsdb-000001.clean.pdb:D:A:E:B	0.9678	0.9260	1.76	0.383	0.367	0.391	1888	1974	1854
nsdb-000323.clean.pdb:A:D:B:E	nsdb-000001.clean.pdb:A:D:B:E	0.9074	0.9247	1.80	0.351	0.358	0.381	2012	1974	1852
nsdb-000324.clean.pdb:D:A:B:E	nsdb-000001.clean.pdb:A:D:E:B	0.9094	0.9230	1.99	0.365	0.371	0.394	2004	1974	1856
nsdb-000325.clean.pdb:A:D:B:E	nsdb-000001.clean.pdb:D:A:E:B	0.9861	0.9643	1.37	0.440	0.431	0.442	1930	1974	1922
nsdb-000326.clean.pdb:A:D:B:E	nsdb-000001.clean.pdb:D:A:E:B	0.9103	0.9212	2.07	0.349	0.354	0.376	1998	1974	1856
nsdb-000327.clean.pdb:D:A:E:B	nsdb-000001.clean.pdb:D:A:E:B	0.9823	0.9903	1.06	0.597	0.602	0.604	1990	1974	1966
nsdb-000328.clean.pdb:D:A:B:E	nsdb-000001.clean.pdb:A:D:E:B	0.9519	0.8977	2.16	0.354	0.333	0.364	1860	1974	1810
nsdb-000329.clean.pdb:A:D:B:E	nsdb-000001.clean.pdb:A:D:B:E	0.9935	0.9925	0.82	0.693	0.692	0.695	1972	1974	1966
nsdb-000330.clean.pdb:D:A:E:B	nsdb-000001.clean.pdb:A:D:B:E	0.9848	0.9739	1.53	0.505	0.499	0.507	1952	1974	1944
nsdb-000331.clean.pdb:A:D:B:E	nsdb-000001.clean.pdb:D:A:E:B	0.9896	0.9786	1.11	0.539	0.533	0.541	1952	1974	1944
nsdb-000332.clean.pdb:D:A:B:E	nsdb-000001.clean.pdb:A:D:E:B	0.9892	0.9877	1.14	0.620	0.619	0.623	1971	1974	1963
nsdb-000333.clean.pdb:D:A:B:E	nsdb-000001.clean.pdb:A:D:E:B	0.9488	0.9227	1.78	0.391	0.380	0.406	1919	1974	1848
nsdb-000334.clean.pdb:D:A:E:B	nsdb-000001.clean.pdb:A:D:B:E	0.9891	0.9871	0.97	0.607	0.606	0.611	1970	1974	1958
nsdb-000335.clean.pdb:A:D:B:E	nsdb-000001.clean.pdb:D:A:E:B	0.9098	0.9226	1.91	0.359	0.364	0.388	2002	1974	1852
nsdb-000336.clean.pdb:A:D:E:B	nsdb-000001.clean.pdb:D:A:B:E	0.9863	0.9804	1.30	0.459	0.456	0.461	1962	1974	1952
nsdb-000337.clean.pdb:A:D:E:B	nsdb-000001.clean.pdb:D:A:B:E	0.9895	0.9796	1.12	0.524	0.519	0.526	1954	1974	1946
nsdb-000338.clean.pdb:A:D:B:E	nsdb-000001.clean.pdb:D:A:E:B	0.9800	0.9790	1.43	0.524	0.524	0.530	1972	1974	1952
nsdb-000339.clean.pdb:A:D:E:B	nsdb-000001.clean.pdb:A:D:E:B	0.9227	0.9208	1.95	0.382	0.381	0.406	1970	1974	1850
nsdb-000340.clean.pdb:D:A:B:E	nsdb-000001.clean.pdb:D:A:B:E	0.9133	0.9233	1.91	0.354	0.358	0.381	1996	1974	1854
nsdb-000341.clean.pdb:A:D:E:B	nsdb-000001.clean.pdb:A:D:E:B	0.9842	0.9882	1.17	0.595	0.598	0.601	1982	1974	1964
nsdb-000342.clean.pdb:A:D:B:E	nsdb-000001.clean.pdb:D:A:E:B	0.9896	0.9886	1.12	0.618	0.617	0.620	1972	1974	1964
nsdb-000343.clean.pdb:D:A:E:B	nsdb-000001.clean.pdb:D:A:E:B	0.9938	0.9828	1.10	0.567	0.560	0.567	1952	1974	1952
nsdb-000344.clean.pdb:A:D:B:E	nsdb-000001.clean.pdb:D:A:E:B	0.9888	0.9669	1.33	0.437	0.428	0.438	1930	1974	1926
nsdb-000345.clean.pdb:A:D:B:E	nsdb-000001.clean.pdb:D:A:E:B	0.9880	0.9760	1.28	0.511	0.505	0.513	1950	1974	1942
nsdb-000346.clean.pdb:A:D:B:E	nsdb-000001.clean.pdb:D:A:E:B	0.9095	0.9222	2.02	0.349	0.354	0.376	2002	1974	1856
nsdb-000347.clean.pdb:D:A:E:B	nsdb-000001.clean.pdb:A:D:B:E	0.9803	0.9822	1.25	0.503	0.504	0.509	1978	1974	1954
nsdb-000348.clean.pdb:D:A:B:E	nsdb-000001.clean.pdb:A:D:E:B	0.9088	0.9207	1.96	0.360	0.365	0.390	2000	1974	1850
nsdb-000349.clean.pdb:A:D:E:B	nsdb-000001.clean.pdb:D:A:B:E	0.9086	0.9222	2.03	0.354	0.360	0.383	2004	1974	1856
nsdb-000350.clean.pdb:A:D:B:E	nsdb-000001.clean.pdb:D:A:E:B	0.9092	0.9219	2.05	0.349	0.354	0.377	2002	1974	1856
nsdb-000351.clean.pdb:A:D:E:B	nsdb-000001.clean.pdb:D:A:B:E	0.9082	0.9218	2.05	0.346	0.352	0.374	2004	1974	1856
nsdb-000352.clean.pdb:D:A:E:B	nsdb-000001.clean.pdb:D:A:E:B	0.9490	0.8898	2.64	0.300	0.281	0.305	1848	1974	1816
nsdb-000353.clean.pdb:A:D:B:E	nsdb-000001.clean.pdb:D:A:E:B	0.9543	0.8937	2.47	0.314	0.294	0.319	1846	1974	1816
nsdb-000354.clean.pdb:A:D:E:B	nsdb-000001.clean.pdb:D:A:B:E	0.9504	0.8902	2.75	0.310	0.290	0.314	1846	1974	1820
nsdb-000355.clean.pdb:A:D:B:E	nsdb-000001.clean.pdb:D:A:E:B	0.9437	0.8922	2.59	0.320	0.302	0.328	1864	1974	1818
nsdb-000356.clean.pdb:D:A:E:B	nsdb-000001.clean.pdb:D:A:E:B	0.9527	0.8932	2.55	0.317	0.297	0.322	1848	1974	1818
nsdb-000357.clean.pdb:A:D:E:B	nsdb-000001.clean.pdb:D:A:B:E	0.9536	0.8930	2.51	0.311	0.291	0.316	1846	1974	1816
nsdb-000358.clean.pdb:D:A:B:E	nsdb-000001.clean.pdb:D:A:B:E	0.8992	0.8895	2.70	0.287	0.284	0.308	1952	1974	1818
nsdb-000359.clean.pdb:A:D:B:E	nsdb-000001.clean.pdb:A:D:B:E	0.9397	0.8922	2.63	0.295	0.280	0.303	1872	1974	1820
nsdb-000360.clean.pdb:A:D:B:E	nsdb-000001.clean.pdb:A:D:B:E	0.9017	0.8919	2.60	0.285	0.282	0.306	1952	1974	1818
nsdb-000361.clean.pdb:A:D:E:B	nsdb-000001.clean.pdb:A:D:E:B	0.8981	0.8892	2.71	0.297	0.294	0.319	1954	1974	1818
nsdb-000362.clean.pdb:A:D:E:B	nsdb-000001.clean.pdb:A:D:E:B	0.8972	0.8892	2.83	0.280	0.278	0.301	1956	1974	1822
nsdb-000363.clean.pdb:A:D:B:E	nsdb-000001.clean.pdb:D:A:E:B	0.9451	0.8863	2.78	0.307	0.288	0.313	1848	1974	1816
nsdb-000364.clean.pdb:D:A:E:B	nsdb-000001.clean.pdb:D:A:E:B	0.9450	0.8862	2.79	0.305	0.286	0.311	1848	1974	1816
nsdb-000365.clean.pdb:D:A:E:B	nsdb-000001.clean.pdb:D:A:E:B	0.8939	0.8886	2.85	0.290	0.288	0.312	1962	1974	1822
nsdb-000366.clean.pdb:D:A:E:B	nsdb-000001.clean.pdb:D:A:E:B	0.9518	0.8933	2.55	0.323	0.303	0.329	1850	1974	1818
nsdb-000367.clean.pdb:D:A:B:E	nsdb-000001.clean.pdb:A:D:E:B	0.8997	0.8890	2.72	0.275	0.272	0.295	1950	1974	1818
nsdb-000368.clean.pdb:D:A:E:B	nsdb-000001.clean.pdb:D:A:E:B	0.9427	0.8932	2.59	0.289	0.274	0.297	1868	1974	1820
nsdb-000369.clean.pdb:A:D:B:E	nsdb-000001.clean.pdb:D:A:E:B	0.9507	0.8914	2.63	0.320	0.300	0.326	1848	1974	1818
nsdb-000370.clean.pdb:A:D:E:B	nsdb-000001.clean.pdb:D:A:B:E	0.8953	0.8891	2.79	0.291	0.289	0.313	1960	1974	1820
nsdb-000371.clean.pdb:D:A:E:B	nsdb-000001.clean.pdb:D:A:E:B	0.8913	0.8913	2.70	0.279	0.279	0.302	1974	1974	1820
nsdb-000372.clean.pdb:D:A:B:E	nsdb-000001.clean.pdb:D:A:B:E	0.9479	0.8889	2.72	0.300	0.281	0.305	1848	1974	1818
nsdb-000373.clean.pdb:D:A:E:B	nsdb-000001.clean.pdb:D:A:E:B	0.8970	0.8890	2.71	0.287	0.285	0.309	1956	1974	1818
nsdb-000374.clean.pdb:D:A:E:B	nsdb-000001.clean.pdb:A:D:B:E	0.9468	0.8879	2.76	0.300	0.281	0.305	1848	1974	1818
nsdb-000375.clean.pdb:A:D:B:E	nsdb-000001.clean.pdb:A:D:B:E	0.9511	0.8913	2.62	0.316	0.296	0.321	1847	1974	1818
nsdb-000376.clean.pdb:D:A:B:E	nsdb-000001.clean.pdb:D:A:B:E	0.9463	0.8901	2.64	0.300	0.282	0.306	1854	1974	1816
nsdb-000377.clean.pdb:D:A:B:E	nsdb-000001.clean.pdb:A:D:E:B	0.8983	0.8903	2.67	0.291	0.289	0.314	1956	1974	1818
nsdb-000378.clean.pdb:A:D:B:E	nsdb-000001.clean.pdb:A:D:B:E	0.9032	0.8911	2.71	0.287	0.283	0.307	1947	1974	1820
nsdb-000379.clean.pdb:D:A:B:E	nsdb-000001.clean.pdb:A:D:E:B	0.8968	0.8906	2.73	0.289	0.287	0.311	1960	1974	1820
nsdb-000380.clean.pdb:A:D:E:B	nsdb-000001.clean.pdb:D:A:B:E	0.8890	0.8939	2.64	0.285	0.287	0.311	1985	1974	1822
nsdb-000381.clean.pdb:A:D:B:E	nsdb-000001.clean.pdb:D:A:E:B	0.8971	0.8891	2.79	0.283	0.280	0.304	1956	1974	1820
nsdb-000382.clean.pdb:A:D:E:B	nsdb-000001.clean.pdb:D:A:B:E	0.9033	0.8881	2.82	0.297	0.292	0.316	1940	1974	1820
nsdb-000383.clean.pdb:A:D:E:B	nsdb-000001.clean.pdb:D:A:B:E	0.9532	0.8927	2.52	0.317	0.297	0.323	1846	1974	1816
nsdb-000384.clean.pdb:A:D:B:E	nsdb-000001.clean.pdb:A:D:B:E	0.8913	0.8877	2.87	0.293	0.292	0.316	1966	1974	1820
nsdb-000385.clean.pdb:A:D:B:E	nsdb-000001.clean.pdb:D:A:E:B	0.8961	0.8872	2.73	0.293	0.290	0.315	1954	1974	1816
nsdb-000386.clean.pdb:D:A:B:E	nsdb-000001.clean.pdb:D:A:B:E	0.9890	0.9871	1.17	0.623	0.622	0.626	1970	1974	1962
nsdb-000387.clean.pdb:D:A:E:B	nsdb-000001.clean.pdb:D:A:E:B	0.9933	0.9943	0.72	0.713	0.713	0.715	1976	1974	1968
nsdb-000388.clean.pdb:A:D:B:E	nsdb-000001.clean.pdb:D:A:E:B	0.9167	0.9204	1.96	0.364	0.366	0.390	1982	1974	1850
nsdb-000389.clean.pdb:D:A:E:B	nsdb-000001.clean.pdb:A:D:B:E	0.9256	0.9256	1.72	0.392	0.392	0.418	1974	1974	1852
nsdb-000390.clean.pdb:D:A:B:E	nsdb-000001.clean.pdb:A:D:E:B	0.9838	0.9818	1.42	0.515	0.514	0.518	1970	1974	1958
nsdb-000391.clean.pdb:A:D:B:E	nsdb-000001.clean.pdb:D:A:E:B	0.9011	0.8904	2.74	0.293	0.290	0.314	1950	1974	1820
nsdb-000392.clean.pdb:D:A:E:B	nsdb-000001.clean.pdb:D:A:E:B	0.9061	0.9188	2.09	0.354	0.359	0.382	2002	1974	1852
nsdb-000393.clean.pdb:D:A:B:E	nsdb-000001.clean.pdb:A:D:E:B	0.9922	0.9852	1.16	0.598	0.594	0.599	1960	1974	1958
nsdb-000394.clean.pdb:D:A:E:B	nsdb-000001.clean.pdb:D:A:E:B	0.9128	0.9242	1.81	0.355	0.359	0.383	1999	1974	1852
nsdb-000395.clean.pdb:D:A:E:B	nsdb-000001.clean.pdb:A:D:B:E	0.9859	0.9819	1.19	0.567	0.564	0.571	1966	1974	1952
nsdb-000396.clean.pdb:A:D:E:B	nsdb-000001.clean.pdb:A:D:E:B	0.9836	0.9106	1.63	0.491	0.454	0.492	1826	1974	1822
nsdb-000397.clean.pdb:A:D:B:E	nsdb-000001.clean.pdb:A:D:B:E	0.9060	0.9214	2.07	0.352	0.358	0.380	2008	1974	1856
nsdb-000398.clean.pdb:D:A:E:B	nsdb-000001.clean.pdb:D:A:E:B	0.9639	0.8852	1.97	0.406	0.373	0.414	1811	1974	1778
nsdb-000399.clean.pdb:D:A:E:B	nsdb-000001.clean.pdb:A:D:B:E	0.9081	0.9226	1.91	0.361	0.367	0.391	2006	1974	1852
nsdb-000400.clean.pdb:D:A:E:B	nsdb-000001.clean.pdb:D:A:E:B	0.9238	0.9247	1.83	0.379	0.379	0.403	1976	1974	1854
nsdb-000401.clean.pdb:A:D:B:E	nsdb-000001.clean.pdb:D:A:E:B	0.9797	0.9846	1.49	0.599	0.602	0.605	1984	1974	1964
nsdb-000402.clean.pdb:D:A:E:B	nsdb-000001.clean.pdb:D:A:E:B	0.9862	0.9822	1.25	0.527	0.525	0.530	1966	1974	1954
nsdb-000403.clean.pdb:D:A:E:B	nsdb-000001.clean.pdb:A:D:B:E	0.9795	0.8785	1.94	0.398	0.357	0.399	1768	1974	1766
nsdb-000404.clean.pdb:A:D:E:B	nsdb-000001.clean.pdb:A:D:E:B	0.9907	0.9797	1.11	0.542	0.536	0.544	1952	1974	1946
nsdb-000405.clean.pdb:A:D:B:E	nsdb-000001.clean.pdb:A:D:B:E	0.9103	0.9212	2.03	0.358	0.363	0.386	1998	1974	1854
nsdb-000406.clean.pdb:D:A:E:B	nsdb-000001.clean.pdb:D:A:E:B	0.9541	0.8944	2.50	0.332	0.311	0.338	1848	1974	1818
nsdb-000407.clean.pdb:D:A:E:B	nsdb-000001.clean.pdb:A:D:B:E	0.9885	0.9895	1.12	0.602	0.603	0.605	1976	1974	1966
nsdb-000408.clean.pdb:D:A:E:B	nsdb-000001.clean.pdb:A:D:B:E	0.9804	0.9824	1.24	0.524	0.525	0.530	1978	1974	1954
nsdb-000409.clean.pdb:A:D:E:B	nsdb-000001.clean.pdb:A:D:E:B	0.9796	0.9806	1.31	0.539	0.540	0.546	1976	1974	1952
nsdb-000410.clean.pdb:D:A:E:B	nsdb-000001.clean.pdb:A:D:B:E	0.9901	0.9881	1.08	0.624	0.623	0.627	1970	1974	1962
nsdb-000411.clean.pdb:A:D:B:E	nsdb-000001.clean.pdb:A:D:B:E	0.9081	0.9208	2.09	0.354	0.359	0.381	2002	1974	1856
nsdb-000412.clean.pdb:D:A:B:E	nsdb-000001.clean.pdb:D:A:B:E	0.9073	0.9219	1.94	0.361	0.367	0.391	2006	1974	1852
nsdb-000413.clean.pdb:D:A:B:E	nsdb-000001.clean.pdb:D:A:B:E	0.9464	0.8875	2.78	0.300	0.281	0.305	1848	1974	1818
nsdb-000414.clean.pdb:A:D:E:B	nsdb-000001.clean.pdb:A:D:E:B	0.9013	0.8897	2.69	0.296	0.292	0.317	1948	1974	1818
nsdb-000415.clean.pdb:A:D:E:B	nsdb-000001.clean.pdb:D:A:B:E	0.8967	0.8896	2.77	0.299	0.297	0.322	1958	1974	1820
nsdb-000416.clean.pdb:A:D:E:B	nsdb-000001.clean.pdb:A:D:E:B	0.9512	0.8909	2.60	0.326	0.305	0.331	1846	1974	1816
nsdb-000417.clean.pdb:A:D:B:E	nsdb-000001.clean.pdb:D:A:E:B	0.8993	0.8913	2.62	0.299	0.296	0.321	1956	1974	1818
nsdb-000418.clean.pdb:A:D:B:E	nsdb-000001.clean.pdb:D:A:E:B	0.9207	0.9226	1.95	0.377	0.378	0.402	1978	1974	1854
nsdb-000419.clean.pdb:A:D:B:E	nsdb-000001.clean.pdb:D:A:E:B	0.9902	0.9872	1.15	0.619	0.617	0.621	1968	1974	1962
nsdb-000420.clean.pdb:A:D:E:B	nsdb-000001.clean.pdb:D:A:B:E	0.9071	0.9216	2.06	0.356	0.362	0.385	2006	1974	1856
nsdb-000421.clean.pdb:A:D:E:B	nsdb-000001.clean.pdb:D:A:B:E	0.9982	0.9992	0.38	0.886	0.887	0.887	1976	1974	1974
nsdb-000422.clean.pdb:D:A:E:B	nsdb-000001.clean.pdb:D:A:E:B	0.9059	0.9204	2.12	0.347	0.353	0.375	2006	1974	1856
nsdb-000423.clean.pdb:D:A:E:B	nsdb-000001.clean.pdb:D:A:E:B	0.9863	0.9893	1.05	0.639	0.641	0.645	1980	1974	1964
nsdb-000424.clean.pdb:D:A:B:E	nsdb-000001.clean.pdb:A:D:E:B	0.9833	0.9814	1.39	0.486	0.485	0.490	1970	1974	1956
nsdb-000425.clean.pdb:A:D:B:E	nsdb-000001.clean.pdb:D:A:E:B	0.9863	0.9883	1.10	0.664	0.666	0.670	1978	1974	1962
nsdb-000426.clean.pdb:D:A:E:B	nsdb-000001.clean.pdb:A:D:B:E	0.9002	0.8921	2.66	0.296	0.293	0.318	1956	1974	1820
nsdb-000427.clean.pdb:D:A:E:B	nsdb-000001.clean.pdb:A:D:B:E	0.9496	0.9229	1.71	0.385	0.374	0.400	1918	1974	1846
nsdb-000428.clean.pdb:D:A:E:B	nsdb-000001.clean.pdb:D:A:E:B	0.9828	0.9769	1.50	0.491	0.488	0.494	1962	1974	1950
nsdb-000429.clean.pdb:A:D:B:E	nsdb-000001.clean.pdb:A:D:B:E	0.9896	0.9871	1.17	0.618	0.616	0.620	1969	1974	1962
nsdb-000430.clean.pdb:D:A:E:B	nsdb-000001.clean.pdb:D:A:E:B	0.9786	0.9805	1.47	0.511	0.512	0.516	1978	1974	1956
nsdb-000431.clean.pdb:A:D:B:E	nsdb-000001.clean.pdb:A:D:B:E	0.9091	0.9219	2.04	0.357	0.362	0.385	2002	1974	1856
nsdb-000432.clean.pdb:D:A:B:E	nsdb-000001.clean.pdb:D:A:B:E	0.9176	0.9235	1.85	0.371	0.374	0.398	1987	1974	1852
nsdb-000433.clean.pdb:D:A:E:B	nsdb-000001.clean.pdb:A:D:B:E	0.9079	0.9233	1.98	0.367	0.373	0.397	2008	1974	1856
nsdb-000434.clean.pdb:D:A:E:B	nsdb-000001.clean.pdb:A:D:B:E	0.9082	0.9218	1.90	0.363	0.369	0.394	2004	1974	1850
nsdb-000435.clean.pdb:A:D:E:B	nsdb-000001.clean.pdb:A:D:E:B	0.9054	0.9203	2.12	0.356	0.362	0.385	2007	1974	1856
nsdb-000436.clean.pdb:D:A:B:E	nsdb-000001.clean.pdb:A:D:E:B	0.9870	0.9890	1.07	0.618	0.619	0.622	1978	1974	1964
nsdb-000437.clean.pdb:D:A:E:B	nsdb-000001.clean.pdb:A:D:B:E	0.9805	0.9815	1.24	0.536	0.537	0.543	1976	1974	1952
nsdb-000438.clean.pdb:D:A:E:B	nsdb-000001.clean.pdb:A:D:B:E	0.9884	0.9824	1.14	0.563	0.559	0.566	1962	1974	1952
nsdb-000439.clean.pdb:A:D:B:E	nsdb-000001.clean.pdb:D:A:E:B	0.9213	0.9240	1.82	0.369	0.370	0.394	1980	1974	1852
nsdb-000440.clean.pdb:A:D:B:E	nsdb-000001.clean.pdb:D:A:E:B	0.9879	0.9790	1.08	0.566	0.561	0.570	1956	1974	1944
nsdb-000441.clean.pdb:A:D:E:B	nsdb-000001.clean.pdb:A:D:E:B	0.9056	0.9191	2.13	0.345	0.351	0.373	2004	1974	1854
nsdb-000442.clean.pdb:D:A:E:B	nsdb-000001.clean.pdb:A:D:B:E	0.9893	0.9853	1.22	0.597	0.595	0.599	1966	1974	1960
nsdb-000443.clean.pdb:A:D:E:B	nsdb-000001.clean.pdb:D:A:B:E	0.9907	0.9788	1.19	0.528	0.522	0.529	1950	1974	1946
nsdb-000444.clean.pdb:A:D:E:B	nsdb-000001.clean.pdb:A:D:E:B	0.8989	0.8909	2.71	0.293	0.291	0.315	1956	1974	1820
nsdb-000445.clean.pdb:D:A:B:E	nsdb-000001.clean.pdb:A:D:E:B	0.9689	0.9261	1.69	0.399	0.381	0.406	1886	1974	1852
nsdb-000446.clean.pdb:A:D:B:E	nsdb-000001.clean.pdb:D:A:E:B	0.9881	0.9881	1.17	0.623	0.623	0.626	1974	1974	1964
nsdb-000447.clean.pdb:D:A:E:B	nsdb-000001.clean.pdb:D:A:E:B	0.9456	0.8953	2.37	0.363	0.343	0.374	1867	1974	1813
nsdb-000448.clean.pdb:D:A:E:B	nsdb-000001.clean.pdb:A:D:B:E	0.9091	0.9200	1.94	0.372	0.377	0.403	1998	1974	1848
nsdb-000449.clean.pdb:D:A:E:B	nsdb-000001.clean.pdb:A:D:B:E	0.9918	0.9908	0.90	0.675	0.675	0.678	1972	1974	1964
nsdb-000450.clean.pdb:D:A:E:B	nsdb-000001.clean.pdb:D:A:E:B	0.9791	0.9831	1.59	0.595	0.598	0.601	1982	1974	1964
nsdb-000451.clean.pdb:D:A:E:B	nsdb-000001.clean.pdb:A:D:B:E	0.9489	0.9232	1.74	0.390	0.379	0.405	1920	1974	1848
nsdb-000452.clean.pdb:D:A:E:B	nsdb-000001.clean.pdb:D:A:E:B	0.9866	0.9816	1.22	0.539	0.536	0.542	1964	1974	1952
nsdb-000453.clean.pdb:D:A:B:E	nsdb-000001.clean.pdb:A:D:E:B	0.9822	0.8816	1.68	0.398	0.357	0.399	1770	1974	1764
nsdb-000454.clean.pdb:A:D:E:B	nsdb-000001.clean.pdb:D:A:B:E	0.9904	0.9794	1.04	0.542	0.536	0.544	1952	1974	1944
nsdb-000455.clean.pdb:A:D:B:E	nsdb-000001.clean.pdb:D:A:E:B	0.9489	0.9232	1.75	0.384	0.374	0.399	1920	1974	1848
nsdb-000456.clean.pdb:D:A:B:E	nsdb-000001.clean.pdb:D:A:B:E	0.9801	0.9811	1.26	0.534	0.535	0.541	1976	1974	1952
nsdb-000457.clean.pdb:A:D:B:E	nsdb-000001.clean.pdb:A:D:B:E	0.8995	0.8915	2.69	0.299	0.296	0.321	1956	1974	1820
nsdb-000458.clean.pdb:A:D:B:E	nsdb-000001.clean.pdb:D:A:E:B	0.9522	0.8918	2.57	0.319	0.298	0.324	1846	1974	1816
nsdb-000459.clean.pdb:A:D:E:B	nsdb-000001.clean.pdb:A:D:E:B	0.9894	0.9784	1.14	0.555	0.549	0.558	1952	1974	1944
nsdb-000460.clean.pdb:D:A:E:B	nsdb-000001.clean.pdb:A:D:B:E	0.9888	0.9898	1.00	0.648	0.648	0.652	1976	1974	1964
nsdb-000461.clean.pdb:A:D:B:E	nsdb-000001.clean.pdb:D:A:E:B	0.9146	0.9247	1.84	0.377	0.381	0.406	1996	1974	1854
nsdb-000462.clean.pdb:D:A:B:E	nsdb-000001.clean.pdb:D:A:B:E	0.9186	0.9214	1.96	0.374	0.375	0.400	1980	1974	1852
nsdb-000463.clean.pdb:A:D:B:E	nsdb-000001.clean.pdb:D:A:E:B	0.9873	0.9794	1.37	0.517	0.513	0.519	1958	1974	1950
nsdb-000464.clean.pdb:A:D:B:E	nsdb-000001.clean.pdb:A:D:B:E	0.9090	0.9217	2.05	0.351	0.356	0.379	2002	1974	1856
nsdb-000465.clean.pdb:A:D:E:B	nsdb-000001.clean.pdb:D:A:B:E	0.9310	0.9226	1.80	0.381	0.378	0.404	1956	1974	1848
nsdb-000466.clean.pdb:D:A:E:B	nsdb-000001.clean.pdb:A:D:B:E	0.9313	0.9076	2.13	0.359	0.350	0.377	1923	1974	1830
nsdb-000467.clean.pdb:A:D:B:E	nsdb-000001.clean.pdb:A:D:B:E	0.9086	0.9231	1.98	0.353	0.359	0.381	2006	1974	1856
nsdb-000468.clean.pdb:A:D:B:E	nsdb-000001.clean.pdb:D:A:E:B	0.9252	0.9262	1.75	0.392	0.392	0.417	1976	1974	1854
nsdb-000469.clean.pdb:A:D:E:B	nsdb-000001.clean.pdb:D:A:B:E	0.9884	0.9884	1.13	0.624	0.624	0.627	1974	1974	1964
nsdb-000470.clean.pdb:D:A:E:B	nsdb-000001.clean.pdb:D:A:E:B	0.9903	0.9903	1.04	0.650	0.650	0.653	1974	1974	1966
nsdb-000471.clean.pdb:A:D:B:E	nsdb-000001.clean.pdb:D:A:E:B	0.9088	0.9234	1.96	0.348	0.354	0.376	2006	1974	1856
nsdb-000472.clean.pdb:D:A:E:B	nsdb-000001.clean.pdb:A:D:B:E	0.9879	0.9780	1.31	0.512	0.507	0.514	1954	1974	1946
nsdb-000473.clean.pdb:A:D:B:E	nsdb-000001.clean.pdb:A:D:B:E	0.9961	0.9941	0.75	0.694	0.693	0.695	1970	1974	1968
nsdb-000474.clean.pdb:A:D:E:B	nsdb-000001.clean.pdb:D:A:B:E	0.9887	0.9778	1.19	0.514	0.509	0.516	1952	1974	1944
nsdb-000475.clean.pdb:D:A:E:B	nsdb-000001.clean.pdb:A:D:B:E	0.8997	0.8908	2.72	0.296	0.293	0.318	1954	1974	1820
nsdb-000476.clean.pdb:D:A:B:E	nsdb-000001.clean.pdb:D:A:B:E	0.9118	0.9237	1.85	0.355	0.360	0.384	2000	1974	1852
nsdb-000477.clean.pdb:A:D:B:E	nsdb-000001.clean.pdb:A:D:B:E	0.9877	0.9887	1.10	0.626	0.626	0.629	1976	1974	1964
nsdb-000478.clean.pdb:A:D:B:E	nsdb-000001.clean.pdb:A:D:B:E	0.9541	0.9016	2.07	0.372	0.352	0.383	1864	1974	1814
nsdb-000479.clean.pdb:D:A:E:B	nsdb-000001.clean.pdb:A:D:B:E	0.9958	0.9969	0.65	0.795	0.795	0.796	1976	1974	1972
nsdb-000480.clean.pdb:D:A:E:B	nsdb-000001.clean.pdb:A:D:B:E	0.9901	0.9881	0.86	0.655	0.653	0.659	1970	1974	1958
nsdb-000481.clean.pdb:A:D:B:E	nsdb-000001.clean.pdb:D:A:E:B	0.9887	0.9827	1.12	0.547	0.544	0.550	1962	1974	1952
nsdb-000482.clean.pdb:A:D:E:B	nsdb-000001.clean.pdb:D:A:B:E	0.9870	0.9790	1.40	0.514	0.510	0.516	1958	1974	1950
nsdb-000483.clean.pdb:A:D:E:B	nsdb-000001.clean.pdb:A:D:E:B	0.9056	0.9201	2.14	0.350	0.356	0.378	2006	1974	1856
nsdb-000484.clean.pdb:D:A:E:B	nsdb-000001.clean.pdb:D:A:E:B	0.9876	0.9807	1.28	0.570	0.566	0.573	1960	1974	1952
nsdb-000485.clean.pdb:D:A:B:E	nsdb-000001.clean.pdb:A:D:E:B	0.9892	0.9773	1.24	0.520	0.514	0.522	1950	1974	1944
nsdb-000486.clean.pdb:D:A:E:B	nsdb-000001.clean.pdb:A:D:B:E	0.9062	0.9207	2.10	0.348	0.354	0.376	2006	1974	1856
nsdb-000487.clean.pdb:A:D:E:B	nsdb-000001.clean.pdb:A:D:E:B	0.9922	0.9762	1.16	0.546	0.537	0.546	1942	1974	1940
nsdb-000488.clean.pdb:D:A:E:B	nsdb-000001.clean.pdb:D:A:E:B	0.9867	0.9798	1.27	0.560	0.556	0.563	1960	1974	1950
nsdb-000489.clean.pdb:D:A:E:B	nsdb-000001.clean.pdb:A:D:B:E	0.9757	0.8789	1.88	0.440	0.396	0.443	1776	1974	1764
nsdb-000490.clean.pdb:D:A:B:E	nsdb-000001.clean.pdb:A:D:E:B	0.9135	0.9209	1.89	0.369	0.372	0.397	1990	1974	1848
nsdb-000491.clean.pdb:D:A:B:E	nsdb-000001.clean.pdb:D:A:B:E	0.9861	0.9881	1.23	0.608	0.609	0.611	1978	1974	1966
nsdb-000492.clean.pdb:A:D:E:B	nsdb-000001.clean.pdb:D:A:B:E	0.9900	0.9780	1.17	0.555	0.548	0.557	1950	1974	1944
nsdb-000493.clean.pdb:A:D:B:E	nsdb-000001.clean.pdb:A:D:B:E	0.9886	0.9906	1.02	0.638	0.639	0.642	1978	1974	1966
nsdb-000494.clean.pdb:A:D:B:E	nsdb-000001.clean.pdb:A:D:B:E	0.9812	0.9822	1.35	0.550	0.550	0.555	1976	1974	1956
nsdb-000495.clean.pdb:D:A:B:E	nsdb-000001.clean.pdb:D:A:B:E	0.9788	0.8925	1.85	0.446	0.406	0.448	1798	1974	1790
nsdb-000496.clean.pdb:D:A:E:B	nsdb-000001.clean.pdb:D:A:E:B	0.9903	0.9823	1.05	0.561	0.556	0.563	1958	1974	1950
nsdb-000497.clean.pdb:A:D:B:E	nsdb-000001.clean.pdb:A:D:B:E	0.9505	0.8903	2.63	0.316	0.296	0.322	1846	1974	1816
nsdb-000498.clean.pdb:D:A:E:B	nsdb-000001.clean.pdb:D:A:E:B	0.9876	0.9816	1.22	0.541	0.537	0.544	1962	1974	1952
nsdb-000499.clean.pdb:D:A:E:B	nsdb-000001.clean.pdb:D:A:E:B	0.9796	0.9875	1.23	0.625	0.630	0.633	1990	1974	1964
nsdb-000500.clean.pdb:D:A:E:B	nsdb-000001.clean.pdb:A:D:B:E	0.9888	0.9898	1.00	0.652	0.652	0.656	1976	1974	1964
nsdb-000501.clean.pdb:A:D:E:B	nsdb-000001.clean.pdb:A:D:E:B	0.9076	0.9221	2.03	0.356	0.362	0.385	2006	1974	1856
nsdb-000502.clean.pdb:D:A:B:E	nsdb-000001.clean.pdb:A:D:E:B	0.9872	0.9822	1.25	0.531	0.528	0.533	1964	1974	1954
nsdb-000503.clean.pdb:A:D:B:E	nsdb-000001.clean.pdb:D:A:E:B	0.9119	0.9247	1.84	0.358	0.363	0.386	2002	1974	1854
nsdb-000504.clean.pdb:A:D:B:E	nsdb-000001.clean.pdb:D:A:E:B	0.9272	0.9225	1.72	0.375	0.373	0.399	1964	1974	1846
nsdb-000505.clean.pdb:A:D:E:B	nsdb-000001.clean.pdb:A:D:E:B	0.8972	0.8893	2.78	0.292	0.289	0.314	1956	1974	1820
nsdb-000506.clean.pdb:D:A:E:B	nsdb-000001.clean.pdb:A:D:B:E	0.9276	0.9229	1.69	0.379	0.377	0.403	1964	1974	1846
nsdb-000507.clean.pdb:D:A:E:B	nsdb-000001.clean.pdb:D:A:E:B	0.9109	0.9237	1.90	0.357	0.362	0.385	2002	1974	1854
nsdb-000508.clean.pdb:D:A:B:E	nsdb-000001.clean.pdb:A:D:E:B	0.9807	0.9826	1.22	0.522	0.523	0.528	1978	1974	1954
nsdb-000509.clean.pdb:A:D:B:E	nsdb-000001.clean.pdb:D:A:E:B	0.9858	0.9818	1.29	0.533	0.531	0.536	1966	1974	1954
nsdb-000510.clean.pdb:A:D:E:B	nsdb-000001.clean.pdb:A:D:E:B	0.9077	0.9204	2.07	0.353	0.358	0.381	2002	1974	1854
nsdb-000511.clean.pdb:A:D:B:E	nsdb-000001.clean.pdb:A:D:B:E	0.9075	0.9220	2.04	0.352	0.358	0.380	2006	1974	1856
nsdb-000512.clean.pdb:D:A:E:B	nsdb-000001.clean.pdb:A:D:B:E	0.9140	0.9250	1.82	0.364	0.369	0.393	1998	1974	1854
nsdb-000513.clean.pdb:A:D:B:E	nsdb-000001.clean.pdb:A:D:B:E	0.9112	0.9240	1.88	0.360	0.365	0.388	2002	1974	1854
nsdb-000514.clean.pdb:D:A:E:B	nsdb-000001.clean.pdb:A:D:B:E	0.9295	0.8988	2.09	0.371	0.358	0.391	1908	1974	1810
nsdb-000515.clean.pdb:D:A:B:E	nsdb-000001.clean.pdb:D:A:B:E	0.9173	0.9238	1.89	0.374	0.377	0.401	1988	1974	1854
nsdb-000516.clean.pdb:A:D:E:B	nsdb-000001.clean.pdb:D:A:B:E	0.9982	0.9962	0.60	0.811	0.810	0.811	1970	1974	1970
nsdb-000517.clean.pdb:D:A:E:B	nsdb-000001.clean.pdb:D:A:E:B	0.9057	0.9220	2.04	0.371	0.378	0.402	2010	1974	1856
nsdb-000518.clean.pdb:D:A:B:E	nsdb-000001.clean.pdb:D:A:B:E	0.9980	0.9949	0.63	0.842	0.840	0.842	1968	1974	1968
nsdb-000519.clean.pdb:A:D:E:B	nsdb-000001.clean.pdb:D:A:B:E	0.9901	0.9801	1.17	0.531	0.526	0.533	1954	1974	1948
nsdb-000520.clean.pdb:A:D:E:B	nsdb-000001.clean.pdb:D:A:B:E	0.9011	0.8922	2.67	0.298	0.295	0.320	1954	1974	1820
nsdb-000521.clean.pdb:D:A:E:B	nsdb-000001.clean.pdb:A:D:B:E	0.9877	0.9748	1.48	0.521	0.514	0.522	1948	1974	1944
nsdb-000522.clean.pdb:A:D:B:E	nsdb-000001.clean.pdb:D:A:E:B	0.9072	0.9208	2.10	0.358	0.364	0.387	2004	1974	1856
nsdb-000523.clean.pdb:D:A:E:B	nsdb-000001.clean.pdb:D:A:E:B	0.9085	0.9231	1.88	0.361	0.367	0.391	2006	1974	1852
nsdb-000524.clean.pdb:A:D:B:E	nsdb-000001.clean.pdb:D:A:E:B	0.9116	0.9226	1.91	0.346	0.351	0.374	1998	1974	1852
nsdb-000525.clean.pdb:A:D:B:E	nsdb-000001.clean.pdb:D:A:E:B	0.9911	0.9801	1.17	0.527	0.521	0.528	1952	1974	1948
nsdb-000526.clean.pdb:A:D:E:B	nsdb-000001.clean.pdb:A:D:E:B	0.9903	0.9813	1.06	0.542	0.537	0.544	1956	1974	1948
nsdb-000527.clean.pdb:A:D:B:E	nsdb-000001.clean.pdb:A:D:B:E	0.9983	0.9963	0.58	0.806	0.804	0.806	1970	1974	1970
nsdb-000528.clean.pdb:A:D:B:E	nsdb-000001.clean.pdb:D:A:E:B	0.9320	0.9226	1.73	0.384	0.380	0.406	1954	1974	1846
nsdb-000529.clean.pdb:A:D:B:E	nsdb-000001.clean.pdb:D:A:E:B	0.9680	0.8841	1.83	0.435	0.397	0.442	1801	1974	1773
nsdb-000530.clean.pdb:D:A:E:B	nsdb-000001.clean.pdb:A:D:B:E	0.8994	0.8914	2.70	0.290	0.287	0.312	1956	1974	1820
nsdb-000531.clean.pdb:D:A:B:E	nsdb-000001.clean.pdb:D:A:B:E	0.9065	0.9219	2.04	0.348	0.354	0.376	2008	1974	1856
nsdb-000532.clean.pdb:A:D:E:B	nsdb-000001.clean.pdb:D:A:B:E	0.9180	0.9217	1.89	0.367	0.369	0.394	1982	1974	1850
nsdb-000533.clean.pdb:A:D:E:B	nsdb-000001.clean.pdb:A:D:E:B	0.9662	0.9283	1.52	0.383	0.368	0.392	1896	1974	1852
nsdb-000534.clean.pdb:D:A:E:B	nsdb-000001.clean.pdb:A:D:B:E	0.9066	0.9202	2.08	0.351	0.357	0.380	2004	1974	1854
nsdb-000535.clean.pdb:D:A:B:E	nsdb-000001.clean.pdb:D:A:B:E	0.9893	0.9803	1.22	0.550	0.545	0.552	1956	1974	1950
nsdb-000536.clean.pdb:A:D:B:E	nsdb-000001.clean.pdb:D:A:E:B	0.9471	0.9224	1.73	0.364	0.355	0.379	1922	1974	1846
nsdb-000537.clean.pdb:D:A:B:E	nsdb-000001.clean.pdb:A:D:E:B	0.9094	0.9239	1.94	0.368	0.374	0.398	2006	1974	1856
nsdb-000538.clean.pdb:A:D:B:E	nsdb-000001.clean.pdb:A:D:B:E	0.9453	0.8866	2.81	0.301	0.282	0.306	1848	1974	1818
nsdb-000539.clean.pdb:A:D:E:B	nsdb-000001.clean.pdb:A:D:E:B	0.9063	0.9208	2.10	0.348	0.354	0.376	2006	1974	1856
nsdb-000540.clean.pdb:D:A:E:B	nsdb-000001.clean.pdb:A:D:B:E	0.9920	0.9930	0.76	0.677	0.678	0.681	1976	1974	1966
nsdb-000541.clean.pdb:A:D:B:E	nsdb-000001.clean.pdb:D:A:E:B	0.9187	0.9233	1.87	0.371	0.373	0.397	1984	1974	1852
nsdb-000542.clean.pdb:A:D:B:E	nsdb-000001.clean.pdb:D:A:E:B	0.9248	0.9257	1.78	0.380	0.380	0.405	1976	1974	1854
nsdb-000543.clean.pdb:A:D:E:B	nsdb-000001.clean.pdb:D:A:B:E	0.9292	0.9199	1.84	0.374	0.370	0.396	1954	1974	1844
nsdb-000544.clean.pdb:D:A:E:B	nsdb-000001.clean.pdb:A:D:B:E	0.9215	0.9224	1.91	0.372	0.373	0.397	1976	1974	1852
nsdb-000545.clean.pdb:D:A:B:E	nsdb-000001.clean.pdb:A:D:E:B	0.9799	0.9819	1.28	0.524	0.525	0.530	1978	1974	1954
nsdb-000546.clean.pdb:D:A:E:B	nsdb-000001.clean.pdb:D:A:E:B	0.9923	0.9903	0.96	0.673	0.672	0.675	1970	1974	1964
nsdb-000547.clean.pdb:D:A:B:E	nsdb-000001.clean.pdb:D:A:B:E	0.9849	0.9800	1.33	0.476	0.473	0.478	1964	1974	1952
nsdb-000548.clean.pdb:D:A:E:B	nsdb-000001.clean.pdb:A:D:B:E	0.9920	0.9880	1.08	0.587	0.585	0.588	1966	1974	1962
nsdb-000549.clean.pdb:D:A:E:B	nsdb-000001.clean.pdb:A:D:B:E	0.9078	0.9223	2.02	0.347	0.353	0.375	2006	1974	1856
nsdb-000550.clean.pdb:D:A:E:B	nsdb-000001.clean.pdb:D:A:E:B	0.8977	0.8898	2.76	0.298	0.295	0.320	1956	1974	1820
nsdb-000551.clean.pdb:D:A:E:B	nsdb-000001.clean.pdb:A:D:B:E	0.9894	0.9794	1.23	0.533	0.528	0.535	1954	1974	1948
nsdb-000552.clean.pdb:A:D:E:B	nsdb-000001.clean.pdb:D:A:B:E	0.9942	0.9942	0.73	0.699	0.699	0.701	1974	1974	1968
nsdb-000553.clean.pdb:A:D:B:E	nsdb-000001.clean.pdb:D:A:E:B	0.9870	0.9890	1.12	0.668	0.670	0.673	1978	1974	1964
nsdb-000554.clean.pdb:D:A:E:B	nsdb-000001.clean.pdb:A:D:B:E	0.9322	0.9229	2.00	0.369	0.366	0.389	1954	1974	1856
nsdb-000555.clean.pdb:A:D:B:E	nsdb-000001.clean.pdb:A:D:B:E	0.9084	0.9220	1.87	0.367	0.373	0.398	2004	1974	1850
nsdb-000556.clean.pdb:D:A:B:E	nsdb-000001.clean.pdb:A:D:E:B	0.9868	0.9898	1.10	0.632	0.634	0.637	1980	1974	1966
nsdb-000557.clean.pdb:A:D:E:B	nsdb-000001.clean.pdb:D:A:B:E	0.9939	0.9939	0.77	0.670	0.670	0.672	1974	1974	1968
nsdb-000558.clean.pdb:A:D:B:E	nsdb-000001.clean.pdb:D:A:E:B	0.9760	0.9859	1.18	0.578	0.584	0.588	1994	1974	1960
nsdb-000559.clean.pdb:A:D:B:E	nsdb-000001.clean.pdb:A:D:B:E	0.9216	0.9216	1.90	0.369	0.369	0.394	1974	1974	1850
nsdb-000560.clean.pdb:D:A:B:E	nsdb-000001.clean.pdb:D:A:B:E	0.9890	0.9820	1.35	0.579	0.574	0.580	1960	1974	1956
nsdb-000561.clean.pdb:D:A:E:B	nsdb-000001.clean.pdb:A:D:B:E	0.9906	0.9906	0.92	0.676	0.676	0.679	1974	1974	1964
nsdb-000562.clean.pdb:D:A:E:B	nsdb-000001.clean.pdb:A:D:B:E	0.9874	0.9794	1.36	0.522	0.518	0.524	1958	1974	1950
nsdb-000563.clean.pdb:A:D:E:B	nsdb-000001.clean.pdb:D:A:B:E	0.9634	0.9248	1.77	0.403	0.387	0.413	1894	1974	1852
nsdb-000564.clean.pdb:A:D:B:E	nsdb-000001.clean.pdb:D:A:E:B	0.9804	0.9824	1.24	0.519	0.520	0.525	1978	1974	1954
nsdb-000565.clean.pdb:A:D:B:E	nsdb-000001.clean.pdb:A:D:B:E	0.9917	0.9847	1.19	0.605	0.601	0.606	1960	1974	1958
nsdb-000566.clean.pdb:D:A:B:E	nsdb-000001.clean.pdb:D:A:B:E	0.9891	0.9324	1.38	0.519	0.489	0.520	1860	1974	1858
nsdb-000567.clean.pdb:A:D:B:E	nsdb-000001.clean.pdb:D:A:E:B	0.9846	0.9757	1.35	0.452	0.448	0.455	1956	1974	1944
nsdb-000568.clean.pdb:A:D:B:E	nsdb-000001.clean.pdb:A:D:B:E	0.9078	0.9224	2.02	0.352	0.358	0.380	2006	1974	1856
nsdb-000569.clean.pdb:D:A:B:E	nsdb-000001.clean.pdb:D:A:B:E	0.9214	0.9242	1.82	0.372	0.373	0.397	1980	1974	1852
nsdb-000570.clean.pdb:D:A:B:E	nsdb-000001.clean.pdb:D:A:B:E	0.9900	0.9900	0.98	0.655	0.655	0.658	1974	1974	1964
nsdb-000571.clean.pdb:D:A:E:B	nsdb-000001.clean.pdb:A:D:B:E	0.9882	0.9763	1.23	0.520	0.514	0.522	1950	1974	1942
nsdb-000572.clean.pdb:D:A:B:E	nsdb-000001.clean.pdb:D:A:B:E	0.9080	0.9225	2.01	0.346	0.352	0.374	2006	1974	1856
nsdb-000573.clean.pdb:D:A:B:E	nsdb-000001.clean.pdb:A:D:E:B	0.9080	0.9225	2.01	0.353	0.359	0.381	2006	1974	1856
nsdb-000574.clean.pdb:D:A:E:B	nsdb-000001.clean.pdb:A:D:B:E	0.9885	0.9895	1.03	0.643	0.644	0.647	1976	1974	1964
nsdb-000575.clean.pdb:D:A:E:B	nsdb-000001.clean.pdb:D:A:E:B	0.9090	0.9235	1.96	0.353	0.359	0.381	2006	1974	1856
nsdb-000576.clean.pdb:A:D:E:B	nsdb-000001.clean.pdb:D:A:B:E	0.9906	0.9866	1.11	0.634	0.631	0.636	1966	1974	1960
nsdb-000577.clean.pdb:D:A:E:B	nsdb-000001.clean.pdb:D:A:E:B	0.9080	0.9225	2.01	0.351	0.357	0.379	2006	1974	1856
nsdb-000578.clean.pdb:D:A:B:E	nsdb-000001.clean.pdb:D:A:B:E	0.9126	0.9245	1.86	0.362	0.367	0.391	2000	1974	1854
nsdb-000579.clean.pdb:D:A:E:B	nsdb-000001.clean.pdb:D:A:E:B	0.9810	0.8865	1.79	0.392	0.354	0.393	1782	1974	1776
nsdb-000580.clean.pdb:D:A:E:B	nsdb-000001.clean.pdb:A:D:B:E	0.9882	0.9793	1.24	0.524	0.519	0.526	1956	1974	1948
nsdb-000581.clean.pdb:D:A:E:B	nsdb-000001.clean.pdb:A:D:B:E	0.9897	0.9897	1.01	0.646	0.646	0.650	1974	1974	1964
nsdb-000582.clean.pdb:D:A:B:E	nsdb-000001.clean.pdb:A:D:E:B	0.9877	0.9887	1.10	0.648	0.649	0.652	1976	1974	1964
nsdb-000583.clean.pdb:D:A:E:B	nsdb-000001.clean.pdb:D:A:E:B	0.9574	0.8800	2.14	0.371	0.340	0.379	1812	1974	1774
nsdb-000584.clean.pdb:D:A:E:B	nsdb-000001.clean.pdb:D:A:E:B	0.9813	0.9813	1.25	0.533	0.533	0.539	1974	1974	1952
nsdb-000585.clean.pdb:D:A:E:B	nsdb-000001.clean.pdb:D:A:E:B	0.9900	0.9900	1.08	0.642	0.642	0.645	1974	1974	1966
nsdb-000586.clean.pdb:A:D:E:B	nsdb-000001.clean.pdb:A:D:E:B	0.9531	0.8926	2.53	0.322	0.301	0.327	1846	1974	1816
nsdb-000587.clean.pdb:A:D:B:E	nsdb-000001.clean.pdb:A:D:B:E	0.9745	0.8782	2.14	0.429	0.386	0.430	1776	1974	1772
nsdb-000588.clean.pdb:A:D:B:E	nsdb-000001.clean.pdb:D:A:E:B	0.9905	0.9855	1.20	0.597	0.594	0.598	1964	1974	1960
nsdb-000589.clean.pdb:A:D:B:E	nsdb-000001.clean.pdb:D:A:E:B	0.9818	0.9828	1.30	0.544	0.544	0.549	1976	1974	1956
nsdb-000590.clean.pdb:D:A:B:E	nsdb-000001.clean.pdb:D:A:B:E	0.9086	0.9205	1.97	0.371	0.376	0.401	2000	1974	1850
nsdb-000591.clean.pdb:D:A:E:B	nsdb-000001.clean.pdb:D:A:E:B	0.9820	0.9781	1.38	0.498	0.496	0.503	1966	1974	1948
nsdb-000592.clean.pdb:A:D:E:B	nsdb-000001.clean.pdb:D:A:B:E	0.9914	0.9874	1.04	0.616	0.614	0.618	1966	1974	1960
nsdb-000593.clean.pdb:D:A:B:E	nsdb-000001.clean.pdb:A:D:E:B	0.9686	0.9258	1.70	0.396	0.378	0.403	1886	1974	1852
nsdb-000594.clean.pdb:D:A:E:B	nsdb-000001.clean.pdb:A:D:B:E	0.9548	0.8875	2.44	0.314	0.292	0.320	1832	1974	1802
nsdb-000595.clean.pdb:A:D:B:E	nsdb-000001.clean.pdb:D:A:E:B	0.9887	0.9828	1.11	0.561	0.557	0.564	1962	1974	1952
nsdb-000596.clean.pdb:A:D:E:B	nsdb-000001.clean.pdb:A:D:E:B	0.9499	0.8925	2.58	0.324	0.304	0.330	1852	1974	1818
nsdb-000597.clean.pdb:A:D:E:B	nsdb-000001.clean.pdb:D:A:B:E	0.9882	0.9847	1.27	0.569	0.567	0.571	1967	1974	1960
nsdb-000598.clean.pdb:D:A:B:E	nsdb-000001.clean.pdb:D:A:B:E	0.9582	0.8806	2.12	0.368	0.337	0.375	1812	1974	1774
nsdb-000599.clean.pdb:D:A:E:B	nsdb-000001.clean.pdb:A:D:B:E	0.9906	0.9856	1.19	0.593	0.590	0.594	1964	1974	1960
nsdb-000600.clean.pdb:D:A:B:E	nsdb-000001.clean.pdb:A:D:E:B	0.9108	0.9217	2.06	0.357	0.362	0.385	1998	1974	1856
nsdb-000601.clean.pdb:A:D:E:B	nsdb-000001.clean.pdb:A:D:E:B	0.9064	0.9209	2.09	0.352	0.358	0.380	2006	1974	1856
nsdb-000602.clean.pdb:A:D:B:E	nsdb-000001.clean.pdb:D:A:E:B	0.9489	0.8968	2.23	0.375	0.354	0.386	1864	1974	1810
nsdb-000603.clean.pdb:D:A:B:E	nsdb-000001.clean.pdb:A:D:E:B	0.9060	0.9205	2.11	0.349	0.355	0.377	2006	1974	1856
nsdb-000604.clean.pdb:A:D:E:B	nsdb-000001.clean.pdb:A:D:E:B	0.9071	0.9216	2.05	0.355	0.361	0.384	2006	1974	1856
nsdb-000605.clean.pdb:A:D:B:E	nsdb-000001.clean.pdb:D:A:E:B	0.9808	0.9878	1.20	0.619	0.623	0.626	1988	1974	1964
nsdb-000606.clean.pdb:A:D:E:B	nsdb-000001.clean.pdb:D:A:B:E	0.9779	0.8743	2.01	0.396	0.354	0.397	1762	1974	1760
nsdb-000607.clean.pdb:A:D:E:B	nsdb-000001.clean.pdb:D:A:B:E	0.9899	0.9859	1.18	0.584	0.582	0.586	1966	1974	1960
nsdb-000608.clean.pdb:D:A:E:B	nsdb-000001.clean.pdb:A:D:B:E	0.9926	0.9896	0.95	0.692	0.690	0.694	1968	1974	1962
nsdb-000609.clean.pdb:D:A:B:E	nsdb-000001.clean.pdb:A:D:E:B	0.9295	0.8961	2.07	0.370	0.357	0.390	1902	1974	1804
nsdb-000610.clean.pdb:A:D:E:B	nsdb-000001.clean.pdb:A:D:E:B	0.9901	0.9871	1.07	0.602	0.600	0.604	1968	1974	1960
nsdb-000611.clean.pdb:D:A:B:E	nsdb-000001.clean.pdb:D:A:B:E	0.9086	0.9222	2.03	0.355	0.361	0.384	2004	1974	1856
nsdb-000612.clean.pdb:A:D:B:E	nsdb-000001.clean.pdb:D:A:E:B	0.9609	0.8859	2.02	0.420	0.387	0.429	1818	1974	1782
nsdb-000613.clean.pdb:D:A:E:B	nsdb-000001.clean.pdb:A:D:B:E	0.9070	0.9233	1.98	0.352	0.359	0.381	2010	1974	1856
nsdb-000614.clean.pdb:D:A:B:E	nsdb-000001.clean.pdb:A:D:E:B	0.9496	0.9220	1.76	0.383	0.372	0.398	1916	1974	1846
nsdb-000615.clean.pdb:A:D:E:B	nsdb-000001.clean.pdb:A:D:E:B	0.9112	0.9212	1.92	0.356	0.360	0.384	1996	1974	1850
nsdb-000616.clean.pdb:A:D:E:B	nsdb-000001.clean.pdb:D:A:B:E	0.9487	0.8896	2.73	0.308	0.289	0.314	1848	1974	1818
nsdb-000617.clean.pdb:D:A:B:E	nsdb-000001.clean.pdb:A:D:E:B	0.8978	0.8898	2.76	0.301	0.298	0.323	1956	1974	1820
nsdb-000618.clean.pdb:A:D:E:B	nsdb-000001.clean.pdb:A:D:E:B	0.9885	0.9806	1.22	0.553	0.548	0.555	1958	1974	1950
nsdb-000619.clean.pdb:D:A:B:E	nsdb-000001.clean.pdb:A:D:E:B	0.9854	0.9834	1.30	0.528	0.527	0.531	1970	1974	1958
nsdb-000620.clean.pdb:D:A:B:E	nsdb-000001.clean.pdb:A:D:E:B	0.9874	0.9814	1.24	0.537	0.534	0.540	1962	1974	1952
nsdb-000621.clean.pdb:D:A:E:B	nsdb-000001.clean.pdb:D:A:E:B	0.9606	0.8810	2.14	0.372	0.340	0.378	1808	1974	1776
nsdb-000622.clean.pdb:A:D:E:B	nsdb-000001.clean.pdb:D:A:B:E	0.9928	0.9908	0.91	0.668	0.667	0.670	1970	1974	1964
nsdb-000623.clean.pdb:A:D:E:B	nsdb-000001.clean.pdb:D:A:B:E	0.9090	0.9236	1.96	0.367	0.373	0.397	2006	1974	1856
nsdb-000624.clean.pdb:D:A:E:B	nsdb-000001.clean.pdb:A:D:B:E	0.9927	0.9847	1.20	0.593	0.589	0.593	1958	1974	1958
nsdb-000625.clean.pdb:A:D:E:B	nsdb-000001.clean.pdb:A:D:E:B	0.9909	0.9889	1.09	0.615	0.614	0.617	1970	1974	1964
nsdb-000626.clean.pdb:D:A:B:E	nsdb-000001.clean.pdb:A:D:E:B	0.9935	0.9935	0.82	0.687	0.687	0.689	1974	1974	1968
nsdb-000627.clean.pdb:D:A:E:B	nsdb-000001.clean.pdb:A:D:B:E	0.9866	0.9816	1.22	0.563	0.560	0.567	1964	1974	1952
nsdb-000628.clean.pdb:D:A:E:B	nsdb-000001.clean.pdb:A:D:B:E	0.9894	0.9884	1.13	0.615	0.614	0.617	1972	1974	1964
nsdb-000629.clean.pdb:A:D:E:B	nsdb-000001.clean.pdb:A:D:E:B	0.9978	0.9968	0.66	0.818	0.818	0.818	1972	1974	1972
nsdb-000630.clean.pdb:A:D:E:B	nsdb-000001.clean.pdb:A:D:E:B	0.9090	0.9227	2.00	0.355	0.361	0.384	2004	1974	1856
nsdb-000631.clean.pdb:D:A:E:B	nsdb-000001.clean.pdb:D:A:E:B	0.9539	0.9271	1.69	0.406	0.395	0.420	1918	1974	1854
nsdb-000632.clean.pdb:A:D:E:B	nsdb-000001.clean.pdb:D:A:B:E	0.9098	0.9226	2.01	0.340	0.344	0.366	2002	1974	1856
nsdb-000633.clean.pdb:D:A:B:E	nsdb-000001.clean.pdb:D:A:B:E	0.9062	0.9225	2.02	0.363	0.370	0.393	2010	1974	1856
nsdb-000634.clean.pdb:D:A:E:B	nsdb-000001.clean.pdb:D:A:E:B	0.9896	0.9891	1.00	0.678	0.678	0.682	1973	1974	1962
nsdb-000635.clean.pdb:D:A:E:B	nsdb-000001.clean.pdb:A:D:B:E	0.9851	0.9890	1.12	0.660	0.663	0.666	1982	1974	1964
nsdb-000636.clean.pdb:D:A:E:B	nsdb-000001.clean.pdb:D:A:E:B	0.9224	0.9233	1.86	0.380	0.380	0.405	1976	1974	1852
nsdb-000637.clean.pdb:D:A:E:B	nsdb-000001.clean.pdb:D:A:E:B	0.9874	0.9894	1.13	0.621	0.622	0.625	1978	1974	1966
nsdb-000638.clean.pdb:D:A:E:B	nsdb-000001.clean.pdb:A:D:B:E	0.9068	0.9194	2.17	0.353	0.358	0.380	2002	1974	1856
nsdb-000639.clean.pdb:D:A:B:E	nsdb-000001.clean.pdb:D:A:B:E	0.9981	0.9960	0.61	0.827	0.826	0.827	1970	1974	1970
nsdb-000640.clean.pdb:D:A:E:B	nsdb-000001.clean.pdb:A:D:B:E	0.9893	0.9793	1.24	0.530	0.525	0.532	1954	1974	1948
nsdb-000641.clean.pdb:A:D:E:B	nsdb-000001.clean.pdb:D:A:B:E	0.9983	0.9993	0.37	0.920	0.921	0.921	1976	1974	1974
nsdb-000642.clean.pdb:A:D:E:B	nsdb-000001.clean.pdb:D:A:B:E	0.9043	0.9205	2.11	0.353	0.360	0.383	2010	1974	1856
nsdb-000643.clean.pdb:A:D:B:E	nsdb-000001.clean.pdb:A:D:B:E	0.9204	0.9223	1.92	0.379	0.380	0.405	1978	1974	1852
nsdb-000644.clean.pdb:D:A:E:B	nsdb-000001.clean.pdb:D:A:E:B	0.9877	0.9897	1.01	0.642	0.643	0.647	1978	1974	1964
nsdb-000645.clean.pdb:D:A:B:E	nsdb-000001.clean.pdb:A:D:E:B	0.9884	0.9924	0.94	0.634	0.637	0.639	1982	1974	1968
nsdb-000646.clean.pdb:D:A:E:B	nsdb-000001.clean.pdb:D:A:E:B	0.9068	0.9222	2.03	0.356	0.362	0.385	2008	1974	1856
nsdb-000647.clean.pdb:D:A:E:B	nsdb-000001.clean.pdb:A:D:B:E	0.9083	0.9228	1.99	0.346	0.352	0.374	2006	1974	1856
nsdb-000648.clean.pdb:A:D:B:E	nsdb-000001.clean.pdb:A:D:B:E	0.9935	0.9945	0.69	0.749	0.750	0.752	1976	1974	1968
nsdb-000649.clean.pdb:A:D:B:E	nsdb-000001.clean.pdb:D:A:E:B	0.9077	0.9232	1.97	0.358	0.364	0.387	2008	1974	1856
nsdb-000650.clean.pdb:A:D:E:B	nsdb-000001.clean.pdb:D:A:B:E	0.9533	0.8990	2.18	0.347	0.327	0.357	1860	1974	1812
nsdb-000651.clean.pdb:A:D:B:E	nsdb-000001.clean.pdb:A:D:B:E	0.9303	0.9219	1.78	0.381	0.377	0.404	1956	1974	1846
nsdb-000652.clean.pdb:D:A:E:B	nsdb-000001.clean.pdb:A:D:B:E	0.9921	0.9931	0.75	0.677	0.678	0.681	1976	1974	1966
nsdb-000653.clean.pdb:A:D:B:E	nsdb-000001.clean.pdb:A:D:B:E	0.9898	0.9878	1.10	0.621	0.620	0.624	1970	1974	1962
nsdb-000654.clean.pdb:A:D:E:B	nsdb-000001.clean.pdb:A:D:E:B	0.9942	0.9942	0.73	0.690	0.690	0.692	1974	1974	1968
nsdb-000655.clean.pdb:A:D:B:E	nsdb-000001.clean.pdb:D:A:E:B	0.9869	0.9779	1.41	0.548	0.543	0.550	1956	1974	1950
nsdb-000656.clean.pdb:A:D:B:E	nsdb-000001.clean.pdb:D:A:E:B	0.9007	0.9205	2.13	0.351	0.359	0.381	2018	1974	1856
nsdb-000657.clean.pdb:D:A:E:B	nsdb-000001.clean.pdb:A:D:B:E	0.9097	0.9225	1.85	0.368	0.373	0.398	2002	1974	1850
nsdb-000658.clean.pdb:D:A:E:B	nsdb-000001.clean.pdb:D:A:E:B	0.9072	0.9199	2.04	0.356	0.361	0.384	2002	1974	1852
nsdb-000659.clean.pdb:D:A:B:E	nsdb-000001.clean.pdb:A:D:E:B	0.9085	0.9230	1.99	0.352	0.358	0.380	2006	1974	1856
nsdb-000660.clean.pdb:D:A:B:E	nsdb-000001.clean.pdb:D:A:B:E	0.9895	0.9885	1.12	0.614	0.613	0.616	1972	1974	1964
nsdb-000661.clean.pdb:D:A:E:B	nsdb-000001.clean.pdb:D:A:E:B	0.9819	0.9858	1.11	0.628	0.630	0.635	1982	1974	1958
nsdb-000662.clean.pdb:D:A:E:B	nsdb-000001.clean.pdb:D:A:E:B	0.9188	0.9215	1.95	0.374	0.375	0.400	1980	1974	1852
nsdb-000663.clean.pdb:D:A:B:E	nsdb-000001.clean.pdb:D:A:B:E	0.9778	0.9817	1.39	0.508	0.510	0.514	1982	1974	1956
nsdb-000664.clean.pdb:A:D:B:E	nsdb-000001.clean.pdb:A:D:B:E	0.9380	0.8885	2.42	0.375	0.355	0.388	1868	1974	1802
nsdb-000665.clean.pdb:D:A:E:B	nsdb-000001.clean.pdb:A:D:B:E	0.9891	0.9881	1.16	0.623	0.622	0.625	1972	1974	1964
nsdb-000666.clean.pdb:A:D:B:E	nsdb-000001.clean.pdb:D:A:E:B	0.9086	0.9232	1.98	0.349	0.355	0.377	2006	1974	1856
nsdb-000667.clean.pdb:D:A:E:B	nsdb-000001.clean.pdb:D:A:E:B	0.9549	0.9013	1.97	0.377	0.356	0.388	1862	1974	1811
nsdb-000668.clean.pdb:D:A:B:E	nsdb-000001.clean.pdb:A:D:E:B	0.9874	0.9794	1.36	0.521	0.517	0.523	1958	1974	1950
nsdb-000669.clean.pdb:D:A:E:B	nsdb-000001.clean.pdb:D:A:E:B	0.9126	0.9236	1.85	0.355	0.359	0.383	1998	1974	1852
nsdb-000670.clean.pdb:A:D:B:E	nsdb-000001.clean.pdb:D:A:E:B	0.9599	0.9242	1.74	0.395	0.380	0.406	1900	1974	1850
nsdb-000671.clean.pdb:D:A:E:B	nsdb-000001.clean.pdb:D:A:E:B	0.9239	0.9202	2.08	0.359	0.358	0.381	1966	1974	1854
nsdb-000672.clean.pdb:D:A:E:B	nsdb-000001.clean.pdb:D:A:E:B	0.9385	0.8918	2.40	0.374	0.355	0.387	1874	1974	1808
nsdb-000673.clean.pdb:A:D:B:E	nsdb-000001.clean.pdb:A:D:B:E	0.9977	0.9967	0.68	0.833	0.832	0.833	1972	1974	1972
nsdb-000674.clean.pdb:A:D:B:E	nsdb-000001.clean.pdb:D:A:E:B	0.9554	0.9009	2.05	0.374	0.353	0.384	1860	1974	1812
nsdb-000675.clean.pdb:A:D:B:E	nsdb-000001.clean.pdb:A:D:B:E	0.9887	0.9897	1.10	0.610	0.611	0.613	1976	1974	1966
nsdb-000676.clean.pdb:A:D:E:B	nsdb-000001.clean.pdb:D:A:B:E	0.9272	0.9226	1.71	0.370	0.368	0.393	1964	1974	1846
nsdb-000677.clean.pdb:A:D:B:E	nsdb-000001.clean.pdb:D:A:E:B	0.9107	0.9244	1.86	0.359	0.365	0.388	2004	1974	1854
nsdb-000678.clean.pdb:D:A:E:B	nsdb-000001.clean.pdb:A:D:B:E	0.9868	0.9779	1.40	0.543	0.538	0.545	1956	1974	1950
nsdb-000679.clean.pdb:D:A:B:E	nsdb-000001.clean.pdb:D:A:B:E	0.9479	0.8925	2.61	0.303	0.285	0.309	1856	1974	1820
nsdb-000680.clean.pdb:A:D:B:E	nsdb-000001.clean.pdb:A:D:B:E	0.9081	0.9227	2.01	0.370	0.376	0.400	2006	1974	1856
nsdb-000681.clean.pdb:D:A:B:E	nsdb-000001.clean.pdb:D:A:B:E	0.9116	0.9199	1.94	0.373	0.377	0.403	1992	1974	1848
nsdb-000682.clean.pdb:D:A:B:E	nsdb-000001.clean.pdb:D:A:B:E	0.9933	0.9923	0.83	0.647	0.646	0.649	1972	1974	1966
nsdb-000683.clean.pdb:D:A:B:E	nsdb-000001.clean.pdb:A:D:E:B	0.9527	0.8940	2.52	0.337	0.316	0.343	1850	1974	1818
nsdb-000684.clean.pdb:D:A:E:B	nsdb-000001.clean.pdb:D:A:E:B	0.9880	0.9900	0.98	0.646	0.647	0.651	1978	1974	1964
nsdb-000685.clean.pdb:A:D:B:E	nsdb-000001.clean.pdb:A:D:B:E	0.9056	0.9210	2.09	0.355	0.361	0.384	2008	1974	1856
nsdb-000686.clean.pdb:A:D:B:E	nsdb-000001.clean.pdb:D:A:E:B	0.9911	0.9801	1.18	0.554	0.548	0.555	1952	1974	1948
nsdb-000687.clean.pdb:A:D:E:B	nsdb-000001.clean.pdb:D:A:B:E	0.9285	0.9266	1.72	0.394	0.393	0.419	1970	1974	1854
nsdb-000688.clean.pdb:A:D:E:B	nsdb-000001.clean.pdb:D:A:B:E	0.9083	0.9247	1.90	0.352	0.359	0.381	2010	1974	1856
nsdb-000689.clean.pdb:D:A:B:E	nsdb-000001.clean.pdb:D:A:B:E	0.9268	0.9194	1.87	0.366	0.363	0.388	1958	1974	1844
nsdb-000690.clean.pdb:A:D:B:E	nsdb-000001.clean.pdb:D:A:E:B	0.9901	0.9792	1.17	0.550	0.544	0.552	1952	1974	1946
nsdb-000691.clean.pdb:A:D:B:E	nsdb-000001.clean.pdb:A:D:B:E	0.9110	0.9247	1.85	0.363	0.369	0.393	2004	1974	1854
nsdb-000692.clean.pdb:D:A:B:E	nsdb-000001.clean.pdb:A:D:E:B	0.9482	0.9216	1.78	0.383	0.372	0.398	1918	1974	1846
nsdb-000693.clean.pdb:A:D:E:B	nsdb-000001.clean.pdb:A:D:E:B	0.9630	0.9272	1.68	0.415	0.399	0.425	1900	1974	1854
nsdb-000694.clean.pdb:A:D:B:E	nsdb-000001.clean.pdb:D:A:E:B	0.9826	0.9777	1.43	0.496	0.493	0.499	1964	1974	1950
nsdb-000695.clean.pdb:D:A:B:E	nsdb-000001.clean.pdb:D:A:B:E	0.9183	0.9211	1.98	0.377	0.378	0.403	1980	1974	1852
nsdb-000696.clean.pdb:D:A:B:E	nsdb-000001.clean.pdb:A:D:E:B	0.9894	0.9785	1.13	0.551	0.545	0.553	1952	1974	1944
nsdb-000697.clean.pdb:D:A:E:B	nsdb-000001.clean.pdb:A:D:B:E	0.9883	0.9783	1.14	0.567	0.561	0.570	1954	1974	1944
nsdb-000698.clean.pdb:D:A:B:E	nsdb-000001.clean.pdb:D:A:B:E	0.9880	0.9780	1.17	0.568	0.562	0.570	1954	1974	1944
nsdb-000699.clean.pdb:A:D:E:B	nsdb-000001.clean.pdb:A:D:E:B	0.9801	0.8898	1.81	0.455	0.412	0.456	1790	1974	1784
nsdb-000700.clean.pdb:A:D:E:B	nsdb-000001.clean.pdb:A:D:E:B	0.9088	0.9207	1.95	0.369	0.374	0.399	2000	1974	1850
nsdb-000701.clean.pdb:A:D:E:B	nsdb-000001.clean.pdb:A:D:E:B	0.9811	0.9891	0.99	0.640	0.645	0.649	1990	1974	1962
nsdb-000702.clean.pdb:D:A:E:B	nsdb-000001.clean.pdb:A:D:B:E	0.9918	0.9908	0.90	0.672	0.672	0.675	1972	1974	1964
nsdb-000703.clean.pdb:D:A:E:B	nsdb-000001.clean.pdb:A:D:B:E	0.9797	0.9817	1.38	0.514	0.515	0.519	1978	1974	1956
nsdb-000704.clean.pdb:D:A:E:B	nsdb-000001.clean.pdb:A:D:B:E	0.9874	0.9794	1.36	0.519	0.515	0.521	1958	1974	1950
nsdb-000705.clean.pdb:D:A:E:B	nsdb-000001.clean.pdb:A:D:B:E	0.9272	0.9216	1.77	0.370	0.368	0.393	1962	1974	1846
nsdb-000706.clean.pdb:A:D:B:E	nsdb-000001.clean.pdb:D:A:E:B	0.9590	0.8814	2.08	0.366	0.336	0.374	1812	1974	1774
nsdb-000707.clean.pdb:A:D:B:E	nsdb-000001.clean.pdb:A:D:B:E	0.9319	0.9235	1.96	0.368	0.365	0.388	1956	1974	1856
nsdb-000708.clean.pdb:D:A:E:B	nsdb-000001.clean.pdb:D:A:E:B	0.9067	0.9231	1.99	0.368	0.375	0.399	2010	1974	1856
nsdb-000709.clean.pdb:D:A:B:E	nsdb-000001.clean.pdb:D:A:B:E	0.9903	0.9873	1.14	0.620	0.618	0.622	1968	1974	1962
nsdb-000710.clean.pdb:A:D:E:B	nsdb-000001.clean.pdb:A:D:E:B	0.9023	0.8907	2.73	0.291	0.287	0.311	1948	1974	1820
nsdb-000711.clean.pdb:D:A:B:E	nsdb-000001.clean.pdb:D:A:B:E	0.9063	0.9208	2.10	0.352	0.358	0.380	2006	1974	1856
nsdb-000712.clean.pdb:D:A:E:B	nsdb-000001.clean.pdb:A:D:B:E	0.9854	0.9814	1.38	0.507	0.505	0.509	1966	1974	1956
nsdb-000713.clean.pdb:A:D:E:B	nsdb-000001.clean.pdb:D:A:B:E	0.9619	0.8803	2.18	0.380	0.348	0.386	1804	1974	1776
nsdb-000714.clean.pdb:A:D:B:E	nsdb-000001.clean.pdb:A:D:B:E	0.9867	0.9882	1.15	0.641	0.642	0.646	1977	1974	1964
nsdb-000715.clean.pdb:D:A:B:E	nsdb-000001.clean.pdb:D:A:B:E	0.8997	0.8899	2.72	0.294	0.291	0.316	1952	1974	1819
nsdb-000716.clean.pdb:A:D:E:B	nsdb-000001.clean.pdb:D:A:B:E	0.9087	0.9250	1.88	0.357	0.364	0.387	2010	1974	1856
nsdb-000717.clean.pdb:A:D:E:B	nsdb-000001.clean.pdb:A:D:E:B	0.9477	0.8910	2.68	0.302	0.284	0.308	1853	1974	1820
nsdb-000718.clean.pdb:A:D:E:B	nsdb-000001.clean.pdb:A:D:E:B	0.9818	0.9857	1.12	0.640	0.642	0.648	1982	1974	1958
nsdb-000719.clean.pdb:A:D:E:B	nsdb-000001.clean.pdb:A:D:E:B	0.9876	0.9891	1.16	0.633	0.634	0.637	1977	1974	1966
nsdb-000720.clean.pdb:D:A:B:E	nsdb-000001.clean.pdb:D:A:B:E	0.9809	0.9878	1.19	0.620	0.624	0.627	1988	1974	1964
nsdb-000721.clean.pdb:A:D:B:E	nsdb-000001.clean.pdb:D:A:E:B	0.9800	0.9820	1.37	0.502	0.503	0.507	1978	1974	1956
nsdb-000722.clean.pdb:D:A:E:B	nsdb-000001.clean.pdb:A:D:B:E	0.9888	0.9898	1.00	0.647	0.648	0.651	1976	1974	1964
nsdb-000723.clean.pdb:A:D:B:E	nsdb-000001.clean.pdb:A:D:B:E	0.9307	0.8981	2.10	0.367	0.354	0.386	1904	1974	1810
nsdb-000724.clean.pdb:A:D:B:E	nsdb-000001.clean.pdb:D:A:E:B	0.9885	0.9775	1.21	0.525	0.519	0.527	1952	1974	1944
nsdb-000725.clean.pdb:A:D:B:E	nsdb-000001.clean.pdb:A:D:B:E	0.9465	0.9227	1.71	0.367	0.358	0.382	1924	1974	1846
nsdb-000726.clean.pdb:D:A:B:E	nsdb-000001.clean.pdb:D:A:B:E	0.9183	0.9229	1.87	0.372	0.374	0.398	1984	1974	1852
nsdb-000727.clean.pdb:D:A:B:E	nsdb-000001.clean.pdb:A:D:E:B	0.9258	0.9212	1.80	0.378	0.376	0.402	1964	1974	1846
nsdb-000728.clean.pdb:D:A:E:B	nsdb-000001.clean.pdb:A:D:B:E	0.9078	0.9242	1.93	0.357	0.364	0.387	2010	1974	1856
nsdb-000729.clean.pdb:D:A:E:B	nsdb-000001.clean.pdb:A:D:B:E	0.9324	0.9231	1.99	0.366	0.363	0.386	1954	1974	1856
nsdb-000730.clean.pdb:D:A:E:B	nsdb-000001.clean.pdb:D:A:E:B	0.9055	0.9200	2.14	0.359	0.365	0.388	2006	1974	1856
nsdb-000731.clean.pdb:D:A:E:B	nsdb-000001.clean.pdb:A:D:B:E	0.9001	0.8921	2.66	0.296	0.293	0.318	1956	1974	1820
nsdb-000732.clean.pdb:A:D:B:E	nsdb-000001.clean.pdb:A:D:B:E	0.9422	0.8927	2.61	0.289	0.274	0.297	1868	1974	1820
nsdb-000733.clean.pdb:D:A:E:B	nsdb-000001.clean.pdb:A:D:B:E	0.9911	0.9901	0.98	0.672	0.672	0.675	1972	1974	1964
nsdb-000734.clean.pdb:D:A:B:E	nsdb-000001.clean.pdb:D:A:B:E	0.9924	0.9854	1.14	0.612	0.608	0.613	1960	1974	1958
nsdb-000735.clean.pdb:A:D:B:E	nsdb-000001.clean.pdb:D:A:E:B	0.9878	0.9818	1.19	0.555	0.551	0.557	1962	1974	1952
nsdb-000736.clean.pdb:A:D:B:E	nsdb-000001.clean.pdb:D:A:E:B	0.9553	0.8970	2.06	0.374	0.351	0.384	1852	1974	1804
nsdb-000737.clean.pdb:D:A:E:B	nsdb-000001.clean.pdb:A:D:B:E	0.9930	0.9940	0.76	0.698	0.699	0.701	1976	1974	1968
nsdb-000738.clean.pdb:A:D:E:B	nsdb-000001.clean.pdb:D:A:B:E	0.9883	0.9793	1.23	0.516	0.512	0.518	1956	1974	1948
nsdb-000739.clean.pdb:A:D:B:E	nsdb-000001.clean.pdb:A:D:B:E	0.9076	0.9221	2.03	0.348	0.354	0.376	2006	1974	1856
nsdb-000740.clean.pdb:D:A:E:B	nsdb-000001.clean.pdb:A:D:B:E	0.9755	0.8771	2.06	0.407	0.366	0.408	1772	1974	1768
nsdb-000741.clean.pdb:D:A:B:E	nsdb-000001.clean.pdb:D:A:B:E	0.9526	0.8921	2.55	0.332	0.311	0.338	1846	1974	1816
nsdb-000742.clean.pdb:A:D:E:B	nsdb-000001.clean.pdb:D:A:B:E	0.9801	0.9821	1.27	0.521	0.522	0.527	1978	1974	1954
nsdb-000743.clean.pdb:A:D:B:E	nsdb-000001.clean.pdb:D:A:E:B	0.9925	0.9925	0.82	0.671	0.671	0.673	1974	1974	1966
nsdb-000744.clean.pdb:A:D:B:E	nsdb-000001.clean.pdb:D:A:E:B	0.9803	0.9813	1.25	0.526	0.527	0.533	1976	1974	1952
nsdb-000745.clean.pdb:A:D:B:E	nsdb-000001.clean.pdb:A:D:B:E	0.9821	0.9861	1.34	0.610	0.613	0.616	1982	1974	1964
nsdb-000746.clean.pdb:A:D:E:B	nsdb-000001.clean.pdb:D:A:B:E	0.9619	0.9271	1.68	0.427	0.411	0.438	1902	1974	1854
nsdb-000747.clean.pdb:A:D:B:E	nsdb-000001.clean.pdb:D:A:E:B	0.9570	0.9272	1.68	0.410	0.397	0.423	1912	1974	1854
nsdb-000748.clean.pdb:A:D:E:B	nsdb-000001.clean.pdb:A:D:E:B	0.9880	0.9820	1.19	0.538	0.535	0.541	1962	1974	1952
nsdb-000749.clean.pdb:D:A:E:B	nsdb-000001.clean.pdb:A:D:B:E	0.9893	0.9908	0.90	0.665	0.666	0.669	1977	1974	1964
nsdb-000750.clean.pdb:D:A:B:E	nsdb-000001.clean.pdb:D:A:B:E	0.9907	0.9867	1.10	0.639	0.636	0.641	1966	1974	1960
nsdb-000751.clean.pdb:A:D:B:E	nsdb-000001.clean.pdb:A:D:B:E	0.9484	0.8893	2.66	0.307	0.288	0.313	1848	1974	1816
nsdb-000752.clean.pdb:D:A:E:B	nsdb-000001.clean.pdb:A:D:B:E	0.9872	0.9773	1.38	0.536	0.531	0.538	1954	1974	1948
nsdb-000753.clean.pdb:A:D:B:E	nsdb-000001.clean.pdb:D:A:E:B	0.9904	0.9874	1.14	0.622	0.620	0.624	1968	1974	1962
nsdb-000754.clean.pdb:D:A:E:B	nsdb-000001.clean.pdb:A:D:B:E	0.9782	0.9812	1.43	0.509	0.511	0.515	1980	1974	1956
nsdb-000755.clean.pdb:D:A:B:E	nsdb-000001.clean.pdb:A:D:E:B	0.9793	0.9797	1.49	0.492	0.492	0.497	1975	1974	1955
nsdb-000756.clean.pdb:D:A:E:B	nsdb-000001.clean.pdb:A:D:B:E	0.9890	0.9780	1.38	0.529	0.523	0.530	1952	1974	1948
nsdb-000757.clean.pdb:D:A:E:B	nsdb-000001.clean.pdb:A:D:B:E	0.9077	0.9232	1.99	0.368	0.374	0.398	2008	1974	1856
nsdb-000758.clean.pdb:A:D:E:B	nsdb-000001.clean.pdb:D:A:B:E	0.9931	0.9941	0.74	0.694	0.695	0.697	1976	1974	1968
nsdb-000759.clean.pdb:D:A:E:B	nsdb-000001.clean.pdb:A:D:B:E	0.9063	0.9208	2.10	0.351	0.357	0.379	2006	1974	1856
nsdb-000760.clean.pdb:D:A:B:E	nsdb-000001.clean.pdb:A:D:E:B	0.9899	0.9899	1.00	0.663	0.663	0.666	1974	1974	1964
nsdb-000761.clean.pdb:A:D:B:E	nsdb-000001.clean.pdb:A:D:B:E	0.9136	0.9190	1.99	0.369	0.371	0.396	1986	1974	1848
nsdb-000762.clean.pdb:A:D:E:B	nsdb-000001.clean.pdb:A:D:E:B	0.9524	0.8920	2.56	0.325	0.304	0.330	1846	1974	1816
nsdb-000763.clean.pdb:D:A:E:B	nsdb-000001.clean.pdb:A:D:B:E	0.9882	0.9783	1.31	0.539	0.534	0.541	1954	1974	1948
nsdb-000764.clean.pdb:A:D:B:E	nsdb-000001.clean.pdb:D:A:E:B	0.9917	0.9927	0.91	0.675	0.676	0.678	1976	1974	1968
nsdb-000765.clean.pdb:D:A:B:E	nsdb-000001.clean.pdb:D:A:B:E	0.9072	0.9236	1.96	0.365	0.371	0.395	2010	1974	1856
nsdb-000766.clean.pdb:A:D:E:B	nsdb-000001.clean.pdb:A:D:E:B	0.9682	0.8865	1.70	0.427	0.391	0.435	1806	1974	1774
nsdb-000767.clean.pdb:D:A:E:B	nsdb-000001.clean.pdb:A:D:B:E	0.9455	0.9227	1.72	0.371	0.362	0.387	1926	1974	1846
nsdb-000768.clean.pdb:D:A:E:B	nsdb-000001.clean.pdb:D:A:E:B	0.9895	0.9895	1.13	0.639	0.639	0.642	1974	1974	1966
nsdb-000769.clean.pdb:A:D:E:B	nsdb-000001.clean.pdb:D:A:B:E	0.9889	0.9799	1.17	0.516	0.512	0.518	1956	1974	1948
nsdb-000001.clean.pdb:A:D:E:B	nsdb-000002.clean.pdb:A:D:E:B	0.9869	0.9790	1.35	0.601	0.596	0.603	1974	1990	1966
nsdb-000002.clean.pdb:D:A:E:B	nsdb-000002.clean.pdb:D:A:E:B	1.0000	1.0000	0.00	1.000	1.000	1.000	1990	1990	1990
nsdb-000003.clean.pdb:A:D:E:B	nsdb-000002.clean.pdb:A:D:E:B	0.9884	0.9834	1.08	0.652	0.648	0.655	1980	1990	1968
nsdb-000004.clean.pdb:D:A:E:B	nsdb-000002.clean.pdb:A:D:B:E	0.9930	0.9806	1.09	0.630	0.622	0.631	1965	1990	1963
nsdb-000005.clean.pdb:D:A:E:B	nsdb-000002.clean.pdb:D:A:E:B	0.9155	0.9219	1.87	0.354	0.357	0.381	2004	1990	1864
nsdb-000006.clean.pdb:A:D:B:E	nsdb-000002.clean.pdb:A:D:B:E	0.9878	0.9691	1.50	0.518	0.509	0.519	1952	1990	1950
nsdb-000007.clean.pdb:D:A:E:B	nsdb-000002.clean.pdb:A:D:B:E	0.9765	0.8691	2.13	0.374	0.333	0.375	1768	1990	1766
nsdb-000008.clean.pdb:A:D:B:E	nsdb-000002.clean.pdb:D:A:E:B	0.9493	0.8980	2.14	0.358	0.339	0.369	1881	1990	1825
nsdb-000009.clean.pdb:D:A:B:E	nsdb-000002.clean.pdb:D:A:B:E	0.9284	0.9210	1.90	0.374	0.371	0.396	1974	1990	1862
nsdb-000010.clean.pdb:D:A:E:B	nsdb-000002.clean.pdb:D:A:E:B	0.9498	0.9158	1.92	0.392	0.378	0.406	1918	1990	1854
nsdb-000011.clean.pdb:D:A:E:B	nsdb-000002.clean.pdb:D:A:E:B	0.9142	0.9220	1.87	0.366	0.369	0.394	2007	1990	1864
nsdb-000012.clean.pdb:A:D:E:B	nsdb-000002.clean.pdb:A:D:E:B	0.9875	0.9845	1.06	0.648	0.646	0.653	1984	1990	1970
nsdb-000013.clean.pdb:A:D:B:E	nsdb-000002.clean.pdb:A:D:B:E	0.9936	0.9846	0.82	0.704	0.697	0.706	1972	1990	1966
nsdb-000014.clean.pdb:A:D:B:E	nsdb-000002.clean.pdb:A:D:B:E	0.9125	0.9225	1.83	0.366	0.370	0.395	2012	1990	1864
nsdb-000015.clean.pdb:D:A:E:B	nsdb-000002.clean.pdb:D:A:E:B	0.9229	0.9183	1.85	0.382	0.380	0.407	1980	1990	1856
nsdb-000016.clean.pdb:A:D:B:E	nsdb-000002.clean.pdb:A:D:B:E	0.9177	0.9232	1.83	0.354	0.356	0.379	2002	1990	1866
nsdb-000017.clean.pdb:A:D:B:E	nsdb-000002.clean.pdb:A:D:B:E	0.9835	0.9785	1.21	0.588	0.585	0.593	1980	1990	1962
nsdb-000018.clean.pdb:A:D:B:E	nsdb-000002.clean.pdb:D:A:E:B	0.9160	0.9196	1.92	0.355	0.357	0.381	1998	1990	1862
nsdb-000019.clean.pdb:A:D:B:E	nsdb-000002.clean.pdb:D:A:E:B	0.9266	0.9184	2.00	0.387	0.384	0.410	1972	1990	1862
nsdb-000020.clean.pdb:A:D:E:B	nsdb-000002.clean.pdb:A:D:E:B	0.9831	0.9743	1.34	0.519	0.515	0.524	1972	1990	1956
nsdb-000021.clean.pdb:D:A:B:E	nsdb-000002.clean.pdb:A:D:E:B	0.9914	0.9726	1.30	0.505	0.495	0.505	1952	1990	1952
nsdb-000022.clean.pdb:A:D:E:B	nsdb-000002.clean.pdb:A:D:E:B	0.9876	0.9708	1.37	0.513	0.505	0.515	1956	1990	1950
nsdb-000023.clean.pdb:D:A:E:B	nsdb-000002.clean.pdb:D:A:E:B	0.9169	0.9233	1.78	0.364	0.367	0.392	2004	1990	1864
nsdb-000024.clean.pdb:A:D:B:E	nsdb-000002.clean.pdb:D:A:E:B	0.9916	0.9817	1.12	0.642	0.635	0.643	1970	1990	1966
nsdb-000025.clean.pdb:D:A:E:B	nsdb-000002.clean.pdb:D:A:E:B	0.9888	0.9730	1.36	0.528	0.520	0.529	1958	1990	1954
nsdb-000026.clean.pdb:D:A:B:E	nsdb-000002.clean.pdb:A:D:E:B	0.9817	0.9748	1.21	0.544	0.540	0.550	1976	1990	1954
nsdb-000027.clean.pdb:D:A:E:B	nsdb-000002.clean.pdb:D:A:E:B	0.9161	0.9225	1.82	0.363	0.366	0.391	2004	1990	1864
nsdb-000028.clean.pdb:A:D:E:B	nsdb-000002.clean.pdb:A:D:E:B	0.9893	0.9844	1.07	0.652	0.648	0.655	1980	1990	1970
nsdb-000029.clean.pdb:A:D:B:E	nsdb-000002.clean.pdb:D:A:E:B	0.9312	0.9201	1.92	0.364	0.360	0.385	1966	1990	1862
nsdb-000030.clean.pdb:A:D:B:E	nsdb-000002.clean.pdb:A:D:B:E	0.9817	0.9837	1.04	0.632	0.633	0.640	1994	1990	1968
nsdb-000031.clean.pdb:A:D:E:B	nsdb-000002.clean.pdb:D:A:B:E	0.9211	0.9229	1.89	0.381	0.382	0.407	1994	1990	1866
nsdb-000032.clean.pdb:A:D:B:E	nsdb-000002.clean.pdb:A:D:B:E	0.9789	0.9780	1.28	0.522	0.522	0.529	1988	1990	1962
nsdb-000033.clean.pdb:A:D:B:E	nsdb-000002.clean.pdb:A:D:B:E	0.9806	0.9737	1.45	0.536	0.533	0.541	1976	1990	1958
nsdb-000034.clean.pdb:D:A:E:B	nsdb-000002.clean.pdb:A:D:B:E	0.9246	0.9218	1.82	0.386	0.385	0.411	1984	1990	1862
nsdb-000035.clean.pdb:D:A:E:B	nsdb-000002.clean.pdb:D:A:E:B	0.9925	0.9866	0.82	0.688	0.683	0.690	1978	1990	1970
nsdb-000036.clean.pdb:D:A:E:B	nsdb-000002.clean.pdb:D:A:E:B	0.9215	0.9224	1.78	0.372	0.373	0.398	1992	1990	1862
nsdb-000037.clean.pdb:A:D:B:E	nsdb-000002.clean.pdb:A:D:B:E	0.9165	0.9229	1.81	0.351	0.354	0.378	2004	1990	1864
nsdb-000038.clean.pdb:A:D:E:B	nsdb-000002.clean.pdb:A:D:E:B	0.9692	0.8724	2.29	0.385	0.346	0.387	1788	1990	1778
nsdb-000039.clean.pdb:D:A:E:B	nsdb-000002.clean.pdb:D:A:E:B	0.9956	0.9857	0.82	0.714	0.707	0.714	1970	1990	1968
nsdb-000040.clean.pdb:A:D:B:E	nsdb-000002.clean.pdb:A:D:B:E	0.9161	0.9234	1.83	0.368	0.371	0.395	2006	1990	1866
nsdb-000041.clean.pdb:D:A:B:E	nsdb-000002.clean.pdb:D:A:B:E	0.9161	0.9225	1.89	0.369	0.371	0.396	2004	1990	1866
nsdb-000042.clean.pdb:D:A:B:E	nsdb-000002.clean.pdb:D:A:B:E	0.9874	0.9844	1.10	0.662	0.660	0.666	1984	1990	1970
nsdb-000043.clean.pdb:D:A:B:E	nsdb-000002.clean.pdb:D:A:B:E	0.9946	0.9856	0.93	0.717	0.711	0.718	1972	1990	1970
nsdb-000044.clean.pdb:D:A:E:B	nsdb-000002.clean.pdb:A:D:B:E	0.9149	0.9203	1.90	0.355	0.357	0.381	2002	1990	1862
nsdb-000045.clean.pdb:D:A:B:E	nsdb-000002.clean.pdb:A:D:E:B	0.9863	0.9804	0.85	0.718	0.714	0.725	1978	1990	1958
nsdb-000046.clean.pdb:A:D:B:E	nsdb-000002.clean.pdb:A:D:B:E	0.9936	0.9836	1.05	0.694	0.687	0.695	1970	1990	1968
nsdb-000047.clean.pdb:A:D:E:B	nsdb-000002.clean.pdb:D:A:B:E	0.9818	0.9759	1.38	0.528	0.525	0.533	1978	1990	1960
nsdb-000048.clean.pdb:D:A:E:B	nsdb-000002.clean.pdb:A:D:B:E	0.9832	0.9754	1.29	0.532	0.528	0.537	1974	1990	1957
nsdb-000049.clean.pdb:D:A:B:E	nsdb-000002.clean.pdb:D:A:B:E	0.9839	0.9760	1.18	0.556	0.552	0.561	1974	1990	1956
nsdb-000050.clean.pdb:A:D:B:E	nsdb-000002.clean.pdb:A:D:B:E	0.9894	0.9726	1.39	0.524	0.515	0.524	1956	1990	1954
nsdb-000051.clean.pdb:A:D:B:E	nsdb-000002.clean.pdb:A:D:B:E	0.9869	0.9771	1.49	0.598	0.592	0.599	1970	1990	1966
nsdb-000052.clean.pdb:A:D:E:B	nsdb-000002.clean.pdb:A:D:E:B	0.9893	0.9725	1.31	0.540	0.531	0.541	1956	1990	1952
nsdb-000053.clean.pdb:A:D:B:E	nsdb-000002.clean.pdb:A:D:B:E	0.9835	0.9785	1.21	0.588	0.585	0.593	1980	1990	1962
nsdb-000054.clean.pdb:D:A:E:B	nsdb-000002.clean.pdb:D:A:E:B	0.9804	0.9715	1.24	0.553	0.548	0.560	1972	1990	1948
nsdb-000055.clean.pdb:A:D:B:E	nsdb-000002.clean.pdb:A:D:B:E	0.9767	0.9738	1.35	0.610	0.608	0.619	1984	1990	1956
nsdb-000056.clean.pdb:A:D:B:E	nsdb-000002.clean.pdb:D:A:E:B	0.9822	0.9856	1.01	0.641	0.643	0.649	1997	1990	1971
nsdb-000057.clean.pdb:D:A:B:E	nsdb-000002.clean.pdb:A:D:E:B	0.9881	0.9742	1.33	0.538	0.531	0.540	1962	1990	1956
nsdb-000058.clean.pdb:A:D:B:E	nsdb-000002.clean.pdb:D:A:E:B	0.9124	0.9214	1.91	0.363	0.367	0.392	2010	1990	1864
nsdb-000059.clean.pdb:A:D:B:E	nsdb-000002.clean.pdb:A:D:B:E	0.9793	0.8747	1.83	0.381	0.340	0.383	1775	1990	1769
nsdb-000060.clean.pdb:A:D:B:E	nsdb-000002.clean.pdb:A:D:B:E	0.9918	0.9720	1.29	0.518	0.508	0.518	1950	1990	1950
nsdb-000061.clean.pdb:A:D:B:E	nsdb-000002.clean.pdb:A:D:B:E	0.9716	0.8825	2.00	0.378	0.343	0.381	1805	1990	1791
nsdb-000062.clean.pdb:D:A:B:E	nsdb-000002.clean.pdb:D:A:B:E	0.9165	0.9228	1.80	0.351	0.354	0.378	2004	1990	1864
nsdb-000063.clean.pdb:A:D:B:E	nsdb-000002.clean.pdb:A:D:B:E	0.9801	0.9777	1.40	0.624	0.623	0.631	1985	1990	1963
nsdb-000064.clean.pdb:A:D:B:E	nsdb-000002.clean.pdb:D:A:E:B	0.9911	0.9822	1.08	0.641	0.635	0.643	1972	1990	1966
nsdb-000065.clean.pdb:A:D:B:E	nsdb-000002.clean.pdb:D:A:E:B	0.9461	0.9160	2.03	0.368	0.356	0.381	1926	1990	1858
nsdb-000066.clean.pdb:D:A:E:B	nsdb-000002.clean.pdb:D:A:E:B	0.9907	0.9709	1.36	0.534	0.524	0.534	1950	1990	1950
nsdb-000067.clean.pdb:D:A:B:E	nsdb-000002.clean.pdb:A:D:E:B	0.9848	0.9740	1.48	0.607	0.600	0.609	1968	1990	1960
nsdb-000068.clean.pdb:A:D:E:B	nsdb-000002.clean.pdb:A:D:E:B	0.9151	0.9233	1.84	0.348	0.351	0.374	2008	1990	1866
nsdb-000069.clean.pdb:A:D:E:B	nsdb-000002.clean.pdb:A:D:E:B	0.9899	0.9741	1.27	0.537	0.529	0.538	1958	1990	1954
nsdb-000070.clean.pdb:D:A:B:E	nsdb-000002.clean.pdb:A:D:E:B	0.9194	0.9222	1.85	0.383	0.384	0.410	1996	1990	1864
nsdb-000071.clean.pdb:D:A:B:E	nsdb-000002.clean.pdb:D:A:B:E	0.9237	0.9182	1.85	0.379	0.377	0.404	1978	1990	1856
nsdb-000072.clean.pdb:A:D:E:B	nsdb-000002.clean.pdb:D:A:B:E	0.9802	0.9714	1.25	0.552	0.547	0.559	1972	1990	1948
nsdb-000073.clean.pdb:A:D:E:B	nsdb-000002.clean.pdb:D:A:B:E	0.9551	0.8953	1.90	0.366	0.343	0.376	1864	1990	1812
nsdb-000074.clean.pdb:D:A:E:B	nsdb-000002.clean.pdb:D:A:E:B	0.9909	0.9711	1.35	0.552	0.541	0.552	1950	1990	1950
nsdb-000075.clean.pdb:A:D:B:E	nsdb-000002.clean.pdb:A:D:B:E	0.9820	0.9747	1.42	0.508	0.505	0.513	1975	1990	1959
nsdb-000076.clean.pdb:A:D:E:B	nsdb-000002.clean.pdb:A:D:E:B	0.9937	0.9858	0.91	0.680	0.674	0.681	1974	1990	1970
nsdb-000077.clean.pdb:A:D:E:B	nsdb-000002.clean.pdb:A:D:E:B	0.9884	0.9834	1.08	0.652	0.648	0.655	1980	1990	1968
nsdb-000078.clean.pdb:A:D:E:B	nsdb-000002.clean.pdb:A:D:E:B	0.9919	0.9840	0.90	0.718	0.713	0.721	1974	1990	1966
nsdb-000079.clean.pdb:A:D:B:E	nsdb-000002.clean.pdb:A:D:B:E	0.9893	0.9843	0.86	0.680	0.676	0.685	1980	1990	1966
nsdb-000080.clean.pdb:A:D:B:E	nsdb-000002.clean.pdb:D:A:E:B	0.9920	0.9820	1.01	0.666	0.659	0.668	1970	1990	1964
nsdb-000081.clean.pdb:D:A:E:B	nsdb-000002.clean.pdb:D:A:E:B	0.9130	0.9158	2.10	0.372	0.373	0.399	1996	1990	1860
nsdb-000082.clean.pdb:D:A:B:E	nsdb-000002.clean.pdb:D:A:B:E	0.9172	0.9172	2.02	0.369	0.369	0.395	1990	1990	1860
nsdb-000083.clean.pdb:A:D:E:B	nsdb-000002.clean.pdb:D:A:B:E	0.9361	0.8843	2.41	0.357	0.337	0.371	1878	1990	1808
nsdb-000084.clean.pdb:D:A:E:B	nsdb-000002.clean.pdb:D:A:E:B	0.9821	0.9792	1.25	0.617	0.615	0.623	1984	1990	1964
nsdb-000085.clean.pdb:D:A:B:E	nsdb-000002.clean.pdb:D:A:B:E	0.9136	0.9209	1.87	0.379	0.382	0.408	2006	1990	1862
nsdb-000086.clean.pdb:D:A:B:E	nsdb-000002.clean.pdb:D:A:B:E	0.9893	0.9824	0.85	0.678	0.673	0.683	1976	1990	1962
nsdb-000087.clean.pdb:A:D:B:E	nsdb-000002.clean.pdb:A:D:B:E	0.9123	0.9223	1.85	0.360	0.364	0.388	2012	1990	1864
nsdb-000088.clean.pdb:A:D:E:B	nsdb-000002.clean.pdb:D:A:B:E	0.9908	0.9829	1.02	0.642	0.637	0.645	1974	1990	1966
nsdb-000089.clean.pdb:D:A:B:E	nsdb-000002.clean.pdb:A:D:E:B	0.9868	0.9710	1.35	0.526	0.518	0.528	1958	1990	1950
nsdb-000090.clean.pdb:D:A:E:B	nsdb-000002.clean.pdb:D:A:E:B	0.9804	0.9715	1.24	0.553	0.548	0.560	1972	1990	1948
nsdb-000091.clean.pdb:A:D:B:E	nsdb-000002.clean.pdb:A:D:B:E	0.9370	0.9211	1.79	0.353	0.347	0.371	1956	1990	1860
nsdb-000092.clean.pdb:D:A:E:B	nsdb-000002.clean.pdb:D:A:E:B	0.9455	0.8848	2.37	0.360	0.336	0.370	1860	1990	1806
nsdb-000093.clean.pdb:A:D:B:E	nsdb-000002.clean.pdb:D:A:E:B	0.9933	0.9814	1.05	0.606	0.599	0.607	1966	1990	1964
nsdb-000094.clean.pdb:D:A:B:E	nsdb-000002.clean.pdb:D:A:B:E	0.9888	0.9701	1.35	0.531	0.521	0.532	1952	1990	1948
nsdb-000095.clean.pdb:A:D:B:E	nsdb-000002.clean.pdb:A:D:B:E	0.9196	0.9178	1.82	0.384	0.383	0.411	1986	1990	1854
nsdb-000096.clean.pdb:D:A:B:E	nsdb-000002.clean.pdb:A:D:E:B	0.9946	0.9851	0.83	0.706	0.699	0.707	1971	1990	1967
nsdb-000097.clean.pdb:A:D:E:B	nsdb-000002.clean.pdb:D:A:B:E	0.9117	0.9189	1.92	0.365	0.368	0.394	2006	1990	1860
nsdb-000098.clean.pdb:A:D:E:B	nsdb-000002.clean.pdb:D:A:B:E	0.9910	0.9855	0.96	0.685	0.681	0.688	1979	1990	1970
nsdb-000099.clean.pdb:D:A:E:B	nsdb-000002.clean.pdb:A:D:B:E	0.9179	0.9225	1.88	0.350	0.352	0.375	2000	1990	1866
nsdb-000100.clean.pdb:D:A:E:B	nsdb-000002.clean.pdb:A:D:B:E	0.9220	0.9193	1.85	0.370	0.369	0.395	1984	1990	1858
nsdb-000101.clean.pdb:D:A:B:E	nsdb-000002.clean.pdb:D:A:B:E	0.9224	0.9188	1.94	0.377	0.376	0.402	1982	1990	1860
nsdb-000102.clean.pdb:A:D:B:E	nsdb-000002.clean.pdb:A:D:B:E	0.9847	0.9671	1.58	0.518	0.509	0.520	1954	1990	1948
nsdb-000103.clean.pdb:A:D:B:E	nsdb-000002.clean.pdb:D:A:E:B	0.9175	0.9202	1.85	0.368	0.369	0.395	1996	1990	1860
nsdb-000104.clean.pdb:A:D:B:E	nsdb-000002.clean.pdb:D:A:E:B	0.9918	0.9779	1.21	0.563	0.555	0.563	1962	1990	1960
nsdb-000105.clean.pdb:A:D:B:E	nsdb-000002.clean.pdb:A:D:B:E	0.9895	0.9806	0.93	0.640	0.634	0.644	1972	1990	1960
nsdb-000106.clean.pdb:D:A:E:B	nsdb-000002.clean.pdb:D:A:E:B	0.9849	0.9652	1.50	0.502	0.491	0.504	1950	1990	1942
nsdb-000107.clean.pdb:D:A:E:B	nsdb-000002.clean.pdb:D:A:E:B	0.9149	0.9231	1.81	0.375	0.379	0.405	2008	1990	1864
nsdb-000108.clean.pdb:D:A:B:E	nsdb-000002.clean.pdb:A:D:E:B	0.9863	0.9804	0.85	0.718	0.714	0.725	1978	1990	1958
nsdb-000109.clean.pdb:A:D:B:E	nsdb-000002.clean.pdb:A:D:B:E	0.9902	0.9695	1.39	0.526	0.515	0.526	1948	1990	1948
nsdb-000110.clean.pdb:A:D:B:E	nsdb-000002.clean.pdb:A:D:B:E	0.9937	0.9718	1.12	0.540	0.528	0.540	1946	1990	1946
nsdb-000111.clean.pdb:A:D:B:E	nsdb-000002.clean.pdb:A:D:B:E	0.9890	0.9831	1.19	0.595	0.591	0.597	1978	1990	1970
nsdb-000112.clean.pdb:A:D:B:E	nsdb-000002.clean.pdb:D:A:E:B	0.9491	0.8898	2.12	0.366	0.343	0.378	1864	1990	1808
nsdb-000113.clean.pdb:A:D:B:E	nsdb-000002.clean.pdb:D:A:E:B	0.9832	0.9753	1.26	0.540	0.536	0.545	1974	1990	1956
nsdb-000114.clean.pdb:D:A:B:E	nsdb-000002.clean.pdb:A:D:E:B	0.9248	0.9230	1.74	0.376	0.375	0.401	1986	1990	1862
nsdb-000115.clean.pdb:A:D:B:E	nsdb-000002.clean.pdb:A:D:B:E	0.9929	0.9859	0.79	0.715	0.710	0.718	1976	1990	1968
nsdb-000116.clean.pdb:A:D:E:B	nsdb-000002.clean.pdb:A:D:E:B	0.9160	0.9224	1.83	0.360	0.363	0.387	2004	1990	1864
nsdb-000117.clean.pdb:D:A:E:B	nsdb-000002.clean.pdb:D:A:E:B	0.9865	0.9762	1.38	0.609	0.603	0.612	1969	1990	1961
nsdb-000118.clean.pdb:D:A:E:B	nsdb-000002.clean.pdb:A:D:B:E	0.9159	0.9214	1.90	0.352	0.354	0.378	2002	1990	1864
nsdb-000119.clean.pdb:A:D:B:E	nsdb-000002.clean.pdb:D:A:E:B	0.9534	0.8965	1.82	0.343	0.323	0.354	1870	1990	1812
nsdb-000120.clean.pdb:A:D:B:E	nsdb-000002.clean.pdb:D:A:E:B	0.9765	0.9795	1.14	0.585	0.587	0.595	1996	1990	1962
nsdb-000121.clean.pdb:D:A:E:B	nsdb-000002.clean.pdb:D:A:E:B	0.9156	0.9220	1.85	0.358	0.361	0.385	2004	1990	1864
nsdb-000122.clean.pdb:A:D:B:E	nsdb-000002.clean.pdb:A:D:B:E	0.9152	0.9234	1.77	0.362	0.365	0.389	2008	1990	1864
nsdb-000123.clean.pdb:D:A:B:E	nsdb-000002.clean.pdb:A:D:E:B	0.9876	0.9812	1.04	0.612	0.608	0.616	1977	1990	1963
nsdb-000124.clean.pdb:A:D:B:E	nsdb-000002.clean.pdb:D:A:E:B	0.9877	0.9769	1.20	0.578	0.572	0.581	1968	1990	1958
nsdb-000125.clean.pdb:A:D:B:E	nsdb-000002.clean.pdb:D:A:E:B	0.9876	0.9846	1.07	0.667	0.665	0.672	1984	1990	1970
nsdb-000126.clean.pdb:D:A:B:E	nsdb-000002.clean.pdb:D:A:B:E	0.9524	0.8689	2.58	0.377	0.343	0.383	1812	1990	1782
nsdb-000127.clean.pdb:A:D:E:B	nsdb-000002.clean.pdb:D:A:B:E	0.9276	0.9184	1.85	0.385	0.381	0.408	1970	1990	1856
nsdb-000128.clean.pdb:D:A:B:E	nsdb-000002.clean.pdb:D:A:B:E	0.9202	0.9239	1.80	0.352	0.354	0.377	1998	1990	1866
nsdb-000129.clean.pdb:D:A:B:E	nsdb-000002.clean.pdb:D:A:B:E	0.9467	0.9176	1.81	0.389	0.377	0.405	1928	1990	1854
nsdb-000130.clean.pdb:D:A:B:E	nsdb-000002.clean.pdb:D:A:B:E	0.9164	0.9237	1.82	0.359	0.362	0.386	2006	1990	1866
nsdb-000131.clean.pdb:D:A:E:B	nsdb-000002.clean.pdb:D:A:E:B	0.9509	0.9178	1.87	0.379	0.366	0.392	1920	1990	1856
nsdb-000132.clean.pdb:A:D:E:B	nsdb-000002.clean.pdb:D:A:B:E	0.9564	0.8871	1.97	0.325	0.302	0.334	1844	1990	1798
nsdb-000133.clean.pdb:A:D:B:E	nsdb-000002.clean.pdb:D:A:E:B	0.9545	0.8948	2.06	0.343	0.322	0.353	1864	1990	1814
nsdb-000134.clean.pdb:A:D:E:B	nsdb-000002.clean.pdb:A:D:E:B	0.9919	0.9840	0.90	0.718	0.713	0.721	1974	1990	1966
nsdb-000135.clean.pdb:A:D:E:B	nsdb-000002.clean.pdb:D:A:B:E	0.9833	0.9803	1.15	0.597	0.595	0.603	1984	1990	1964
nsdb-000136.clean.pdb:A:D:E:B	nsdb-000002.clean.pdb:A:D:E:B	0.9563	0.8945	1.88	0.349	0.327	0.359	1860	1990	1810
nsdb-000137.clean.pdb:D:A:E:B	nsdb-000002.clean.pdb:A:D:B:E	0.9195	0.9158	2.03	0.368	0.367	0.393	1982	1990	1858
nsdb-000138.clean.pdb:A:D:B:E	nsdb-000002.clean.pdb:A:D:B:E	0.9934	0.9849	0.90	0.666	0.660	0.668	1973	1990	1968
nsdb-000139.clean.pdb:A:D:B:E	nsdb-000002.clean.pdb:D:A:E:B	0.9920	0.9820	1.01	0.666	0.659	0.668	1970	1990	1964
nsdb-000140.clean.pdb:D:A:B:E	nsdb-000002.clean.pdb:D:A:B:E	0.9951	0.9851	0.89	0.723	0.716	0.724	1970	1990	1968
nsdb-000141.clean.pdb:A:D:B:E	nsdb-000002.clean.pdb:A:D:B:E	0.9879	0.9721	1.35	0.541	0.533	0.543	1958	1990	1952
nsdb-000142.clean.pdb:D:A:E:B	nsdb-000002.clean.pdb:D:A:E:B	0.9884	0.9707	1.48	0.529	0.520	0.530	1954	1990	1952
nsdb-000143.clean.pdb:D:A:B:E	nsdb-000002.clean.pdb:D:A:B:E	0.9890	0.9751	1.26	0.543	0.536	0.545	1962	1990	1956
nsdb-000144.clean.pdb:A:D:E:B	nsdb-000002.clean.pdb:D:A:B:E	0.9134	0.9225	1.78	0.365	0.369	0.394	2010	1990	1862
nsdb-000145.clean.pdb:D:A:B:E	nsdb-000002.clean.pdb:A:D:E:B	0.9880	0.9742	1.34	0.542	0.535	0.544	1962	1990	1956
nsdb-000146.clean.pdb:A:D:E:B	nsdb-000002.clean.pdb:D:A:B:E	0.9945	0.9845	0.84	0.714	0.707	0.715	1970	1990	1966
nsdb-000147.clean.pdb:A:D:B:E	nsdb-000002.clean.pdb:D:A:E:B	0.9123	0.9214	1.90	0.371	0.375	0.400	2010	1990	1864
nsdb-000148.clean.pdb:A:D:B:E	nsdb-000002.clean.pdb:A:D:B:E	0.9838	0.9691	1.58	0.519	0.512	0.522	1960	1990	1952
nsdb-000149.clean.pdb:A:D:E:B	nsdb-000002.clean.pdb:A:D:E:B	0.9856	0.9689	1.47	0.522	0.514	0.525	1956	1990	1948
nsdb-000150.clean.pdb:A:D:E:B	nsdb-000002.clean.pdb:D:A:B:E	0.9328	0.9244	1.77	0.358	0.354	0.378	1972	1990	1866
nsdb-000151.clean.pdb:D:A:B:E	nsdb-000002.clean.pdb:A:D:E:B	0.9182	0.9237	1.81	0.347	0.349	0.372	2002	1990	1866
nsdb-000152.clean.pdb:D:A:B:E	nsdb-000002.clean.pdb:D:A:B:E	0.9904	0.9845	1.06	0.698	0.693	0.701	1978	1990	1970
nsdb-000153.clean.pdb:A:D:B:E	nsdb-000002.clean.pdb:A:D:B:E	0.9168	0.9241	1.80	0.360	0.363	0.387	2006	1990	1866
nsdb-000154.clean.pdb:A:D:B:E	nsdb-000002.clean.pdb:A:D:B:E	0.9862	0.9833	0.98	0.624	0.622	0.630	1984	1990	1966
nsdb-000155.clean.pdb:D:A:B:E	nsdb-000002.clean.pdb:D:A:B:E	0.9881	0.9831	1.13	0.657	0.654	0.661	1980	1990	1968
nsdb-000156.clean.pdb:D:A:E:B	nsdb-000002.clean.pdb:D:A:E:B	0.9302	0.9177	1.88	0.380	0.375	0.402	1963	1990	1856
nsdb-000157.clean.pdb:A:D:B:E	nsdb-000002.clean.pdb:A:D:B:E	0.9155	0.9200	1.81	0.369	0.371	0.397	2000	1990	1858
nsdb-000158.clean.pdb:D:A:E:B	nsdb-000002.clean.pdb:A:D:B:E	0.9225	0.9161	1.97	0.383	0.380	0.407	1976	1990	1856
nsdb-000159.clean.pdb:A:D:B:E	nsdb-000002.clean.pdb:A:D:B:E	0.9132	0.9223	1.80	0.384	0.388	0.415	2010	1990	1862
nsdb-000160.clean.pdb:D:A:B:E	nsdb-000002.clean.pdb:A:D:E:B	0.9156	0.9229	1.76	0.370	0.373	0.398	2006	1990	1862
nsdb-000161.clean.pdb:A:D:B:E	nsdb-000002.clean.pdb:A:D:B:E	0.9914	0.9844	0.85	0.668	0.663	0.671	1976	1990	1966
nsdb-000162.clean.pdb:A:D:B:E	nsdb-000002.clean.pdb:A:D:B:E	0.9924	0.9844	0.97	0.668	0.662	0.670	1974	1990	1968
nsdb-000163.clean.pdb:D:A:B:E	nsdb-000002.clean.pdb:D:A:B:E	0.9903	0.9685	1.30	0.514	0.503	0.514	1946	1990	1944
nsdb-000164.clean.pdb:A:D:B:E	nsdb-000002.clean.pdb:D:A:E:B	0.9321	0.9173	2.01	0.386	0.380	0.407	1958	1990	1858
nsdb-000165.clean.pdb:A:D:E:B	nsdb-000002.clean.pdb:A:D:E:B	0.9172	0.9236	1.82	0.353	0.356	0.379	2004	1990	1866
nsdb-000166.clean.pdb:D:A:B:E	nsdb-000002.clean.pdb:A:D:E:B	0.9863	0.9804	0.85	0.718	0.714	0.725	1978	1990	1958
nsdb-000167.clean.pdb:A:D:B:E	nsdb-000002.clean.pdb:A:D:B:E	0.9874	0.9721	1.34	0.507	0.499	0.509	1959	1990	1952
nsdb-000168.clean.pdb:A:D:B:E	nsdb-000002.clean.pdb:D:A:E:B	0.9763	0.9598	1.92	0.479	0.470	0.481	1956	1990	1946
nsdb-000169.clean.pdb:A:D:B:E	nsdb-000002.clean.pdb:A:D:B:E	0.9910	0.9781	1.28	0.538	0.531	0.538	1964	1990	1962
nsdb-000170.clean.pdb:D:A:E:B	nsdb-000002.clean.pdb:D:A:E:B	0.9887	0.9729	1.36	0.547	0.539	0.549	1958	1990	1954
nsdb-000171.clean.pdb:D:A:E:B	nsdb-000002.clean.pdb:A:D:B:E	0.9818	0.9749	1.37	0.540	0.537	0.545	1976	1990	1958
nsdb-000172.clean.pdb:A:D:E:B	nsdb-000002.clean.pdb:D:A:B:E	0.9479	0.9140	2.02	0.391	0.377	0.405	1918	1990	1854
nsdb-000173.clean.pdb:D:A:B:E	nsdb-000002.clean.pdb:D:A:B:E	0.9884	0.9696	1.45	0.513	0.504	0.514	1952	1990	1950
nsdb-000174.clean.pdb:A:D:B:E	nsdb-000002.clean.pdb:A:D:B:E	0.9178	0.9215	1.91	0.368	0.369	0.394	1998	1990	1864
nsdb-000175.clean.pdb:A:D:B:E	nsdb-000002.clean.pdb:A:D:B:E	0.9899	0.9731	1.28	0.552	0.543	0.553	1956	1990	1952
nsdb-000176.clean.pdb:D:A:E:B	nsdb-000002.clean.pdb:A:D:B:E	0.9184	0.9230	1.79	0.357	0.359	0.383	2000	1990	1864
nsdb-000177.clean.pdb:A:D:E:B	nsdb-000002.clean.pdb:D:A:B:E	0.9350	0.8834	2.46	0.375	0.354	0.390	1878	1990	1808
nsdb-000178.clean.pdb:A:D:B:E	nsdb-000002.clean.pdb:D:A:E:B	0.9367	0.8832	2.47	0.377	0.355	0.391	1874	1990	1808
nsdb-000179.clean.pdb:D:A:B:E	nsdb-000002.clean.pdb:A:D:E:B	0.9933	0.9833	0.97	0.670	0.663	0.671	1970	1990	1966
nsdb-000180.clean.pdb:A:D:E:B	nsdb-000002.clean.pdb:D:A:B:E	0.9896	0.9797	0.93	0.665	0.658	0.669	1970	1990	1958
nsdb-000181.clean.pdb:D:A:B:E	nsdb-000002.clean.pdb:D:A:B:E	0.9898	0.9740	1.29	0.546	0.538	0.548	1958	1990	1954
nsdb-000182.clean.pdb:A:D:B:E	nsdb-000002.clean.pdb:D:A:E:B	0.9913	0.9656	1.31	0.538	0.524	0.538	1938	1990	1938
nsdb-000183.clean.pdb:A:D:B:E	nsdb-000002.clean.pdb:A:D:B:E	0.9804	0.9755	1.41	0.507	0.505	0.512	1980	1990	1960
nsdb-000184.clean.pdb:D:A:B:E	nsdb-000002.clean.pdb:D:A:B:E	0.9491	0.8899	2.18	0.364	0.341	0.375	1864	1990	1810
nsdb-000185.clean.pdb:A:D:E:B	nsdb-000002.clean.pdb:A:D:E:B	0.9337	0.9230	1.82	0.382	0.378	0.403	1967	1990	1864
nsdb-000186.clean.pdb:D:A:B:E	nsdb-000002.clean.pdb:D:A:B:E	0.9824	0.9814	1.31	0.608	0.607	0.613	1988	1990	1970
nsdb-000187.clean.pdb:D:A:B:E	nsdb-000002.clean.pdb:D:A:B:E	0.9477	0.9139	2.03	0.387	0.373	0.400	1918	1990	1854
nsdb-000188.clean.pdb:A:D:E:B	nsdb-000002.clean.pdb:A:D:E:B	0.9883	0.9784	1.04	0.603	0.597	0.607	1970	1990	1958
nsdb-000189.clean.pdb:D:A:E:B	nsdb-000002.clean.pdb:A:D:B:E	0.9326	0.9205	1.76	0.377	0.372	0.398	1964	1990	1858
nsdb-000190.clean.pdb:A:D:E:B	nsdb-000002.clean.pdb:A:D:E:B	0.9162	0.9226	1.82	0.362	0.365	0.389	2004	1990	1864
nsdb-000191.clean.pdb:D:A:B:E	nsdb-000002.clean.pdb:D:A:B:E	0.9776	0.9688	1.71	0.456	0.452	0.460	1972	1990	1956
nsdb-000192.clean.pdb:D:A:E:B	nsdb-000002.clean.pdb:D:A:E:B	0.9313	0.9184	1.89	0.387	0.382	0.409	1962	1990	1858
nsdb-000193.clean.pdb:D:A:E:B	nsdb-000002.clean.pdb:D:A:E:B	0.9381	0.9213	1.91	0.362	0.356	0.380	1954	1990	1864
nsdb-000194.clean.pdb:A:D:E:B	nsdb-000002.clean.pdb:A:D:E:B	0.9194	0.9167	2.11	0.376	0.375	0.401	1984	1990	1862
nsdb-000195.clean.pdb:D:A:B:E	nsdb-000002.clean.pdb:D:A:B:E	0.9372	0.9158	2.01	0.381	0.372	0.399	1944	1990	1856
nsdb-000196.clean.pdb:A:D:B:E	nsdb-000002.clean.pdb:A:D:B:E	0.9801	0.9777	1.40	0.624	0.623	0.631	1985	1990	1963
nsdb-000197.clean.pdb:D:A:E:B	nsdb-000002.clean.pdb:A:D:B:E	0.9883	0.9696	1.46	0.533	0.523	0.533	1952	1990	1950
nsdb-000198.clean.pdb:D:A:B:E	nsdb-000002.clean.pdb:D:A:B:E	0.9866	0.9729	1.45	0.495	0.488	0.497	1962	1990	1956
nsdb-000199.clean.pdb:D:A:E:B	nsdb-000002.clean.pdb:D:A:E:B	0.9188	0.9225	1.77	0.365	0.366	0.392	1998	1990	1862
nsdb-000200.clean.pdb:A:D:B:E	nsdb-000002.clean.pdb:D:A:E:B	0.9539	0.8938	1.96	0.339	0.317	0.348	1863	1990	1811
nsdb-000201.clean.pdb:D:A:B:E	nsdb-000002.clean.pdb:D:A:B:E	0.9179	0.9215	1.84	0.366	0.368	0.393	1998	1990	1862
nsdb-000202.clean.pdb:D:A:E:B	nsdb-000002.clean.pdb:D:A:E:B	0.9808	0.9769	1.35	0.589	0.587	0.595	1982	1990	1962
nsdb-000203.clean.pdb:A:D:B:E	nsdb-000002.clean.pdb:D:A:E:B	0.9166	0.9243	1.81	0.369	0.372	0.396	2007	1990	1867
nsdb-000204.clean.pdb:A:D:E:B	nsdb-000002.clean.pdb:A:D:E:B	0.9234	0.9244	1.72	0.383	0.383	0.409	1992	1990	1864
nsdb-000205.clean.pdb:A:D:B:E	nsdb-000002.clean.pdb:A:D:B:E	0.9874	0.9766	1.47	0.540	0.534	0.541	1968	1990	1964
nsdb-000206.clean.pdb:A:D:E:B	nsdb-000002.clean.pdb:A:D:E:B	0.9148	0.9221	1.80	0.369	0.372	0.398	2006	1990	1862
nsdb-000207.clean.pdb:A:D:B:E	nsdb-000002.clean.pdb:A:D:B:E	0.9899	0.9829	1.12	0.641	0.636	0.643	1976	1990	1968
nsdb-000208.clean.pdb:D:A:E:B	nsdb-000002.clean.pdb:A:D:B:E	0.9916	0.9837	0.81	0.700	0.694	0.704	1974	1990	1964
nsdb-000209.clean.pdb:D:A:E:B	nsdb-000002.clean.pdb:D:A:E:B	0.9483	0.8891	2.17	0.357	0.335	0.368	1864	1990	1808
nsdb-000210.clean.pdb:A:D:E:B	nsdb-000002.clean.pdb:A:D:E:B	0.9811	0.9732	1.42	0.516	0.512	0.520	1974	1990	1956
nsdb-000211.clean.pdb:A:D:E:B	nsdb-000002.clean.pdb:D:A:B:E	0.9935	0.9825	0.95	0.633	0.626	0.634	1968	1990	1964
nsdb-000212.clean.pdb:A:D:B:E	nsdb-000002.clean.pdb:D:A:E:B	0.9180	0.9235	1.78	0.356	0.358	0.382	2002	1990	1864
nsdb-000213.clean.pdb:A:D:B:E	nsdb-000002.clean.pdb:D:A:E:B	0.9912	0.9773	1.17	0.572	0.564	0.573	1962	1990	1958
nsdb-000214.clean.pdb:A:D:B:E	nsdb-000002.clean.pdb:D:A:E:B	0.9824	0.9775	1.31	0.563	0.560	0.568	1980	1990	1962
nsdb-000215.clean.pdb:A:D:E:B	nsdb-000002.clean.pdb:A:D:E:B	0.9134	0.9225	1.84	0.356	0.360	0.384	2010	1990	1864
nsdb-000216.clean.pdb:D:A:B:E	nsdb-000002.clean.pdb:A:D:E:B	0.9146	0.9241	1.82	0.362	0.366	0.390	2011	1990	1867
nsdb-000217.clean.pdb:A:D:B:E	nsdb-000002.clean.pdb:A:D:B:E	0.9835	0.9785	1.21	0.588	0.585	0.593	1980	1990	1962
nsdb-000218.clean.pdb:D:A:B:E	nsdb-000002.clean.pdb:A:D:E:B	0.9935	0.9816	0.94	0.642	0.634	0.643	1966	1990	1962
nsdb-000219.clean.pdb:D:A:E:B	nsdb-000002.clean.pdb:D:A:E:B	0.9838	0.9730	1.28	0.522	0.517	0.527	1968	1990	1952
nsdb-000220.clean.pdb:A:D:E:B	nsdb-000002.clean.pdb:A:D:E:B	0.9884	0.9834	1.08	0.652	0.648	0.655	1980	1990	1968
nsdb-000221.clean.pdb:A:D:B:E	nsdb-000002.clean.pdb:A:D:B:E	0.9534	0.8706	2.50	0.377	0.344	0.384	1814	1990	1782
nsdb-000222.clean.pdb:D:A:E:B	nsdb-000002.clean.pdb:D:A:E:B	0.9262	0.9206	1.83	0.386	0.384	0.411	1978	1990	1860
nsdb-000223.clean.pdb:A:D:E:B	nsdb-000002.clean.pdb:A:D:E:B	0.9328	0.9142	1.93	0.384	0.376	0.404	1950	1990	1850
nsdb-000224.clean.pdb:A:D:E:B	nsdb-000002.clean.pdb:A:D:E:B	0.9856	0.9728	1.44	0.471	0.465	0.473	1964	1990	1956
nsdb-000225.clean.pdb:D:A:E:B	nsdb-000002.clean.pdb:D:A:E:B	0.9943	0.9863	0.87	0.720	0.715	0.722	1974	1990	1970
nsdb-000226.clean.pdb:D:A:B:E	nsdb-000002.clean.pdb:D:A:B:E	0.9311	0.9172	1.96	0.361	0.356	0.381	1960	1990	1858
nsdb-000227.clean.pdb:D:A:E:B	nsdb-000002.clean.pdb:D:A:E:B	0.9818	0.9720	1.28	0.543	0.538	0.549	1970	1990	1950
nsdb-000228.clean.pdb:D:A:E:B	nsdb-000002.clean.pdb:A:D:B:E	0.9867	0.9758	1.42	0.620	0.613	0.622	1968	1990	1962
nsdb-000229.clean.pdb:A:D:B:E	nsdb-000002.clean.pdb:D:A:E:B	0.9937	0.9847	0.94	0.710	0.704	0.711	1972	1990	1968
nsdb-000230.clean.pdb:D:A:E:B	nsdb-000002.clean.pdb:D:A:E:B	0.9771	0.9732	1.51	0.492	0.490	0.498	1982	1990	1958
nsdb-000231.clean.pdb:A:D:E:B	nsdb-000002.clean.pdb:A:D:E:B	0.9898	0.9809	1.20	0.633	0.627	0.635	1972	1990	1966
nsdb-000232.clean.pdb:D:A:B:E	nsdb-000002.clean.pdb:D:A:B:E	0.9895	0.9727	1.23	0.537	0.528	0.538	1956	1990	1950
nsdb-000233.clean.pdb:A:D:E:B	nsdb-000002.clean.pdb:A:D:E:B	0.9884	0.9834	1.08	0.652	0.648	0.655	1980	1990	1968
nsdb-000234.clean.pdb:D:A:B:E	nsdb-000002.clean.pdb:A:D:E:B	0.9911	0.9812	1.08	0.668	0.661	0.670	1970	1990	1964
nsdb-000235.clean.pdb:A:D:B:E	nsdb-000002.clean.pdb:D:A:E:B	0.9809	0.9745	1.40	0.529	0.526	0.534	1977	1990	1958
nsdb-000236.clean.pdb:A:D:E:B	nsdb-000002.clean.pdb:A:D:E:B	0.9884	0.9834	1.08	0.652	0.648	0.655	1980	1990	1968
nsdb-000237.clean.pdb:D:A:E:B	nsdb-000002.clean.pdb:A:D:B:E	0.9125	0.9212	1.94	0.349	0.352	0.376	2009	1990	1865
nsdb-000238.clean.pdb:A:D:E:B	nsdb-000002.clean.pdb:D:A:B:E	0.9936	0.9866	0.95	0.703	0.698	0.705	1976	1990	1972
nsdb-000239.clean.pdb:D:A:E:B	nsdb-000002.clean.pdb:D:A:E:B	0.9257	0.9183	1.85	0.376	0.373	0.400	1974	1990	1856
nsdb-000240.clean.pdb:D:A:E:B	nsdb-000002.clean.pdb:D:A:E:B	0.9775	0.9600	1.63	0.463	0.454	0.467	1954	1990	1936
nsdb-000241.clean.pdb:D:A:B:E	nsdb-000002.clean.pdb:D:A:B:E	0.9945	0.9945	0.84	0.719	0.719	0.720	1990	1990	1986
nsdb-000242.clean.pdb:A:D:B:E	nsdb-000002.clean.pdb:A:D:B:E	0.9168	0.9205	1.85	0.365	0.367	0.392	1998	1990	1860
nsdb-000243.clean.pdb:A:D:B:E	nsdb-000002.clean.pdb:A:D:B:E	0.9900	0.9806	1.14	0.660	0.653	0.662	1971	1990	1964
nsdb-000244.clean.pdb:A:D:B:E	nsdb-000002.clean.pdb:D:A:E:B	0.9934	0.9794	1.15	0.567	0.559	0.567	1962	1990	1962
nsdb-000245.clean.pdb:A:D:B:E	nsdb-000002.clean.pdb:A:D:B:E	0.9844	0.9795	1.23	0.625	0.622	0.630	1980	1990	1964
nsdb-000246.clean.pdb:D:A:B:E	nsdb-000002.clean.pdb:A:D:E:B	0.9950	0.9816	0.89	0.643	0.634	0.644	1963	1990	1961
nsdb-000247.clean.pdb:A:D:E:B	nsdb-000002.clean.pdb:A:D:E:B	0.9203	0.9167	1.99	0.372	0.371	0.397	1982	1990	1858
nsdb-000248.clean.pdb:D:A:E:B	nsdb-000002.clean.pdb:A:D:B:E	0.9861	0.9703	1.43	0.520	0.512	0.522	1958	1990	1950
nsdb-000249.clean.pdb:D:A:B:E	nsdb-000002.clean.pdb:A:D:E:B	0.9885	0.9717	1.38	0.554	0.545	0.555	1956	1990	1952
nsdb-000250.clean.pdb:D:A:B:E	nsdb-000002.clean.pdb:D:A:B:E	0.9234	0.9179	1.92	0.376	0.374	0.400	1978	1990	1858
nsdb-000251.clean.pdb:A:D:B:E	nsdb-000002.clean.pdb:A:D:B:E	0.9812	0.9743	1.42	0.521	0.518	0.526	1976	1990	1958
nsdb-000252.clean.pdb:A:D:E:B	nsdb-000002.clean.pdb:A:D:E:B	0.9660	0.9153	2.18	0.396	0.375	0.401	1884	1990	1862
nsdb-000253.clean.pdb:D:A:B:E	nsdb-000002.clean.pdb:D:A:B:E	0.9897	0.9857	1.04	0.670	0.667	0.673	1982	1990	1972
nsdb-000254.clean.pdb:A:D:B:E	nsdb-000002.clean.pdb:D:A:E:B	0.9851	0.9684	1.50	0.519	0.511	0.522	1956	1990	1948
nsdb-000255.clean.pdb:A:D:B:E	nsdb-000002.clean.pdb:A:D:B:E	0.9843	0.9657	1.54	0.509	0.499	0.511	1952	1990	1944
nsdb-000256.clean.pdb:A:D:B:E	nsdb-000002.clean.pdb:A:D:B:E	0.9176	0.9231	1.85	0.364	0.366	0.390	2002	1990	1866
nsdb-000257.clean.pdb:D:A:E:B	nsdb-000002.clean.pdb:D:A:E:B	0.9163	0.9227	1.81	0.373	0.376	0.401	2004	1990	1864
nsdb-000258.clean.pdb:A:D:B:E	nsdb-000002.clean.pdb:D:A:E:B	0.9110	0.9218	1.82	0.364	0.369	0.394	2014	1990	1862
nsdb-000259.clean.pdb:A:D:B:E	nsdb-000002.clean.pdb:A:D:B:E	0.9902	0.9714	1.40	0.499	0.489	0.499	1952	1990	1952
nsdb-000260.clean.pdb:A:D:B:E	nsdb-000002.clean.pdb:A:D:B:E	0.9835	0.9785	1.21	0.588	0.585	0.593	1980	1990	1962
nsdb-000261.clean.pdb:D:A:E:B	nsdb-000002.clean.pdb:D:A:E:B	0.9172	0.9236	1.77	0.364	0.367	0.392	2004	1990	1864
nsdb-000262.clean.pdb:A:D:E:B	nsdb-000002.clean.pdb:A:D:E:B	0.9865	0.9757	1.44	0.611	0.604	0.613	1968	1990	1962
nsdb-000263.clean.pdb:D:A:E:B	nsdb-000002.clean.pdb:A:D:B:E	0.9147	0.9229	1.82	0.367	0.370	0.395	2008	1990	1864
nsdb-000264.clean.pdb:D:A:B:E	nsdb-000002.clean.pdb:A:D:E:B	0.9930	0.9831	1.08	0.596	0.590	0.597	1970	1990	1968
nsdb-000265.clean.pdb:D:A:E:B	nsdb-000002.clean.pdb:A:D:B:E	0.9141	0.9223	1.79	0.369	0.372	0.397	2008	1990	1862
nsdb-000266.clean.pdb:D:A:E:B	nsdb-000002.clean.pdb:A:D:B:E	0.9777	0.9835	0.95	0.635	0.639	0.647	2002	1990	1966
nsdb-000267.clean.pdb:A:D:E:B	nsdb-000002.clean.pdb:A:D:E:B	0.9884	0.9834	1.08	0.652	0.648	0.655	1980	1990	1968
nsdb-000268.clean.pdb:D:A:B:E	nsdb-000002.clean.pdb:D:A:B:E	0.9646	0.9176	1.94	0.395	0.376	0.403	1892	1990	1858
nsdb-000269.clean.pdb:A:D:B:E	nsdb-000002.clean.pdb:A:D:B:E	0.9643	0.8682	2.45	0.381	0.343	0.384	1788	1990	1776
nsdb-000270.clean.pdb:D:A:B:E	nsdb-000002.clean.pdb:D:A:B:E	0.9946	0.9856	0.93	0.717	0.711	0.718	1972	1990	1970
nsdb-000271.clean.pdb:A:D:B:E	nsdb-000002.clean.pdb:D:A:E:B	0.9848	0.9858	1.04	0.670	0.670	0.676	1992	1990	1972
nsdb-000272.clean.pdb:D:A:E:B	nsdb-000002.clean.pdb:A:D:B:E	0.9951	0.9841	0.88	0.716	0.709	0.717	1968	1990	1966
nsdb-000273.clean.pdb:A:D:E:B	nsdb-000002.clean.pdb:D:A:B:E	0.9897	0.9818	1.02	0.631	0.626	0.634	1974	1990	1964
nsdb-000274.clean.pdb:A:D:B:E	nsdb-000002.clean.pdb:D:A:E:B	0.9833	0.9735	1.31	0.507	0.502	0.511	1970	1990	1954
nsdb-000275.clean.pdb:A:D:B:E	nsdb-000002.clean.pdb:A:D:B:E	0.9216	0.9143	2.12	0.372	0.369	0.395	1974	1990	1858
nsdb-000276.clean.pdb:A:D:B:E	nsdb-000002.clean.pdb:A:D:B:E	0.9805	0.9756	1.40	0.527	0.525	0.533	1980	1990	1960
nsdb-000277.clean.pdb:D:A:E:B	nsdb-000002.clean.pdb:A:D:B:E	0.9867	0.9690	1.28	0.531	0.522	0.534	1954	1990	1944
nsdb-000278.clean.pdb:D:A:B:E	nsdb-000002.clean.pdb:A:D:E:B	0.9946	0.9851	0.83	0.706	0.699	0.707	1971	1990	1967
nsdb-000279.clean.pdb:D:A:B:E	nsdb-000002.clean.pdb:D:A:B:E	0.9186	0.9204	1.79	0.365	0.366	0.392	1994	1990	1858
nsdb-000280.clean.pdb:A:D:B:E	nsdb-000002.clean.pdb:A:D:B:E	0.9146	0.9246	1.77	0.361	0.365	0.389	2012	1990	1866
nsdb-000281.clean.pdb:D:A:E:B	nsdb-000002.clean.pdb:D:A:E:B	0.9926	0.9842	1.01	0.689	0.683	0.691	1973	1990	1968
nsdb-000282.clean.pdb:D:A:E:B	nsdb-000002.clean.pdb:A:D:B:E	0.9908	0.9710	1.41	0.523	0.513	0.523	1950	1990	1950
nsdb-000283.clean.pdb:A:D:B:E	nsdb-000002.clean.pdb:D:A:E:B	0.9451	0.9187	1.76	0.369	0.359	0.385	1934	1990	1854
nsdb-000284.clean.pdb:D:A:B:E	nsdb-000002.clean.pdb:D:A:B:E	0.9893	0.9824	0.85	0.678	0.673	0.683	1976	1990	1962
nsdb-000285.clean.pdb:A:D:E:B	nsdb-000002.clean.pdb:A:D:E:B	0.9858	0.9672	1.62	0.496	0.486	0.496	1952	1990	1950
nsdb-000286.clean.pdb:A:D:B:E	nsdb-000002.clean.pdb:A:D:B:E	0.9925	0.9825	1.05	0.635	0.628	0.636	1970	1990	1966
nsdb-000287.clean.pdb:D:A:B:E	nsdb-000002.clean.pdb:A:D:E:B	0.9958	0.9858	0.80	0.736	0.729	0.737	1970	1990	1968
nsdb-000288.clean.pdb:D:A:E:B	nsdb-000002.clean.pdb:A:D:B:E	0.9702	0.9770	1.19	0.536	0.540	0.549	2004	1990	1958
nsdb-000289.clean.pdb:D:A:E:B	nsdb-000002.clean.pdb:D:A:E:B	0.9915	0.9697	1.24	0.559	0.547	0.560	1946	1990	1944
nsdb-000290.clean.pdb:D:A:E:B	nsdb-000002.clean.pdb:D:A:E:B	0.9906	0.9727	1.30	0.527	0.518	0.528	1954	1990	1952
nsdb-000291.clean.pdb:D:A:B:E	nsdb-000002.clean.pdb:D:A:B:E	0.9161	0.9234	1.83	0.357	0.360	0.384	2006	1990	1866
nsdb-000292.clean.pdb:A:D:E:B	nsdb-000002.clean.pdb:A:D:E:B	0.9890	0.9841	1.10	0.622	0.619	0.625	1980	1990	1970
nsdb-000293.clean.pdb:D:A:B:E	nsdb-000002.clean.pdb:A:D:E:B	0.9946	0.9851	0.83	0.706	0.699	0.707	1971	1990	1967
nsdb-000294.clean.pdb:D:A:E:B	nsdb-000002.clean.pdb:A:D:B:E	0.9170	0.9202	1.76	0.375	0.376	0.403	1997	1990	1857
nsdb-000295.clean.pdb:A:D:E:B	nsdb-000002.clean.pdb:A:D:E:B	0.9164	0.9237	1.81	0.358	0.361	0.385	2006	1990	1866
nsdb-000296.clean.pdb:A:D:B:E	nsdb-000002.clean.pdb:A:D:B:E	0.9146	0.9200	1.87	0.364	0.366	0.391	2002	1990	1860
nsdb-000297.clean.pdb:A:D:B:E	nsdb-000002.clean.pdb:D:A:E:B	0.9842	0.9773	1.34	0.596	0.592	0.600	1976	1990	1962
nsdb-000298.clean.pdb:D:A:E:B	nsdb-000002.clean.pdb:A:D:B:E	0.9150	0.9223	1.89	0.360	0.363	0.387	2006	1990	1866
nsdb-000299.clean.pdb:A:D:E:B	nsdb-000002.clean.pdb:A:D:E:B	0.9884	0.9834	1.08	0.652	0.648	0.655	1980	1990	1968
nsdb-000300.clean.pdb:D:A:B:E	nsdb-000002.clean.pdb:A:D:E:B	0.9212	0.9221	1.93	0.382	0.382	0.407	1992	1990	1866
nsdb-000301.clean.pdb:D:A:E:B	nsdb-000002.clean.pdb:D:A:E:B	0.9756	0.8693	2.14	0.381	0.339	0.381	1770	1990	1768
nsdb-000302.clean.pdb:A:D:B:E	nsdb-000002.clean.pdb:A:D:B:E	0.9767	0.9738	1.35	0.610	0.608	0.619	1984	1990	1956
nsdb-000303.clean.pdb:D:A:E:B	nsdb-000002.clean.pdb:D:A:E:B	0.9381	0.9213	1.91	0.362	0.356	0.380	1954	1990	1864
nsdb-000304.clean.pdb:D:A:B:E	nsdb-000002.clean.pdb:D:A:B:E	0.9161	0.9234	1.82	0.360	0.363	0.387	2006	1990	1866
nsdb-000305.clean.pdb:A:D:E:B	nsdb-000002.clean.pdb:D:A:B:E	0.9902	0.9754	1.25	0.553	0.545	0.554	1960	1990	1956
nsdb-000306.clean.pdb:D:A:E:B	nsdb-000002.clean.pdb:A:D:B:E	0.9128	0.9196	1.77	0.358	0.361	0.387	2005	1990	1856
nsdb-000307.clean.pdb:D:A:E:B	nsdb-000002.clean.pdb:A:D:B:E	0.9910	0.9861	0.88	0.661	0.657	0.664	1980	1990	1970
nsdb-000308.clean.pdb:A:D:B:E	nsdb-000002.clean.pdb:D:A:E:B	0.9605	0.9749	1.21	0.564	0.573	0.583	2020	1990	1954
nsdb-000309.clean.pdb:A:D:B:E	nsdb-000002.clean.pdb:A:D:B:E	0.9922	0.9694	1.17	0.549	0.537	0.550	1944	1990	1942
nsdb-000310.clean.pdb:A:D:E:B	nsdb-000002.clean.pdb:A:D:E:B	0.9840	0.9762	0.99	0.585	0.580	0.591	1974	1990	1952
nsdb-000311.clean.pdb:A:D:B:E	nsdb-000002.clean.pdb:A:D:B:E	0.9166	0.9239	1.81	0.371	0.374	0.399	2006	1990	1866
nsdb-000312.clean.pdb:D:A:B:E	nsdb-000002.clean.pdb:A:D:E:B	0.9863	0.9804	0.85	0.718	0.714	0.725	1978	1990	1958
nsdb-000313.clean.pdb:A:D:B:E	nsdb-000002.clean.pdb:D:A:E:B	0.9715	0.9203	1.83	0.401	0.380	0.406	1884	1990	1860
nsdb-000314.clean.pdb:A:D:B:E	nsdb-000002.clean.pdb:A:D:B:E	0.9170	0.9225	1.82	0.354	0.356	0.380	2002	1990	1864
nsdb-000315.clean.pdb:A:D:B:E	nsdb-000002.clean.pdb:A:D:B:E	0.9303	0.9183	2.01	0.386	0.381	0.408	1964	1990	1860
nsdb-000316.clean.pdb:D:A:E:B	nsdb-000002.clean.pdb:A:D:B:E	0.9878	0.9838	1.13	0.647	0.644	0.651	1982	1990	1970
nsdb-000317.clean.pdb:D:A:B:E	nsdb-000002.clean.pdb:D:A:B:E	0.9582	0.9124	1.76	0.384	0.366	0.395	1894	1990	1842
nsdb-000318.clean.pdb:A:D:E:B	nsdb-000002.clean.pdb:D:A:B:E	0.9922	0.9813	1.06	0.648	0.641	0.650	1968	1990	1964
nsdb-000319.clean.pdb:A:D:B:E	nsdb-000002.clean.pdb:D:A:E:B	0.9560	0.8720	2.43	0.369	0.336	0.375	1812	1990	1782
nsdb-000320.clean.pdb:D:A:B:E	nsdb-000002.clean.pdb:A:D:E:B	0.9947	0.9847	0.92	0.695	0.688	0.696	1970	1990	1968
nsdb-000321.clean.pdb:A:D:B:E	nsdb-000002.clean.pdb:D:A:E:B	0.9110	0.9218	1.82	0.364	0.369	0.394	2014	1990	1862
nsdb-000322.clean.pdb:D:A:E:B	nsdb-000002.clean.pdb:A:D:B:E	0.9688	0.9197	1.88	0.403	0.382	0.409	1888	1990	1860
nsdb-000323.clean.pdb:A:D:B:E	nsdb-000002.clean.pdb:A:D:B:E	0.9120	0.9220	1.75	0.370	0.374	0.400	2012	1990	1860
nsdb-000324.clean.pdb:D:A:B:E	nsdb-000002.clean.pdb:D:A:B:E	0.9162	0.9226	1.83	0.360	0.363	0.387	2004	1990	1864
nsdb-000325.clean.pdb:A:D:B:E	nsdb-000002.clean.pdb:A:D:B:E	0.9819	0.9526	1.66	0.460	0.446	0.462	1930	1990	1922
nsdb-000326.clean.pdb:A:D:B:E	nsdb-000002.clean.pdb:A:D:B:E	0.9201	0.9238	1.80	0.351	0.353	0.376	1998	1990	1866
nsdb-000327.clean.pdb:D:A:E:B	nsdb-000002.clean.pdb:D:A:E:B	0.9866	0.9866	1.06	0.654	0.654	0.660	1990	1990	1974
nsdb-000328.clean.pdb:D:A:B:E	nsdb-000002.clean.pdb:A:D:E:B	0.9501	0.8889	2.25	0.344	0.321	0.353	1860	1990	1810
nsdb-000329.clean.pdb:A:D:B:E	nsdb-000002.clean.pdb:A:D:B:E	0.9920	0.9831	0.99	0.646	0.640	0.648	1972	1990	1966
nsdb-000330.clean.pdb:D:A:E:B	nsdb-000002.clean.pdb:D:A:E:B	0.9902	0.9714	1.37	0.527	0.517	0.527	1952	1990	1950
nsdb-000331.clean.pdb:A:D:B:E	nsdb-000002.clean.pdb:A:D:B:E	0.9904	0.9716	1.30	0.533	0.523	0.533	1952	1990	1950
nsdb-000332.clean.pdb:D:A:B:E	nsdb-000002.clean.pdb:A:D:E:B	0.9946	0.9851	0.83	0.706	0.699	0.707	1971	1990	1967
nsdb-000333.clean.pdb:D:A:B:E	nsdb-000002.clean.pdb:A:D:E:B	0.9527	0.9190	1.79	0.398	0.384	0.412	1919	1990	1856
nsdb-000334.clean.pdb:D:A:E:B	nsdb-000002.clean.pdb:D:A:E:B	0.9941	0.9841	0.87	0.677	0.670	0.679	1970	1990	1966
nsdb-000335.clean.pdb:A:D:B:E	nsdb-000002.clean.pdb:A:D:B:E	0.9148	0.9203	1.85	0.365	0.367	0.392	2002	1990	1860
nsdb-000336.clean.pdb:A:D:E:B	nsdb-000002.clean.pdb:A:D:E:B	0.9844	0.9707	1.52	0.482	0.475	0.484	1962	1990	1954
nsdb-000337.clean.pdb:A:D:E:B	nsdb-000002.clean.pdb:A:D:E:B	0.9906	0.9728	1.30	0.536	0.527	0.537	1954	1990	1952
nsdb-000338.clean.pdb:A:D:B:E	nsdb-000002.clean.pdb:D:A:E:B	0.9839	0.9751	1.28	0.533	0.529	0.538	1972	1990	1956
nsdb-000339.clean.pdb:A:D:E:B	nsdb-000002.clean.pdb:A:D:E:B	0.9267	0.9175	1.89	0.385	0.381	0.408	1970	1990	1856
nsdb-000340.clean.pdb:D:A:B:E	nsdb-000002.clean.pdb:A:D:E:B	0.9204	0.9231	1.79	0.376	0.377	0.402	1996	1990	1864
nsdb-000341.clean.pdb:A:D:E:B	nsdb-000002.clean.pdb:D:A:B:E	0.9887	0.9848	1.13	0.673	0.670	0.676	1982	1990	1972
nsdb-000342.clean.pdb:A:D:B:E	nsdb-000002.clean.pdb:D:A:E:B	0.9950	0.9861	0.76	0.699	0.692	0.700	1972	1990	1968
nsdb-000343.clean.pdb:D:A:E:B	nsdb-000002.clean.pdb:D:A:E:B	0.9937	0.9748	1.13	0.611	0.599	0.611	1952	1990	1952
nsdb-000344.clean.pdb:A:D:B:E	nsdb-000002.clean.pdb:A:D:B:E	0.9872	0.9577	1.51	0.469	0.455	0.470	1930	1990	1928
nsdb-000345.clean.pdb:A:D:B:E	nsdb-000002.clean.pdb:A:D:B:E	0.9877	0.9680	1.52	0.528	0.518	0.529	1950	1990	1948
nsdb-000346.clean.pdb:A:D:B:E	nsdb-000002.clean.pdb:D:A:E:B	0.9174	0.9228	1.87	0.361	0.363	0.387	2002	1990	1866
nsdb-000347.clean.pdb:D:A:E:B	nsdb-000002.clean.pdb:D:A:E:B	0.9809	0.9750	1.43	0.510	0.507	0.514	1978	1990	1960
nsdb-000348.clean.pdb:D:A:B:E	nsdb-000002.clean.pdb:D:A:B:E	0.9145	0.9190	1.88	0.359	0.361	0.387	2000	1990	1858
nsdb-000349.clean.pdb:A:D:E:B	nsdb-000002.clean.pdb:A:D:E:B	0.9178	0.9242	1.79	0.347	0.349	0.372	2004	1990	1866
nsdb-000350.clean.pdb:A:D:B:E	nsdb-000002.clean.pdb:A:D:B:E	0.9179	0.9234	1.83	0.357	0.359	0.383	2002	1990	1866
nsdb-000351.clean.pdb:A:D:E:B	nsdb-000002.clean.pdb:A:D:E:B	0.9176	0.9240	1.88	0.365	0.368	0.392	2004	1990	1868
nsdb-000352.clean.pdb:D:A:E:B	nsdb-000002.clean.pdb:D:A:E:B	0.9526	0.8861	2.57	0.297	0.275	0.301	1848	1990	1820
nsdb-000353.clean.pdb:A:D:B:E	nsdb-000002.clean.pdb:A:D:B:E	0.9577	0.8897	2.36	0.312	0.289	0.317	1846	1990	1818
nsdb-000354.clean.pdb:A:D:E:B	nsdb-000002.clean.pdb:A:D:E:B	0.9531	0.8856	2.61	0.318	0.295	0.323	1846	1990	1820
nsdb-000355.clean.pdb:A:D:B:E	nsdb-000002.clean.pdb:D:A:E:B	0.9475	0.8887	2.51	0.326	0.306	0.334	1864	1990	1822
nsdb-000356.clean.pdb:D:A:E:B	nsdb-000002.clean.pdb:D:A:E:B	0.9563	0.8894	2.43	0.320	0.297	0.325	1848	1990	1820
nsdb-000357.clean.pdb:A:D:E:B	nsdb-000002.clean.pdb:A:D:E:B	0.9571	0.8891	2.40	0.313	0.290	0.318	1846	1990	1818
nsdb-000358.clean.pdb:D:A:B:E	nsdb-000002.clean.pdb:A:D:E:B	0.9038	0.8869	2.60	0.285	0.279	0.305	1952	1990	1822
nsdb-000359.clean.pdb:A:D:B:E	nsdb-000002.clean.pdb:A:D:B:E	0.9428	0.8881	2.58	0.288	0.271	0.296	1872	1990	1824
nsdb-000360.clean.pdb:A:D:B:E	nsdb-000002.clean.pdb:D:A:E:B	0.9056	0.8887	2.52	0.300	0.294	0.321	1952	1990	1822
nsdb-000361.clean.pdb:A:D:E:B	nsdb-000002.clean.pdb:D:A:B:E	0.9029	0.8869	2.59	0.295	0.290	0.317	1954	1990	1822
nsdb-000362.clean.pdb:A:D:E:B	nsdb-000002.clean.pdb:A:D:E:B	0.9022	0.8871	2.63	0.275	0.270	0.295	1956	1990	1824
nsdb-000363.clean.pdb:A:D:B:E	nsdb-000002.clean.pdb:D:A:E:B	0.9482	0.8822	2.74	0.295	0.274	0.300	1848	1990	1820
nsdb-000364.clean.pdb:D:A:E:B	nsdb-000002.clean.pdb:D:A:E:B	0.9476	0.8817	2.76	0.305	0.283	0.309	1848	1990	1820
nsdb-000365.clean.pdb:D:A:E:B	nsdb-000002.clean.pdb:A:D:B:E	0.8988	0.8865	2.65	0.285	0.281	0.307	1962	1990	1824
nsdb-000366.clean.pdb:D:A:E:B	nsdb-000002.clean.pdb:D:A:E:B	0.9553	0.8893	2.43	0.321	0.298	0.326	1850	1990	1820
nsdb-000367.clean.pdb:D:A:B:E	nsdb-000002.clean.pdb:D:A:B:E	0.9044	0.8866	2.61	0.283	0.277	0.303	1950	1990	1822
nsdb-000368.clean.pdb:D:A:E:B	nsdb-000002.clean.pdb:A:D:B:E	0.9452	0.8885	2.57	0.298	0.279	0.305	1868	1990	1824
nsdb-000369.clean.pdb:A:D:B:E	nsdb-000002.clean.pdb:A:D:B:E	0.9538	0.8871	2.55	0.333	0.310	0.338	1848	1990	1820
nsdb-000370.clean.pdb:A:D:E:B	nsdb-000002.clean.pdb:A:D:E:B	0.9002	0.8869	2.59	0.300	0.295	0.323	1960	1990	1822
nsdb-000371.clean.pdb:D:A:E:B	nsdb-000002.clean.pdb:D:A:E:B	0.8954	0.8884	2.54	0.293	0.290	0.317	1974	1990	1822
nsdb-000372.clean.pdb:D:A:B:E	nsdb-000002.clean.pdb:D:A:B:E	0.9518	0.8854	2.60	0.301	0.279	0.305	1848	1990	1820
nsdb-000373.clean.pdb:D:A:E:B	nsdb-000002.clean.pdb:A:D:B:E	0.9012	0.8861	2.63	0.286	0.281	0.307	1956	1990	1822
nsdb-000374.clean.pdb:D:A:E:B	nsdb-000002.clean.pdb:A:D:B:E	0.9501	0.8839	2.67	0.300	0.278	0.304	1848	1990	1820
nsdb-000375.clean.pdb:A:D:B:E	nsdb-000002.clean.pdb:D:A:E:B	0.9554	0.8882	2.50	0.313	0.290	0.317	1847	1990	1821
nsdb-000376.clean.pdb:D:A:B:E	nsdb-000002.clean.pdb:D:A:B:E	0.9506	0.8870	2.53	0.289	0.269	0.295	1854	1990	1820
nsdb-000377.clean.pdb:D:A:B:E	nsdb-000002.clean.pdb:A:D:E:B	0.9019	0.8868	2.60	0.299	0.293	0.321	1956	1990	1822
nsdb-000378.clean.pdb:A:D:B:E	nsdb-000002.clean.pdb:A:D:B:E	0.9074	0.8882	2.53	0.291	0.284	0.311	1947	1990	1822
nsdb-000379.clean.pdb:D:A:B:E	nsdb-000002.clean.pdb:D:A:B:E	0.9013	0.8880	2.54	0.296	0.292	0.319	1960	1990	1822
nsdb-000380.clean.pdb:A:D:E:B	nsdb-000002.clean.pdb:A:D:E:B	0.8927	0.8905	2.48	0.294	0.293	0.320	1985	1990	1824
nsdb-000381.clean.pdb:A:D:B:E	nsdb-000002.clean.pdb:D:A:E:B	0.9008	0.8857	2.65	0.285	0.280	0.306	1956	1990	1822
nsdb-000382.clean.pdb:A:D:E:B	nsdb-000002.clean.pdb:A:D:E:B	0.9086	0.8863	2.62	0.291	0.283	0.310	1940	1990	1822
nsdb-000383.clean.pdb:A:D:E:B	nsdb-000002.clean.pdb:A:D:E:B	0.9566	0.8887	2.42	0.321	0.297	0.326	1846	1990	1818
nsdb-000384.clean.pdb:A:D:B:E	nsdb-000002.clean.pdb:D:A:E:B	0.8941	0.8836	2.68	0.294	0.290	0.318	1966	1990	1820
nsdb-000385.clean.pdb:A:D:B:E	nsdb-000002.clean.pdb:A:D:B:E	0.9007	0.8848	2.64	0.297	0.291	0.319	1954	1990	1820
nsdb-000386.clean.pdb:D:A:B:E	nsdb-000002.clean.pdb:A:D:E:B	0.9954	0.9854	0.84	0.745	0.738	0.746	1970	1990	1968
nsdb-000387.clean.pdb:D:A:E:B	nsdb-000002.clean.pdb:A:D:B:E	0.9911	0.9841	1.09	0.685	0.680	0.687	1976	1990	1970
nsdb-000388.clean.pdb:A:D:B:E	nsdb-000002.clean.pdb:D:A:E:B	0.9197	0.9161	2.02	0.375	0.374	0.400	1982	1990	1858
nsdb-000389.clean.pdb:D:A:E:B	nsdb-000002.clean.pdb:D:A:E:B	0.9297	0.9223	1.85	0.407	0.404	0.431	1974	1990	1864
nsdb-000390.clean.pdb:D:A:B:E	nsdb-000002.clean.pdb:D:A:B:E	0.9851	0.9753	1.48	0.551	0.546	0.554	1970	1990	1962
nsdb-000391.clean.pdb:A:D:B:E	nsdb-000002.clean.pdb:A:D:B:E	0.9053	0.8875	2.56	0.295	0.289	0.316	1950	1990	1822
nsdb-000392.clean.pdb:D:A:E:B	nsdb-000002.clean.pdb:A:D:B:E	0.9155	0.9210	1.85	0.366	0.368	0.393	2002	1990	1862
nsdb-000393.clean.pdb:D:A:B:E	nsdb-000002.clean.pdb:D:A:B:E	0.9926	0.9777	1.21	0.621	0.612	0.621	1960	1990	1960
nsdb-000394.clean.pdb:D:A:E:B	nsdb-000002.clean.pdb:A:D:B:E	0.9186	0.9227	1.77	0.388	0.390	0.417	1999	1990	1862
nsdb-000395.clean.pdb:D:A:E:B	nsdb-000002.clean.pdb:D:A:E:B	0.9893	0.9774	1.25	0.584	0.577	0.586	1966	1990	1960
nsdb-000396.clean.pdb:A:D:E:B	nsdb-000002.clean.pdb:D:A:B:E	0.9801	0.9003	1.82	0.515	0.472	0.516	1826	1990	1822
nsdb-000397.clean.pdb:A:D:B:E	nsdb-000002.clean.pdb:A:D:B:E	0.9150	0.9232	1.84	0.362	0.365	0.389	2008	1990	1866
nsdb-000398.clean.pdb:D:A:E:B	nsdb-000002.clean.pdb:D:A:E:B	0.9639	0.8781	1.80	0.415	0.378	0.424	1811	1990	1774
nsdb-000399.clean.pdb:D:A:E:B	nsdb-000002.clean.pdb:D:A:E:B	0.9133	0.9206	1.89	0.381	0.384	0.410	2006	1990	1862
nsdb-000400.clean.pdb:D:A:E:B	nsdb-000002.clean.pdb:A:D:B:E	0.9301	0.9236	1.77	0.395	0.392	0.418	1976	1990	1864
nsdb-000401.clean.pdb:A:D:B:E	nsdb-000002.clean.pdb:A:D:B:E	0.9875	0.9845	1.09	0.675	0.673	0.680	1984	1990	1970
nsdb-000402.clean.pdb:D:A:E:B	nsdb-000002.clean.pdb:A:D:B:E	0.9873	0.9755	1.32	0.553	0.547	0.556	1966	1990	1958
nsdb-000403.clean.pdb:D:A:E:B	nsdb-000002.clean.pdb:A:D:B:E	0.9795	0.8716	1.93	0.388	0.345	0.388	1768	1990	1766
nsdb-000404.clean.pdb:A:D:E:B	nsdb-000002.clean.pdb:D:A:B:E	0.9917	0.9729	1.20	0.556	0.546	0.557	1952	1990	1950
nsdb-000405.clean.pdb:A:D:B:E	nsdb-000002.clean.pdb:A:D:B:E	0.9194	0.9230	1.86	0.378	0.380	0.405	1998	1990	1866
nsdb-000406.clean.pdb:D:A:E:B	nsdb-000002.clean.pdb:D:A:E:B	0.9571	0.8901	2.40	0.337	0.313	0.342	1848	1990	1820
nsdb-000407.clean.pdb:D:A:E:B	nsdb-000002.clean.pdb:D:A:E:B	0.9914	0.9845	1.06	0.670	0.665	0.672	1976	1990	1970
nsdb-000408.clean.pdb:D:A:E:B	nsdb-000002.clean.pdb:D:A:E:B	0.9809	0.9750	1.36	0.544	0.541	0.550	1978	1990	1958
nsdb-000409.clean.pdb:A:D:E:B	nsdb-000002.clean.pdb:D:A:B:E	0.9821	0.9752	1.26	0.555	0.551	0.560	1976	1990	1956
nsdb-000410.clean.pdb:D:A:E:B	nsdb-000002.clean.pdb:D:A:E:B	0.9956	0.9856	0.82	0.745	0.738	0.746	1970	1990	1968
nsdb-000411.clean.pdb:A:D:B:E	nsdb-000002.clean.pdb:D:A:E:B	0.9178	0.9233	1.83	0.350	0.352	0.375	2002	1990	1866
nsdb-000412.clean.pdb:D:A:B:E	nsdb-000002.clean.pdb:D:A:B:E	0.9131	0.9204	1.84	0.370	0.373	0.399	2006	1990	1860
nsdb-000413.clean.pdb:D:A:B:E	nsdb-000002.clean.pdb:D:A:B:E	0.9496	0.8834	2.69	0.302	0.280	0.307	1848	1990	1820
nsdb-000414.clean.pdb:A:D:E:B	nsdb-000002.clean.pdb:D:A:B:E	0.9066	0.8879	2.55	0.299	0.292	0.319	1948	1990	1822
nsdb-000415.clean.pdb:A:D:E:B	nsdb-000002.clean.pdb:A:D:E:B	0.9011	0.8869	2.59	0.297	0.292	0.319	1958	1990	1822
nsdb-000416.clean.pdb:A:D:E:B	nsdb-000002.clean.pdb:D:A:B:E	0.9545	0.8868	2.51	0.319	0.295	0.323	1846	1990	1818
nsdb-000417.clean.pdb:A:D:B:E	nsdb-000002.clean.pdb:A:D:B:E	0.9035	0.8884	2.53	0.307	0.302	0.329	1956	1990	1822
nsdb-000418.clean.pdb:A:D:B:E	nsdb-000002.clean.pdb:D:A:E:B	0.9288	0.9233	1.78	0.389	0.387	0.413	1978	1990	1864
nsdb-000419.clean.pdb:A:D:B:E	nsdb-000002.clean.pdb:D:A:E:B	0.9955	0.9845	0.83	0.744	0.736	0.745	1968	1990	1966
nsdb-000420.clean.pdb:A:D:E:B	nsdb-000002.clean.pdb:A:D:E:B	0.9165	0.9238	1.81	0.375	0.378	0.403	2006	1990	1866
nsdb-000421.clean.pdb:A:D:E:B	nsdb-000002.clean.pdb:A:D:E:B	0.9856	0.9787	1.45	0.619	0.615	0.622	1976	1990	1968
nsdb-000422.clean.pdb:D:A:E:B	nsdb-000002.clean.pdb:A:D:B:E	0.9157	0.9229	1.86	0.364	0.367	0.391	2006	1990	1866
nsdb-000423.clean.pdb:D:A:E:B	nsdb-000002.clean.pdb:D:A:E:B	0.9919	0.9870	0.77	0.733	0.730	0.737	1980	1990	1970
nsdb-000424.clean.pdb:D:A:B:E	nsdb-000002.clean.pdb:A:D:E:B	0.9864	0.9766	1.38	0.529	0.524	0.531	1970	1990	1962
nsdb-000425.clean.pdb:A:D:B:E	nsdb-000002.clean.pdb:A:D:B:E	0.9857	0.9798	1.12	0.656	0.652	0.662	1978	1990	1962
nsdb-000426.clean.pdb:D:A:E:B	nsdb-000002.clean.pdb:D:A:E:B	0.9044	0.8892	2.49	0.305	0.299	0.327	1956	1990	1822
nsdb-000427.clean.pdb:D:A:E:B	nsdb-000002.clean.pdb:D:A:E:B	0.9516	0.9175	1.83	0.398	0.384	0.412	1918	1990	1854
nsdb-000428.clean.pdb:D:A:E:B	nsdb-000002.clean.pdb:A:D:B:E	0.9870	0.9732	1.34	0.510	0.503	0.512	1962	1990	1954
nsdb-000429.clean.pdb:A:D:B:E	nsdb-000002.clean.pdb:D:A:E:B	0.9950	0.9846	0.84	0.745	0.737	0.746	1969	1990	1966
nsdb-000430.clean.pdb:D:A:E:B	nsdb-000002.clean.pdb:A:D:B:E	0.9826	0.9767	1.31	0.533	0.530	0.538	1978	1990	1960
nsdb-000431.clean.pdb:A:D:B:E	nsdb-000002.clean.pdb:A:D:B:E	0.9183	0.9238	1.81	0.371	0.373	0.398	2002	1990	1866
nsdb-000432.clean.pdb:D:A:B:E	nsdb-000002.clean.pdb:A:D:E:B	0.9238	0.9225	1.78	0.396	0.395	0.422	1987	1990	1862
nsdb-000433.clean.pdb:D:A:E:B	nsdb-000002.clean.pdb:A:D:B:E	0.9143	0.9225	1.84	0.366	0.369	0.394	2008	1990	1864
nsdb-000434.clean.pdb:D:A:E:B	nsdb-000002.clean.pdb:A:D:B:E	0.9148	0.9211	1.80	0.377	0.380	0.406	2004	1990	1860
nsdb-000435.clean.pdb:A:D:E:B	nsdb-000002.clean.pdb:D:A:B:E	0.9162	0.9240	1.83	0.372	0.375	0.400	2007	1990	1867
nsdb-000436.clean.pdb:D:A:B:E	nsdb-000002.clean.pdb:A:D:E:B	0.9920	0.9860	0.89	0.704	0.699	0.707	1978	1990	1970
nsdb-000437.clean.pdb:D:A:E:B	nsdb-000002.clean.pdb:A:D:B:E	0.9819	0.9750	1.28	0.556	0.552	0.561	1976	1990	1956
nsdb-000438.clean.pdb:D:A:E:B	nsdb-000002.clean.pdb:D:A:E:B	0.9904	0.9765	1.24	0.584	0.576	0.585	1962	1990	1958
nsdb-000439.clean.pdb:A:D:B:E	nsdb-000002.clean.pdb:A:D:B:E	0.9272	0.9226	1.77	0.395	0.393	0.420	1980	1990	1862
nsdb-000440.clean.pdb:A:D:B:E	nsdb-000002.clean.pdb:A:D:B:E	0.9900	0.9732	1.28	0.573	0.563	0.574	1956	1990	1952
nsdb-000441.clean.pdb:A:D:E:B	nsdb-000002.clean.pdb:D:A:B:E	0.9159	0.9223	1.84	0.361	0.364	0.388	2004	1990	1864
nsdb-000442.clean.pdb:D:A:E:B	nsdb-000002.clean.pdb:D:A:E:B	0.9924	0.9805	1.04	0.656	0.648	0.657	1966	1990	1962
nsdb-000443.clean.pdb:A:D:E:B	nsdb-000002.clean.pdb:A:D:E:B	0.9920	0.9722	1.26	0.535	0.525	0.535	1950	1990	1950
nsdb-000444.clean.pdb:A:D:E:B	nsdb-000002.clean.pdb:D:A:B:E	0.9033	0.8882	2.53	0.304	0.298	0.326	1956	1990	1822
nsdb-000445.clean.pdb:D:A:B:E	nsdb-000002.clean.pdb:A:D:E:B	0.9707	0.9205	1.90	0.419	0.397	0.424	1886	1990	1862
nsdb-000446.clean.pdb:A:D:B:E	nsdb-000002.clean.pdb:A:D:B:E	0.9947	0.9867	0.81	0.755	0.749	0.756	1974	1990	1970
nsdb-000447.clean.pdb:D:A:E:B	nsdb-000002.clean.pdb:D:A:E:B	0.9455	0.8881	2.36	0.358	0.336	0.368	1867	1990	1813
nsdb-000448.clean.pdb:D:A:E:B	nsdb-000002.clean.pdb:A:D:B:E	0.9156	0.9193	1.78	0.373	0.375	0.402	1998	1990	1856
nsdb-000449.clean.pdb:D:A:E:B	nsdb-000002.clean.pdb:D:A:E:B	0.9936	0.9847	0.93	0.747	0.741	0.749	1972	1990	1968
nsdb-000450.clean.pdb:D:A:E:B	nsdb-000002.clean.pdb:D:A:E:B	0.9882	0.9843	1.11	0.670	0.667	0.674	1982	1990	1970
nsdb-000451.clean.pdb:D:A:E:B	nsdb-000002.clean.pdb:D:A:E:B	0.9519	0.9188	1.82	0.406	0.392	0.420	1920	1990	1856
nsdb-000452.clean.pdb:D:A:E:B	nsdb-000002.clean.pdb:D:A:E:B	0.9887	0.9758	1.21	0.558	0.551	0.560	1964	1990	1956
nsdb-000453.clean.pdb:D:A:B:E	nsdb-000002.clean.pdb:D:A:B:E	0.9819	0.8744	1.67	0.393	0.350	0.395	1770	1990	1764
nsdb-000454.clean.pdb:A:D:E:B	nsdb-000002.clean.pdb:A:D:E:B	0.9899	0.9711	1.35	0.556	0.546	0.557	1952	1990	1950
nsdb-000455.clean.pdb:A:D:B:E	nsdb-000002.clean.pdb:A:D:B:E	0.9508	0.9177	1.88	0.399	0.385	0.413	1920	1990	1856
nsdb-000456.clean.pdb:D:A:B:E	nsdb-000002.clean.pdb:D:A:B:E	0.9823	0.9755	1.24	0.558	0.554	0.563	1976	1990	1956
nsdb-000457.clean.pdb:A:D:B:E	nsdb-000002.clean.pdb:D:A:E:B	0.9039	0.8888	2.50	0.304	0.298	0.326	1956	1990	1822
nsdb-000458.clean.pdb:A:D:B:E	nsdb-000002.clean.pdb:A:D:B:E	0.9559	0.8881	2.45	0.323	0.300	0.328	1846	1990	1818
nsdb-000459.clean.pdb:A:D:E:B	nsdb-000002.clean.pdb:D:A:B:E	0.9912	0.9724	1.26	0.561	0.551	0.562	1952	1990	1950
nsdb-000460.clean.pdb:D:A:E:B	nsdb-000002.clean.pdb:D:A:E:B	0.9939	0.9869	0.77	0.762	0.757	0.764	1976	1990	1970
nsdb-000461.clean.pdb:A:D:B:E	nsdb-000002.clean.pdb:A:D:B:E	0.9198	0.9225	1.84	0.392	0.393	0.420	1996	1990	1864
nsdb-000462.clean.pdb:D:A:B:E	nsdb-000002.clean.pdb:D:A:B:E	0.9213	0.9167	2.05	0.389	0.387	0.414	1980	1990	1860
nsdb-000463.clean.pdb:A:D:B:E	nsdb-000002.clean.pdb:A:D:B:E	0.9847	0.9690	1.52	0.533	0.525	0.535	1958	1990	1950
nsdb-000464.clean.pdb:A:D:B:E	nsdb-000002.clean.pdb:A:D:B:E	0.9179	0.9234	1.83	0.370	0.372	0.397	2002	1990	1866
nsdb-000465.clean.pdb:A:D:E:B	nsdb-000002.clean.pdb:A:D:E:B	0.9357	0.9198	1.92	0.404	0.397	0.425	1956	1990	1860
nsdb-000466.clean.pdb:D:A:E:B	nsdb-000002.clean.pdb:D:A:E:B	0.9320	0.9011	2.13	0.361	0.349	0.379	1923	1990	1832
nsdb-000467.clean.pdb:A:D:B:E	nsdb-000002.clean.pdb:A:D:B:E	0.9170	0.9244	1.78	0.367	0.370	0.394	2006	1990	1866
nsdb-000468.clean.pdb:A:D:B:E	nsdb-000002.clean.pdb:A:D:B:E	0.9302	0.9238	1.76	0.412	0.409	0.437	1976	1990	1864
nsdb-000469.clean.pdb:A:D:E:B	nsdb-000002.clean.pdb:A:D:E:B	0.9948	0.9868	0.80	0.763	0.757	0.764	1974	1990	1970
nsdb-000470.clean.pdb:D:A:E:B	nsdb-000002.clean.pdb:A:D:B:E	0.9914	0.9834	0.97	0.674	0.668	0.677	1974	1990	1966
nsdb-000471.clean.pdb:A:D:B:E	nsdb-000002.clean.pdb:A:D:B:E	0.9172	0.9245	1.77	0.366	0.369	0.393	2006	1990	1866
nsdb-000472.clean.pdb:D:A:E:B	nsdb-000002.clean.pdb:A:D:B:E	0.9854	0.9677	1.47	0.526	0.517	0.528	1954	1990	1946
nsdb-000473.clean.pdb:A:D:B:E	nsdb-000002.clean.pdb:A:D:B:E	0.9932	0.9832	0.98	0.717	0.710	0.718	1970	1990	1966
nsdb-000474.clean.pdb:A:D:E:B	nsdb-000002.clean.pdb:A:D:E:B	0.9877	0.9690	1.43	0.531	0.521	0.532	1952	1990	1948
nsdb-000475.clean.pdb:D:A:E:B	nsdb-000002.clean.pdb:A:D:B:E	0.9039	0.8879	2.55	0.306	0.301	0.328	1954	1990	1822
nsdb-000476.clean.pdb:D:A:B:E	nsdb-000002.clean.pdb:D:A:B:E	0.9178	0.9224	1.79	0.389	0.391	0.418	2000	1990	1862
nsdb-000477.clean.pdb:A:D:B:E	nsdb-000002.clean.pdb:D:A:E:B	0.9931	0.9861	0.88	0.716	0.711	0.718	1976	1990	1970
nsdb-000478.clean.pdb:A:D:B:E	nsdb-000002.clean.pdb:A:D:B:E	0.9550	0.8952	1.91	0.371	0.347	0.381	1864	1990	1812
nsdb-000479.clean.pdb:D:A:E:B	nsdb-000002.clean.pdb:A:D:B:E	0.9880	0.9811	1.33	0.623	0.619	0.625	1976	1990	1970
nsdb-000480.clean.pdb:D:A:E:B	nsdb-000002.clean.pdb:A:D:B:E	0.9931	0.9832	0.99	0.706	0.698	0.707	1970	1990	1966
nsdb-000481.clean.pdb:A:D:B:E	nsdb-000002.clean.pdb:A:D:B:E	0.9906	0.9768	1.21	0.565	0.557	0.566	1962	1990	1958
nsdb-000482.clean.pdb:A:D:E:B	nsdb-000002.clean.pdb:A:D:E:B	0.9851	0.9694	1.50	0.532	0.524	0.534	1958	1990	1950
nsdb-000483.clean.pdb:A:D:E:B	nsdb-000002.clean.pdb:A:D:E:B	0.9161	0.9234	1.83	0.368	0.371	0.395	2006	1990	1866
nsdb-000484.clean.pdb:D:A:E:B	nsdb-000002.clean.pdb:D:A:E:B	0.9913	0.9764	1.16	0.585	0.576	0.586	1960	1990	1956
nsdb-000485.clean.pdb:D:A:B:E	nsdb-000002.clean.pdb:D:A:B:E	0.9906	0.9708	1.20	0.548	0.537	0.549	1950	1990	1946
nsdb-000486.clean.pdb:D:A:E:B	nsdb-000002.clean.pdb:D:A:E:B	0.9160	0.9233	1.84	0.368	0.371	0.395	2006	1990	1866
nsdb-000487.clean.pdb:A:D:E:B	nsdb-000002.clean.pdb:A:D:E:B	0.9927	0.9688	1.13	0.566	0.553	0.567	1942	1990	1940
nsdb-000488.clean.pdb:D:A:E:B	nsdb-000002.clean.pdb:D:A:E:B	0.9898	0.9750	1.28	0.584	0.575	0.585	1960	1990	1956
nsdb-000489.clean.pdb:D:A:E:B	nsdb-000002.clean.pdb:A:D:B:E	0.9746	0.8712	1.98	0.445	0.397	0.447	1776	1990	1766
nsdb-000490.clean.pdb:D:A:B:E	nsdb-000002.clean.pdb:D:A:B:E	0.9192	0.9192	1.80	0.386	0.386	0.414	1990	1990	1856
nsdb-000491.clean.pdb:D:A:B:E	nsdb-000002.clean.pdb:D:A:B:E	0.9905	0.9846	1.17	0.683	0.678	0.685	1978	1990	1972
nsdb-000492.clean.pdb:A:D:E:B	nsdb-000002.clean.pdb:A:D:E:B	0.9925	0.9726	1.14	0.567	0.556	0.568	1950	1990	1948
nsdb-000493.clean.pdb:A:D:B:E	nsdb-000002.clean.pdb:D:A:E:B	0.9937	0.9877	0.81	0.741	0.737	0.743	1978	1990	1972
nsdb-000494.clean.pdb:A:D:B:E	nsdb-000002.clean.pdb:A:D:B:E	0.9839	0.9770	1.20	0.576	0.572	0.581	1976	1990	1958
nsdb-000495.clean.pdb:D:A:B:E	nsdb-000002.clean.pdb:D:A:B:E	0.9764	0.8834	1.96	0.455	0.411	0.457	1798	1990	1790
nsdb-000496.clean.pdb:D:A:E:B	nsdb-000002.clean.pdb:A:D:B:E	0.9914	0.9755	1.24	0.572	0.563	0.573	1958	1990	1956
nsdb-000497.clean.pdb:A:D:B:E	nsdb-000002.clean.pdb:D:A:E:B	0.9540	0.8864	2.53	0.320	0.296	0.325	1846	1990	1818
nsdb-000498.clean.pdb:D:A:E:B	nsdb-000002.clean.pdb:A:D:B:E	0.9891	0.9753	1.26	0.564	0.556	0.565	1962	1990	1956
nsdb-000499.clean.pdb:D:A:E:B	nsdb-000002.clean.pdb:A:D:B:E	0.9862	0.9862	0.88	0.737	0.737	0.744	1990	1990	1970
nsdb-000500.clean.pdb:D:A:E:B	nsdb-000002.clean.pdb:A:D:B:E	0.9938	0.9868	0.79	0.737	0.732	0.739	1976	1990	1970
nsdb-000501.clean.pdb:A:D:E:B	nsdb-000002.clean.pdb:A:D:E:B	0.9171	0.9244	1.77	0.372	0.375	0.400	2006	1990	1866
nsdb-000502.clean.pdb:D:A:B:E	nsdb-000002.clean.pdb:D:A:B:E	0.9882	0.9754	1.33	0.553	0.546	0.555	1964	1990	1958
nsdb-000503.clean.pdb:A:D:B:E	nsdb-000002.clean.pdb:D:A:E:B	0.9187	0.9241	1.80	0.386	0.388	0.414	2002	1990	1866
nsdb-000504.clean.pdb:A:D:B:E	nsdb-000002.clean.pdb:A:D:B:E	0.9315	0.9194	1.84	0.398	0.393	0.421	1964	1990	1858
nsdb-000505.clean.pdb:A:D:E:B	nsdb-000002.clean.pdb:D:A:B:E	0.9010	0.8860	2.63	0.291	0.286	0.313	1956	1990	1822
nsdb-000506.clean.pdb:D:A:E:B	nsdb-000002.clean.pdb:D:A:E:B	0.9300	0.9180	1.92	0.398	0.392	0.420	1964	1990	1858
nsdb-000507.clean.pdb:D:A:E:B	nsdb-000002.clean.pdb:D:A:E:B	0.9181	0.9236	1.83	0.381	0.383	0.408	2002	1990	1866
nsdb-000508.clean.pdb:D:A:B:E	nsdb-000002.clean.pdb:D:A:B:E	0.9805	0.9746	1.39	0.541	0.538	0.546	1978	1990	1958
nsdb-000509.clean.pdb:A:D:B:E	nsdb-000002.clean.pdb:A:D:B:E	0.9875	0.9757	1.31	0.555	0.549	0.558	1966	1990	1958
nsdb-000510.clean.pdb:A:D:E:B	nsdb-000002.clean.pdb:A:D:E:B	0.9172	0.9227	1.81	0.370	0.372	0.397	2002	1990	1864
nsdb-000511.clean.pdb:A:D:B:E	nsdb-000002.clean.pdb:A:D:B:E	0.9163	0.9236	1.82	0.368	0.371	0.395	2006	1990	1866
nsdb-000512.clean.pdb:D:A:E:B	nsdb-000002.clean.pdb:D:A:E:B	0.9199	0.9236	1.84	0.394	0.396	0.422	1998	1990	1866
nsdb-000513.clean.pdb:A:D:B:E	nsdb-000002.clean.pdb:A:D:B:E	0.9178	0.9233	1.85	0.384	0.386	0.412	2002	1990	1866
nsdb-000514.clean.pdb:D:A:E:B	nsdb-000002.clean.pdb:D:A:E:B	0.9320	0.8940	2.00	0.365	0.350	0.385	1908	1990	1812
nsdb-000515.clean.pdb:D:A:B:E	nsdb-000002.clean.pdb:A:D:E:B	0.9229	0.9220	1.81	0.388	0.388	0.415	1988	1990	1862
nsdb-000516.clean.pdb:A:D:E:B	nsdb-000002.clean.pdb:A:D:E:B	0.9872	0.9773	1.39	0.620	0.614	0.622	1970	1990	1964
nsdb-000517.clean.pdb:D:A:E:B	nsdb-000002.clean.pdb:D:A:E:B	0.9128	0.9218	1.87	0.372	0.376	0.401	2010	1990	1864
nsdb-000518.clean.pdb:D:A:B:E	nsdb-000002.clean.pdb:A:D:E:B	0.9860	0.9752	1.46	0.636	0.629	0.638	1968	1990	1962
nsdb-000519.clean.pdb:A:D:E:B	nsdb-000002.clean.pdb:A:D:E:B	0.9902	0.9724	1.24	0.551	0.541	0.552	1954	1990	1950
nsdb-000520.clean.pdb:A:D:E:B	nsdb-000002.clean.pdb:A:D:E:B	0.9056	0.8896	2.48	0.302	0.297	0.324	1954	1990	1822
nsdb-000521.clean.pdb:D:A:E:B	nsdb-000002.clean.pdb:D:A:E:B	0.9909	0.9701	1.40	0.537	0.526	0.537	1948	1990	1948
nsdb-000522.clean.pdb:A:D:B:E	nsdb-000002.clean.pdb:A:D:B:E	0.9168	0.9232	1.84	0.366	0.369	0.393	2004	1990	1866
nsdb-000523.clean.pdb:D:A:E:B	nsdb-000002.clean.pdb:A:D:B:E	0.9143	0.9216	1.83	0.385	0.388	0.415	2006	1990	1862
nsdb-000524.clean.pdb:A:D:B:E	nsdb-000002.clean.pdb:D:A:E:B	0.9187	0.9223	1.79	0.383	0.385	0.411	1998	1990	1862
nsdb-000525.clean.pdb:A:D:B:E	nsdb-000002.clean.pdb:A:D:B:E	0.9909	0.9721	1.26	0.539	0.529	0.539	1952	1990	1950
nsdb-000526.clean.pdb:A:D:E:B	nsdb-000002.clean.pdb:A:D:E:B	0.9908	0.9740	1.28	0.546	0.537	0.547	1956	1990	1954
nsdb-000527.clean.pdb:A:D:B:E	nsdb-000002.clean.pdb:A:D:B:E	0.9878	0.9780	1.34	0.624	0.618	0.626	1970	1990	1964
nsdb-000528.clean.pdb:A:D:B:E	nsdb-000002.clean.pdb:A:D:B:E	0.9352	0.9185	1.85	0.402	0.395	0.423	1954	1990	1856
nsdb-000529.clean.pdb:A:D:B:E	nsdb-000002.clean.pdb:D:A:E:B	0.9651	0.8747	2.03	0.438	0.396	0.444	1801	1990	1775
nsdb-000530.clean.pdb:D:A:E:B	nsdb-000002.clean.pdb:D:A:E:B	0.9039	0.8888	2.51	0.301	0.296	0.323	1956	1990	1822
nsdb-000531.clean.pdb:D:A:B:E	nsdb-000002.clean.pdb:D:A:B:E	0.9157	0.9239	1.79	0.348	0.351	0.374	2008	1990	1866
nsdb-000532.clean.pdb:A:D:E:B	nsdb-000002.clean.pdb:A:D:E:B	0.9210	0.9174	1.95	0.381	0.380	0.407	1982	1990	1858
nsdb-000533.clean.pdb:A:D:E:B	nsdb-000002.clean.pdb:A:D:E:B	0.9679	0.9226	1.76	0.401	0.382	0.408	1896	1990	1862
nsdb-000534.clean.pdb:D:A:E:B	nsdb-000002.clean.pdb:D:A:E:B	0.9163	0.9227	1.81	0.370	0.373	0.398	2004	1990	1864
nsdb-000535.clean.pdb:D:A:B:E	nsdb-000002.clean.pdb:A:D:E:B	0.9906	0.9738	1.29	0.570	0.560	0.570	1956	1990	1954
nsdb-000536.clean.pdb:A:D:B:E	nsdb-000002.clean.pdb:A:D:B:E	0.9496	0.9175	1.83	0.377	0.364	0.391	1922	1990	1854
nsdb-000537.clean.pdb:D:A:B:E	nsdb-000002.clean.pdb:D:A:B:E	0.9160	0.9233	1.79	0.368	0.371	0.396	2006	1990	1864
nsdb-000538.clean.pdb:A:D:B:E	nsdb-000002.clean.pdb:D:A:E:B	0.9483	0.8823	2.74	0.301	0.279	0.305	1848	1990	1820
nsdb-000539.clean.pdb:A:D:E:B	nsdb-000002.clean.pdb:D:A:B:E	0.9161	0.9234	1.83	0.361	0.364	0.388	2006	1990	1866
nsdb-000540.clean.pdb:D:A:E:B	nsdb-000002.clean.pdb:A:D:B:E	0.9918	0.9848	1.11	0.738	0.733	0.739	1976	1990	1972
nsdb-000541.clean.pdb:A:D:B:E	nsdb-000002.clean.pdb:A:D:B:E	0.9255	0.9227	1.77	0.391	0.390	0.417	1984	1990	1862
nsdb-000542.clean.pdb:A:D:B:E	nsdb-000002.clean.pdb:D:A:E:B	0.9300	0.9236	1.78	0.400	0.397	0.424	1976	1990	1864
nsdb-000543.clean.pdb:A:D:E:B	nsdb-000002.clean.pdb:A:D:E:B	0.9342	0.9175	1.92	0.394	0.387	0.415	1954	1990	1856
nsdb-000544.clean.pdb:D:A:E:B	nsdb-000002.clean.pdb:A:D:B:E	0.9239	0.9175	1.95	0.388	0.385	0.412	1976	1990	1858
nsdb-000545.clean.pdb:D:A:B:E	nsdb-000002.clean.pdb:A:D:E:B	0.9811	0.9752	1.35	0.545	0.542	0.551	1978	1990	1958
nsdb-000546.clean.pdb:D:A:E:B	nsdb-000002.clean.pdb:D:A:E:B	0.9952	0.9852	0.86	0.748	0.741	0.749	1970	1990	1968
nsdb-000547.clean.pdb:D:A:B:E	nsdb-000002.clean.pdb:A:D:E:B	0.9853	0.9725	1.46	0.503	0.496	0.505	1964	1990	1956
nsdb-000548.clean.pdb:D:A:E:B	nsdb-000002.clean.pdb:D:A:E:B	0.9936	0.9817	1.02	0.654	0.646	0.655	1966	1990	1964
nsdb-000549.clean.pdb:D:A:E:B	nsdb-000002.clean.pdb:D:A:E:B	0.9163	0.9236	1.82	0.362	0.365	0.389	2006	1990	1866
nsdb-000550.clean.pdb:D:A:E:B	nsdb-000002.clean.pdb:A:D:B:E	0.9022	0.8871	2.58	0.303	0.297	0.325	1956	1990	1822
nsdb-000551.clean.pdb:D:A:E:B	nsdb-000002.clean.pdb:D:A:E:B	0.9908	0.9730	1.19	0.552	0.542	0.553	1954	1990	1950
nsdb-000552.clean.pdb:A:D:E:B	nsdb-000002.clean.pdb:A:D:E:B	0.9918	0.9839	1.01	0.702	0.696	0.704	1974	1990	1968
nsdb-000553.clean.pdb:A:D:B:E	nsdb-000002.clean.pdb:A:D:B:E	0.9873	0.9813	1.07	0.656	0.652	0.661	1978	1990	1964
nsdb-000554.clean.pdb:D:A:E:B	nsdb-000002.clean.pdb:D:A:E:B	0.9398	0.9230	1.81	0.378	0.371	0.396	1954	1990	1864
nsdb-000555.clean.pdb:A:D:B:E	nsdb-000002.clean.pdb:A:D:B:E	0.9152	0.9216	1.76	0.380	0.383	0.410	2004	1990	1860
nsdb-000556.clean.pdb:D:A:B:E	nsdb-000002.clean.pdb:D:A:B:E	0.9922	0.9873	0.86	0.737	0.734	0.740	1980	1990	1972
nsdb-000557.clean.pdb:A:D:E:B	nsdb-000002.clean.pdb:D:A:B:E	0.9918	0.9839	1.10	0.703	0.697	0.705	1974	1990	1970
nsdb-000558.clean.pdb:A:D:B:E	nsdb-000002.clean.pdb:A:D:B:E	0.9774	0.9794	1.07	0.623	0.624	0.634	1994	1990	1960
nsdb-000559.clean.pdb:A:D:B:E	nsdb-000002.clean.pdb:A:D:B:E	0.9223	0.9150	2.08	0.382	0.379	0.406	1974	1990	1858
nsdb-000560.clean.pdb:D:A:B:E	nsdb-000002.clean.pdb:A:D:E:B	0.9924	0.9775	1.16	0.602	0.592	0.602	1960	1990	1958
nsdb-000561.clean.pdb:D:A:E:B	nsdb-000002.clean.pdb:D:A:E:B	0.9936	0.9856	0.93	0.741	0.735	0.742	1974	1990	1970
nsdb-000562.clean.pdb:D:A:E:B	nsdb-000002.clean.pdb:D:A:E:B	0.9852	0.9695	1.48	0.531	0.523	0.533	1958	1990	1950
nsdb-000563.clean.pdb:A:D:E:B	nsdb-000002.clean.pdb:D:A:B:E	0.9642	0.9183	2.02	0.422	0.402	0.430	1894	1990	1862
nsdb-000564.clean.pdb:A:D:B:E	nsdb-000002.clean.pdb:A:D:B:E	0.9809	0.9750	1.36	0.543	0.540	0.549	1978	1990	1958
nsdb-000565.clean.pdb:A:D:B:E	nsdb-000002.clean.pdb:A:D:B:E	0.9938	0.9788	1.11	0.636	0.626	0.636	1960	1990	1960
nsdb-000566.clean.pdb:D:A:B:E	nsdb-000002.clean.pdb:A:D:E:B	0.9885	0.9243	1.33	0.558	0.522	0.559	1860	1990	1856
nsdb-000567.clean.pdb:A:D:B:E	nsdb-000002.clean.pdb:A:D:B:E	0.9841	0.9675	1.53	0.488	0.479	0.490	1956	1990	1948
nsdb-000568.clean.pdb:A:D:B:E	nsdb-000002.clean.pdb:A:D:B:E	0.9171	0.9244	1.84	0.365	0.368	0.392	2006	1990	1868
nsdb-000569.clean.pdb:D:A:B:E	nsdb-000002.clean.pdb:A:D:E:B	0.9274	0.9228	1.76	0.392	0.390	0.417	1980	1990	1862
nsdb-000570.clean.pdb:D:A:B:E	nsdb-000002.clean.pdb:D:A:B:E	0.9946	0.9866	0.82	0.753	0.747	0.754	1974	1990	1970
nsdb-000571.clean.pdb:D:A:E:B	nsdb-000002.clean.pdb:D:A:E:B	0.9906	0.9708	1.30	0.542	0.531	0.542	1950	1990	1948
nsdb-000572.clean.pdb:D:A:B:E	nsdb-000002.clean.pdb:D:A:B:E	0.9163	0.9236	1.82	0.359	0.362	0.386	2006	1990	1866
nsdb-000573.clean.pdb:D:A:B:E	nsdb-000002.clean.pdb:D:A:B:E	0.9163	0.9236	1.82	0.362	0.365	0.389	2006	1990	1866
nsdb-000574.clean.pdb:D:A:E:B	nsdb-000002.clean.pdb:D:A:E:B	0.9941	0.9871	0.75	0.772	0.767	0.775	1976	1990	1970
nsdb-000575.clean.pdb:D:A:E:B	nsdb-000002.clean.pdb:A:D:B:E	0.9163	0.9236	1.83	0.368	0.371	0.395	2006	1990	1866
nsdb-000576.clean.pdb:A:D:E:B	nsdb-000002.clean.pdb:A:D:E:B	0.9947	0.9828	0.91	0.701	0.692	0.702	1966	1990	1964
nsdb-000577.clean.pdb:D:A:E:B	nsdb-000002.clean.pdb:D:A:E:B	0.9168	0.9241	1.79	0.366	0.369	0.393	2006	1990	1866
nsdb-000578.clean.pdb:D:A:B:E	nsdb-000002.clean.pdb:D:A:B:E	0.9187	0.9232	1.79	0.381	0.383	0.409	2000	1990	1864
nsdb-000579.clean.pdb:D:A:E:B	nsdb-000002.clean.pdb:A:D:B:E	0.9797	0.8784	1.84	0.378	0.339	0.380	1782	1990	1776
nsdb-000580.clean.pdb:D:A:E:B	nsdb-000002.clean.pdb:D:A:E:B	0.9895	0.9727	1.30	0.544	0.535	0.545	1956	1990	1952
nsdb-000581.clean.pdb:D:A:E:B	nsdb-000002.clean.pdb:A:D:B:E	0.9949	0.9869	0.78	0.790	0.784	0.792	1974	1990	1970
nsdb-000582.clean.pdb:D:A:B:E	nsdb-000002.clean.pdb:D:A:B:E	0.9943	0.9873	0.72	0.757	0.752	0.759	1976	1990	1970
nsdb-000583.clean.pdb:D:A:E:B	nsdb-000002.clean.pdb:A:D:B:E	0.9536	0.8700	2.52	0.380	0.346	0.386	1812	1990	1782
nsdb-000584.clean.pdb:D:A:E:B	nsdb-000002.clean.pdb:A:D:B:E	0.9829	0.9750	1.36	0.546	0.541	0.550	1974	1990	1958
nsdb-000585.clean.pdb:D:A:E:B	nsdb-000002.clean.pdb:D:A:E:B	0.9966	0.9886	0.68	0.828	0.821	0.829	1974	1990	1972
nsdb-000586.clean.pdb:A:D:E:B	nsdb-000002.clean.pdb:A:D:E:B	0.9566	0.8887	2.42	0.329	0.305	0.334	1846	1990	1818
nsdb-000587.clean.pdb:A:D:B:E	nsdb-000002.clean.pdb:D:A:E:B	0.9766	0.8731	2.09	0.420	0.375	0.421	1776	1990	1774
nsdb-000588.clean.pdb:A:D:B:E	nsdb-000002.clean.pdb:D:A:E:B	0.9937	0.9808	1.02	0.640	0.631	0.640	1964	1990	1962
nsdb-000589.clean.pdb:A:D:B:E	nsdb-000002.clean.pdb:A:D:B:E	0.9838	0.9769	1.21	0.568	0.564	0.573	1976	1990	1958
nsdb-000590.clean.pdb:D:A:B:E	nsdb-000002.clean.pdb:A:D:E:B	0.9150	0.9195	1.83	0.369	0.371	0.397	2000	1990	1858
nsdb-000591.clean.pdb:D:A:E:B	nsdb-000002.clean.pdb:D:A:E:B	0.9827	0.9710	1.36	0.528	0.522	0.532	1966	1990	1950
nsdb-000592.clean.pdb:A:D:E:B	nsdb-000002.clean.pdb:A:D:E:B	0.9942	0.9823	0.97	0.661	0.653	0.662	1966	1990	1964
nsdb-000593.clean.pdb:D:A:B:E	nsdb-000002.clean.pdb:A:D:E:B	0.9710	0.9207	1.81	0.411	0.390	0.417	1886	1990	1860
nsdb-000594.clean.pdb:D:A:E:B	nsdb-000002.clean.pdb:D:A:E:B	0.9585	0.8838	2.31	0.319	0.293	0.324	1832	1990	1804
nsdb-000595.clean.pdb:A:D:B:E	nsdb-000002.clean.pdb:A:D:B:E	0.9897	0.9758	1.29	0.583	0.575	0.584	1962	1990	1958
nsdb-000596.clean.pdb:A:D:E:B	nsdb-000002.clean.pdb:D:A:B:E	0.9545	0.8896	2.47	0.327	0.305	0.333	1852	1990	1822
nsdb-000597.clean.pdb:A:D:E:B	nsdb-000002.clean.pdb:D:A:B:E	0.9924	0.9810	1.09	0.605	0.598	0.606	1967	1990	1964
nsdb-000598.clean.pdb:D:A:B:E	nsdb-000002.clean.pdb:A:D:E:B	0.9546	0.8708	2.49	0.380	0.346	0.386	1812	1990	1782
nsdb-000599.clean.pdb:D:A:E:B	nsdb-000002.clean.pdb:A:D:B:E	0.9933	0.9804	1.05	0.651	0.642	0.651	1964	1990	1962
nsdb-000600.clean.pdb:D:A:B:E	nsdb-000002.clean.pdb:D:A:B:E	0.9204	0.9240	1.79	0.347	0.349	0.372	1998	1990	1866
nsdb-000601.clean.pdb:A:D:E:B	nsdb-000002.clean.pdb:A:D:E:B	0.9162	0.9235	1.82	0.367	0.370	0.394	2006	1990	1866
nsdb-000602.clean.pdb:A:D:B:E	nsdb-000002.clean.pdb:A:D:B:E	0.9492	0.8899	2.12	0.373	0.350	0.385	1864	1990	1808
nsdb-000603.clean.pdb:D:A:B:E	nsdb-000002.clean.pdb:D:A:B:E	0.9162	0.9235	1.82	0.363	0.366	0.390	2006	1990	1866
nsdb-000604.clean.pdb:A:D:E:B	nsdb-000002.clean.pdb:A:D:E:B	0.9160	0.9233	1.83	0.371	0.374	0.399	2006	1990	1866
nsdb-000605.clean.pdb:A:D:B:E	nsdb-000002.clean.pdb:D:A:E:B	0.9868	0.9858	1.04	0.717	0.717	0.723	1988	1990	1972
nsdb-000606.clean.pdb:A:D:E:B	nsdb-000002.clean.pdb:D:A:B:E	0.9785	0.8679	1.97	0.383	0.339	0.383	1762	1990	1760
nsdb-000607.clean.pdb:A:D:E:B	nsdb-000002.clean.pdb:D:A:B:E	0.9900	0.9781	1.26	0.619	0.611	0.620	1966	1990	1962
nsdb-000608.clean.pdb:D:A:E:B	nsdb-000002.clean.pdb:D:A:E:B	0.9925	0.9816	1.04	0.678	0.670	0.679	1968	1990	1964
nsdb-000609.clean.pdb:D:A:B:E	nsdb-000002.clean.pdb:D:A:B:E	0.9297	0.8892	2.05	0.374	0.358	0.395	1902	1990	1804
nsdb-000610.clean.pdb:A:D:E:B	nsdb-000002.clean.pdb:A:D:E:B	0.9917	0.9808	1.02	0.663	0.655	0.665	1968	1990	1962
nsdb-000611.clean.pdb:D:A:B:E	nsdb-000002.clean.pdb:A:D:E:B	0.9176	0.9240	1.79	0.346	0.349	0.372	2004	1990	1866
nsdb-000612.clean.pdb:A:D:B:E	nsdb-000002.clean.pdb:A:D:B:E	0.9590	0.8772	2.09	0.420	0.384	0.429	1818	1990	1782
nsdb-000613.clean.pdb:D:A:E:B	nsdb-000002.clean.pdb:D:A:E:B	0.9120	0.9211	1.92	0.361	0.365	0.389	2010	1990	1864
nsdb-000614.clean.pdb:D:A:B:E	nsdb-000002.clean.pdb:D:A:B:E	0.9513	0.9163	1.90	0.398	0.383	0.411	1916	1990	1854
nsdb-000615.clean.pdb:A:D:E:B	nsdb-000002.clean.pdb:D:A:B:E	0.9183	0.9211	1.80	0.367	0.368	0.394	1996	1990	1860
nsdb-000616.clean.pdb:A:D:E:B	nsdb-000002.clean.pdb:D:A:B:E	0.9522	0.8858	2.58	0.301	0.279	0.305	1848	1990	1820
nsdb-000617.clean.pdb:D:A:B:E	nsdb-000002.clean.pdb:D:A:B:E	0.9025	0.8874	2.57	0.305	0.299	0.327	1956	1990	1822
nsdb-000618.clean.pdb:A:D:E:B	nsdb-000002.clean.pdb:D:A:B:E	0.9905	0.9747	1.23	0.564	0.555	0.565	1958	1990	1954
nsdb-000619.clean.pdb:D:A:B:E	nsdb-000002.clean.pdb:D:A:B:E	0.9865	0.9766	1.46	0.571	0.565	0.572	1970	1990	1964
nsdb-000620.clean.pdb:D:A:B:E	nsdb-000002.clean.pdb:D:A:B:E	0.9894	0.9756	1.23	0.563	0.555	0.564	1962	1990	1956
nsdb-000621.clean.pdb:D:A:E:B	nsdb-000002.clean.pdb:A:D:B:E	0.9555	0.8698	2.52	0.398	0.362	0.404	1808	1990	1782
nsdb-000622.clean.pdb:A:D:E:B	nsdb-000002.clean.pdb:D:A:B:E	0.9954	0.9854	0.85	0.751	0.744	0.752	1970	1990	1968
nsdb-000623.clean.pdb:A:D:E:B	nsdb-000002.clean.pdb:D:A:B:E	0.9151	0.9224	1.85	0.366	0.369	0.394	2006	1990	1864
nsdb-000624.clean.pdb:D:A:E:B	nsdb-000002.clean.pdb:D:A:E:B	0.9930	0.9772	1.18	0.617	0.607	0.617	1958	1990	1958
nsdb-000625.clean.pdb:A:D:E:B	nsdb-000002.clean.pdb:A:D:E:B	0.9950	0.9850	0.89	0.728	0.721	0.729	1970	1990	1968
nsdb-000626.clean.pdb:D:A:B:E	nsdb-000002.clean.pdb:D:A:B:E	0.9927	0.9848	0.92	0.701	0.695	0.703	1974	1990	1968
nsdb-000627.clean.pdb:D:A:E:B	nsdb-000002.clean.pdb:A:D:B:E	0.9900	0.9771	1.19	0.587	0.579	0.588	1964	1990	1958
nsdb-000628.clean.pdb:D:A:E:B	nsdb-000002.clean.pdb:D:A:E:B	0.9939	0.9849	0.90	0.730	0.724	0.732	1972	1990	1968
nsdb-000629.clean.pdb:A:D:E:B	nsdb-000002.clean.pdb:A:D:E:B	0.9874	0.9785	1.37	0.626	0.620	0.628	1972	1990	1966
nsdb-000630.clean.pdb:A:D:E:B	nsdb-000002.clean.pdb:A:D:E:B	0.9173	0.9237	1.82	0.371	0.374	0.399	2004	1990	1866
nsdb-000631.clean.pdb:D:A:E:B	nsdb-000002.clean.pdb:D:A:E:B	0.9537	0.9196	1.89	0.425	0.410	0.439	1918	1990	1860
nsdb-000632.clean.pdb:A:D:E:B	nsdb-000002.clean.pdb:A:D:E:B	0.9175	0.9230	1.86	0.359	0.361	0.385	2002	1990	1866
nsdb-000633.clean.pdb:D:A:B:E	nsdb-000002.clean.pdb:A:D:E:B	0.9122	0.9213	1.90	0.371	0.375	0.400	2010	1990	1864
nsdb-000634.clean.pdb:D:A:E:B	nsdb-000002.clean.pdb:D:A:E:B	0.9891	0.9807	1.13	0.660	0.654	0.663	1973	1990	1964
nsdb-000635.clean.pdb:D:A:E:B	nsdb-000002.clean.pdb:A:D:B:E	0.9846	0.9807	1.12	0.645	0.642	0.651	1982	1990	1964
nsdb-000636.clean.pdb:D:A:E:B	nsdb-000002.clean.pdb:A:D:B:E	0.9236	0.9172	1.97	0.389	0.386	0.413	1976	1990	1858
nsdb-000637.clean.pdb:D:A:E:B	nsdb-000002.clean.pdb:D:A:E:B	0.9906	0.9846	1.05	0.710	0.706	0.713	1978	1990	1970
nsdb-000638.clean.pdb:D:A:E:B	nsdb-000002.clean.pdb:D:A:E:B	0.9176	0.9231	1.84	0.358	0.360	0.384	2002	1990	1866
nsdb-000639.clean.pdb:D:A:B:E	nsdb-000002.clean.pdb:A:D:E:B	0.9865	0.9766	1.44	0.636	0.629	0.637	1970	1990	1964
nsdb-000640.clean.pdb:D:A:E:B	nsdb-000002.clean.pdb:D:A:E:B	0.9900	0.9722	1.25	0.547	0.537	0.548	1954	1990	1950
nsdb-000641.clean.pdb:A:D:E:B	nsdb-000002.clean.pdb:A:D:E:B	0.9847	0.9779	1.51	0.617	0.613	0.620	1976	1990	1968
nsdb-000642.clean.pdb:A:D:E:B	nsdb-000002.clean.pdb:A:D:E:B	0.9150	0.9241	1.85	0.371	0.375	0.399	2010	1990	1868
nsdb-000643.clean.pdb:A:D:B:E	nsdb-000002.clean.pdb:A:D:B:E	0.9232	0.9177	1.93	0.388	0.386	0.413	1978	1990	1858
nsdb-000644.clean.pdb:D:A:E:B	nsdb-000002.clean.pdb:D:A:E:B	0.9926	0.9866	0.82	0.751	0.747	0.754	1978	1990	1970
nsdb-000645.clean.pdb:D:A:B:E	nsdb-000002.clean.pdb:D:A:B:E	0.9914	0.9874	0.84	0.730	0.727	0.733	1982	1990	1972
nsdb-000646.clean.pdb:D:A:E:B	nsdb-000002.clean.pdb:A:D:B:E	0.9162	0.9244	1.83	0.373	0.376	0.400	2008	1990	1868
nsdb-000647.clean.pdb:D:A:E:B	nsdb-000002.clean.pdb:D:A:E:B	0.9166	0.9239	1.80	0.365	0.368	0.392	2006	1990	1866
nsdb-000648.clean.pdb:A:D:B:E	nsdb-000002.clean.pdb:A:D:B:E	0.9906	0.9836	1.12	0.672	0.667	0.674	1976	1990	1970
nsdb-000649.clean.pdb:A:D:B:E	nsdb-000002.clean.pdb:A:D:B:E	0.9171	0.9253	1.79	0.376	0.379	0.404	2008	1990	1868
nsdb-000650.clean.pdb:A:D:E:B	nsdb-000002.clean.pdb:D:A:B:E	0.9535	0.8920	2.10	0.346	0.324	0.356	1860	1990	1810
nsdb-000651.clean.pdb:A:D:B:E	nsdb-000002.clean.pdb:A:D:B:E	0.9344	0.9186	1.91	0.401	0.394	0.422	1956	1990	1858
nsdb-000652.clean.pdb:D:A:E:B	nsdb-000002.clean.pdb:D:A:E:B	0.9925	0.9856	1.04	0.739	0.734	0.740	1976	1990	1972
nsdb-000653.clean.pdb:A:D:B:E	nsdb-000002.clean.pdb:A:D:B:E	0.9947	0.9847	0.81	0.746	0.739	0.748	1970	1990	1966
nsdb-000654.clean.pdb:A:D:E:B	nsdb-000002.clean.pdb:A:D:E:B	0.9914	0.9834	1.06	0.721	0.716	0.724	1974	1990	1968
nsdb-000655.clean.pdb:A:D:B:E	nsdb-000002.clean.pdb:A:D:B:E	0.9902	0.9734	1.32	0.571	0.561	0.571	1956	1990	1954
nsdb-000656.clean.pdb:A:D:B:E	nsdb-000002.clean.pdb:D:A:E:B	0.9108	0.9235	1.89	0.373	0.378	0.403	2018	1990	1868
nsdb-000657.clean.pdb:D:A:E:B	nsdb-000002.clean.pdb:A:D:B:E	0.9159	0.9214	1.78	0.386	0.388	0.415	2002	1990	1860
nsdb-000658.clean.pdb:D:A:E:B	nsdb-000002.clean.pdb:D:A:E:B	0.9167	0.9221	1.78	0.369	0.371	0.396	2002	1990	1862
nsdb-000659.clean.pdb:D:A:B:E	nsdb-000002.clean.pdb:D:A:B:E	0.9172	0.9245	1.84	0.371	0.374	0.399	2006	1990	1868
nsdb-000660.clean.pdb:D:A:B:E	nsdb-000002.clean.pdb:D:A:B:E	0.9942	0.9852	0.87	0.718	0.712	0.720	1972	1990	1968
nsdb-000661.clean.pdb:D:A:E:B	nsdb-000002.clean.pdb:A:D:B:E	0.9862	0.9822	0.99	0.674	0.671	0.680	1982	1990	1964
nsdb-000662.clean.pdb:D:A:E:B	nsdb-000002.clean.pdb:D:A:E:B	0.9212	0.9166	2.05	0.386	0.384	0.411	1980	1990	1860
nsdb-000663.clean.pdb:D:A:B:E	nsdb-000002.clean.pdb:D:A:B:E	0.9819	0.9780	1.28	0.534	0.532	0.539	1982	1990	1962
nsdb-000664.clean.pdb:A:D:B:E	nsdb-000002.clean.pdb:A:D:B:E	0.9376	0.8812	2.42	0.383	0.360	0.397	1868	1990	1802
nsdb-000665.clean.pdb:D:A:E:B	nsdb-000002.clean.pdb:D:A:E:B	0.9953	0.9863	0.86	0.747	0.741	0.748	1972	1990	1970
nsdb-000666.clean.pdb:A:D:B:E	nsdb-000002.clean.pdb:A:D:B:E	0.9167	0.9240	1.80	0.366	0.369	0.393	2006	1990	1866
nsdb-000667.clean.pdb:D:A:E:B	nsdb-000002.clean.pdb:A:D:B:E	0.9540	0.8935	2.01	0.374	0.350	0.384	1862	1990	1812
nsdb-000668.clean.pdb:D:A:B:E	nsdb-000002.clean.pdb:D:A:B:E	0.9844	0.9687	1.54	0.527	0.519	0.529	1958	1990	1950
nsdb-000669.clean.pdb:D:A:E:B	nsdb-000002.clean.pdb:D:A:E:B	0.9190	0.9226	1.77	0.388	0.390	0.417	1998	1990	1862
nsdb-000670.clean.pdb:A:D:B:E	nsdb-000002.clean.pdb:D:A:E:B	0.9630	0.9199	1.86	0.418	0.399	0.427	1900	1990	1860
nsdb-000671.clean.pdb:D:A:E:B	nsdb-000002.clean.pdb:D:A:E:B	0.9296	0.9186	2.05	0.378	0.374	0.399	1966	1990	1864
nsdb-000672.clean.pdb:D:A:E:B	nsdb-000002.clean.pdb:A:D:B:E	0.9365	0.8830	2.48	0.377	0.355	0.391	1874	1990	1808
nsdb-000673.clean.pdb:A:D:B:E	nsdb-000002.clean.pdb:D:A:E:B	0.9877	0.9789	1.35	0.638	0.632	0.640	1972	1990	1966
nsdb-000674.clean.pdb:A:D:B:E	nsdb-000002.clean.pdb:A:D:B:E	0.9551	0.8935	1.95	0.372	0.348	0.382	1860	1990	1810
nsdb-000675.clean.pdb:A:D:B:E	nsdb-000002.clean.pdb:D:A:E:B	0.9913	0.9843	1.08	0.696	0.691	0.698	1976	1990	1970
nsdb-000676.clean.pdb:A:D:E:B	nsdb-000002.clean.pdb:A:D:E:B	0.9312	0.9192	1.85	0.395	0.390	0.418	1964	1990	1858
nsdb-000677.clean.pdb:A:D:B:E	nsdb-000002.clean.pdb:A:D:B:E	0.9173	0.9236	1.83	0.386	0.389	0.415	2004	1990	1866
nsdb-000678.clean.pdb:D:A:E:B	nsdb-000002.clean.pdb:A:D:B:E	0.9897	0.9729	1.36	0.567	0.558	0.568	1956	1990	1954
nsdb-000679.clean.pdb:D:A:B:E	nsdb-000002.clean.pdb:D:A:B:E	0.9519	0.8892	2.53	0.310	0.289	0.316	1856	1990	1824
nsdb-000680.clean.pdb:A:D:B:E	nsdb-000002.clean.pdb:A:D:B:E	0.9149	0.9222	1.86	0.368	0.371	0.396	2006	1990	1864
nsdb-000681.clean.pdb:D:A:B:E	nsdb-000002.clean.pdb:D:A:B:E	0.9177	0.9186	1.83	0.380	0.380	0.407	1992	1990	1856
nsdb-000682.clean.pdb:D:A:B:E	nsdb-000002.clean.pdb:D:A:B:E	0.9933	0.9843	0.97	0.708	0.702	0.709	1972	1990	1968
nsdb-000683.clean.pdb:D:A:B:E	nsdb-000002.clean.pdb:D:A:B:E	0.9551	0.8892	2.45	0.332	0.309	0.337	1850	1990	1820
nsdb-000684.clean.pdb:D:A:E:B	nsdb-000002.clean.pdb:D:A:E:B	0.9924	0.9864	0.84	0.745	0.741	0.748	1978	1990	1970
nsdb-000685.clean.pdb:A:D:B:E	nsdb-000002.clean.pdb:D:A:E:B	0.9161	0.9243	1.84	0.372	0.375	0.399	2008	1990	1868
nsdb-000686.clean.pdb:A:D:B:E	nsdb-000002.clean.pdb:A:D:B:E	0.9920	0.9731	1.18	0.575	0.564	0.575	1952	1990	1950
nsdb-000687.clean.pdb:A:D:E:B	nsdb-000002.clean.pdb:D:A:B:E	0.9328	0.9235	1.78	0.410	0.406	0.433	1970	1990	1864
nsdb-000688.clean.pdb:A:D:E:B	nsdb-000002.clean.pdb:D:A:B:E	0.9134	0.9224	1.84	0.359	0.363	0.387	2010	1990	1864
nsdb-000689.clean.pdb:D:A:B:E	nsdb-000002.clean.pdb:D:A:B:E	0.9319	0.9171	1.94	0.386	0.380	0.407	1958	1990	1856
nsdb-000690.clean.pdb:A:D:B:E	nsdb-000002.clean.pdb:A:D:B:E	0.9921	0.9732	1.18	0.558	0.548	0.559	1952	1990	1950
nsdb-000691.clean.pdb:A:D:B:E	nsdb-000002.clean.pdb:A:D:B:E	0.9175	0.9239	1.81	0.387	0.390	0.416	2004	1990	1866
nsdb-000692.clean.pdb:D:A:B:E	nsdb-000002.clean.pdb:D:A:B:E	0.9495	0.9156	1.94	0.395	0.381	0.409	1918	1990	1854
nsdb-000693.clean.pdb:A:D:E:B	nsdb-000002.clean.pdb:A:D:E:B	0.9642	0.9210	1.86	0.435	0.415	0.444	1900	1990	1862
nsdb-000694.clean.pdb:A:D:B:E	nsdb-000002.clean.pdb:A:D:B:E	0.9803	0.9677	1.73	0.513	0.507	0.516	1964	1990	1954
nsdb-000695.clean.pdb:D:A:B:E	nsdb-000002.clean.pdb:A:D:E:B	0.9210	0.9165	2.05	0.387	0.385	0.412	1980	1990	1860
nsdb-000696.clean.pdb:D:A:B:E	nsdb-000002.clean.pdb:D:A:B:E	0.9913	0.9724	1.25	0.558	0.548	0.559	1952	1990	1950
nsdb-000697.clean.pdb:D:A:E:B	nsdb-000002.clean.pdb:A:D:B:E	0.9911	0.9733	1.17	0.570	0.560	0.571	1954	1990	1950
nsdb-000698.clean.pdb:D:A:B:E	nsdb-000002.clean.pdb:A:D:E:B	0.9907	0.9729	1.20	0.571	0.561	0.572	1954	1990	1950
nsdb-000699.clean.pdb:A:D:E:B	nsdb-000002.clean.pdb:D:A:B:E	0.9790	0.8818	1.91	0.464	0.417	0.465	1790	1990	1786
nsdb-000700.clean.pdb:A:D:E:B	nsdb-000002.clean.pdb:D:A:B:E	0.9152	0.9197	1.82	0.368	0.370	0.396	2000	1990	1858
nsdb-000701.clean.pdb:A:D:E:B	nsdb-000002.clean.pdb:D:A:B:E	0.9850	0.9850	0.99	0.691	0.691	0.698	1990	1990	1970
nsdb-000702.clean.pdb:D:A:E:B	nsdb-000002.clean.pdb:D:A:E:B	0.9944	0.9854	0.95	0.745	0.739	0.746	1972	1990	1970
nsdb-000703.clean.pdb:D:A:E:B	nsdb-000002.clean.pdb:D:A:E:B	0.9824	0.9765	1.32	0.535	0.532	0.540	1978	1990	1960
nsdb-000704.clean.pdb:D:A:E:B	nsdb-000002.clean.pdb:D:A:E:B	0.9852	0.9695	1.49	0.533	0.525	0.535	1958	1990	1950
nsdb-000705.clean.pdb:D:A:E:B	nsdb-000002.clean.pdb:A:D:B:E	0.9307	0.9178	1.93	0.392	0.387	0.414	1962	1990	1858
nsdb-000706.clean.pdb:A:D:B:E	nsdb-000002.clean.pdb:D:A:E:B	0.9557	0.8717	2.44	0.377	0.344	0.384	1812	1990	1782
nsdb-000707.clean.pdb:A:D:B:E	nsdb-000002.clean.pdb:A:D:B:E	0.9395	0.9236	1.77	0.379	0.373	0.398	1956	1990	1864
nsdb-000708.clean.pdb:D:A:E:B	nsdb-000002.clean.pdb:A:D:B:E	0.9126	0.9217	1.89	0.376	0.380	0.406	2010	1990	1864
nsdb-000709.clean.pdb:D:A:B:E	nsdb-000002.clean.pdb:D:A:B:E	0.9954	0.9844	0.84	0.744	0.736	0.745	1968	1990	1966
nsdb-000710.clean.pdb:A:D:E:B	nsdb-000002.clean.pdb:D:A:B:E	0.9071	0.8884	2.53	0.298	0.291	0.318	1948	1990	1822
nsdb-000711.clean.pdb:D:A:B:E	nsdb-000002.clean.pdb:D:A:B:E	0.9166	0.9239	1.87	0.371	0.374	0.398	2006	1990	1868
nsdb-000712.clean.pdb:D:A:E:B	nsdb-000002.clean.pdb:D:A:E:B	0.9846	0.9729	1.50	0.544	0.537	0.546	1966	1990	1958
nsdb-000713.clean.pdb:A:D:E:B	nsdb-000002.clean.pdb:D:A:B:E	0.9562	0.8687	2.62	0.405	0.367	0.409	1804	1990	1784
nsdb-000714.clean.pdb:A:D:B:E	nsdb-000002.clean.pdb:A:D:B:E	0.9934	0.9869	0.79	0.752	0.747	0.754	1977	1990	1970
nsdb-000715.clean.pdb:D:A:B:E	nsdb-000002.clean.pdb:A:D:E:B	0.9046	0.8877	2.56	0.299	0.293	0.321	1952	1990	1822
nsdb-000716.clean.pdb:A:D:E:B	nsdb-000002.clean.pdb:A:D:E:B	0.9136	0.9226	1.83	0.364	0.368	0.393	2010	1990	1864
nsdb-000717.clean.pdb:A:D:E:B	nsdb-000002.clean.pdb:D:A:B:E	0.9515	0.8874	2.58	0.304	0.283	0.309	1853	1990	1823
nsdb-000718.clean.pdb:A:D:E:B	nsdb-000002.clean.pdb:D:A:B:E	0.9863	0.9824	0.97	0.682	0.679	0.688	1982	1990	1964
nsdb-000719.clean.pdb:A:D:E:B	nsdb-000002.clean.pdb:A:D:E:B	0.9958	0.9893	0.74	0.792	0.787	0.793	1977	1990	1974
nsdb-000720.clean.pdb:D:A:B:E	nsdb-000002.clean.pdb:A:D:E:B	0.9870	0.9860	1.01	0.706	0.706	0.712	1988	1990	1972
nsdb-000721.clean.pdb:A:D:B:E	nsdb-000002.clean.pdb:A:D:B:E	0.9811	0.9752	1.42	0.528	0.525	0.533	1978	1990	1960
nsdb-000722.clean.pdb:D:A:E:B	nsdb-000002.clean.pdb:D:A:E:B	0.9940	0.9870	0.77	0.762	0.757	0.764	1976	1990	1970
nsdb-000723.clean.pdb:A:D:B:E	nsdb-000002.clean.pdb:A:D:B:E	0.9311	0.8914	2.08	0.369	0.353	0.388	1904	1990	1810
nsdb-000724.clean.pdb:A:D:B:E	nsdb-000002.clean.pdb:A:D:B:E	0.9905	0.9717	1.30	0.544	0.534	0.545	1952	1990	1950
nsdb-000725.clean.pdb:A:D:B:E	nsdb-000002.clean.pdb:D:A:E:B	0.9494	0.9182	1.78	0.378	0.366	0.393	1924	1990	1854
nsdb-000726.clean.pdb:D:A:B:E	nsdb-000002.clean.pdb:D:A:B:E	0.9216	0.9189	1.92	0.390	0.389	0.416	1984	1990	1860
nsdb-000727.clean.pdb:D:A:B:E	nsdb-000002.clean.pdb:D:A:B:E	0.9301	0.9181	1.91	0.398	0.392	0.420	1964	1990	1858
nsdb-000728.clean.pdb:D:A:E:B	nsdb-000002.clean.pdb:D:A:E:B	0.9134	0.9224	1.84	0.364	0.368	0.393	2010	1990	1864
nsdb-000729.clean.pdb:D:A:E:B	nsdb-000002.clean.pdb:D:A:E:B	0.9400	0.9232	1.80	0.377	0.370	0.395	1954	1990	1864
nsdb-000730.clean.pdb:D:A:E:B	nsdb-000002.clean.pdb:D:A:E:B	0.9156	0.9229	1.85	0.371	0.374	0.399	2006	1990	1866
nsdb-000731.clean.pdb:D:A:E:B	nsdb-000002.clean.pdb:D:A:E:B	0.9042	0.8890	2.49	0.302	0.296	0.324	1956	1990	1822
nsdb-000732.clean.pdb:A:D:B:E	nsdb-000002.clean.pdb:A:D:B:E	0.9452	0.8885	2.56	0.294	0.276	0.302	1868	1990	1824
nsdb-000733.clean.pdb:D:A:E:B	nsdb-000002.clean.pdb:A:D:B:E	0.9953	0.9863	0.86	0.741	0.735	0.742	1972	1990	1970
nsdb-000734.clean.pdb:D:A:B:E	nsdb-000002.clean.pdb:D:A:B:E	0.9940	0.9790	1.10	0.649	0.639	0.649	1960	1990	1960
nsdb-000735.clean.pdb:A:D:B:E	nsdb-000002.clean.pdb:A:D:B:E	0.9899	0.9761	1.28	0.579	0.571	0.580	1962	1990	1958
nsdb-000736.clean.pdb:A:D:B:E	nsdb-000002.clean.pdb:A:D:B:E	0.9549	0.8895	1.96	0.364	0.339	0.374	1852	1990	1802
nsdb-000737.clean.pdb:D:A:E:B	nsdb-000002.clean.pdb:A:D:B:E	0.9914	0.9845	1.05	0.692	0.687	0.694	1976	1990	1970
nsdb-000738.clean.pdb:A:D:E:B	nsdb-000002.clean.pdb:A:D:E:B	0.9896	0.9728	1.28	0.536	0.527	0.537	1956	1990	1952
nsdb-000739.clean.pdb:A:D:B:E	nsdb-000002.clean.pdb:A:D:B:E	0.9167	0.9240	1.80	0.362	0.365	0.389	2006	1990	1866
nsdb-000740.clean.pdb:D:A:E:B	nsdb-000002.clean.pdb:A:D:B:E	0.9767	0.8713	2.05	0.397	0.354	0.398	1772	1990	1770
nsdb-000741.clean.pdb:D:A:B:E	nsdb-000002.clean.pdb:D:A:B:E	0.9554	0.8876	2.47	0.330	0.306	0.335	1846	1990	1818
nsdb-000742.clean.pdb:A:D:E:B	nsdb-000002.clean.pdb:A:D:E:B	0.9813	0.9754	1.33	0.545	0.542	0.551	1978	1990	1958
nsdb-000743.clean.pdb:A:D:B:E	nsdb-000002.clean.pdb:D:A:E:B	0.9928	0.9848	1.02	0.722	0.717	0.724	1974	1990	1970
nsdb-000744.clean.pdb:A:D:B:E	nsdb-000002.clean.pdb:A:D:B:E	0.9822	0.9753	1.25	0.559	0.555	0.564	1976	1990	1956
nsdb-000745.clean.pdb:A:D:B:E	nsdb-000002.clean.pdb:A:D:B:E	0.9886	0.9846	1.06	0.684	0.681	0.688	1982	1990	1970
nsdb-000746.clean.pdb:A:D:E:B	nsdb-000002.clean.pdb:A:D:E:B	0.9632	0.9210	1.85	0.447	0.427	0.456	1902	1990	1862
nsdb-000747.clean.pdb:A:D:B:E	nsdb-000002.clean.pdb:A:D:B:E	0.9575	0.9204	1.90	0.433	0.416	0.445	1912	1990	1862
nsdb-000748.clean.pdb:A:D:E:B	nsdb-000002.clean.pdb:A:D:E:B	0.9892	0.9753	1.25	0.565	0.557	0.566	1962	1990	1956
nsdb-000749.clean.pdb:D:A:E:B	nsdb-000002.clean.pdb:D:A:E:B	0.9913	0.9849	1.01	0.743	0.738	0.745	1977	1990	1970
nsdb-000750.clean.pdb:D:A:B:E	nsdb-000002.clean.pdb:A:D:E:B	0.9947	0.9827	0.92	0.713	0.705	0.714	1966	1990	1964
nsdb-000751.clean.pdb:A:D:B:E	nsdb-000002.clean.pdb:D:A:E:B	0.9514	0.8851	2.61	0.302	0.280	0.307	1848	1990	1820
nsdb-000752.clean.pdb:D:A:E:B	nsdb-000002.clean.pdb:D:A:E:B	0.9888	0.9710	1.43	0.547	0.537	0.547	1954	1990	1952
nsdb-000753.clean.pdb:A:D:B:E	nsdb-000002.clean.pdb:A:D:B:E	0.9958	0.9848	0.79	0.749	0.741	0.750	1968	1990	1966
nsdb-000754.clean.pdb:D:A:E:B	nsdb-000002.clean.pdb:D:A:E:B	0.9813	0.9764	1.33	0.532	0.530	0.538	1980	1990	1960
nsdb-000755.clean.pdb:D:A:B:E	nsdb-000002.clean.pdb:A:D:E:B	0.9830	0.9757	1.35	0.518	0.515	0.523	1975	1990	1959
nsdb-000756.clean.pdb:D:A:E:B	nsdb-000002.clean.pdb:D:A:E:B	0.9911	0.9723	1.28	0.548	0.538	0.549	1952	1990	1950
nsdb-000757.clean.pdb:D:A:E:B	nsdb-000002.clean.pdb:D:A:E:B	0.9142	0.9223	1.85	0.371	0.374	0.399	2008	1990	1864
nsdb-000758.clean.pdb:A:D:E:B	nsdb-000002.clean.pdb:A:D:E:B	0.9923	0.9853	0.97	0.714	0.709	0.716	1976	1990	1970
nsdb-000759.clean.pdb:D:A:E:B	nsdb-000002.clean.pdb:D:A:E:B	0.9157	0.9229	1.85	0.363	0.366	0.390	2006	1990	1866
nsdb-000760.clean.pdb:D:A:B:E	nsdb-000002.clean.pdb:A:D:E:B	0.9941	0.9862	0.87	0.729	0.724	0.731	1974	1990	1970
nsdb-000761.clean.pdb:A:D:B:E	nsdb-000002.clean.pdb:A:D:B:E	0.9211	0.9193	1.79	0.391	0.390	0.419	1986	1990	1856
nsdb-000762.clean.pdb:A:D:E:B	nsdb-000002.clean.pdb:A:D:E:B	0.9558	0.8880	2.46	0.331	0.307	0.336	1846	1990	1818
nsdb-000763.clean.pdb:D:A:E:B	nsdb-000002.clean.pdb:D:A:E:B	0.9887	0.9709	1.28	0.561	0.551	0.563	1954	1990	1948
nsdb-000764.clean.pdb:A:D:B:E	nsdb-000002.clean.pdb:A:D:B:E	0.9919	0.9850	0.90	0.679	0.674	0.682	1976	1990	1968
nsdb-000765.clean.pdb:D:A:B:E	nsdb-000002.clean.pdb:A:D:E:B	0.9138	0.9229	1.81	0.368	0.372	0.397	2010	1990	1864
nsdb-000766.clean.pdb:A:D:E:B	nsdb-000002.clean.pdb:D:A:B:E	0.9665	0.8781	1.85	0.433	0.393	0.440	1806	1990	1776
nsdb-000767.clean.pdb:D:A:E:B	nsdb-000002.clean.pdb:D:A:E:B	0.9479	0.9177	1.81	0.385	0.373	0.400	1926	1990	1854
nsdb-000768.clean.pdb:D:A:E:B	nsdb-000002.clean.pdb:A:D:B:E	0.9959	0.9879	0.80	0.811	0.804	0.811	1974	1990	1972
nsdb-000769.clean.pdb:A:D:E:B	nsdb-000002.clean.pdb:D:A:B:E	0.9899	0.9731	1.34	0.538	0.529	0.538	1956	1990	1954
nsdb-000001.clean.pdb:A:D:E:B	nsdb-000003.clean.pdb:D:A:B:E	0.9912	0.9882	0.96	0.635	0.633	0.638	1974	1980	1966
nsdb-000002.clean.pdb:D:A:E:B	nsdb-000003.clean.pdb:D:A:E:B	0.9834	0.9884	1.08	0.648	0.652	0.655	1990	1980	1968
nsdb-000003.clean.pdb:A:D:E:B	nsdb-000003.clean.pdb:A:D:E:B	1.0000	1.0000	0.00	1.000	1.000	1.000	1980	1980	1980
nsdb-000004.clean.pdb:D:A:E:B	nsdb-000003.clean.pdb:D:A:E:B	0.9931	0.9856	0.98	0.672	0.667	0.673	1965	1980	1961
nsdb-000005.clean.pdb:D:A:E:B	nsdb-000003.clean.pdb:D:A:E:B	0.9142	0.9251	1.83	0.368	0.373	0.397	2004	1980	1860
nsdb-000006.clean.pdb:A:D:B:E	nsdb-000003.clean.pdb:D:A:E:B	0.9867	0.9729	1.27	0.513	0.506	0.516	1952	1980	1942
nsdb-000007.clean.pdb:D:A:E:B	nsdb-000003.clean.pdb:D:A:E:B	0.9773	0.8741	2.07	0.387	0.345	0.387	1768	1980	1766
nsdb-000008.clean.pdb:A:D:B:E	nsdb-000003.clean.pdb:A:D:B:E	0.9470	0.9004	2.20	0.357	0.339	0.368	1881	1980	1822
nsdb-000009.clean.pdb:D:A:B:E	nsdb-000003.clean.pdb:D:A:B:E	0.9265	0.9237	1.85	0.390	0.389	0.415	1974	1980	1856
nsdb-000010.clean.pdb:D:A:E:B	nsdb-000003.clean.pdb:A:D:B:E	0.9493	0.9199	1.84	0.386	0.374	0.400	1918	1980	1850
nsdb-000011.clean.pdb:D:A:E:B	nsdb-000003.clean.pdb:D:A:E:B	0.9128	0.9251	1.83	0.367	0.372	0.396	2007	1980	1860
nsdb-000012.clean.pdb:A:D:E:B	nsdb-000003.clean.pdb:A:D:E:B	0.9913	0.9933	0.85	0.631	0.632	0.634	1984	1980	1974
nsdb-000013.clean.pdb:A:D:B:E	nsdb-000003.clean.pdb:D:A:E:B	0.9926	0.9886	1.10	0.648	0.645	0.649	1972	1980	1968
nsdb-000014.clean.pdb:A:D:B:E	nsdb-000003.clean.pdb:D:A:E:B	0.9102	0.9248	1.77	0.368	0.374	0.398	2012	1980	1858
nsdb-000015.clean.pdb:D:A:E:B	nsdb-000003.clean.pdb:A:D:B:E	0.9206	0.9206	1.81	0.388	0.388	0.415	1980	1980	1850
nsdb-000016.clean.pdb:A:D:B:E	nsdb-000003.clean.pdb:D:A:E:B	0.9129	0.9229	1.82	0.367	0.371	0.395	2002	1980	1856
nsdb-000017.clean.pdb:A:D:B:E	nsdb-000003.clean.pdb:D:A:E:B	0.9869	0.9869	1.28	0.606	0.606	0.609	1980	1980	1970
nsdb-000018.clean.pdb:A:D:B:E	nsdb-000003.clean.pdb:D:A:E:B	0.9110	0.9192	1.92	0.369	0.373	0.398	1998	1980	1852
nsdb-000019.clean.pdb:A:D:B:E	nsdb-000003.clean.pdb:A:D:B:E	0.9249	0.9212	1.93	0.385	0.384	0.409	1972	1980	1856
nsdb-000020.clean.pdb:A:D:E:B	nsdb-000003.clean.pdb:D:A:B:E	0.9824	0.9784	1.23	0.518	0.516	0.524	1972	1980	1952
nsdb-000021.clean.pdb:D:A:B:E	nsdb-000003.clean.pdb:D:A:B:E	0.9899	0.9760	1.20	0.513	0.506	0.515	1952	1980	1946
nsdb-000022.clean.pdb:A:D:E:B	nsdb-000003.clean.pdb:D:A:B:E	0.9865	0.9746	1.31	0.509	0.503	0.512	1956	1980	1946
nsdb-000023.clean.pdb:D:A:E:B	nsdb-000003.clean.pdb:D:A:E:B	0.9127	0.9236	1.80	0.378	0.383	0.408	2004	1980	1856
nsdb-000024.clean.pdb:A:D:B:E	nsdb-000003.clean.pdb:A:D:B:E	0.9897	0.9847	0.91	0.641	0.638	0.645	1970	1980	1958
nsdb-000025.clean.pdb:D:A:E:B	nsdb-000003.clean.pdb:A:D:B:E	0.9908	0.9798	1.19	0.538	0.532	0.539	1958	1980	1954
nsdb-000026.clean.pdb:D:A:B:E	nsdb-000003.clean.pdb:A:D:E:B	0.9817	0.9798	1.01	0.550	0.548	0.557	1976	1980	1950
nsdb-000027.clean.pdb:D:A:E:B	nsdb-000003.clean.pdb:A:D:B:E	0.9118	0.9227	1.85	0.369	0.374	0.399	2004	1980	1856
nsdb-000028.clean.pdb:A:D:E:B	nsdb-000003.clean.pdb:A:D:E:B	0.9935	0.9935	0.83	0.640	0.640	0.642	1980	1980	1974
nsdb-000029.clean.pdb:A:D:B:E	nsdb-000003.clean.pdb:A:D:B:E	0.9290	0.9226	1.91	0.371	0.369	0.393	1966	1980	1858
nsdb-000030.clean.pdb:A:D:B:E	nsdb-000003.clean.pdb:D:A:E:B	0.9813	0.9882	0.99	0.629	0.633	0.638	1994	1980	1966
nsdb-000031.clean.pdb:A:D:E:B	nsdb-000003.clean.pdb:D:A:B:E	0.9167	0.9231	1.77	0.378	0.381	0.407	1994	1980	1854
nsdb-000032.clean.pdb:A:D:B:E	nsdb-000003.clean.pdb:D:A:E:B	0.9787	0.9826	1.33	0.522	0.524	0.529	1988	1980	1962
nsdb-000033.clean.pdb:A:D:B:E	nsdb-000003.clean.pdb:D:A:E:B	0.9816	0.9797	1.20	0.551	0.549	0.557	1976	1980	1954
nsdb-000034.clean.pdb:D:A:E:B	nsdb-000003.clean.pdb:D:A:E:B	0.9227	0.9245	1.75	0.394	0.394	0.421	1984	1980	1856
nsdb-000035.clean.pdb:D:A:E:B	nsdb-000003.clean.pdb:A:D:B:E	0.9927	0.9917	0.95	0.684	0.683	0.686	1978	1980	1972
nsdb-000036.clean.pdb:D:A:E:B	nsdb-000003.clean.pdb:A:D:B:E	0.9183	0.9238	1.73	0.379	0.381	0.407	1992	1980	1854
nsdb-000037.clean.pdb:A:D:B:E	nsdb-000003.clean.pdb:D:A:E:B	0.9129	0.9238	1.79	0.363	0.368	0.392	2004	1980	1856
nsdb-000038.clean.pdb:A:D:E:B	nsdb-000003.clean.pdb:A:D:E:B	0.9673	0.8749	2.22	0.390	0.353	0.394	1788	1980	1772
nsdb-000039.clean.pdb:D:A:E:B	nsdb-000003.clean.pdb:D:A:E:B	0.9932	0.9882	0.99	0.661	0.658	0.662	1970	1980	1966
nsdb-000040.clean.pdb:A:D:B:E	nsdb-000003.clean.pdb:A:D:B:E	0.9124	0.9242	1.82	0.375	0.380	0.405	2006	1980	1858
nsdb-000041.clean.pdb:D:A:B:E	nsdb-000003.clean.pdb:A:D:E:B	0.9129	0.9238	1.84	0.370	0.375	0.399	2004	1980	1858
nsdb-000042.clean.pdb:D:A:B:E	nsdb-000003.clean.pdb:A:D:E:B	0.9869	0.9889	1.33	0.647	0.648	0.650	1984	1980	1974
nsdb-000043.clean.pdb:D:A:B:E	nsdb-000003.clean.pdb:A:D:E:B	0.9947	0.9907	0.83	0.710	0.707	0.711	1972	1980	1968
nsdb-000044.clean.pdb:D:A:E:B	nsdb-000003.clean.pdb:D:A:E:B	0.9115	0.9215	1.92	0.377	0.381	0.406	2002	1980	1856
nsdb-000045.clean.pdb:D:A:B:E	nsdb-000003.clean.pdb:A:D:E:B	0.9860	0.9851	1.17	0.636	0.635	0.641	1978	1980	1962
nsdb-000046.clean.pdb:A:D:B:E	nsdb-000003.clean.pdb:D:A:E:B	0.9919	0.9869	1.12	0.650	0.646	0.651	1970	1980	1966
nsdb-000047.clean.pdb:A:D:E:B	nsdb-000003.clean.pdb:A:D:E:B	0.9835	0.9825	1.26	0.539	0.538	0.544	1978	1980	1960
nsdb-000048.clean.pdb:D:A:E:B	nsdb-000003.clean.pdb:D:A:E:B	0.9835	0.9805	1.03	0.536	0.534	0.542	1974	1980	1952
nsdb-000049.clean.pdb:D:A:B:E	nsdb-000003.clean.pdb:A:D:E:B	0.9862	0.9832	1.09	0.585	0.583	0.589	1974	1980	1958
nsdb-000050.clean.pdb:A:D:B:E	nsdb-000003.clean.pdb:D:A:E:B	0.9897	0.9778	1.19	0.544	0.537	0.546	1956	1980	1950
nsdb-000051.clean.pdb:A:D:B:E	nsdb-000003.clean.pdb:A:D:B:E	0.9911	0.9861	1.06	0.617	0.614	0.619	1970	1980	1964
nsdb-000052.clean.pdb:A:D:E:B	nsdb-000003.clean.pdb:A:D:E:B	0.9902	0.9782	1.06	0.537	0.530	0.539	1956	1980	1948
nsdb-000053.clean.pdb:A:D:B:E	nsdb-000003.clean.pdb:D:A:E:B	0.9869	0.9869	1.28	0.606	0.606	0.609	1980	1980	1970
nsdb-000054.clean.pdb:D:A:E:B	nsdb-000003.clean.pdb:A:D:B:E	0.9820	0.9780	1.09	0.561	0.559	0.568	1972	1980	1948
nsdb-000055.clean.pdb:A:D:B:E	nsdb-000003.clean.pdb:D:A:E:B	0.9829	0.9849	0.99	0.629	0.630	0.637	1984	1980	1960
nsdb-000056.clean.pdb:A:D:B:E	nsdb-000003.clean.pdb:D:A:E:B	0.9799	0.9882	1.06	0.636	0.641	0.646	1997	1980	1967
nsdb-000057.clean.pdb:D:A:B:E	nsdb-000003.clean.pdb:D:A:B:E	0.9904	0.9815	1.14	0.546	0.541	0.548	1962	1980	1956
nsdb-000058.clean.pdb:A:D:B:E	nsdb-000003.clean.pdb:A:D:B:E	0.9118	0.9255	1.81	0.372	0.378	0.402	2010	1980	1860
nsdb-000059.clean.pdb:A:D:B:E	nsdb-000003.clean.pdb:A:D:B:E	0.9781	0.8780	1.84	0.374	0.335	0.376	1775	1980	1767
nsdb-000060.clean.pdb:A:D:B:E	nsdb-000003.clean.pdb:D:A:E:B	0.9910	0.9760	1.08	0.508	0.500	0.509	1950	1980	1944
nsdb-000061.clean.pdb:A:D:B:E	nsdb-000003.clean.pdb:D:A:E:B	0.9711	0.8864	1.98	0.373	0.340	0.377	1805	1980	1789
nsdb-000062.clean.pdb:D:A:B:E	nsdb-000003.clean.pdb:D:A:B:E	0.9124	0.9234	1.81	0.366	0.371	0.395	2004	1980	1856
nsdb-000063.clean.pdb:A:D:B:E	nsdb-000003.clean.pdb:D:A:E:B	0.9805	0.9830	1.27	0.627	0.628	0.634	1985	1980	1961
nsdb-000064.clean.pdb:A:D:B:E	nsdb-000003.clean.pdb:A:D:B:E	0.9887	0.9847	0.91	0.631	0.628	0.635	1972	1980	1958
nsdb-000065.clean.pdb:A:D:B:E	nsdb-000003.clean.pdb:A:D:B:E	0.9444	0.9190	2.07	0.371	0.361	0.385	1926	1980	1856
nsdb-000066.clean.pdb:D:A:E:B	nsdb-000003.clean.pdb:D:A:E:B	0.9903	0.9754	1.13	0.547	0.538	0.548	1950	1980	1944
nsdb-000067.clean.pdb:D:A:B:E	nsdb-000003.clean.pdb:D:A:B:E	0.9902	0.9842	1.14	0.631	0.627	0.633	1968	1980	1962
nsdb-000068.clean.pdb:A:D:E:B	nsdb-000003.clean.pdb:A:D:E:B	0.9127	0.9255	1.80	0.355	0.360	0.383	2008	1980	1860
nsdb-000069.clean.pdb:A:D:E:B	nsdb-000003.clean.pdb:D:A:B:E	0.9907	0.9797	1.01	0.549	0.542	0.551	1958	1980	1950
nsdb-000070.clean.pdb:D:A:B:E	nsdb-000003.clean.pdb:A:D:E:B	0.9181	0.9254	1.75	0.389	0.392	0.418	1996	1980	1858
nsdb-000071.clean.pdb:D:A:B:E	nsdb-000003.clean.pdb:D:A:B:E	0.9206	0.9196	1.72	0.390	0.390	0.418	1978	1980	1846
nsdb-000072.clean.pdb:A:D:E:B	nsdb-000003.clean.pdb:A:D:E:B	0.9820	0.9780	1.09	0.561	0.559	0.568	1972	1980	1948
nsdb-000073.clean.pdb:A:D:E:B	nsdb-000003.clean.pdb:A:D:E:B	0.9523	0.8972	1.95	0.370	0.348	0.382	1864	1980	1808
nsdb-000074.clean.pdb:D:A:E:B	nsdb-000003.clean.pdb:A:D:B:E	0.9906	0.9757	1.11	0.562	0.554	0.564	1950	1980	1944
nsdb-000075.clean.pdb:A:D:B:E	nsdb-000003.clean.pdb:D:A:E:B	0.9801	0.9777	1.33	0.511	0.510	0.517	1975	1980	1953
nsdb-000076.clean.pdb:A:D:E:B	nsdb-000003.clean.pdb:D:A:B:E	0.9920	0.9890	1.01	0.638	0.636	0.640	1974	1980	1968
nsdb-000077.clean.pdb:A:D:E:B	nsdb-000003.clean.pdb:A:D:E:B	1.0000	1.0000	0.00	1.000	1.000	1.000	1980	1980	1980
nsdb-000078.clean.pdb:A:D:E:B	nsdb-000003.clean.pdb:A:D:E:B	0.9926	0.9896	1.06	0.656	0.654	0.657	1974	1980	1970
nsdb-000079.clean.pdb:A:D:B:E	nsdb-000003.clean.pdb:D:A:E:B	0.9940	0.9940	0.92	0.701	0.701	0.702	1980	1980	1976
nsdb-000080.clean.pdb:A:D:B:E	nsdb-000003.clean.pdb:D:A:E:B	0.9924	0.9874	0.95	0.637	0.633	0.638	1970	1980	1964
nsdb-000081.clean.pdb:D:A:E:B	nsdb-000003.clean.pdb:D:A:E:B	0.9120	0.9193	2.01	0.374	0.377	0.402	1996	1980	1854
nsdb-000082.clean.pdb:D:A:B:E	nsdb-000003.clean.pdb:D:A:B:E	0.9161	0.9206	2.02	0.377	0.379	0.404	1990	1980	1856
nsdb-000083.clean.pdb:A:D:E:B	nsdb-000003.clean.pdb:D:A:B:E	0.9382	0.8907	2.37	0.351	0.333	0.365	1878	1980	1810
nsdb-000084.clean.pdb:D:A:E:B	nsdb-000003.clean.pdb:A:D:B:E	0.9876	0.9896	0.91	0.644	0.645	0.649	1984	1980	1968
nsdb-000085.clean.pdb:D:A:B:E	nsdb-000003.clean.pdb:A:D:E:B	0.9115	0.9233	1.84	0.378	0.383	0.408	2006	1980	1856
nsdb-000086.clean.pdb:D:A:B:E	nsdb-000003.clean.pdb:A:D:E:B	0.9906	0.9886	0.95	0.669	0.668	0.672	1976	1980	1966
nsdb-000087.clean.pdb:A:D:B:E	nsdb-000003.clean.pdb:D:A:E:B	0.9116	0.9262	1.76	0.364	0.370	0.394	2012	1980	1860
nsdb-000088.clean.pdb:A:D:E:B	nsdb-000003.clean.pdb:A:D:E:B	0.9931	0.9901	0.74	0.673	0.671	0.675	1974	1980	1966
nsdb-000089.clean.pdb:D:A:B:E	nsdb-000003.clean.pdb:D:A:B:E	0.9875	0.9765	1.21	0.552	0.545	0.554	1958	1980	1948
nsdb-000090.clean.pdb:D:A:E:B	nsdb-000003.clean.pdb:A:D:B:E	0.9820	0.9780	1.09	0.561	0.559	0.568	1972	1980	1948
nsdb-000091.clean.pdb:A:D:B:E	nsdb-000003.clean.pdb:D:A:E:B	0.9328	0.9216	1.79	0.355	0.351	0.375	1956	1980	1852
nsdb-000092.clean.pdb:D:A:E:B	nsdb-000003.clean.pdb:A:D:B:E	0.9433	0.8871	2.37	0.359	0.337	0.371	1860	1980	1802
nsdb-000093.clean.pdb:A:D:B:E	nsdb-000003.clean.pdb:A:D:B:E	0.9925	0.9855	1.15	0.600	0.596	0.601	1966	1980	1964
nsdb-000094.clean.pdb:D:A:B:E	nsdb-000003.clean.pdb:D:A:B:E	0.9888	0.9749	1.18	0.531	0.523	0.533	1952	1980	1944
nsdb-000095.clean.pdb:A:D:B:E	nsdb-000003.clean.pdb:D:A:E:B	0.9183	0.9211	1.76	0.378	0.379	0.405	1986	1980	1850
nsdb-000096.clean.pdb:D:A:B:E	nsdb-000003.clean.pdb:D:A:B:E	0.9928	0.9883	0.93	0.681	0.678	0.683	1971	1980	1965
nsdb-000097.clean.pdb:A:D:E:B	nsdb-000003.clean.pdb:A:D:E:B	0.9107	0.9225	1.86	0.376	0.381	0.406	2006	1980	1856
nsdb-000098.clean.pdb:A:D:E:B	nsdb-000003.clean.pdb:D:A:B:E	0.9910	0.9905	1.19	0.660	0.660	0.662	1979	1980	1973
nsdb-000099.clean.pdb:D:A:E:B	nsdb-000003.clean.pdb:D:A:E:B	0.9136	0.9227	1.92	0.365	0.369	0.393	2000	1980	1858
nsdb-000100.clean.pdb:D:A:E:B	nsdb-000003.clean.pdb:A:D:B:E	0.9216	0.9235	1.82	0.392	0.393	0.419	1984	1980	1856
nsdb-000101.clean.pdb:D:A:B:E	nsdb-000003.clean.pdb:D:A:B:E	0.9199	0.9209	1.77	0.392	0.392	0.419	1982	1980	1850
nsdb-000102.clean.pdb:A:D:B:E	nsdb-000003.clean.pdb:D:A:E:B	0.9860	0.9732	1.41	0.512	0.505	0.514	1954	1980	1946
nsdb-000103.clean.pdb:A:D:B:E	nsdb-000003.clean.pdb:A:D:B:E	0.9156	0.9229	1.79	0.353	0.356	0.380	1996	1980	1854
nsdb-000104.clean.pdb:A:D:B:E	nsdb-000003.clean.pdb:D:A:E:B	0.9908	0.9819	1.00	0.595	0.590	0.598	1962	1980	1954
nsdb-000105.clean.pdb:A:D:B:E	nsdb-000003.clean.pdb:D:A:E:B	0.9896	0.9856	0.81	0.678	0.676	0.683	1972	1980	1958
nsdb-000106.clean.pdb:D:A:E:B	nsdb-000003.clean.pdb:A:D:B:E	0.9861	0.9712	1.33	0.529	0.521	0.532	1950	1980	1940
nsdb-000107.clean.pdb:D:A:E:B	nsdb-000003.clean.pdb:A:D:B:E	0.9132	0.9260	1.78	0.367	0.372	0.396	2008	1980	1860
nsdb-000108.clean.pdb:D:A:B:E	nsdb-000003.clean.pdb:A:D:E:B	0.9860	0.9851	1.17	0.636	0.635	0.641	1978	1980	1962
nsdb-000109.clean.pdb:A:D:B:E	nsdb-000003.clean.pdb:D:A:E:B	0.9903	0.9744	1.13	0.521	0.512	0.522	1948	1980	1942
nsdb-000110.clean.pdb:A:D:B:E	nsdb-000003.clean.pdb:D:A:E:B	0.9941	0.9771	0.97	0.552	0.542	0.552	1946	1980	1944
nsdb-000111.clean.pdb:A:D:B:E	nsdb-000003.clean.pdb:D:A:E:B	0.9904	0.9894	1.05	0.586	0.586	0.589	1978	1980	1970
nsdb-000112.clean.pdb:A:D:B:E	nsdb-000003.clean.pdb:A:D:B:E	0.9464	0.8918	2.24	0.365	0.343	0.377	1864	1980	1806
nsdb-000113.clean.pdb:A:D:B:E	nsdb-000003.clean.pdb:A:D:B:E	0.9837	0.9807	1.01	0.541	0.539	0.547	1974	1980	1952
nsdb-000114.clean.pdb:D:A:B:E	nsdb-000003.clean.pdb:D:A:B:E	0.9199	0.9227	1.66	0.383	0.384	0.411	1986	1980	1850
nsdb-000115.clean.pdb:A:D:B:E	nsdb-000003.clean.pdb:A:D:B:E	0.9912	0.9892	0.88	0.651	0.649	0.654	1976	1980	1966
nsdb-000116.clean.pdb:A:D:E:B	nsdb-000003.clean.pdb:D:A:B:E	0.9118	0.9227	1.85	0.365	0.370	0.394	2004	1980	1856
nsdb-000117.clean.pdb:D:A:E:B	nsdb-000003.clean.pdb:A:D:B:E	0.9904	0.9849	1.04	0.633	0.629	0.635	1969	1980	1961
nsdb-000118.clean.pdb:D:A:E:B	nsdb-000003.clean.pdb:D:A:E:B	0.9115	0.9215	1.92	0.370	0.374	0.399	2002	1980	1856
nsdb-000119.clean.pdb:A:D:B:E	nsdb-000003.clean.pdb:A:D:B:E	0.9516	0.8993	1.87	0.348	0.328	0.359	1870	1980	1810
nsdb-000120.clean.pdb:A:D:B:E	nsdb-000003.clean.pdb:A:D:B:E	0.9821	0.9900	1.21	0.593	0.598	0.600	1996	1980	1974
nsdb-000121.clean.pdb:D:A:E:B	nsdb-000003.clean.pdb:A:D:B:E	0.9115	0.9224	1.87	0.368	0.373	0.398	2004	1980	1856
nsdb-000122.clean.pdb:A:D:B:E	nsdb-000003.clean.pdb:D:A:E:B	0.9111	0.9239	1.78	0.366	0.371	0.395	2008	1980	1856
nsdb-000123.clean.pdb:D:A:B:E	nsdb-000003.clean.pdb:D:A:B:E	0.9912	0.9897	0.98	0.647	0.646	0.650	1977	1980	1969
nsdb-000124.clean.pdb:A:D:B:E	nsdb-000003.clean.pdb:A:D:B:E	0.9914	0.9854	1.17	0.606	0.602	0.607	1968	1980	1964
nsdb-000125.clean.pdb:A:D:B:E	nsdb-000003.clean.pdb:A:D:B:E	0.9875	0.9895	1.28	0.654	0.656	0.658	1984	1980	1974
nsdb-000126.clean.pdb:D:A:B:E	nsdb-000003.clean.pdb:A:D:E:B	0.9527	0.8733	2.54	0.385	0.353	0.393	1812	1980	1778
nsdb-000127.clean.pdb:A:D:E:B	nsdb-000003.clean.pdb:A:D:E:B	0.9241	0.9195	1.81	0.388	0.386	0.413	1970	1980	1848
nsdb-000128.clean.pdb:D:A:B:E	nsdb-000003.clean.pdb:A:D:E:B	0.9165	0.9248	1.79	0.364	0.368	0.392	1998	1980	1858
nsdb-000129.clean.pdb:D:A:B:E	nsdb-000003.clean.pdb:A:D:E:B	0.9457	0.9211	1.75	0.387	0.377	0.403	1928	1980	1850
nsdb-000130.clean.pdb:D:A:B:E	nsdb-000003.clean.pdb:A:D:E:B	0.9130	0.9249	1.78	0.360	0.365	0.389	2006	1980	1858
nsdb-000131.clean.pdb:D:A:E:B	nsdb-000003.clean.pdb:A:D:B:E	0.9500	0.9215	1.80	0.383	0.372	0.397	1920	1980	1852
nsdb-000132.clean.pdb:A:D:E:B	nsdb-000003.clean.pdb:A:D:E:B	0.9544	0.8896	1.97	0.351	0.327	0.361	1844	1980	1794
nsdb-000133.clean.pdb:A:D:B:E	nsdb-000003.clean.pdb:A:D:B:E	0.9537	0.8985	2.10	0.345	0.325	0.355	1864	1980	1813
nsdb-000134.clean.pdb:A:D:E:B	nsdb-000003.clean.pdb:A:D:E:B	0.9926	0.9896	1.06	0.656	0.654	0.657	1974	1980	1970
nsdb-000135.clean.pdb:A:D:E:B	nsdb-000003.clean.pdb:D:A:B:E	0.9852	0.9872	1.20	0.605	0.606	0.610	1984	1980	1968
nsdb-000136.clean.pdb:A:D:E:B	nsdb-000003.clean.pdb:D:A:B:E	0.9539	0.8968	2.00	0.344	0.323	0.354	1860	1980	1808
nsdb-000137.clean.pdb:D:A:E:B	nsdb-000003.clean.pdb:D:A:E:B	0.9186	0.9195	1.98	0.375	0.376	0.401	1982	1980	1854
nsdb-000138.clean.pdb:A:D:B:E	nsdb-000003.clean.pdb:A:D:B:E	0.9957	0.9922	0.66	0.691	0.688	0.692	1973	1980	1969
nsdb-000139.clean.pdb:A:D:B:E	nsdb-000003.clean.pdb:D:A:E:B	0.9924	0.9874	0.95	0.637	0.633	0.638	1970	1980	1964
nsdb-000140.clean.pdb:D:A:B:E	nsdb-000003.clean.pdb:A:D:E:B	0.9931	0.9881	0.87	0.652	0.648	0.654	1970	1980	1964
nsdb-000141.clean.pdb:A:D:B:E	nsdb-000003.clean.pdb:D:A:E:B	0.9888	0.9779	1.18	0.543	0.537	0.546	1958	1980	1950
nsdb-000142.clean.pdb:D:A:E:B	nsdb-000003.clean.pdb:D:A:E:B	0.9877	0.9748	1.36	0.545	0.537	0.546	1954	1980	1948
nsdb-000143.clean.pdb:D:A:B:E	nsdb-000003.clean.pdb:D:A:B:E	0.9904	0.9814	1.13	0.538	0.533	0.540	1962	1980	1956
nsdb-000144.clean.pdb:A:D:E:B	nsdb-000003.clean.pdb:A:D:E:B	0.9115	0.9252	1.71	0.380	0.386	0.412	2010	1980	1856
nsdb-000145.clean.pdb:D:A:B:E	nsdb-000003.clean.pdb:A:D:E:B	0.9896	0.9806	1.12	0.551	0.546	0.553	1962	1980	1954
nsdb-000146.clean.pdb:A:D:E:B	nsdb-000003.clean.pdb:D:A:B:E	0.9935	0.9885	0.96	0.658	0.655	0.659	1970	1980	1966
nsdb-000147.clean.pdb:A:D:B:E	nsdb-000003.clean.pdb:A:D:B:E	0.9111	0.9247	1.84	0.376	0.382	0.406	2010	1980	1860
nsdb-000148.clean.pdb:A:D:B:E	nsdb-000003.clean.pdb:D:A:E:B	0.9850	0.9751	1.43	0.534	0.528	0.536	1960	1980	1950
nsdb-000149.clean.pdb:A:D:E:B	nsdb-000003.clean.pdb:D:A:B:E	0.9859	0.9740	1.37	0.532	0.525	0.534	1956	1980	1946
nsdb-000150.clean.pdb:A:D:E:B	nsdb-000003.clean.pdb:A:D:E:B	0.9312	0.9275	1.80	0.357	0.356	0.378	1972	1980	1864
nsdb-000151.clean.pdb:D:A:B:E	nsdb-000003.clean.pdb:D:A:B:E	0.9143	0.9244	1.81	0.366	0.370	0.394	2002	1980	1858
nsdb-000152.clean.pdb:D:A:B:E	nsdb-000003.clean.pdb:D:A:B:E	0.9910	0.9900	1.12	0.660	0.660	0.662	1978	1980	1972
nsdb-000153.clean.pdb:A:D:B:E	nsdb-000003.clean.pdb:D:A:E:B	0.9129	0.9248	1.79	0.362	0.367	0.391	2006	1980	1858
nsdb-000154.clean.pdb:A:D:B:E	nsdb-000003.clean.pdb:D:A:E:B	0.9901	0.9920	1.00	0.645	0.646	0.648	1984	1980	1974
nsdb-000155.clean.pdb:D:A:B:E	nsdb-000003.clean.pdb:A:D:E:B	0.9881	0.9881	1.21	0.649	0.649	0.653	1980	1980	1970
nsdb-000156.clean.pdb:D:A:E:B	nsdb-000003.clean.pdb:D:A:E:B	0.9281	0.9202	1.84	0.385	0.382	0.409	1963	1980	1850
nsdb-000157.clean.pdb:A:D:B:E	nsdb-000003.clean.pdb:D:A:E:B	0.9144	0.9235	1.75	0.381	0.385	0.411	2000	1980	1854
nsdb-000158.clean.pdb:D:A:E:B	nsdb-000003.clean.pdb:D:A:E:B	0.9199	0.9180	1.82	0.397	0.396	0.425	1976	1980	1846
nsdb-000159.clean.pdb:A:D:B:E	nsdb-000003.clean.pdb:D:A:E:B	0.9112	0.9249	1.73	0.390	0.396	0.422	2010	1980	1856
nsdb-000160.clean.pdb:D:A:B:E	nsdb-000003.clean.pdb:A:D:E:B	0.9132	0.9251	1.72	0.381	0.386	0.412	2006	1980	1856
nsdb-000161.clean.pdb:A:D:B:E	nsdb-000003.clean.pdb:D:A:E:B	0.9899	0.9879	0.92	0.645	0.643	0.649	1976	1980	1964
nsdb-000162.clean.pdb:A:D:B:E	nsdb-000003.clean.pdb:D:A:E:B	0.9948	0.9918	0.81	0.702	0.700	0.704	1974	1980	1970
nsdb-000163.clean.pdb:D:A:B:E	nsdb-000003.clean.pdb:A:D:E:B	0.9912	0.9743	1.14	0.513	0.504	0.514	1946	1980	1942
nsdb-000164.clean.pdb:A:D:B:E	nsdb-000003.clean.pdb:D:A:E:B	0.9291	0.9189	1.97	0.384	0.380	0.406	1958	1980	1850
nsdb-000165.clean.pdb:A:D:E:B	nsdb-000003.clean.pdb:D:A:B:E	0.9127	0.9237	1.86	0.362	0.367	0.391	2004	1980	1858
nsdb-000166.clean.pdb:D:A:B:E	nsdb-000003.clean.pdb:A:D:E:B	0.9860	0.9851	1.17	0.636	0.635	0.641	1978	1980	1962
nsdb-000167.clean.pdb:A:D:B:E	nsdb-000003.clean.pdb:A:D:B:E	0.9868	0.9764	1.28	0.495	0.489	0.497	1959	1980	1949
nsdb-000168.clean.pdb:A:D:B:E	nsdb-000003.clean.pdb:D:A:E:B	0.9813	0.9695	1.77	0.488	0.482	0.489	1956	1980	1950
nsdb-000169.clean.pdb:A:D:B:E	nsdb-000003.clean.pdb:D:A:E:B	0.9913	0.9833	1.06	0.537	0.532	0.538	1964	1980	1958
nsdb-000170.clean.pdb:D:A:E:B	nsdb-000003.clean.pdb:D:A:E:B	0.9880	0.9771	1.27	0.560	0.554	0.562	1958	1980	1950
nsdb-000171.clean.pdb:D:A:E:B	nsdb-000003.clean.pdb:D:A:E:B	0.9825	0.9805	1.13	0.533	0.532	0.539	1976	1980	1954
nsdb-000172.clean.pdb:A:D:E:B	nsdb-000003.clean.pdb:A:D:E:B	0.9481	0.9188	1.90	0.387	0.375	0.401	1918	1980	1850
nsdb-000173.clean.pdb:D:A:B:E	nsdb-000003.clean.pdb:D:A:B:E	0.9887	0.9748	1.26	0.511	0.504	0.512	1952	1980	1946
nsdb-000174.clean.pdb:A:D:B:E	nsdb-000003.clean.pdb:D:A:E:B	0.9138	0.9220	1.91	0.379	0.383	0.408	1998	1980	1856
nsdb-000175.clean.pdb:A:D:B:E	nsdb-000003.clean.pdb:D:A:E:B	0.9889	0.9769	1.20	0.600	0.593	0.603	1956	1980	1948
nsdb-000176.clean.pdb:D:A:E:B	nsdb-000003.clean.pdb:D:A:E:B	0.9146	0.9238	1.79	0.365	0.369	0.393	2000	1980	1856
nsdb-000177.clean.pdb:A:D:E:B	nsdb-000003.clean.pdb:A:D:E:B	0.9365	0.8892	2.44	0.371	0.352	0.385	1878	1980	1810
nsdb-000178.clean.pdb:A:D:B:E	nsdb-000003.clean.pdb:A:D:B:E	0.9385	0.8892	2.44	0.378	0.358	0.392	1874	1980	1810
nsdb-000179.clean.pdb:D:A:B:E	nsdb-000003.clean.pdb:A:D:E:B	0.9966	0.9916	0.68	0.723	0.719	0.724	1970	1980	1968
nsdb-000180.clean.pdb:A:D:E:B	nsdb-000003.clean.pdb:A:D:E:B	0.9925	0.9875	0.85	0.674	0.671	0.677	1970	1980	1962
nsdb-000181.clean.pdb:D:A:B:E	nsdb-000003.clean.pdb:A:D:E:B	0.9899	0.9789	1.09	0.541	0.535	0.544	1958	1980	1950
nsdb-000182.clean.pdb:A:D:B:E	nsdb-000003.clean.pdb:A:D:B:E	0.9925	0.9715	1.13	0.527	0.516	0.528	1938	1980	1936
nsdb-000183.clean.pdb:A:D:B:E	nsdb-000003.clean.pdb:D:A:E:B	0.9800	0.9800	1.27	0.516	0.516	0.522	1980	1980	1956
nsdb-000184.clean.pdb:D:A:B:E	nsdb-000003.clean.pdb:A:D:E:B	0.9468	0.8921	2.20	0.359	0.338	0.371	1864	1980	1806
nsdb-000185.clean.pdb:A:D:E:B	nsdb-000003.clean.pdb:D:A:B:E	0.9292	0.9232	1.71	0.395	0.392	0.419	1967	1980	1852
nsdb-000186.clean.pdb:D:A:B:E	nsdb-000003.clean.pdb:A:D:E:B	0.9882	0.9922	0.96	0.631	0.633	0.635	1988	1980	1974
nsdb-000187.clean.pdb:D:A:B:E	nsdb-000003.clean.pdb:A:D:E:B	0.9480	0.9187	1.91	0.383	0.371	0.397	1918	1980	1850
nsdb-000188.clean.pdb:A:D:E:B	nsdb-000003.clean.pdb:D:A:B:E	0.9915	0.9865	1.08	0.601	0.598	0.603	1970	1980	1964
nsdb-000189.clean.pdb:D:A:E:B	nsdb-000003.clean.pdb:A:D:B:E	0.9301	0.9226	1.74	0.371	0.368	0.393	1964	1980	1852
nsdb-000190.clean.pdb:A:D:E:B	nsdb-000003.clean.pdb:D:A:B:E	0.9119	0.9228	1.84	0.373	0.378	0.403	2004	1980	1856
nsdb-000191.clean.pdb:D:A:B:E	nsdb-000003.clean.pdb:A:D:E:B	0.9826	0.9787	1.58	0.461	0.460	0.464	1972	1980	1962
nsdb-000192.clean.pdb:D:A:E:B	nsdb-000003.clean.pdb:D:A:E:B	0.9295	0.9211	1.85	0.387	0.384	0.410	1962	1980	1852
nsdb-000193.clean.pdb:D:A:E:B	nsdb-000003.clean.pdb:A:D:B:E	0.9354	0.9232	2.04	0.373	0.368	0.391	1954	1980	1862
nsdb-000194.clean.pdb:A:D:E:B	nsdb-000003.clean.pdb:A:D:E:B	0.9173	0.9191	1.94	0.384	0.385	0.411	1984	1980	1852
nsdb-000195.clean.pdb:D:A:B:E	nsdb-000003.clean.pdb:A:D:E:B	0.9350	0.9182	2.02	0.385	0.378	0.405	1944	1980	1850
nsdb-000196.clean.pdb:A:D:B:E	nsdb-000003.clean.pdb:D:A:E:B	0.9805	0.9830	1.27	0.627	0.628	0.634	1985	1980	1961
nsdb-000197.clean.pdb:D:A:E:B	nsdb-000003.clean.pdb:D:A:E:B	0.9891	0.9752	1.23	0.534	0.526	0.535	1952	1980	1946
nsdb-000198.clean.pdb:D:A:B:E	nsdb-000003.clean.pdb:A:D:E:B	0.9865	0.9776	1.31	0.499	0.495	0.502	1962	1980	1952
nsdb-000199.clean.pdb:D:A:E:B	nsdb-000003.clean.pdb:A:D:B:E	0.9146	0.9229	1.78	0.364	0.368	0.393	1998	1980	1854
nsdb-000200.clean.pdb:A:D:B:E	nsdb-000003.clean.pdb:A:D:B:E	0.9514	0.8959	1.94	0.349	0.329	0.361	1863	1980	1805
nsdb-000201.clean.pdb:D:A:B:E	nsdb-000003.clean.pdb:D:A:B:E	0.9161	0.9244	1.77	0.372	0.376	0.401	1998	1980	1856
nsdb-000202.clean.pdb:D:A:E:B	nsdb-000003.clean.pdb:A:D:B:E	0.9837	0.9847	1.46	0.585	0.585	0.588	1982	1980	1970
nsdb-000203.clean.pdb:A:D:B:E	nsdb-000003.clean.pdb:A:D:B:E	0.9124	0.9247	1.83	0.372	0.377	0.401	2007	1980	1859
nsdb-000204.clean.pdb:A:D:E:B	nsdb-000003.clean.pdb:D:A:B:E	0.9191	0.9247	1.67	0.380	0.382	0.408	1992	1980	1854
nsdb-000205.clean.pdb:A:D:B:E	nsdb-000003.clean.pdb:D:A:E:B	0.9866	0.9807	1.30	0.529	0.526	0.532	1968	1980	1958
nsdb-000206.clean.pdb:A:D:E:B	nsdb-000003.clean.pdb:D:A:B:E	0.9119	0.9237	1.82	0.377	0.382	0.407	2006	1980	1856
nsdb-000207.clean.pdb:A:D:B:E	nsdb-000003.clean.pdb:D:A:E:B	0.9926	0.9906	0.81	0.676	0.675	0.679	1976	1980	1968
nsdb-000208.clean.pdb:D:A:E:B	nsdb-000003.clean.pdb:A:D:B:E	0.9922	0.9892	0.89	0.695	0.693	0.698	1974	1980	1966
nsdb-000209.clean.pdb:D:A:E:B	nsdb-000003.clean.pdb:A:D:B:E	0.9460	0.8914	2.28	0.359	0.338	0.371	1864	1980	1806
nsdb-000210.clean.pdb:A:D:E:B	nsdb-000003.clean.pdb:D:A:B:E	0.9789	0.9760	1.27	0.504	0.503	0.511	1974	1980	1948
nsdb-000211.clean.pdb:A:D:E:B	nsdb-000003.clean.pdb:A:D:E:B	0.9943	0.9883	0.84	0.643	0.639	0.645	1968	1980	1964
nsdb-000212.clean.pdb:A:D:B:E	nsdb-000003.clean.pdb:A:D:B:E	0.9144	0.9244	1.76	0.365	0.369	0.393	2002	1980	1856
nsdb-000213.clean.pdb:A:D:B:E	nsdb-000003.clean.pdb:A:D:B:E	0.9895	0.9806	1.03	0.598	0.593	0.601	1962	1980	1952
nsdb-000214.clean.pdb:A:D:B:E	nsdb-000003.clean.pdb:A:D:B:E	0.9856	0.9856	1.14	0.590	0.590	0.595	1980	1980	1964
nsdb-000215.clean.pdb:A:D:E:B	nsdb-000003.clean.pdb:D:A:B:E	0.9117	0.9254	1.74	0.366	0.372	0.396	2010	1980	1858
nsdb-000216.clean.pdb:D:A:B:E	nsdb-000003.clean.pdb:A:D:E:B	0.9108	0.9249	1.82	0.363	0.369	0.393	2011	1980	1859
nsdb-000217.clean.pdb:A:D:B:E	nsdb-000003.clean.pdb:D:A:E:B	0.9869	0.9869	1.28	0.606	0.606	0.609	1980	1980	1970
nsdb-000218.clean.pdb:D:A:B:E	nsdb-000003.clean.pdb:A:D:E:B	0.9938	0.9868	0.77	0.650	0.645	0.652	1966	1980	1960
nsdb-000219.clean.pdb:D:A:E:B	nsdb-000003.clean.pdb:A:D:B:E	0.9813	0.9754	1.24	0.510	0.507	0.516	1968	1980	1946
nsdb-000220.clean.pdb:A:D:E:B	nsdb-000003.clean.pdb:A:D:E:B	1.0000	1.0000	0.00	1.000	1.000	1.000	1980	1980	1980
nsdb-000221.clean.pdb:A:D:B:E	nsdb-000003.clean.pdb:D:A:E:B	0.9533	0.8748	2.52	0.385	0.353	0.392	1814	1980	1780
nsdb-000222.clean.pdb:D:A:E:B	nsdb-000003.clean.pdb:A:D:B:E	0.9232	0.9223	1.76	0.383	0.383	0.409	1978	1980	1852
nsdb-000223.clean.pdb:A:D:E:B	nsdb-000003.clean.pdb:D:A:B:E	0.9286	0.9146	1.82	0.403	0.397	0.428	1950	1980	1838
nsdb-000224.clean.pdb:A:D:E:B	nsdb-000003.clean.pdb:D:A:B:E	0.9871	0.9792	1.44	0.475	0.471	0.476	1964	1980	1958
nsdb-000225.clean.pdb:D:A:E:B	nsdb-000003.clean.pdb:D:A:E:B	0.9933	0.9903	0.85	0.666	0.664	0.668	1974	1980	1968
nsdb-000226.clean.pdb:D:A:B:E	nsdb-000003.clean.pdb:A:D:E:B	0.9291	0.9198	1.95	0.373	0.370	0.395	1960	1980	1852
nsdb-000227.clean.pdb:D:A:E:B	nsdb-000003.clean.pdb:A:D:B:E	0.9831	0.9782	1.07	0.550	0.547	0.556	1970	1980	1948
nsdb-000228.clean.pdb:D:A:E:B	nsdb-000003.clean.pdb:A:D:B:E	0.9905	0.9845	1.11	0.635	0.631	0.637	1968	1980	1962
nsdb-000229.clean.pdb:A:D:B:E	nsdb-000003.clean.pdb:D:A:E:B	0.9925	0.9885	1.01	0.648	0.645	0.649	1972	1980	1967
nsdb-000230.clean.pdb:D:A:E:B	nsdb-000003.clean.pdb:A:D:B:E	0.9782	0.9792	1.34	0.510	0.510	0.516	1982	1980	1956
nsdb-000231.clean.pdb:A:D:E:B	nsdb-000003.clean.pdb:D:A:B:E	0.9917	0.9877	0.90	0.634	0.631	0.636	1972	1980	1964
nsdb-000232.clean.pdb:D:A:B:E	nsdb-000003.clean.pdb:A:D:E:B	0.9889	0.9770	1.08	0.535	0.528	0.538	1956	1980	1946
nsdb-000233.clean.pdb:A:D:E:B	nsdb-000003.clean.pdb:A:D:E:B	1.0000	1.0000	0.00	1.000	1.000	1.000	1980	1980	1980
nsdb-000234.clean.pdb:D:A:B:E	nsdb-000003.clean.pdb:D:A:B:E	0.9898	0.9848	0.90	0.678	0.675	0.682	1970	1980	1958
nsdb-000235.clean.pdb:A:D:B:E	nsdb-000003.clean.pdb:A:D:B:E	0.9823	0.9808	1.15	0.544	0.543	0.550	1977	1980	1955
nsdb-000236.clean.pdb:A:D:E:B	nsdb-000003.clean.pdb:A:D:E:B	1.0000	1.0000	0.00	1.000	1.000	1.000	1980	1980	1980
nsdb-000237.clean.pdb:D:A:E:B	nsdb-000003.clean.pdb:D:A:E:B	0.9106	0.9237	1.93	0.359	0.365	0.388	2009	1980	1861
nsdb-000238.clean.pdb:A:D:E:B	nsdb-000003.clean.pdb:D:A:B:E	0.9930	0.9910	0.77	0.668	0.667	0.671	1976	1980	1968
nsdb-000239.clean.pdb:D:A:E:B	nsdb-000003.clean.pdb:A:D:B:E	0.9241	0.9213	1.83	0.391	0.390	0.417	1974	1980	1852
nsdb-000240.clean.pdb:D:A:E:B	nsdb-000003.clean.pdb:A:D:B:E	0.9820	0.9692	1.45	0.465	0.459	0.469	1954	1980	1940
nsdb-000241.clean.pdb:D:A:B:E	nsdb-000003.clean.pdb:D:A:B:E	0.9852	0.9901	1.01	0.661	0.665	0.668	1990	1980	1970
nsdb-000242.clean.pdb:A:D:B:E	nsdb-000003.clean.pdb:D:A:E:B	0.9141	0.9223	1.84	0.361	0.365	0.389	1998	1980	1854
nsdb-000243.clean.pdb:A:D:B:E	nsdb-000003.clean.pdb:A:D:B:E	0.9947	0.9902	0.82	0.725	0.721	0.726	1971	1980	1967
nsdb-000244.clean.pdb:A:D:B:E	nsdb-000003.clean.pdb:A:D:B:E	0.9938	0.9848	1.13	0.609	0.603	0.609	1962	1980	1962
nsdb-000245.clean.pdb:A:D:B:E	nsdb-000003.clean.pdb:D:A:E:B	0.9880	0.9880	1.18	0.645	0.645	0.649	1980	1980	1970
nsdb-000246.clean.pdb:D:A:B:E	nsdb-000003.clean.pdb:D:A:B:E	0.9953	0.9867	0.72	0.666	0.661	0.668	1963	1980	1959
nsdb-000247.clean.pdb:A:D:E:B	nsdb-000003.clean.pdb:D:A:B:E	0.9197	0.9206	1.91	0.384	0.385	0.411	1982	1980	1854
nsdb-000248.clean.pdb:D:A:E:B	nsdb-000003.clean.pdb:D:A:E:B	0.9870	0.9761	1.28	0.532	0.526	0.535	1958	1980	1948
nsdb-000249.clean.pdb:D:A:B:E	nsdb-000003.clean.pdb:D:A:B:E	0.9901	0.9782	1.25	0.562	0.556	0.564	1956	1980	1952
nsdb-000250.clean.pdb:D:A:B:E	nsdb-000003.clean.pdb:D:A:B:E	0.9225	0.9216	1.87	0.381	0.381	0.407	1978	1980	1854
nsdb-000251.clean.pdb:A:D:B:E	nsdb-000003.clean.pdb:D:A:E:B	0.9810	0.9790	1.26	0.522	0.521	0.528	1976	1980	1954
nsdb-000252.clean.pdb:A:D:E:B	nsdb-000003.clean.pdb:D:A:B:E	0.9648	0.9186	1.97	0.397	0.378	0.404	1884	1980	1852
nsdb-000253.clean.pdb:D:A:B:E	nsdb-000003.clean.pdb:A:D:E:B	0.9923	0.9933	0.72	0.643	0.643	0.646	1982	1980	1972
nsdb-000254.clean.pdb:A:D:B:E	nsdb-000003.clean.pdb:D:A:E:B	0.9860	0.9742	1.35	0.530	0.523	0.532	1956	1980	1946
nsdb-000255.clean.pdb:A:D:B:E	nsdb-000003.clean.pdb:D:A:E:B	0.9856	0.9718	1.38	0.524	0.516	0.526	1952	1980	1942
nsdb-000256.clean.pdb:A:D:B:E	nsdb-000003.clean.pdb:A:D:B:E	0.9136	0.9236	1.86	0.366	0.370	0.394	2002	1980	1858
nsdb-000257.clean.pdb:D:A:E:B	nsdb-000003.clean.pdb:A:D:B:E	0.9119	0.9229	1.84	0.378	0.383	0.408	2004	1980	1856
nsdb-000258.clean.pdb:A:D:B:E	nsdb-000003.clean.pdb:D:A:E:B	0.9087	0.9241	1.79	0.378	0.385	0.411	2014	1980	1856
nsdb-000259.clean.pdb:A:D:B:E	nsdb-000003.clean.pdb:A:D:B:E	0.9890	0.9751	1.25	0.505	0.498	0.507	1952	1980	1946
nsdb-000260.clean.pdb:A:D:B:E	nsdb-000003.clean.pdb:D:A:E:B	0.9869	0.9869	1.28	0.606	0.606	0.609	1980	1980	1970
nsdb-000261.clean.pdb:D:A:E:B	nsdb-000003.clean.pdb:A:D:B:E	0.9128	0.9237	1.79	0.374	0.379	0.404	2004	1980	1856
nsdb-000262.clean.pdb:A:D:E:B	nsdb-000003.clean.pdb:D:A:B:E	0.9908	0.9848	1.09	0.629	0.625	0.631	1968	1980	1962
nsdb-000263.clean.pdb:D:A:E:B	nsdb-000003.clean.pdb:D:A:E:B	0.9136	0.9264	1.75	0.372	0.377	0.401	2008	1980	1860
nsdb-000264.clean.pdb:D:A:B:E	nsdb-000003.clean.pdb:A:D:E:B	0.9927	0.9877	1.02	0.582	0.579	0.583	1970	1980	1966
nsdb-000265.clean.pdb:D:A:E:B	nsdb-000003.clean.pdb:D:A:E:B	0.9129	0.9257	1.73	0.378	0.384	0.409	2008	1980	1858
nsdb-000266.clean.pdb:D:A:E:B	nsdb-000003.clean.pdb:A:D:B:E	0.9772	0.9880	0.89	0.634	0.641	0.647	2002	1980	1964
nsdb-000267.clean.pdb:A:D:E:B	nsdb-000003.clean.pdb:A:D:E:B	1.0000	1.0000	0.00	1.000	1.000	1.000	1980	1980	1980
nsdb-000268.clean.pdb:D:A:B:E	nsdb-000003.clean.pdb:A:D:E:B	0.9641	0.9217	1.85	0.404	0.386	0.412	1892	1980	1854
nsdb-000269.clean.pdb:A:D:B:E	nsdb-000003.clean.pdb:D:A:E:B	0.9624	0.8706	2.35	0.403	0.364	0.407	1788	1980	1768
nsdb-000270.clean.pdb:D:A:B:E	nsdb-000003.clean.pdb:A:D:E:B	0.9947	0.9907	0.83	0.710	0.707	0.711	1972	1980	1968
nsdb-000271.clean.pdb:A:D:B:E	nsdb-000003.clean.pdb:A:D:B:E	0.9869	0.9929	1.19	0.640	0.643	0.644	1992	1980	1978
nsdb-000272.clean.pdb:D:A:E:B	nsdb-000003.clean.pdb:A:D:B:E	0.9933	0.9873	0.98	0.657	0.653	0.658	1968	1980	1964
nsdb-000273.clean.pdb:A:D:E:B	nsdb-000003.clean.pdb:A:D:E:B	0.9919	0.9890	0.99	0.652	0.651	0.654	1974	1980	1968
nsdb-000274.clean.pdb:A:D:B:E	nsdb-000003.clean.pdb:A:D:B:E	0.9815	0.9765	1.23	0.509	0.507	0.515	1970	1980	1948
nsdb-000275.clean.pdb:A:D:B:E	nsdb-000003.clean.pdb:D:A:E:B	0.9216	0.9188	2.04	0.382	0.381	0.407	1974	1980	1854
nsdb-000276.clean.pdb:A:D:B:E	nsdb-000003.clean.pdb:A:D:B:E	0.9813	0.9813	1.15	0.542	0.542	0.549	1980	1980	1956
nsdb-000277.clean.pdb:D:A:E:B	nsdb-000003.clean.pdb:D:A:E:B	0.9882	0.9753	1.16	0.530	0.523	0.533	1954	1980	1944
nsdb-000278.clean.pdb:D:A:B:E	nsdb-000003.clean.pdb:D:A:B:E	0.9928	0.9883	0.93	0.681	0.678	0.683	1971	1980	1965
nsdb-000279.clean.pdb:D:A:B:E	nsdb-000003.clean.pdb:D:A:B:E	0.9181	0.9246	1.68	0.374	0.377	0.402	1994	1980	1854
nsdb-000280.clean.pdb:A:D:B:E	nsdb-000003.clean.pdb:D:A:E:B	0.9109	0.9255	1.75	0.372	0.378	0.403	2012	1980	1858
nsdb-000281.clean.pdb:D:A:E:B	nsdb-000003.clean.pdb:D:A:E:B	0.9921	0.9886	1.13	0.648	0.645	0.649	1973	1980	1969
nsdb-000282.clean.pdb:D:A:E:B	nsdb-000003.clean.pdb:A:D:B:E	0.9895	0.9746	1.25	0.538	0.530	0.540	1950	1980	1944
nsdb-000283.clean.pdb:A:D:B:E	nsdb-000003.clean.pdb:A:D:B:E	0.9443	0.9225	1.67	0.378	0.370	0.396	1934	1980	1850
nsdb-000284.clean.pdb:D:A:B:E	nsdb-000003.clean.pdb:A:D:E:B	0.9906	0.9886	0.95	0.669	0.668	0.672	1976	1980	1966
nsdb-000285.clean.pdb:A:D:E:B	nsdb-000003.clean.pdb:D:A:B:E	0.9872	0.9733	1.38	0.496	0.489	0.497	1952	1980	1946
nsdb-000286.clean.pdb:A:D:B:E	nsdb-000003.clean.pdb:D:A:E:B	0.9945	0.9895	0.82	0.680	0.677	0.682	1970	1980	1966
nsdb-000287.clean.pdb:D:A:B:E	nsdb-000003.clean.pdb:D:A:B:E	0.9929	0.9879	0.92	0.664	0.661	0.666	1970	1980	1964
nsdb-000288.clean.pdb:D:A:E:B	nsdb-000003.clean.pdb:A:D:B:E	0.9723	0.9840	1.16	0.558	0.565	0.571	2004	1980	1961
nsdb-000289.clean.pdb:D:A:E:B	nsdb-000003.clean.pdb:D:A:E:B	0.9919	0.9749	1.12	0.558	0.548	0.559	1946	1980	1942
nsdb-000290.clean.pdb:D:A:E:B	nsdb-000003.clean.pdb:A:D:B:E	0.9899	0.9770	1.08	0.541	0.534	0.544	1954	1980	1946
nsdb-000291.clean.pdb:D:A:B:E	nsdb-000003.clean.pdb:A:D:E:B	0.9122	0.9240	1.84	0.364	0.369	0.393	2006	1980	1858
nsdb-000292.clean.pdb:A:D:E:B	nsdb-000003.clean.pdb:D:A:B:E	0.9944	0.9944	0.88	0.660	0.660	0.661	1980	1980	1976
nsdb-000293.clean.pdb:D:A:B:E	nsdb-000003.clean.pdb:D:A:B:E	0.9928	0.9883	0.93	0.681	0.678	0.683	1971	1980	1965
nsdb-000294.clean.pdb:D:A:E:B	nsdb-000003.clean.pdb:A:D:B:E	0.9144	0.9222	1.74	0.370	0.373	0.399	1997	1980	1851
nsdb-000295.clean.pdb:A:D:E:B	nsdb-000003.clean.pdb:D:A:B:E	0.9123	0.9242	1.82	0.373	0.378	0.403	2006	1980	1858
nsdb-000296.clean.pdb:A:D:B:E	nsdb-000003.clean.pdb:A:D:B:E	0.9133	0.9233	1.83	0.373	0.377	0.402	2002	1980	1856
nsdb-000297.clean.pdb:A:D:B:E	nsdb-000003.clean.pdb:D:A:E:B	0.9875	0.9855	1.04	0.610	0.609	0.615	1976	1980	1962
nsdb-000298.clean.pdb:D:A:E:B	nsdb-000003.clean.pdb:D:A:E:B	0.9128	0.9246	1.83	0.373	0.378	0.402	2006	1980	1860
nsdb-000299.clean.pdb:A:D:E:B	nsdb-000003.clean.pdb:A:D:E:B	1.0000	1.0000	0.00	1.000	1.000	1.000	1980	1980	1980
nsdb-000300.clean.pdb:D:A:B:E	nsdb-000003.clean.pdb:D:A:B:E	0.9180	0.9235	1.81	0.386	0.388	0.414	1992	1980	1856
nsdb-000301.clean.pdb:D:A:E:B	nsdb-000003.clean.pdb:A:D:B:E	0.9739	0.8721	2.13	0.395	0.354	0.397	1770	1980	1764
nsdb-000302.clean.pdb:A:D:B:E	nsdb-000003.clean.pdb:D:A:E:B	0.9829	0.9849	0.99	0.629	0.630	0.637	1984	1980	1960
nsdb-000303.clean.pdb:D:A:E:B	nsdb-000003.clean.pdb:A:D:B:E	0.9354	0.9232	2.04	0.373	0.368	0.391	1954	1980	1862
nsdb-000304.clean.pdb:D:A:B:E	nsdb-000003.clean.pdb:A:D:E:B	0.9124	0.9242	1.82	0.365	0.370	0.394	2006	1980	1858
nsdb-000305.clean.pdb:A:D:E:B	nsdb-000003.clean.pdb:A:D:E:B	0.9905	0.9805	1.03	0.555	0.549	0.557	1960	1980	1952
nsdb-000306.clean.pdb:D:A:E:B	nsdb-000003.clean.pdb:D:A:E:B	0.9114	0.9228	1.73	0.368	0.373	0.398	2005	1980	1852
nsdb-000307.clean.pdb:D:A:E:B	nsdb-000003.clean.pdb:D:A:E:B	0.9909	0.9909	0.90	0.657	0.657	0.660	1980	1980	1970
nsdb-000308.clean.pdb:A:D:B:E	nsdb-000003.clean.pdb:D:A:E:B	0.9647	0.9841	1.10	0.581	0.593	0.599	2020	1980	1960
nsdb-000309.clean.pdb:A:D:B:E	nsdb-000003.clean.pdb:D:A:E:B	0.9929	0.9749	0.99	0.561	0.551	0.562	1944	1980	1940
nsdb-000310.clean.pdb:A:D:E:B	nsdb-000003.clean.pdb:D:A:B:E	0.9869	0.9840	0.89	0.605	0.603	0.610	1974	1980	1956
nsdb-000311.clean.pdb:A:D:B:E	nsdb-000003.clean.pdb:D:A:E:B	0.9129	0.9248	1.78	0.370	0.375	0.399	2006	1980	1858
nsdb-000312.clean.pdb:D:A:B:E	nsdb-000003.clean.pdb:A:D:E:B	0.9860	0.9851	1.17	0.636	0.635	0.641	1978	1980	1962
nsdb-000313.clean.pdb:A:D:B:E	nsdb-000003.clean.pdb:A:D:B:E	0.9709	0.9243	1.76	0.390	0.371	0.395	1884	1980	1856
nsdb-000314.clean.pdb:A:D:B:E	nsdb-000003.clean.pdb:D:A:E:B	0.9137	0.9237	1.85	0.373	0.377	0.402	2002	1980	1858
nsdb-000315.clean.pdb:A:D:B:E	nsdb-000003.clean.pdb:D:A:E:B	0.9290	0.9216	1.92	0.403	0.400	0.427	1964	1980	1854
nsdb-000316.clean.pdb:D:A:E:B	nsdb-000003.clean.pdb:A:D:B:E	0.9914	0.9924	1.07	0.626	0.626	0.628	1982	1980	1976
nsdb-000317.clean.pdb:D:A:B:E	nsdb-000003.clean.pdb:D:A:B:E	0.9550	0.9139	1.64	0.392	0.375	0.405	1894	1980	1832
nsdb-000318.clean.pdb:A:D:E:B	nsdb-000003.clean.pdb:D:A:B:E	0.9962	0.9901	0.73	0.715	0.711	0.716	1968	1980	1966
nsdb-000319.clean.pdb:A:D:B:E	nsdb-000003.clean.pdb:A:D:B:E	0.9560	0.8762	2.39	0.374	0.342	0.381	1812	1980	1778
nsdb-000320.clean.pdb:D:A:B:E	nsdb-000003.clean.pdb:A:D:E:B	0.9930	0.9880	1.01	0.652	0.648	0.653	1970	1980	1966
nsdb-000321.clean.pdb:A:D:B:E	nsdb-000003.clean.pdb:D:A:E:B	0.9087	0.9241	1.79	0.378	0.385	0.411	2014	1980	1856
nsdb-000322.clean.pdb:D:A:E:B	nsdb-000003.clean.pdb:D:A:E:B	0.9686	0.9240	1.79	0.404	0.385	0.411	1888	1980	1856
nsdb-000323.clean.pdb:A:D:B:E	nsdb-000003.clean.pdb:A:D:B:E	0.9078	0.9223	1.63	0.372	0.378	0.405	2012	1980	1848
nsdb-000324.clean.pdb:D:A:B:E	nsdb-000003.clean.pdb:A:D:E:B	0.9142	0.9252	1.84	0.369	0.374	0.398	2004	1980	1860
nsdb-000325.clean.pdb:A:D:B:E	nsdb-000003.clean.pdb:D:A:E:B	0.9868	0.9621	1.58	0.477	0.465	0.477	1930	1980	1928
nsdb-000326.clean.pdb:A:D:B:E	nsdb-000003.clean.pdb:D:A:E:B	0.9161	0.9243	1.81	0.367	0.371	0.395	1998	1980	1858
nsdb-000327.clean.pdb:D:A:E:B	nsdb-000003.clean.pdb:D:A:E:B	0.9853	0.9902	0.86	0.623	0.626	0.630	1990	1980	1968
nsdb-000328.clean.pdb:D:A:B:E	nsdb-000003.clean.pdb:A:D:E:B	0.9500	0.8932	2.21	0.347	0.326	0.357	1860	1980	1808
nsdb-000329.clean.pdb:A:D:B:E	nsdb-000003.clean.pdb:D:A:E:B	0.9947	0.9907	0.80	0.654	0.652	0.655	1972	1980	1968
nsdb-000330.clean.pdb:D:A:E:B	nsdb-000003.clean.pdb:A:D:B:E	0.9891	0.9752	1.27	0.532	0.524	0.533	1952	1980	1946
nsdb-000331.clean.pdb:A:D:B:E	nsdb-000003.clean.pdb:D:A:E:B	0.9902	0.9762	1.15	0.552	0.544	0.553	1952	1980	1946
nsdb-000332.clean.pdb:D:A:B:E	nsdb-000003.clean.pdb:D:A:B:E	0.9928	0.9883	0.93	0.681	0.678	0.683	1971	1980	1965
nsdb-000333.clean.pdb:D:A:B:E	nsdb-000003.clean.pdb:A:D:E:B	0.9519	0.9228	1.71	0.401	0.389	0.416	1919	1980	1852
nsdb-000334.clean.pdb:D:A:E:B	nsdb-000003.clean.pdb:D:A:E:B	0.9924	0.9874	0.97	0.674	0.671	0.676	1970	1980	1964
nsdb-000335.clean.pdb:A:D:B:E	nsdb-000003.clean.pdb:A:D:B:E	0.9133	0.9233	1.83	0.369	0.373	0.398	2002	1980	1856
nsdb-000336.clean.pdb:A:D:E:B	nsdb-000003.clean.pdb:D:A:B:E	0.9872	0.9783	1.51	0.478	0.474	0.479	1962	1980	1958
nsdb-000337.clean.pdb:A:D:E:B	nsdb-000003.clean.pdb:D:A:B:E	0.9901	0.9772	1.06	0.546	0.538	0.548	1954	1980	1946
nsdb-000338.clean.pdb:A:D:B:E	nsdb-000003.clean.pdb:D:A:E:B	0.9838	0.9799	1.10	0.546	0.543	0.551	1972	1980	1952
nsdb-000339.clean.pdb:A:D:E:B	nsdb-000003.clean.pdb:A:D:E:B	0.9233	0.9187	1.78	0.396	0.394	0.423	1970	1980	1846
nsdb-000340.clean.pdb:D:A:B:E	nsdb-000003.clean.pdb:D:A:B:E	0.9174	0.9247	1.81	0.384	0.387	0.412	1996	1980	1858
nsdb-000341.clean.pdb:A:D:E:B	nsdb-000003.clean.pdb:A:D:E:B	0.9893	0.9903	1.10	0.629	0.629	0.632	1982	1980	1972
nsdb-000342.clean.pdb:A:D:B:E	nsdb-000003.clean.pdb:D:A:E:B	0.9925	0.9885	0.96	0.659	0.657	0.661	1972	1980	1966
nsdb-000343.clean.pdb:D:A:E:B	nsdb-000003.clean.pdb:D:A:E:B	0.9952	0.9811	0.99	0.647	0.637	0.647	1952	1980	1952
nsdb-000344.clean.pdb:A:D:B:E	nsdb-000003.clean.pdb:A:D:B:E	0.9887	0.9639	1.33	0.469	0.458	0.470	1930	1980	1926
nsdb-000345.clean.pdb:A:D:B:E	nsdb-000003.clean.pdb:D:A:E:B	0.9886	0.9737	1.29	0.521	0.513	0.523	1950	1980	1944
nsdb-000346.clean.pdb:A:D:B:E	nsdb-000003.clean.pdb:D:A:E:B	0.9140	0.9240	1.83	0.370	0.374	0.398	2002	1980	1858
nsdb-000347.clean.pdb:D:A:E:B	nsdb-000003.clean.pdb:D:A:E:B	0.9826	0.9816	1.12	0.532	0.531	0.538	1978	1980	1956
nsdb-000348.clean.pdb:D:A:B:E	nsdb-000003.clean.pdb:D:A:B:E	0.9133	0.9225	1.82	0.360	0.364	0.388	2000	1980	1854
nsdb-000349.clean.pdb:A:D:E:B	nsdb-000003.clean.pdb:D:A:B:E	0.9149	0.9259	1.78	0.369	0.374	0.398	2004	1980	1860
nsdb-000350.clean.pdb:A:D:B:E	nsdb-000003.clean.pdb:A:D:B:E	0.9142	0.9242	1.82	0.374	0.378	0.403	2002	1980	1858
nsdb-000351.clean.pdb:A:D:E:B	nsdb-000003.clean.pdb:D:A:B:E	0.9137	0.9246	1.87	0.368	0.373	0.397	2004	1980	1860
nsdb-000352.clean.pdb:D:A:E:B	nsdb-000003.clean.pdb:A:D:B:E	0.9480	0.8863	2.64	0.323	0.301	0.329	1848	1980	1814
nsdb-000353.clean.pdb:A:D:B:E	nsdb-000003.clean.pdb:D:A:E:B	0.9527	0.8895	2.50	0.329	0.307	0.335	1846	1980	1814
nsdb-000354.clean.pdb:A:D:E:B	nsdb-000003.clean.pdb:D:A:B:E	0.9487	0.8860	2.71	0.313	0.292	0.318	1846	1980	1816
nsdb-000355.clean.pdb:A:D:B:E	nsdb-000003.clean.pdb:D:A:E:B	0.9443	0.8902	2.66	0.336	0.316	0.344	1864	1980	1822
nsdb-000356.clean.pdb:D:A:E:B	nsdb-000003.clean.pdb:A:D:B:E	0.9513	0.8892	2.57	0.329	0.307	0.335	1848	1980	1816
nsdb-000357.clean.pdb:A:D:E:B	nsdb-000003.clean.pdb:A:D:E:B	0.9524	0.8892	2.53	0.330	0.308	0.336	1846	1980	1814
nsdb-000358.clean.pdb:D:A:B:E	nsdb-000003.clean.pdb:D:A:B:E	0.9001	0.8877	2.78	0.301	0.297	0.323	1952	1980	1821
nsdb-000359.clean.pdb:A:D:B:E	nsdb-000003.clean.pdb:D:A:E:B	0.9394	0.8894	2.77	0.311	0.294	0.319	1872	1980	1824
nsdb-000360.clean.pdb:A:D:B:E	nsdb-000003.clean.pdb:A:D:B:E	0.9024	0.8900	2.72	0.297	0.293	0.318	1952	1980	1822
nsdb-000361.clean.pdb:A:D:E:B	nsdb-000003.clean.pdb:A:D:E:B	0.8992	0.8877	2.78	0.319	0.315	0.343	1954	1980	1821
nsdb-000362.clean.pdb:A:D:E:B	nsdb-000003.clean.pdb:A:D:E:B	0.8979	0.8873	2.80	0.297	0.293	0.318	1956	1980	1822
nsdb-000363.clean.pdb:A:D:B:E	nsdb-000003.clean.pdb:D:A:E:B	0.9432	0.8820	2.86	0.313	0.292	0.318	1848	1980	1816
nsdb-000364.clean.pdb:D:A:E:B	nsdb-000003.clean.pdb:A:D:B:E	0.9428	0.8816	2.84	0.317	0.296	0.323	1848	1980	1814
nsdb-000365.clean.pdb:D:A:E:B	nsdb-000003.clean.pdb:D:A:E:B	0.8948	0.8869	2.85	0.311	0.308	0.335	1962	1980	1823
nsdb-000366.clean.pdb:D:A:E:B	nsdb-000003.clean.pdb:D:A:E:B	0.9504	0.8893	2.57	0.341	0.318	0.347	1850	1980	1816
nsdb-000367.clean.pdb:D:A:B:E	nsdb-000003.clean.pdb:A:D:E:B	0.9004	0.8871	2.78	0.296	0.292	0.318	1950	1980	1820
nsdb-000368.clean.pdb:D:A:E:B	nsdb-000003.clean.pdb:A:D:B:E	0.9418	0.8897	2.76	0.307	0.290	0.315	1868	1980	1824
nsdb-000369.clean.pdb:A:D:B:E	nsdb-000003.clean.pdb:D:A:E:B	0.9484	0.8867	2.69	0.337	0.314	0.343	1848	1980	1816
nsdb-000370.clean.pdb:A:D:E:B	nsdb-000003.clean.pdb:D:A:B:E	0.8966	0.8878	2.81	0.316	0.313	0.340	1960	1980	1822
nsdb-000371.clean.pdb:D:A:E:B	nsdb-000003.clean.pdb:D:A:E:B	0.8915	0.8888	2.70	0.299	0.298	0.324	1974	1980	1820
nsdb-000372.clean.pdb:D:A:B:E	nsdb-000003.clean.pdb:D:A:B:E	0.9471	0.8854	2.72	0.319	0.298	0.325	1848	1980	1816
nsdb-000373.clean.pdb:D:A:E:B	nsdb-000003.clean.pdb:A:D:B:E	0.8981	0.8875	2.82	0.313	0.309	0.336	1956	1980	1822
nsdb-000374.clean.pdb:D:A:E:B	nsdb-000003.clean.pdb:D:A:E:B	0.9452	0.8838	2.79	0.312	0.291	0.317	1848	1980	1816
nsdb-000375.clean.pdb:A:D:B:E	nsdb-000003.clean.pdb:D:A:E:B	0.9502	0.8878	2.65	0.313	0.292	0.318	1847	1980	1817
nsdb-000376.clean.pdb:D:A:B:E	nsdb-000003.clean.pdb:D:A:B:E	0.9465	0.8877	2.74	0.309	0.289	0.314	1854	1980	1820
nsdb-000377.clean.pdb:D:A:B:E	nsdb-000003.clean.pdb:A:D:E:B	0.8987	0.8880	2.80	0.311	0.307	0.334	1956	1980	1822
nsdb-000378.clean.pdb:A:D:B:E	nsdb-000003.clean.pdb:A:D:B:E	0.9037	0.8890	2.72	0.299	0.294	0.320	1947	1980	1821
nsdb-000379.clean.pdb:D:A:B:E	nsdb-000003.clean.pdb:A:D:E:B	0.8980	0.8892	2.73	0.316	0.313	0.340	1960	1980	1822
nsdb-000380.clean.pdb:A:D:E:B	nsdb-000003.clean.pdb:D:A:B:E	0.8890	0.8912	2.64	0.296	0.297	0.323	1985	1980	1822
nsdb-000381.clean.pdb:A:D:B:E	nsdb-000003.clean.pdb:D:A:E:B	0.8973	0.8867	2.82	0.309	0.305	0.332	1956	1980	1821
nsdb-000382.clean.pdb:A:D:E:B	nsdb-000003.clean.pdb:D:A:B:E	0.9044	0.8866	2.78	0.315	0.309	0.336	1940	1980	1820
nsdb-000383.clean.pdb:A:D:E:B	nsdb-000003.clean.pdb:A:D:E:B	0.9519	0.8888	2.54	0.324	0.302	0.330	1846	1980	1814
nsdb-000384.clean.pdb:A:D:B:E	nsdb-000003.clean.pdb:A:D:B:E	0.8925	0.8863	2.91	0.316	0.314	0.341	1966	1980	1824
nsdb-000385.clean.pdb:A:D:B:E	nsdb-000003.clean.pdb:D:A:E:B	0.8972	0.8857	2.80	0.314	0.310	0.338	1954	1980	1819
nsdb-000386.clean.pdb:D:A:B:E	nsdb-000003.clean.pdb:D:A:B:E	0.9933	0.9883	0.98	0.665	0.662	0.666	1970	1980	1966
nsdb-000387.clean.pdb:D:A:E:B	nsdb-000003.clean.pdb:D:A:E:B	0.9949	0.9929	0.77	0.734	0.732	0.735	1976	1980	1972
nsdb-000388.clean.pdb:A:D:B:E	nsdb-000003.clean.pdb:A:D:B:E	0.9192	0.9201	1.94	0.385	0.386	0.412	1982	1980	1854
nsdb-000389.clean.pdb:D:A:E:B	nsdb-000003.clean.pdb:A:D:B:E	0.9277	0.9249	1.83	0.421	0.420	0.448	1974	1980	1858
nsdb-000390.clean.pdb:D:A:B:E	nsdb-000003.clean.pdb:A:D:E:B	0.9868	0.9819	1.54	0.559	0.556	0.560	1970	1980	1966
nsdb-000391.clean.pdb:A:D:B:E	nsdb-000003.clean.pdb:D:A:E:B	0.9018	0.8884	2.78	0.306	0.301	0.327	1950	1980	1822
nsdb-000392.clean.pdb:D:A:E:B	nsdb-000003.clean.pdb:D:A:E:B	0.9114	0.9215	1.86	0.375	0.379	0.405	2002	1980	1854
nsdb-000393.clean.pdb:D:A:B:E	nsdb-000003.clean.pdb:A:D:E:B	0.9937	0.9837	1.13	0.662	0.656	0.662	1960	1980	1960
nsdb-000394.clean.pdb:D:A:E:B	nsdb-000003.clean.pdb:A:D:B:E	0.9165	0.9253	1.70	0.391	0.394	0.421	1999	1980	1856
nsdb-000395.clean.pdb:D:A:E:B	nsdb-000003.clean.pdb:D:A:E:B	0.9886	0.9816	1.03	0.600	0.596	0.604	1966	1980	1954
nsdb-000396.clean.pdb:A:D:E:B	nsdb-000003.clean.pdb:A:D:E:B	0.9798	0.9045	1.78	0.512	0.472	0.513	1826	1980	1820
nsdb-000397.clean.pdb:A:D:B:E	nsdb-000003.clean.pdb:D:A:E:B	0.9124	0.9252	1.80	0.372	0.377	0.401	2008	1980	1860
nsdb-000398.clean.pdb:D:A:E:B	nsdb-000003.clean.pdb:D:A:E:B	0.9627	0.8814	1.87	0.415	0.380	0.424	1811	1980	1773
nsdb-000399.clean.pdb:D:A:E:B	nsdb-000003.clean.pdb:A:D:B:E	0.9110	0.9228	1.87	0.379	0.384	0.409	2006	1980	1856
nsdb-000400.clean.pdb:D:A:E:B	nsdb-000003.clean.pdb:A:D:B:E	0.9270	0.9251	1.71	0.401	0.400	0.427	1976	1980	1856
nsdb-000401.clean.pdb:A:D:B:E	nsdb-000003.clean.pdb:D:A:E:B	0.9875	0.9895	1.28	0.663	0.665	0.667	1984	1980	1974
nsdb-000402.clean.pdb:D:A:E:B	nsdb-000003.clean.pdb:D:A:E:B	0.9894	0.9824	1.15	0.568	0.564	0.570	1966	1980	1958
nsdb-000403.clean.pdb:D:A:E:B	nsdb-000003.clean.pdb:D:A:E:B	0.9800	0.8763	1.91	0.405	0.362	0.405	1768	1980	1766
nsdb-000404.clean.pdb:A:D:E:B	nsdb-000003.clean.pdb:A:D:E:B	0.9924	0.9784	1.04	0.560	0.553	0.562	1952	1980	1948
nsdb-000405.clean.pdb:A:D:B:E	nsdb-000003.clean.pdb:A:D:B:E	0.9164	0.9247	1.86	0.387	0.391	0.416	1998	1980	1860
nsdb-000406.clean.pdb:D:A:E:B	nsdb-000003.clean.pdb:A:D:B:E	0.9521	0.8899	2.55	0.348	0.325	0.354	1848	1980	1816
nsdb-000407.clean.pdb:D:A:E:B	nsdb-000003.clean.pdb:A:D:B:E	0.9936	0.9916	0.81	0.654	0.653	0.656	1976	1980	1970
nsdb-000408.clean.pdb:D:A:E:B	nsdb-000003.clean.pdb:A:D:B:E	0.9826	0.9816	1.13	0.560	0.560	0.566	1978	1980	1956
nsdb-000409.clean.pdb:A:D:E:B	nsdb-000003.clean.pdb:A:D:E:B	0.9830	0.9811	1.08	0.569	0.568	0.575	1976	1980	1954
nsdb-000410.clean.pdb:D:A:E:B	nsdb-000003.clean.pdb:D:A:E:B	0.9937	0.9887	0.94	0.668	0.665	0.669	1970	1980	1966
nsdb-000411.clean.pdb:A:D:B:E	nsdb-000003.clean.pdb:A:D:B:E	0.9137	0.9237	1.85	0.371	0.375	0.399	2002	1980	1858
nsdb-000412.clean.pdb:D:A:B:E	nsdb-000003.clean.pdb:A:D:E:B	0.9122	0.9241	1.76	0.372	0.377	0.402	2006	1980	1856
nsdb-000413.clean.pdb:D:A:B:E	nsdb-000003.clean.pdb:D:A:B:E	0.9448	0.8834	2.81	0.311	0.290	0.316	1848	1980	1816
nsdb-000414.clean.pdb:A:D:E:B	nsdb-000003.clean.pdb:A:D:E:B	0.9023	0.8881	2.73	0.309	0.304	0.331	1948	1980	1820
nsdb-000415.clean.pdb:A:D:E:B	nsdb-000003.clean.pdb:D:A:B:E	0.8972	0.8875	2.75	0.319	0.315	0.343	1958	1980	1820
nsdb-000416.clean.pdb:A:D:E:B	nsdb-000003.clean.pdb:D:A:B:E	0.9497	0.8869	2.63	0.333	0.310	0.338	1846	1980	1814
nsdb-000417.clean.pdb:A:D:B:E	nsdb-000003.clean.pdb:D:A:E:B	0.9001	0.8894	2.75	0.317	0.313	0.340	1956	1980	1822
nsdb-000418.clean.pdb:A:D:B:E	nsdb-000003.clean.pdb:A:D:B:E	0.9250	0.9241	1.77	0.399	0.399	0.426	1978	1980	1856
nsdb-000419.clean.pdb:A:D:B:E	nsdb-000003.clean.pdb:D:A:E:B	0.9936	0.9876	0.95	0.662	0.658	0.663	1968	1980	1964
nsdb-000420.clean.pdb:A:D:E:B	nsdb-000003.clean.pdb:D:A:B:E	0.9122	0.9241	1.83	0.381	0.386	0.411	2006	1980	1858
nsdb-000421.clean.pdb:A:D:E:B	nsdb-000003.clean.pdb:D:A:B:E	0.9901	0.9881	1.06	0.638	0.636	0.640	1976	1980	1968
nsdb-000422.clean.pdb:D:A:E:B	nsdb-000003.clean.pdb:D:A:E:B	0.9114	0.9232	1.88	0.373	0.378	0.403	2006	1980	1858
nsdb-000423.clean.pdb:D:A:E:B	nsdb-000003.clean.pdb:A:D:B:E	0.9931	0.9931	0.90	0.713	0.713	0.715	1980	1980	1974
nsdb-000424.clean.pdb:D:A:B:E	nsdb-000003.clean.pdb:A:D:E:B	0.9885	0.9836	1.38	0.528	0.525	0.529	1970	1980	1966
nsdb-000425.clean.pdb:A:D:B:E	nsdb-000003.clean.pdb:A:D:B:E	0.9889	0.9879	1.10	0.677	0.677	0.681	1978	1980	1968
nsdb-000426.clean.pdb:D:A:E:B	nsdb-000003.clean.pdb:A:D:B:E	0.9007	0.8900	2.68	0.317	0.313	0.340	1956	1980	1821
nsdb-000427.clean.pdb:D:A:E:B	nsdb-000003.clean.pdb:A:D:B:E	0.9516	0.9220	1.71	0.400	0.388	0.415	1918	1980	1850
nsdb-000428.clean.pdb:D:A:E:B	nsdb-000003.clean.pdb:D:A:E:B	0.9863	0.9774	1.32	0.508	0.503	0.510	1962	1980	1952
nsdb-000429.clean.pdb:A:D:B:E	nsdb-000003.clean.pdb:A:D:B:E	0.9934	0.9879	0.98	0.664	0.660	0.665	1969	1980	1965
nsdb-000430.clean.pdb:D:A:E:B	nsdb-000003.clean.pdb:D:A:E:B	0.9822	0.9812	1.26	0.533	0.532	0.538	1978	1980	1958
nsdb-000431.clean.pdb:A:D:B:E	nsdb-000003.clean.pdb:D:A:E:B	0.9142	0.9243	1.82	0.374	0.378	0.403	2002	1980	1858
nsdb-000432.clean.pdb:D:A:B:E	nsdb-000003.clean.pdb:A:D:E:B	0.9212	0.9244	1.72	0.399	0.400	0.427	1987	1980	1855
nsdb-000433.clean.pdb:D:A:E:B	nsdb-000003.clean.pdb:A:D:B:E	0.9128	0.9256	1.80	0.373	0.378	0.402	2008	1980	1860
nsdb-000434.clean.pdb:D:A:E:B	nsdb-000003.clean.pdb:D:A:E:B	0.9126	0.9236	1.74	0.368	0.373	0.398	2004	1980	1854
nsdb-000435.clean.pdb:A:D:E:B	nsdb-000003.clean.pdb:D:A:B:E	0.9116	0.9239	1.87	0.374	0.379	0.404	2007	1980	1859
nsdb-000436.clean.pdb:D:A:B:E	nsdb-000003.clean.pdb:D:A:B:E	0.9924	0.9914	0.97	0.660	0.660	0.662	1978	1980	1972
nsdb-000437.clean.pdb:D:A:E:B	nsdb-000003.clean.pdb:A:D:B:E	0.9831	0.9812	1.08	0.573	0.572	0.579	1976	1980	1954
nsdb-000438.clean.pdb:D:A:E:B	nsdb-000003.clean.pdb:A:D:B:E	0.9896	0.9807	1.02	0.586	0.581	0.589	1962	1980	1952
nsdb-000439.clean.pdb:A:D:B:E	nsdb-000003.clean.pdb:D:A:E:B	0.9243	0.9243	1.70	0.402	0.402	0.429	1980	1980	1854
nsdb-000440.clean.pdb:A:D:B:E	nsdb-000003.clean.pdb:D:A:E:B	0.9895	0.9776	1.03	0.589	0.582	0.592	1956	1980	1946
nsdb-000441.clean.pdb:A:D:E:B	nsdb-000003.clean.pdb:A:D:E:B	0.9115	0.9225	1.86	0.367	0.372	0.397	2004	1980	1856
nsdb-000442.clean.pdb:D:A:E:B	nsdb-000003.clean.pdb:A:D:B:E	0.9943	0.9873	1.08	0.663	0.659	0.663	1966	1980	1966
nsdb-000443.clean.pdb:A:D:E:B	nsdb-000003.clean.pdb:D:A:B:E	0.9921	0.9771	1.07	0.536	0.528	0.538	1950	1980	1946
nsdb-000444.clean.pdb:A:D:E:B	nsdb-000003.clean.pdb:A:D:E:B	0.8996	0.8890	2.73	0.314	0.310	0.337	1956	1980	1821
nsdb-000445.clean.pdb:D:A:B:E	nsdb-000003.clean.pdb:A:D:E:B	0.9683	0.9228	1.72	0.422	0.402	0.430	1886	1980	1852
nsdb-000446.clean.pdb:A:D:B:E	nsdb-000003.clean.pdb:D:A:E:B	0.9935	0.9905	0.97	0.675	0.673	0.676	1974	1980	1970
nsdb-000447.clean.pdb:D:A:E:B	nsdb-000003.clean.pdb:A:D:B:E	0.9431	0.8902	2.37	0.360	0.339	0.371	1867	1980	1809
nsdb-000448.clean.pdb:D:A:E:B	nsdb-000003.clean.pdb:A:D:B:E	0.9140	0.9222	1.76	0.379	0.383	0.409	1998	1980	1852
nsdb-000449.clean.pdb:D:A:E:B	nsdb-000003.clean.pdb:A:D:B:E	0.9951	0.9911	0.89	0.758	0.755	0.758	1972	1980	1970
nsdb-000450.clean.pdb:D:A:E:B	nsdb-000003.clean.pdb:A:D:B:E	0.9879	0.9889	1.33	0.658	0.659	0.661	1982	1980	1974
nsdb-000451.clean.pdb:D:A:E:B	nsdb-000003.clean.pdb:A:D:B:E	0.9512	0.9227	1.73	0.407	0.395	0.422	1920	1980	1852
nsdb-000452.clean.pdb:D:A:E:B	nsdb-000003.clean.pdb:D:A:E:B	0.9903	0.9824	1.07	0.571	0.566	0.573	1964	1980	1956
nsdb-000453.clean.pdb:D:A:B:E	nsdb-000003.clean.pdb:A:D:E:B	0.9804	0.8774	1.71	0.386	0.345	0.388	1770	1980	1762
nsdb-000454.clean.pdb:A:D:E:B	nsdb-000003.clean.pdb:D:A:B:E	0.9903	0.9764	1.14	0.568	0.560	0.569	1952	1980	1946
nsdb-000455.clean.pdb:A:D:B:E	nsdb-000003.clean.pdb:D:A:E:B	0.9506	0.9221	1.77	0.400	0.388	0.415	1920	1980	1852
nsdb-000456.clean.pdb:D:A:B:E	nsdb-000003.clean.pdb:A:D:E:B	0.9833	0.9814	1.06	0.574	0.573	0.580	1976	1980	1954
nsdb-000457.clean.pdb:A:D:B:E	nsdb-000003.clean.pdb:D:A:E:B	0.9000	0.8893	2.67	0.315	0.311	0.338	1956	1980	1820
nsdb-000458.clean.pdb:A:D:B:E	nsdb-000003.clean.pdb:D:A:E:B	0.9511	0.8881	2.58	0.334	0.311	0.340	1846	1980	1814
nsdb-000459.clean.pdb:A:D:E:B	nsdb-000003.clean.pdb:D:A:B:E	0.9912	0.9773	1.06	0.577	0.569	0.579	1952	1980	1946
nsdb-000460.clean.pdb:D:A:E:B	nsdb-000003.clean.pdb:A:D:B:E	0.9932	0.9912	0.89	0.709	0.707	0.711	1976	1980	1970
nsdb-000461.clean.pdb:A:D:B:E	nsdb-000003.clean.pdb:D:A:E:B	0.9183	0.9257	1.74	0.395	0.398	0.424	1996	1980	1858
nsdb-000462.clean.pdb:D:A:B:E	nsdb-000003.clean.pdb:D:A:B:E	0.9193	0.9193	1.93	0.394	0.394	0.421	1980	1980	1852
[truncated: 585,666 more rows]
