# Supplementary material for: Structural evolution of nitrogenase over 3 billion years
Source: eLife. 2025 Sep 11;14:RP105613. doi: 10.7554/eLife.105613 (PMC12425478; doi:10.7554/eLife.105613)
Supplement: Figure 4—source code 1. [file elife-105613-fig4-code1.zip › eLife-VOR-ADV-2024-105613/Figure4SourceData1.tree]

(Anf_Dysgonomonas_capnocytophagoides:0.198691,((Anf_Geobacter_thiogenes:0.136959,((Anf_Thiorhodococcus_drewsii:0.128234,(Anf_Rahnella_sp_AA:0.096485,Anf_Dickeya_paradisiaca:0.063046)776:0.077336)775:0.024969,(((Anf_Phaeospirillum_fulvum:0.082577,Anf_Rhodopseudomonas_palustris:0.120011)779:0.035001,(Anf_Rhodobacter_capsulatus:0.253044,Anf_Rhodoblastus_acidophilus:0.122961)780:0.044897)778:0.027441,Anf_Azotobacter_vinelandii:0.156368)777:0.023074)774:0.030557)773:0.037981,((Anf_Clostridium_pasteurianum:0.191483,Anf_Pectinatus_cerevisiiphilus:0.218103)782:0.046889,((Anf_Desulfovibrio_desulfuricans:0.272820,(((((((Vnf_Methylomusa_anaerophila:0.132166,Vnf_Lucifera_butyrica:0.095339)791:0.054467,Vnf_Paenibacillus_durus:0.242274)790:0.033471,Vnf_Ruminiclostridium_hungatei:0.231953)789:0.029226,((((Vnf_Tolumonas_lignilytica:0.144403,((Vnf_Azotobacter_vinelandii:0.080729,Vnf_Azomonas_agilis:0.043540)797:0.095220,((Vnf_Phaeospirillum_fulvum:0.119545,Vnf_Rhodopseudomonas_palustris:0.077661)799:0.067590,(Vnf_Rhodoblastus_acidophilus:0.086520,(Vnf_Methylocystis_parvus:0.039331,Vnf_Methylocystaceae_bacterium:0.038659)801:0.050283)800:0.085769)798:0.137956)796:0.065801)795:0.287118,Vnf_Clostridium_pasteurianum:0.283059)794:0.075881,((((Nif_Methanobacteriales_archaeon_HGW-Methanobacteriales-1:0.299832,(Nif_Methanobacterium_paludis:0.144586,Nif_Methanobrevibacter_curvatus:0.355010)806:0.128201)805:0.061201,(Nif_Methanothermobacter_thermautotrophicus:0.412455,Nif_Methanococcus_maripaludis:0.282631)807:0.087051)804:0.380757,((Nif_Caldicellulosiruptor_saccharolyticus:0.478907,(((Nif_Methanocaldococcus_infernus:0.047251,Nif_Methanotorris_igneus:0.042329)812:0.081933,Nif_Methanothermococcus_okinawensis:0.276857)811:0.356032,((Nif_Thermodesulforhabdus_norvegica:0.494595,(Nif_Desulfoglaeba_alkanexedens:0.112168,Nif_Desulfobacteraceae_bacterium_Eth-SRB1:0.161926)815:0.282195)814:0.126548,(Nif_Moorella_thermoacetica:0.200540,((Nif_Syntrophothermus_lipocalidus:0.038673,Nif_Thermacetogenium_phaeum:0.027047)818:0.082248,(Nif_Thermodesulfitimonas_autotrophica:0.073671,Nif_Ammonifex_sp:0.147442)819:0.055735)817:0.073327)816:0.226252)813:0.192367)810:0.144009)809:0.106302,((((BchChl_Caenispirillum_salinarum:0.261650,(((BchChl_Pararhodospirillum_oryzae:0.273499,BchChl_Roseospirillum_parvum:0.249073)826:0.052987,BchChl_Rhodospira_trueperi:0.282750)825:0.047601,(((BchChl_Filomicrobium_sp:0.391059,BchChl_Acuticoccus_kandeliae:0.261100)829:0.063483,((BchChl_Rubrimonas_cliftonensis:0.277504,(BchChl_Albimonas_pacifica:0.290082,((((BchChl_Hasllibacter_halocynthiae:0.254041,BchChl_Jannaschia_aquimarina:0.272263)836:0.061486,(((BchChl_Rhodobacteraceae_bacterium_HLUCCA09:0.171887,BchChl_Shimia_sp_WX04:0.211647)839:0.053236,(((((BchChl_Dinoroseobacter_shibae:0.108215,BchChl_Litoreibacter_ponti:0.122126)844:0.044486,(BchChl_Thalassobacter_stenotrophicus:0.155002,(BchChl_Rhodobacteraceae_bacterium_MA-7-27:0.115782,(BchChl_Roseibacterium_elongatum:0.076315,(BchChl_Roseicyclus_mahoneyensis:0.086528,BchChl_Rhodobacteraceae_bacterium_HLUCCO18:0.069093)848:0.042929)847:0.039408)846:0.064173)845:0.047283)843:0.021040,BchChl_Nereida_ignava:0.163599)842:0.026975,((BchChl_Roseobacter_denitrificans:0.081937,(BchChl_Ascidiaceihabitans_donghaensis:0.136368,((BchChl_Rhodobacteraceae_bacterium:0.125779,BchChl_Tateyamaria_omphalii:0.045529)853:0.067975,BchChl_Aestuariivita_boseongensis:0.115383)852:0.022489)851:0.025217)850:0.082048,(BchChl_Rhodobacteraceae_bacterium_EhC02:0.136657,(BchChl_Phaeobacter_sp_22II1-1F12B:0.208420,(BchChl_Marinovum_sp:0.355664,BchChl_Rhodobacteraceae_bacterium_SB2:0.107950)856:0.048510)855:0.040171)854:0.026883)849:0.027758)841:0.027048,(((BchChl_Sulfitobacter_guttiformis:0.148335,(BchChl_Thalassobium_sp_R2A62:0.063390,BchChl_Planktotalea_frisia:0.065486)860:0.069084)859:0.083317,(((BchChl_Loktanella_atrilutea:0.087202,(BchChl_Cognatiyoonia_koreensis:0.080465,BchChl_Yoonia_litorea:0.092657)864:0.027289)863:0.047341,BchChl_Flavimaricola_marinus:0.113276)862:0.056303,(BchChl_Rhodobacteraceae_bacterium_HLUCCA08:0.136496,(BchChl_Roseisalinus_antarcticus:0.118443,BchChl_Histidinibacterium_lentulum:0.102647)866:0.042204)865:0.078067)861:0.049979)858:0.026077,(BchChl_Pseudooctadecabacter_jejudonensis:0.190470,BchChl_Pelagicola_sp_LXJ1103:0.130048)867:0.027849)857:0.024166)840:0.027172)838:0.025723,((((((BchChl_Rhodobacteraceae_bacterium_SM1902:0.074839,BchChl_Rhodobacteraceae_bacterium_TG-679:0.046794)873:0.070336,BchChl_Rhodobacteraceae_bacterium_LMIT002:0.153051)872:0.067293,((BchChl_Thalassococcus_profundi:0.085064,BchChl_Puniceibacterium_antarcticum:0.102713)875:0.038474,BchChl_Marivita_geojedonensis:0.149654)874:0.058867)871:0.041994,(((BchChl_Limimaricola_pyoseonensis:0.271865,BchChl_Roseivivax_halodurans:0.169009)878:0.054885,BchChl_Pseudaestuariivita_atlantica:0.170754)877:0.030213,((((BchChl_Ponticoccus_marisrubri:0.160371,BchChl_Maliponia_aquimaris:0.098476)882:0.067604,(BchChl_Lutimaribacter_saemankumensis:0.072272,BchChl_Oceanicola_sp_HL-35:0.080144)883:0.064618)881:0.038149,BchChl_Rhodosalinus_sediminis:0.173968)880:0.039151,(((((BchChl_Maritimibacter_sp:0.125681,BchChl_Marinibacterium_profundimaris:0.179743)888:0.022334,BchChl_Tropicibacter_sp_LMIT003:0.148214)887:0.017216,(BchChl_Ruegeria_sp_PBVC088:0.097865,BchChl_Salipiger_mucosus:0.118564)889:0.038429)886:0.026975,(BchChl_Roseovarius_aestuariivivens:0.126910,(BchChl_Rhodobacteraceae_bacterium_WDS4C29:0.058837,BchChl_Rhodobacteraceae_bacterium_WDS1C4:0.087351)891:0.109453)890:0.020917)885:0.019937,(BchChl_Rhodobacteraceae_bacterium_CG17_big_fil_post_rev_8_21_14_2_50_63_15:0.165822,BchChl_Alphaproteobacteria_bacterium_HGW-Alphaproteobacteria-1:0.158756)892:0.032508)884:0.030483)879:0.014924)876:0.021757)870:0.022398,(((BchChl_Rhodobacteraceae_bacterium_CCMM004:0.124756,(BchChl_Hwanghaeicola_aestuarii:0.126635,(BchChl_Primorskyibacter_sp_SS33:0.131001,((BchChl_Rhodobacteraceae_bacterium_JBTF-M29:0.212934,BchChl_Maribius_sp_MOLA_401:0.102777)899:0.032631,(BchChl_Palleronia_abyssalis:0.110641,BchChl_Rhodobacteraceae_bacterium_THAF1:0.106808)900:0.028113)898:0.019261)897:0.036577)896:0.036684)895:0.042494,BchChl_Kandeliimicrobium_roseum:0.148902)894:0.035730,BchChl_Tranquillimonas_alkanivorans:0.182670)893:0.039527)869:0.028541,((BchChl_Roseicitreum_antarcticum:0.172863,BchChl_Rhodovulum_adriaticum:0.186096)902:0.055300,((BchChl_Roseibaca_calidilacus:0.089008,BchChl_Roseinatronobacter_monicus:0.090431)904:0.151622,(BchChl_Cereibacter_changlensis:0.166891,((BchChl_Tabrizicola_aquatica:0.188431,(((BchChl_Rhodobacter_capsulatus:0.292916,BchChl_Rhodobacteraceae_bacterium_PARR1:0.113615)910:0.034664,BchChl_Gemmobacter_sp_CC-PW-75:0.193811)909:0.063717,BchChl_Pseudorhodobacter_sp_MZDSW-24AT:0.151892)908:0.045145)907:0.046439,BchChl_uncultured_proteobacterium_DelRiverFos13D03:0.205955)906:0.041023)905:0.031906)903:0.038265)901:0.028683)868:0.016701)837:0.046643)835:0.057012,(BchChl_Tropicimonas_sp_IMCC34043:0.278242,(BchChl_Rhodobacterales_bacterium:0.403290,BchChl_Pontivivens_insulae:0.191048)912:0.062079)911:0.034107)834:0.054112,BchChl_Rhodobacteraceae_bacterium_O448:0.263722)833:0.031505)832:0.108503)831:0.113922,((BchChl_Brevundimonas_bacteroides:0.292619,((((BchChl_unclassified_Sphingomonas:0.152954,((BchChl_Novosphingobium_acidiphilum:0.111524,BchChl_Polymorphobacter_sp_DJ1R-1:0.097532)920:0.058919,(BchChl_Sphingobium_sp_TLA-22:0.097894,(BchChl_Proteobacteria_bacterium_ST_bin13:0.045497,BchChl_Proteobacteria_bacterium_ST_bin14:0.065281)922:0.051735)921:0.020817)919:0.046755)918:0.055468,(BchChl_Proteobacteria_bacterium_SG_bin5:0.043665,BchChl_Proteobacteria_bacterium_SG_bin6:0.046271)923:0.176174)917:0.042942,(((BchChl_Altererythrobacter_ishigakiensis:0.175146,((BchChl_Erythrobacter_litoralis:0.139009,(BchChl_Porphyrobacter_colymbi:0.062476,BchChl_Alphaproteobacteria_bacterium_HGW-Alphaproteobacteria-14:0.087208)929:0.102091)928:0.079954,BchChl_Citromicrobium_sp_WPS32:0.178695)927:0.028852)926:0.065715,BchChl_Oceanobacter_sp:0.277969)925:0.045798,(BchChl_Blastomonas_natatoria:0.211039,BchChl_Sphingomonas_astaxanthinifaciens:0.281246)930:0.045713)924:0.035219)916:0.033230,(BchChl_Sandarakinorhabdus_limnophila:0.231186,(BchChl_Alphaproteobacteria_bacterium_PA4:0.067021,BchChl_Alphaproteobacteria_bacterium:0.067736)932:0.118291)931:0.098625)915:0.067492)914:0.052439,(BchChl_Telmatospirillum_siberiense:0.483260,(BchChl_Caulobacteraceae_bacterium_PMMR1:0.337474,((BchChl_Hyphomonadaceae_bacterium_UKL13-1:0.033286,BchChl_Aquidulcibacter_paucihalophilus:0.023681)936:0.065400,BchChl_Candidatus_Phycosocius_bacilliformis:0.076949)935:0.175561)934:0.055797)933:0.029923)913:0.031593)830:0.023626)828:0.049814,(((((BchChl_Alphaproteobacteria_bacterium_WS11:0.317269,(BchChl_Rhodoligotrophos_appendicifer:0.143730,(BchChl_Mesorhizobium_loti:0.076263,BchChl_Rhizobiales_bacterium_65-79:0.078116)943:0.080619)942:0.135792)941:0.063743,((BchChl_Stappia_sp_ES058:0.231898,BchChl_Rhodobium_orientis:0.232962)945:0.039350,(((BchChl_Phyllobacteriaceae_bacterium:0.255223,(((BchChl_Azospirillum:0.035807,(BchChl_alpha_proteobacterium_AAP38:0.055755,BchChl_Niveispirillum_lacus:0.041972)952:0.026259)951:0.173791,((BchChl_unclassified_Rhizobium:0.134766,(BchChl_Agrobacterium_albertimagni:0.037244,(BchChl_Pseudomonas_sp_SLBN-2:0.038905,BchChl_Rhizobium_ipomoeae:0.062326)956:0.014469)955:0.086667)954:0.053542,BchChl_Oceanibaculum_indicum:0.209768)953:0.020844)950:0.039294,(BchChl_Labrenzia_alexandrii:0.133164,BchChl_Phyllobacteriaceae_bacterium_Z3-1:0.105059)957:0.092103)949:0.034717)948:0.140631,(BchChl_Hoeflea_olei:0.228676,BchChl_Roseibium_hamelinense:0.251796)958:0.084903)947:0.039253,(BchChl_Roseitalea_porphyridii:0.061588,BchChl_Phyllobacteriaceae_bacterium_StC1:0.059510)959:0.200339)946:0.029788)944:0.069219)940:0.170873,((BchChl_Rhodovibrio_salinarum:0.354437,BchChl_Myxococcales_bacterium:0.277576)961:0.059596,(BchChl_Gemmatimonadales_bacterium:0.399356,((BchChl_Salinisphaera_sp_Q1T1-3:0.341008,(((((BchChl_marine_gamma_proteobacterium_HTCC2080:0.317896,(BchChl_gamma_proteobacterium_HIMB55:0.053513,((BchChl_Alteromonadaceae_bacterium:0.045879,BchChl_uncultured_marine_proteobacterium:0.081514)972:0.045004,BchChl_Halieaceae_bacterium:0.049635)971:0.007389)970:0.252027)969:0.067606,BchChl_Luminiphilus_syltensis:0.282909)968:0.049210,((BchChl_gamma_proteobacterium_NOR5-3:0.057303,BchChl_Congregibacter_litoralis:0.068574)974:0.271200,(BchChl_Pseudohaliea_rubra:0.148851,BchChl_Chromatocurvus_halotolerans:0.172759)975:0.128974)973:0.026941)967:0.180181,BchChl_Halorhodospira_halochloris:0.396297)966:0.061130,((BchChl_Thioflavicoccus_mobilis:0.247144,(BchChl_Thiocapsa_marina:0.162077,(BchChl_Chromatium_okenii:0.176826,((BchChl_Thiobaca_trueperi:0.077696,(BchChl_Allochromatium_vinosum:0.141069,(BchChl_Thiorhodococcus_drewsii:0.059820,BchChl_Imhoffiella_purpurea:0.065675)983:0.058395)982:0.033433)981:0.029144,BchChl_Thiocystis_violascens:0.096627)980:0.031690)979:0.036796)978:0.134434)977:0.049311,(BchChl_Candidatus_Thiodictyon_syntrophicum:0.332957,(BchChl_Thiorhodovibrio_sp_970:0.280205,(BchChl_Chromatiaceae_bacterium:0.183150,BchChl_Thiohalocapsa_sp_ML1:0.152302)986:0.073728)985:0.118778)984:0.024584)976:0.068731)965:0.044333)964:0.032671,(((((BchChl_Vulcanococcus_limneticus:0.148047,BchChl_Cyanobium_gracile:0.151899)991:0.062264,(BchChl_Prochlorococcus_marinus:0.175905,(BchChl_Propionibacteriaceae_bacterium:0.130992,(BchChl_uncultured_marine_type-A_Synechococcus_5B2:0.047683,(BchChl_uncultured_marine_type-A_Synechococcus_4O4:0.029219,(BchChl_uncultured_marine_type-A_Synechococcus_GOM_3O12:0.010050,BchChl_uncultured_marine_type-A_Synechococcus_GOM_5D20:0.027108)996:0.018172)995:0.027689)994:0.054404)993:0.089689)992:0.129838)990:0.097358,(BchChl_Candidatus_Synechococcus_spongiarum:0.191327,BchChl_Aphanocapsa_feldmannii_288cV:0.226048)997:0.100021)989:0.129817,((BchChl_Pseudanabaena_biceps:0.050852,BchChl_Oscillatoriales_cyanobacterium_CG2_30_44_21:0.050133)999:0.255374,BchChl_Gemmatimonas_phototrophica:0.246721)998:0.067976)988:0.109737,(BchChl_Thiorhodospira_sibirica:0.266410,BchChl_Methyloversatilis_sp_RAC08:0.258310)1000:0.070342)987:0.042192)963:0.094674)962:0.026828)960:0.026878)939:0.023263,((((((BchChl_Nevskia_ramosa:0.264436,BchChl_Betaproteobacteria_bacterium_UKL13-2:0.193313)1006:0.091262,((((BchChl_Aquincola_tertiaricarbonis:0.141837,BchChl_Ideonella_sakaiensis:0.285682)1010:0.081321,(((BchChl_Rhizobacter_sp_Root404:0.130654,(BchChl_Variovorax_sp_KK3:0.177493,(BchChl_Comamonadaceae_bacterium:0.162690,(((BchChl_Burkholderiales_bacterium_28-67-8:0.088061,BchChl_Burkholderiales_bacterium_PBB1:0.075988)1018:0.027661,BchChl_Methylibium_sp_NZG:0.099263)1017:0.037796,(BchChl_Betaproteobacteria_bacterium_HGW-Betaproteobacteria-3:0.152327,(BchChl_Hydrogenophaga_flava:0.078761,BchChl_Burkholderiales_bacterium:0.083320)1020:0.072139)1019:0.046204)1016:0.019463)1015:0.026944)1014:0.024501)1013:0.016889,BchChl_Rivibacter_subsaxonicus:0.159713)1012:0.052719,((((BchChl_Burkholderiales_bacterium_C2:0.081933,BchChl_Burkholderiales_bacterium_PBB2:0.080249)1024:0.066216,(BchChl_Roseateles_depolymerans:0.173161,BchChl_Pelomonas_puraquae:0.085214)1025:0.055250)1023:0.064254,(BchChl_Leptothrix_mobilis:0.223786,(BchChl_Pseudorhodoferax_sp_Leaf267:0.134199,BchChl_Pseudacidovorax_sp_RU35E:0.115611)1027:0.099470)1026:0.040269)1022:0.085506,((BchChl_Burkholderiales_bacterium_RIFCSPHIGHO2_12_FULL_69_20:0.062259,BchChl_Aquabacterium_sp_W35:0.085830)1029:0.130344,(BchChl_unclassified_Betaproteobacteria_miscellaneous:0.045816,BchChl_beta_proteobacterium_AAP51:0.018637)1030:0.228862)1028:0.041319)1021:0.027564)1011:0.025863)1009:0.021862,(BchChl_Rubrivivax_benzoatilyticus:0.270914,(BchChl_Comamonadaceae_bacterium_SYSU_G00088:0.045902,BchChl_Comamonadaceae_bacterium_YIM_73032:0.037063)1032:0.141016)1031:0.040556)1008:0.013148,(BchChl_Piscinibacter_caeni:0.212396,((BchChl_Limnohabitans_sp_2KL-17:0.181117,BchChl_Rhodoferax_antarcticus:0.238882)1035:0.115837,(BchChl_beta_proteobacterium_AAP99:0.264350,(BchChl_Polynucleobacter_acidiphobus:0.210193,(BchChl_Betaproteobacteria_bacterium_TMED82:0.410255,(BchChl_Betaproteobacteria_bacterium_TMED156:0.168603,BchChl_Betaproteobacteria_bacterium_TMED41:0.093186)1039:0.190048)1038:0.213363)1037:0.095028)1036:0.041430)1034:0.059117)1033:0.031038)1007:0.026625)1005:0.042211,(((BchChl_Rhodospirillales_bacterium_20-64-7:0.172134,BchChl_Rhodopila_globiformis:0.171162)1042:0.130317,((BchChl_Bradyrhizobium_guangzhouense:0.263356,BchChl_Rhizobiales_bacterium:0.318892)1044:0.035225,BchChl_Dongia_mobilis:0.303939)1043:0.027157)1041:0.037854,(((((BchChl_Methylobacterium_brachiatum:0.070690,BchChl_Streptomyces_purpurogeneiscleroticus:0.061216)1049:0.091477,BchChl_Methylorubrum_extorquens:0.139670)1048:0.150906,(BchChl_Methylocystis_rosea:0.230965,(BchChl_Rhodoblastus_acidophilus:0.292469,BchChl_Roseiarcus_fermentans:0.269616)1051:0.066420)1050:0.047572)1047:0.061009,(((BchChl_Hyphomicrobium_sp:0.256516,BchChl_Hyphomicrobium_sp_12-62-95:0.296593)1054:0.066597,BchChl_Hyphomicrobium_zavarzinii:0.270361)1053:0.017712,((BchChl_Ahrensia_sp_R2A130:0.384109,BchChl_Rhodomicrobium_sp_JA980:0.263593)1056:0.059430,BchChl_Rhizobiales_bacterium_KCTC_52945:0.340617)1055:0.035152)1052:0.038600)1046:0.022076,((BchChl_Geminicoccaceae_bacterium:0.290417,(BchChl_Acetobacteraceae_bacterium_KEBCLARHB70R:0.388001,((BchChl_Acidiphilium_multivorum:0.292342,(BchChl_Acidocella_sp_20-57-95:0.193974,BchChl_Rhodospirillales_bacterium_20-60-12:0.168418)1062:0.098141)1061:0.078139,BchChl_Acidibrevibacterium_fodinaquatile:0.341037)1060:0.031561)1059:0.041031)1058:0.027801,(BchChl_Methylocella_silvestris:0.303005,BchChl_Methylocapsa_palsarum:0.240190)1063:0.069672)1057:0.028343)1045:0.013425)1040:0.018801)1004:0.016759,(((BchChl_Rhodospirillum_centenum:0.210063,BchChl_Skermanella_aerolata:0.225377)1066:0.044500,(BchChl_Blastochloris_sp_GI:0.243679,(BchChl_Phaeospirillum_fulvum:0.318945,BchChl_Rhodoplanes_piscinae:0.219774)1068:0.037068)1067:0.051303)1065:0.026493,(BchChl_Beijerinckiaceae_bacterium_RH_AL1:0.300669,((BchChl_Bradyrhizobiaceae_bacterium:0.125752,BchChl_Tardiphaga_sp_vice154:0.093735)1071:0.083127,BchChl_Rhodopseudomonas_palustris:0.156981)1070:0.138852)1069:0.029635)1064:0.025797)1003:0.027177,((((BchChl_Roseomonas_nepalensis:0.226378,((BchChl_Paracraurococcus_ruber:0.084342,BchChl_Dankookia_rubra:0.095598)1077:0.079014,BchChl_Belnapia_moabensis:0.145985)1076:0.087745)1075:0.029897,((BchChl_Acetobacteraceae_bacterium_DB1506:0.245330,BchChl_Elioraea_sp_PF-30:0.230631)1079:0.047007,BchChl_Rubritepida_flocculans:0.300194)1078:0.044171)1074:0.034860,((BchChl_Prosthecomicrobium_hirschii:0.142534,BchChl_Mongoliimonas_terrestris:0.160081)1081:0.166979,((BchChl_bacterium_RmlP026:0.310333,(BchChl_Bosea_sp_AAP35:0.058109,BchChl_Rhizobiales_bacterium_CCH10-E5:0.026801)1084:0.237788)1083:0.025399,BchChl_Phreatobacter_oligotrophus:0.315070)1082:0.030786)1080:0.038689)1073:0.028561,(BchChl_Tepidamorphus_gemmatus:0.271670,BchChl_Thalassobaculum_litoreum:0.305810)1085:0.081062)1072:0.029414)1002:0.026956,(BchChl_Salinarimonas_rosea:0.314789,BchChl_Rhodospirillaceae_bacterium_HHTR118:0.250846)1086:0.055906)1001:0.021634)938:0.013679,((BchChl_Ectothiorhodospira_magna:0.159481,BchChl_Ectothiorhodosinus_mongolicus:0.203292)1088:0.151051,((BchChl_Afifella_marina:0.191997,(BchChl_Rhodospirillales_bacterium:0.021522,BchChl_Rhodospirillaceae_bacterium:0.019441)1091:0.244925)1090:0.045740,((BchChl_Pararhizobium_sp_BGMRC6574:0.209883,(BchChl_Fulvimarina_manganoxydans:0.191993,BchChl_Aurantimonas_sp_22II-16-19i:0.150367)1094:0.105379)1093:0.123443,(BchChl_Dichotomicrobium_thermohalophilum:0.270729,BchChl_Rhodothalassium_salexigens:0.328843)1095:0.056239)1092:0.030911)1089:0.023760)1087:0.040128)937:0.025450)827:0.056049)824:0.072653)823:0.551186,(((((BchChl_Prosthecochloris_marina:0.191536,((BchChl_Pelodictyon_luteolum:0.120154,BchChl_Chlorobium_limicola:0.132492)1102:0.100031,BchChl_Chlorobaculum_limnaeum:0.168773)1101:0.057968)1100:0.247270,(BchChl_Chloroherpeton_thalassium:0.279880,BchChl_Candidatus_Thermochlorobacter_aerophilum:0.413148)1103:0.107407)1099:0.093150,((BchChl_Chloroflexus_aggregans:0.181274,((BchChl_Chloroflexales_bacterium_ZM16-3:0.116548,(BchChl_Candidatus_Oscillochloris_fontis:0.036334,BchChl_Oscillochloris_trichoides:0.035594)1108:0.094165)1107:0.109511,(BchChl_Candidatus_Viridilinea_mediisalina:0.139298,BchChl_Candidatus_Chloroploca_sp_Khr17:0.113322)1109:0.092574)1106:0.049442)1105:0.158184,BchChl_Roseiflexus_castenholzii:0.274804)1104:0.091815)1098:0.741273,((BchChl_Gloeobacter_kilaueensis:0.251381,(BchChl_Gloeomargarita_lithophora:0.166242,(BchChl_Thermosynechococcus_elongatus:0.131649,(BchChl_Synechococcus_elongatus:0.200762,((BchChl_Prochlorothrix_hollandica:0.182009,((BchChl_filamentous_cyanobacterium_CCP3:0.015714,BchChl_Nodosilinea_nodulosa:0.031189)1118:0.110470,BchChl_Halomicronema_hongdechloris:0.117622)1117:0.041281)1116:0.024483,(BchChl_Leptolyngbya_boryana:0.100021,(((BchChl_Oscillatoriales_cyanobacterium_JSC-12:0.079700,BchChl_Alkalinema_sp_CACIAM_70d:0.121784)1122:0.024275,(((((BchChl_Merismopedia_glauca:0.088527,BchChl_Phormidium_ambiguum:0.047920)1127:0.020326,(((((BchChl_Nostocales_cyanobacterium_HT-58-2:0.023738,(BchChl_Mastigocladopsis_repens:0.011559,BchChl_Tolypothrix_campylonemoides:0.016448)1133:0.013944)1132:0.012176,(BchChl_Hassallia_byssoidea_VB512170:0.038059,((BchChl_Fortiea_contorta:0.020981,BchChl_Calothrix_brevissima:0.037055)1136:0.016046,((BchChl_Cylindrospermum_sp_NIES-4074:0.030307,(((BchChl_Nostocales_cyanobacterium:0.032882,BchChl_Sphaerospermopsis:0.030997)1141:0.035383,BchChl_Trichormus_azollae:0.029292)1140:0.012522,(BchChl_Anabaena_cylindrica:0.023782,(BchChl_Dolichospermum_planctonicum:0.026768,BchChl_Cuspidothrix_issatschenkoi:0.025158)1143:0.005426)1142:0.008069)1139:0.016686)1138:0.012014,(BchChl_Nostoc_calcicola:0.025694,(BchChl_Nodularia_sp_NIES-3585:0.035751,BchChl_Chrysosporum_ovalisporum:0.047718)1145:0.025166)1144:0.007186)1137:0.003320)1135:0.017779)1134:0.011180)1131:0.020010,(((BchChl_Chlorogloeopsis_fritschii:0.024082,BchChl_cyanobacterium_PCC_7702:0.074911)1148:0.018357,BchChl_Fischerella_sp_NIES-4106:0.042620)1147:0.010679,(BchChl_Rivularia_sp_PCC_7116:0.060394,(BchChl_Richelia_intracellularis:0.168207,BchChl_Mastigocoleus_testarum:0.054963)1150:0.016685)1149:0.019404)1146:0.017946)1130:0.008866,BchChl_Scytonema_millei:0.054880)1129:0.018920,(((BchChl_Aliterella_atlantica:0.011413,(BchChl_Chlorogloea_sp_CCALA_695:0.008841,BchChl_Synechocystis_sp_PCC_7509:0.006601)1154:0.028209)1153:0.064276,(BchChl_Acaryochloris_sp_RCC1774:0.128173,((BchChl_Oscillatoria_nigro-viridis:0.017837,BchChl_Tychonema_bourrellyi:0.004567)1157:0.030705,(BchChl_Oscillatoriales_cyanobacterium_USR001:0.020271,BchChl_Kamptonema:0.018693)1158:0.016565)1156:0.032916)1155:0.028934)1152:0.016260,((BchChl_Chamaesiphon_minutus:0.141989,BchChl_Crinalium_epipsammum:0.051598)1160:0.031902,BchChl_Neosynechococcus_sphagnicola:0.080949)1159:0.018136)1151:0.013666)1128:0.007189)1126:0.003038,(BchChl_Gloeocapsopsis_sp_AAB1-1H9:0.018511,(BchChl_Chroococcidiopsis_sp_TS-821:0.012468,BchChl_Gloeocapsa_sp_PCC_7428:0.016097)1162:0.007528)1161:0.044368)1125:0.009924,((((((BchChl_Limnothrix_rosea:0.154222,(BchChl_Geminocystis_herdmanii:0.056128,BchChl_Cyanobacterium_aponinum:0.073338)1169:0.059857)1168:0.040140,(BchChl_Spirulina_major:0.102982,BchChl_filamentous_cyanobacterium_ESFC-1:0.095899)1170:0.028485)1167:0.032599,(BchChl_Stanieria_sp_NIES-3757:0.040744,(BchChl_Cyanobacteria_bacterium_J083:0.104848,((BchChl_Xenococcus_sp_PCC_7305:0.067923,BchChl_Hyella_patelloides:0.041055)1174:0.025412,(BchChl_Myxosarcina_sp_GI1:0.055822,BchChl_Chondrocystis_sp_NIES-4102:0.061292)1175:0.026594)1173:0.007238)1172:0.018988)1171:0.018089)1166:0.016865,((BchChl_Hydrococcus_rivularis:0.061436,(BchChl_Aphanothece_hegewaldii:0.062705,BchChl_Microcystis_aeruginosa:0.102934)1178:0.019183)1177:0.016649,(BchChl_Gloeothece_citriformis:0.062982,((BchChl_Rippkaea_orientalis:0.024488,((BchChl_unicellular_cyanobacterium_SU2:0.023714,(BchChl_Candidatus_Atelocyanobacterium_thalassa:0.133503,BchChl_cyanobacterium_endosymbiont_of_Rhopalodia_gibberula:0.105547)1184:0.022608)1183:0.019412,BchChl_Cyanothece_sp_BG0011:0.038371)1182:0.012983)1181:0.042303,BchChl_Snowella_sp:0.083777)1180:0.010390)1179:0.010393)1176:0.016828)1165:0.013757,((BchChl_Phormidesmis_priestleyi:0.114334,BchChl_Microcoleus_sp_PCC_7113:0.032704)1186:0.025925,(BchChl_Cyanobacteria_bacterium_UBA12227:0.035348,(BchChl_Coleofasciculus_chthonoplastes:0.047735,BchChl_Moorea_producens:0.060885)1188:0.016473)1187:0.015796)1185:0.014334)1164:0.015901,((BchChl_Arthrospira_platensis:0.077882,BchChl_Planktothrix_sp_PCC_11201:0.075359)1190:0.020138,(((((((BchChl_Euhalothece_natronophila:0.052289,BchChl_Halothece_sp_PCC_7418:0.033185)1197:0.010706,BchChl_Dactylococcopsis_salina:0.036994)1196:0.150497,BchChl_Rubidibacter_lacunae:0.107804)1195:0.066061,BchChl_Planktothricoides_sp_SR001:0.069897)1194:0.018446,(BchChl_Oscillatoria_acuminata:0.106673,BchChl_Cyanobacteria_bacterium_J007:0.073046)1198:0.032454)1193:0.014405,(BchChl_Desertifilum_sp_IPPAS_B-1220:0.070969,(BchChl_Limnoraphis_robusta:0.012384,BchChl_Lyngbya_sp_PCC_8106:0.025005)1200:0.061942)1199:0.009987)1192:0.017857,((BchChl_Roseofilum_reptotaenium_AO1-A:0.080304,BchChl_Hormoscilla_sp_GUM007:0.048235)1202:0.033838,(BchChl_Trichodesmium_erythraeum:0.039883,BchChl_Okeania_hirsuta:0.037596)1203:0.051806)1201:0.014038)1191:0.009419)1189:0.016837)1163:0.011521)1124:0.025364,BchChl_Leptolyngbya_sp_JSC-1:0.068227)1123:0.021512)1121:0.009619,BchChl_Geitlerinema_sp_PCC_7407:0.134355)1120:0.014611)1119:0.020016)1115:0.042558)1114:0.032359)1113:0.049990)1112:0.060545)1111:0.853933,((BchChl_Heliobacterium_modesticaldum:0.211985,BchChl_Heliobacillus_mobilis:0.155824)1205:0.142303,BchChl_Heliophilum_fasciatum:0.329337)1204:0.838702)1110:0.129730)1097:0.410998,BchChl_Chloracidobacterium_thermophilum:0.937164)1096:0.338790)822:5.384169,(((Nif_Candidatus_Acidulodesulfobacterium_acidiphilum:0.141174,Nif_Candidatus_Acididesulfobacter_diazotrophicus:0.147902)1208:0.365050,(((Nif_Pelobacter_acetylenicus:0.215067,(((Nif_Geothermobacter_sp_EPR-M:0.169794,(Nif_Malonomonas_rubra:0.137827,Nif_Desulfuromonas_acetexigens:0.100012)1215:0.025404)1214:0.112895,((Nif_Deltaproteobacteria_bacterium_HGW-Deltaproteobacteria-4:0.093666,Nif_Geobacter_thiogenes:0.113484)1217:0.039502,(Nif_Anaeromyxobacter_sp_Fw109-5:0.189651,Nif_Desulfuromonadales_bacterium_GWC2_61_20:0.112325)1218:0.039608)1216:0.120403)1213:0.032190,Nif_Geoalkalibacter_ferrihydriticus:0.175134)1212:0.073502)1211:0.222395,((Nif_Heliobacterium_modesticaldum:0.178840,(Nif_Dehalobacter:0.136151,Nif_Pelotomaculum_sp_FP:0.098526)1221:0.140898)1220:0.093005,(Nif_Peptococcaceae_bacterium_CEB3:0.257155,Nif_Desulfosporosinus_fructosivorans:0.316617)1222:0.111369)1219:0.155756)1210:0.057372,(Nif_Desulfurobacterium_atlanticum:0.677367,((Nif_Actinobacteria_bacterium_HGW-Actinobacteria-10:0.352221,(Nif_Thermodesulfovibrio_aggregans:0.320443,(Nif_Candidatus_Magnetoovum_chiemensis:0.220345,((Nif_Nitrospirae_bacterium:0.117719,Nif_bacterium_BMS3Bbin07:0.118412)1229:0.044077,Nif_Nitrospirae_bacterium_GWC2_57_13:0.188384)1228:0.108699)1227:0.044623)1226:0.066885)1225:0.109624,(((((Nif_Sulfurovum_sp_FS08-3:0.252680,Nif_Wolinella_succinogenes:0.228037)1234:0.042925,(Nif_Lebetimonas_sp_JS032:0.158644,(Nif_Sulfurimonas_sp_RIFOXYD12_FULL_33_39:0.079730,Nif_Sulfuricurvum_kujiense:0.121600)1236:0.077361)1235:0.041757)1233:0.325854,(((((Nif_Gloeocapsa_sp_DLM2Bin57:0.128535,(Nif_Lyngbya_sp_PCC_8106:0.167348,Nif_cyanobacterium_endosymbiont_of_Epithemia_turgida:0.155458)1242:0.047722)1241:0.088078,(Nif_Planktothrix_tepida:0.117873,((Nif_Vulcanococcus_limneticus:0.174217,Nif_Kamptonema:0.079633)1245:0.035058,Nif_Leptolyngbya_sp_JSC-1:0.107856)1244:0.052189)1243:0.029001)1240:0.025143,(Nif_Desertifilum_sp_IPPAS_B-1220:0.140834,(Nif_filamentous_cyanobacterium_ESFC-1:0.090544,Nif_Euhalothece_natronophila:0.162425)1247:0.181691)1246:0.058862)1239:0.060873,Nif_Fischerella_sp_PCC_9605:0.175026)1238:0.129125,((Nif_Skermanella_aerolata:0.213369,(((((Nif_Afifella_pfennigii:0.173796,Nif_Rhodopila_globiformis:0.139617)1254:0.037088,(Nif_Acetobacter_peroxydans:0.114905,Nif_Zymomonas_mobilis:0.181738)1255:0.026111)1253:0.031133,(((Nif_Martelella_sp_BGMRC2036:0.107136,Nif_Neorhizobium_galegae:0.217379)1258:0.035559,((Nif_Blastochloris_sp_GI:0.172577,Nif_Pleomorphomonas_carboxyditropha:0.169921)1260:0.042368,Nif_Hartmannibacter_diazotrophicus:0.110205)1259:0.018802)1257:0.051446,Nif_Rhizobiales_bacterium:0.146303)1256:0.033342)1252:0.031092,((Nif_Rhodothalassium_salexigens:0.155540,Nif_Geminicoccaceae_bacterium:0.199999)1262:0.044156,(Nif_Defluviimonas_alba:0.167675,(Nif_Rhodobacteraceae_bacterium:0.054362,Nif_Actibacterium_ureilyticum:0.110568)1264:0.052932)1263:0.032272)1261:0.082635)1251:0.033396,((Nif_Rhodovibrio_salinarum:0.353076,Nif_Roseospirillum_parvum:0.174320)1266:0.054847,(Nif_Phaeospirillum_fulvum:0.266491,Nif_Rhodospirillaceae_bacterium_BRH_c57:0.150385)1267:0.051983)1265:0.017872)1250:0.090653)1249:0.075055,(Nif_Gallionellales_bacterium_GWA2_60_18:0.294244,(Nif_Acidithiobacillus_ferridurans:0.215542,((((((Nif_Derxia_gummosa:0.068176,(Nif_Solimonas_aquatica:0.110093,(Nif_Cupriavidus_sp_amp6:0.144798,Nif_Polaromonas_naphthalenivorans:0.073146)1277:0.027116)1276:0.019539)1275:0.021386,Nif_Pelomonas_saccharophila:0.084524)1274:0.067820,(Nif_Herbaspirillum_frisingense:0.108598,Nif_Oxalobacter_sp:0.234987)1278:0.040254)1273:0.080152,(Nif_Acidiferrobacter_sp_SPIII_3:0.134226,Nif_Leptospirillum_ferriphilum:0.226055)1279:0.027297)1272:0.014724,((Nif_Hydrogenophilales_bacterium_16-64-40:0.105399,Nif_Methyloglobulus_morosus:0.098353)1281:0.036605,((Nif_Rhodoblastus_acidophilus:0.133852,(Nif_Acuticoccus_sp_PTG4-2:0.126958,Nif_Bradyrhizobium_oligotrophicum:0.075961)1284:0.032929)1283:0.025871,Nif_Methyloferula_stellata:0.176064)1282:0.011979)1280:0.019482)1271:0.012626,(Nif_Rhodopseudomonas_palustris:0.176184,Nif_Telmatospirillum_siberiense:0.117378)1285:0.033809)1270:0.047290)1269:0.047554)1268:0.042183)1248:0.099056)1237:0.049280)1232:0.041890,(((Nif_Seleniivibrio_woodruffii:0.293795,Nif_Geovibrio_sp_L21-Ace-BES:0.231820)1288:0.096010,(Nif_Calditerrivibrio_nitroreducens:0.316843,Nif_Chrysiogenes_arsenatis:0.267504)1289:0.061016)1287:0.249442,((Nif_Candidatus_Lambdaproteobacteria_bacterium_RIFOXYC1_FULL_56_13:0.132471,Nif_Candidatus_Lambdaproteobacteria_bacterium_RIFOXYD2_FULL_50_16:0.195406)1291:0.256226,(Nif_Halorhodospira_halochloris:0.289532,((((Nif_Celerinatantimonas_diazotrophica:0.222552,(Nif_Tolumonas_lignilytica:0.091266,(Nif_Sodalis_sp_159R:0.123554,(Nif_Mangrovibacter_sp_MFB070:0.112574,((Nif_Pantoea_cypripedii:0.056866,(Nif_Klebsiella_pneumoniae:0.059608,Nif_Biostraticola_sp_BGMRC_2031:0.059242)1302:0.016587)1301:0.054878,Nif_Serratia_sp_ATCC_39006:0.064006)1300:0.019067)1299:0.061840)1298:0.079266)1297:0.058991)1296:0.035804,(Nif_Vibrio_aerogenes:0.168300,Nif_Aliagarivorans_marinus:0.167790)1303:0.105376)1295:0.046918,((Nif_Cohaesibacter_haloalkalitolerans:0.167590,Nif_Ectothiorhodospira_haloalkaliphila:0.142428)1305:0.036300,((Nif_Magnetovibrio_blakemorei:0.121670,Nif_Varunaivibrio_sulfuroxidans:0.120347)1307:0.030440,(((Nif_Proteobacteria_bacterium_CG1_02_64_396:0.145493,((Nif_Azotobacter_vinelandii:0.118337,((Nif_Oceanospirillaceae_bacterium:0.084051,Nif_Haliea_sp_SAOS-164:0.090420)1314:0.019734,(Nif_Alteromonadaceae_bacterium_Bs31:0.080378,(Nif_Agaribacterium_haliotis:0.116991,Nif_Alteromonadales_bacterium_BS08:0.136005)1316:0.035446)1315:0.032989)1313:0.018999)1312:0.033070,Nif_Amphritea_atlantica:0.105776)1311:0.025815)1310:0.032325,((Nif_Beggiatoa_alba:0.148318,(((Nif_Gammaproteobacteria_bacterium_28-57-27:0.125623,Nif_Hydrogenophilales_bacterium_28-61-23:0.136915)1321:0.023045,(Nif_Azoarcus_sp_CC-YHH838:0.116915,((Nif_Candidatus_Accumulibacter_aalborgensis:0.105181,Nif_Rhodocyclaceae_bacterium:0.089281)1324:0.076911,Nif_Betaproteobacteria_bacterium_HGW-Betaproteobacteria-11:0.081065)1323:0.041684)1322:0.016360)1320:0.023801,((Nif_Thioploca_ingrica:0.167236,Nif_Marinobacter_sp_ES-1:0.190240)1326:0.042344,(Nif_Propionivibrio_dicarboxylicus:0.245407,Nif_Sulfurivermis_fontis:0.125397)1327:0.042389)1325:0.014494)1319:0.022353)1318:0.025065,((Nif_bacterium_BMS3Abin12:0.164475,Nif_Blastopirellula_marina:0.125458)1329:0.035612,Nif_Acidihalobacter_prosperus:0.122466)1328:0.040839)1317:0.007759)1309:0.013771,((Nif_Ectothiorhodospiraceae_bacterium:0.100067,((Nif_Candidatus_Thiosymbion_oneisti:0.152434,(Nif_Thioflavicoccus_mobilis:0.121637,Nif_Thiorhodococcus_drewsii:0.087296)1334:0.031141)1333:0.034573,Nif_Chromatiaceae_bacterium_2141TSTBD0c01a:0.076099)1332:0.018252)1331:0.014128,(Nif_Mariprofundus_ferrooxydans:0.130192,(Nif_Methylomonas_koyamae:0.088786,Nif_Methyloprofundus_sedimenti:0.104827)1336:0.049153)1335:0.012123)1330:0.015860)1308:0.018394)1306:0.019834)1304:0.041224)1294:0.020557,(Nif_Candidatus_Competibacteraceae_bacterium:0.230531,(Nif_magneto-ovoid_bacterium_MO-1:0.185688,Nif_Alphaproteobacteria_bacterium:0.179560)1338:0.059180)1337:0.028796)1293:0.036178)1292:0.137336)1290:0.079049)1286:0.035407)1231:0.075347,(Nif_Frankia_canadensis:0.444866,(((Nif_Gorillibacterium_timonense:0.223115,Nif_Fontibacillus_panacisegetis:0.266735)1342:0.053960,(Nif_Anaerobacillus_alkalidiazotrophicus:0.232604,(Nif_Bacillus_caseinilyticus:0.202588,Nif_Aneurinibacillus_terranovensis:0.136954)1344:0.031252)1343:0.030755)1341:0.040752,Nif_Thermicanus_aegyptius:0.174026)1340:0.157637)1339:0.077582)1230:0.044192)1224:0.064540)1223:0.059610)1209:0.144931)1207:0.472278,(((Nif_Thermoanaerobacterium_thermosaccharolyticum:0.309368,Nif_Carboxydocella_sp_ULO1:0.306286)1347:0.218731,(Nif_Gaiellales_bacterium:0.509486,((Nif_Methanothrix_soehngenii:0.186920,Nif_Peptococcaceae_bacterium_SCADC1_2_3:0.231732)1350:0.279571,(Nif_Methanosarcina_acetivorans_C2A:0.203905,Nif_Methanolobus_psychrotolerans:0.192173)1351:0.168096)1349:0.105190)1348:0.065633)1346:0.081906,((((Nif_Propionibacterium_cyclohexanicum:0.223406,Nif_Actinobacteria_bacterium_HGW-Actinobacteria-2:0.226338)1355:0.295821,(((((((Nif_Elusimicrobia_bacterium_RIFOXYA2_FULL_50_26:0.349299,Nif_Candidatus_Margulisbacteria_bacterium_GWD2_39_127:0.190412)1362:0.046564,Nif_Hydrogenispora_ethanolica:0.160535)1361:0.032375,Nif_Spirochaetes_bacterium_GWB1_36_13:0.293078)1360:0.031830,(Nif_Spirochaetes_bacterium_GWB1_27_13:0.211117,(((Nif_Spirochaeta_thermophila:0.353151,Nif_Spirochaetes_bacterium_GWE1_32_154:0.243768)1366:0.079637,((Nif_Fibrobacteres_bacterium:0.308491,(Nif_Treponema_primitia:0.355703,(Nif_Smithella_sp_SC_K08D17:0.166865,(Nif_Syntrophus_gentianae:0.199249,Nif_Syntrophorhabdaceae_bacterium_PtaU1Bin034:0.109678)1371:0.058004)1370:0.071916)1369:0.072516)1368:0.050779,Nif_Holophaga_foetida:0.328954)1367:0.020672)1365:0.080757,((((Nif_Desulfosarcina_cetonica:0.107606,(Nif_delta_proteobacterium_NaphS2:0.109304,(Nif_Desulfobacteraceae_bacterium_Eth-SRB2:0.158382,Nif_Desulfobacterales_bacterium_C00003106:0.113716)1377:0.057639)1376:0.047885)1375:0.133490,(Nif_Desulfatitalea_sp_BRH_c12:0.234280,(Nif_Desulfobacteraceae_bacterium:0.169057,Nif_Desulfatibacillum_aliphaticivorans:0.174013)1379:0.051763)1378:0.055653)1374:0.062208,((Nif_Syntrophobacter_fumaroxidans:0.208219,Nif_bacterium_BMS3Abin10:0.179997)1381:0.029126,Nif_Desulfobacca_acetoxidans:0.208155)1380:0.038838)1373:0.032224,(((Nif_Candidatus_Dadabacteria_bacterium:0.297758,Nif_Deltaproteobacteria_bacterium:0.239705)1384:0.145946,(Nif_Desulfohalovibrio_alkalitolerans:0.256853,((Nif_Desulfonatronum_lacustre:0.146641,Nif_Desulfocurvibacter_africanus:0.242477)1387:0.042260,((Nif_Desulfobulbaceae_bacterium:0.134136,(Nif_Desulfomicrobium_apsheronum:0.155970,((Nif_Pseudodesulfovibrio_hydrargyri:0.174446,((Nif_Desulfopila_aestuarii:0.071446,((Nif_Desulfofustis_glycolicus:0.190248,Nif_Desulforhopalus_singaporensis:0.092961)1396:0.036243,Nif_Desulfotalea_sp:0.144106)1395:0.035814)1394:0.057952,(Nif_Desulfobulbus_elongatus:0.137054,(Nif_Desulfobulbaceae_bacterium_A2:0.140924,(Nif_Desulfobulbaceae_bacterium_DB1:0.104327,(Nif_bacterium_BMS3Abin13:0.135733,Nif_Candidatus_Electronema_sp_GS:0.124553)1400:0.041063)1399:0.020674)1398:0.029758)1397:0.019190)1393:0.018988)1392:0.026167,Nif_Deltaproteobacteria_bacterium_HGW-Deltaproteobacteria-8:0.167135)1391:0.019738)1390:0.020378)1389:0.018295,Nif_Desulfocarbo_indianensis:0.146342)1388:0.117082)1386:0.031000)1385:0.063498)1383:0.044666,((Nif_Desulfamplus_magnetovallimortis:0.114237,(Nif_Desulfobacterium_autotrophicum:0.176560,Nif_Desulfospira_joergensenii:0.157569)1403:0.040529)1402:0.119301,((Nif_Desulfoluna_spongiiphila:0.226942,Nif_Desulfobotulus_alkaliphilus:0.200916)1405:0.062928,Nif_Desulforegula_conservatrix:0.216623)1404:0.049464)1401:0.030344)1382:0.027568)1372:0.038366)1364:0.036051)1363:0.025379)1359:0.029535,((Nif_Chloroherpeton_thalassium:0.215370,(Nif_Chlorobium_chlorochromatii:0.139611,Nif_Prosthecochloris_sp_GSB1:0.071083)1408:0.094280)1407:0.087875,((Nif_Spirochaetaceae_bacterium:0.382928,(Nif_Sediminispirochaeta_smaragdinae:0.264000,Nif_Candidatus_Marispirochaeta_associata:0.210264)1411:0.080103)1410:0.044093,(Nif_Spirochaeta_cellobiosiphila:0.302508,(((Nif_Arcticibacter_svalbardensis:0.214365,((Nif_Dysgonomonas_capnocytophagoides:0.081841,(Nif_Bacteroidales_bacterium_Barb6XT:0.086181,Nif_Candidatus_Azobacteroides_pseudotrichonymphae:0.107884)1418:0.044156)1417:0.079450,((((Nif_Bacteroides_graminisolvens:0.143075,Nif_Bacteroides_luti:0.079400)1422:0.030996,Nif_Paludibacter_propionicigenes:0.177635)1421:0.027522,Nif_Prevotella_oryzae:0.229590)1420:0.039962,((Nif_Natronoflexus_pectinivorans:0.111518,Nif_Alkaliflexus_imshenetskii:0.099670)1424:0.067811,Nif_Cytophaga_xylanolytica:0.120137)1423:0.080431)1419:0.023826)1416:0.203813)1415:0.088784,(Nif_Lutibacter_agarilyticus:0.240259,(Nif_Marinilabilia_sp_WTE:0.186995,(Nif_Bacteroidales_bacterium:0.174440,(Nif_Labilibacter_aurantiacus:0.173484,(Nif_Mangrovibacterium_diazotrophicum:0.154482,Nif_Draconibacterium_sediminis:0.130058)1429:0.055460)1428:0.028258)1427:0.037871)1426:0.125460)1425:0.076991)1414:0.046174,(Nif_Verrucomicrobia_bacterium_S94:0.138606,Nif_Kiritimatiellales_bacterium:0.129172)1430:0.213198)1413:0.038708)1412:0.036700)1409:0.022374)1406:0.076884)1358:0.032477,(((Nif_Lentisphaerae_bacterium_GWF2_50_93:0.280387,Nif_Lentisphaerae_bacterium_GWF2_57_35:0.181106)1433:0.134251,((Nif_Dehalococcoides_mccartyi:0.332360,Nif_Planctomycetes_bacterium:0.393998)1435:0.076972,(((Nif_Phycisphaeraceae_bacterium:0.190969,Nif_Planctomycetes_bacterium_V7:0.162115)1438:0.058608,Nif_Planctomycetaceae_bacterium:0.229387)1437:0.072661,Nif_Planctomycetes_bacterium_Q31b:0.258628)1436:0.149912)1434:0.043073)1432:0.038946,(Nif_Dehalogenimonas_sp_WBC-2:0.216843,Nif_Chloroflexi_bacterium:0.180269)1439:0.140084)1431:0.045995)1357:0.130375,((Nif_Coraliomargarita_akajimensis:0.268380,Nif_Verrucomicrobiae_bacterium_DG1235:0.313809)1441:0.052614,(Nif_Terrimicrobium_sacchariphilum:0.317013,(((Nif_Geminisphaera_colitermitum:0.129623,Nif_Opitutaceae_bacterium_EW11:0.100809)1445:0.155232,Nif_Verrucomicrobia_bacterium_Tous-C9LFEB:0.254690)1444:0.058043,Nif_Candidatus_Achromatium_palustre:0.292014)1443:0.046230)1442:0.033738)1440:0.158452)1356:0.047521)1354:0.105528,(Nif_Dissulfuribacter_thermophilus:0.287417,((Nif_Coleofasciculus_chthonoplastes:0.217254,(Nif_Geitlerinema_sp_PCC_9228:0.155145,(Nif_Roseofilum_reptotaenium_AO1-A:0.145528,Nif_Phormidium_sp_HE10JO:0.233161)1450:0.045462)1449:0.124641)1448:0.158183,(Nif_Desulfomonile_tiedjei:0.252843,((Nif_Desulfonatronovibrio_hydrogenovorans:0.157287,Nif_Desulfonatronospira_thiodismutans:0.170845)1453:0.179382,Nif_Desulfacinum_infernum:0.349940)1452:0.036850)1451:0.062445)1447:0.055636)1446:0.072496)1353:0.191200,(((Nif_Syntrophomonas_zehnderi:0.293538,((Nif_Hungateiclostridium_cellulolyticum:0.146718,Nif_Pseudobacteroides_cellulosolvens:0.117612)1458:0.052512,Nif_Anaerobacterium_chartisolvens:0.189939)1457:0.060601)1456:0.100234,((Nif_Petroclostridium_xylanilyticum:0.156773,((((((Nif_Sporobacter_termitidis:0.161562,(Nif_Sporolactobacillus_terrae:0.247595,(Nif_Clostridium_algidixylanolyticum:0.190809,Nif_Anaerotignum_neopropionicum:0.177065)1468:0.184919)1467:0.122516)1466:0.102133,(((Nif_Megasphaera_cerevisiae:0.405726,Nif_Pectinatus_cerevisiiphilus:0.183120)1471:0.099393,Nif_Propionispira_arboris:0.142871)1470:0.062539,Nif_Massilibacillus_massiliensis:0.138325)1469:0.096438)1465:0.043796,(Nif_Ruminiclostridium_hungatei:0.191117,(Nif_Youngiibacter_fragilis:0.335212,Nif_Desulfovibrio_desulfuricans:0.328951)1473:0.071090)1472:0.056748)1464:0.078970,((Nif_Lachnospiraceae_bacterium_Marseille-P3773:0.102877,Nif_Anaerocolumna_jejuensis:0.129137)1475:0.118743,(((Nif_Robinsoniella_sp_MCWD5:0.207177,(Nif_Lachnospiraceae_bacterium:0.128811,Nif_Clostridium_fimetarium:0.133820)1479:0.037913)1478:0.027412,(Nif_Clostridium_populeti:0.118728,Nif_Cellulosilyticum_lentocellum:0.133523)1480:0.023179)1477:0.028208,(Nif_Anaerosporobacter_mobilis:0.364482,Nif_Parasporobacterium_paucivorans:0.163918)1481:0.041474)1476:0.170036)1474:0.070892)1463:0.043310,(Nif_Clostridiales_bacterium_43-6:0.230050,Nif_Acetobacterium_woodii:0.293177)1482:0.063136)1462:0.081218,(Nif_Gordonibacter_sp_28C:0.497712,Nif_Ethanoligenens_harbinense:0.380185)1483:0.088351)1461:0.054657)1460:0.069900,(Nif_Oxobacter_pfennigii:0.210743,Nif_Clostridium_pasteurianum:0.442031)1484:0.059401)1459:0.049451)1455:0.066808,((Nif_Desulfuribacillus_alkaliarsenatis:0.222630,(((Nif_Desulfofarcimen_acetoxidans:0.200781,(((Nif_Desulfallas_arcticus:0.151876,Nif_Desulfocucumis_palustris:0.119673)1492:0.039868,Nif_Desulfurispora_thermophila:0.202968)1491:0.033551,(Nif_Peptococcaceae_bacterium_BRH_c4a:0.098139,Nif_Peptococcaceae_bacterium_BICA1-7:0.120727)1493:0.076003)1490:0.024412)1489:0.052403,(Nif_Desulfotomaculum_ferrireducens:0.149554,(Nif_Firmicutes_bacterium_HGW-Firmicutes-8:0.169824,Nif_Dethiobacter_alkaliphilus:0.198564)1495:0.027199)1494:0.026805)1488:0.032675,((Nif_Methanosphaerula_palustris:0.123359,(((Nif_Methanoregula_boonei:0.152680,Nif_Methanomicrobiales_archaeon_HGW-Methanomicrobiales-1:0.144659)1500:0.095298,(Nif_Methanolacinia_paynteri:0.121442,Nif_Methanoculleus_taiwanensis:0.181471)1501:0.131705)1499:0.043508,((Nif_Methanocella_arvoryzae:0.181128,Nif_Methanomassiliicoccus_luminyensis:0.218172)1503:0.038669,Nif_Methanospirillum_lacunae:0.197571)1502:0.020098)1498:0.032796)1497:0.314262,(((Nif_Anaeroarcus_burkinensis:0.199655,Nif_Dendrosporobacter_quercicolus:0.178880)1506:0.030203,(Nif_Anaerosporomusa_subterranea:0.183450,(Nif_Lucifera_butyrica:0.137637,(Nif_Anaerospora_hongkongensis:0.168974,Nif_Sporomusa_termitida:0.117354)1509:0.022443)1508:0.030448)1507:0.018184)1505:0.049426,(Nif_Clostridiales_bacterium_DRI-13:0.107339,Nif_Gracilibacter_sp_BRH_c7a:0.188840)1510:0.035595)1504:0.015280)1496:0.019336)1487:0.053806)1486:0.113789,((Nif_Defluviitalea_phaphyphila:0.174885,((Nif_Firmicutes_bacterium_HGW-Firmicutes-1:0.257201,(Nif_Natranaerovirga_hydrolytica:0.185762,(Nif_Petrocella_atlantisensis:0.178399,Nif_Dethiosulfatibacter_aminovorans:0.156310)1516:0.127342)1515:0.043095)1514:0.033750,(Nif_Alkalibacter_saccharofermentans:0.192365,Nif_Pseudoclostridium_thermosuccinogenes:0.175374)1517:0.062707)1513:0.116230)1512:0.080212,(((Nif_Orenia_metallireducens:0.094129,Nif_Orenia_marismortui:0.113381)1520:0.122534,(Nif_Halanaerobium_salsuginis:0.262579,Nif_Halocella_sp_SP3-1:0.218191)1521:0.151271)1519:0.104078,(((Nif_Geosporobacter_ferrireducens:0.118321,Nif_Alkaliphilus_metalliredigens:0.131383)1524:0.103386,Nif_Serpentinicella_alkaliphila:0.213865)1523:0.045322,Nif_Ilyobacter_polytropus:0.409998)1522:0.032204)1518:0.022578)1511:0.052867)1485:0.023428)1454:0.155269)1352:0.178376)1345:0.182008)1206:0.212418)821:0.226952,(((Nif_Candidatus_Methanoperedens_nitroreducens:0.086403,(Nif_uncultured_archaeon:0.035141,Nif_Candidatus_Methanoperedens_sp_BLZ2:0.028261)1528:0.114151)1527:0.433630,((Nif_ANME-2_cluster_archaeon:0.117905,Nif_Candidatus_Argoarchaeum_ethanivorans:0.086336)1530:0.258661,(Nif_Methanophagales_archaeon:0.071889,(Nif_Candidatus_Methanolliviera_hydrocarbonicum:0.285899,Nif_Candidatus_Methanolliviera_sp_GoM_asphalt:0.047024)1532:0.073190)1531:0.285743)1529:0.194977)1526:0.089388,((Nif_archaeon_BMS3Bbin15:0.170521,(Nif_Roseiflexus_castenholzii:0.118754,(Nif_Chloroflexales_bacterium_ZM16-3:0.069758,(Nif_Oscillochloris_trichoides:0.086733,Nif_Candidatus_Viridilinea_mediisalina:0.082073)1537:0.027412)1536:0.076259)1535:0.299459)1534:0.103207,Nif_archaeon_BMS3Abin16:0.303769)1533:0.528390)1525:0.094028)820:0.118354)808:0.114790)803:0.627947,Vnf_Archaeoglobus_sp:0.296826)802:0.047816)793:0.059389,(Vnf_Ethanoligenens_harbinense:0.266773,Vnf_Methanosarcina_acetivorans_C2A:0.202994)1538:0.059272)792:0.027299)788:0.071980,Vnf_Desulfobacter_curvatus:0.311327)787:0.327631,Anf_Methanosarcina_acetivorans_C2A:0.131127)786:0.048658,Anf_Desulfosporosinus_fructosivorans:0.144576)785:0.039120)784:0.046624,Anf_Sporomusa_termitida:0.081041)783:0.020273)781:0.018812)772:0.033966,Anf_Anaerocolumna_jejuensis:0.158715)771;
