# Supplementary material for: Structural evolution of nitrogenase over 3 billion years
Source: eLife. 2025 Sep 11;14:RP105613. doi: 10.7554/eLife.105613 (PMC12425478; doi:10.7554/eLife.105613)
Supplement: Figure 4—source data 2. [file elife-105613-fig4-data2.zip › eLife-VOR-ADV-2024-105613/Figure4SourceData2.csv]

Name	Accession	Description	Organism	Taxonomy_full	Taxonomy
Nif_archaeon_BMS3Abin16	GBE18616.1	nitrogenase iron-iron protein alpha chain [archaeon BMS3Abin16]	archaeon BMS3Abin16	Archaea	Archaea
Nif_archaeon_BMS3Bbin15	GBE55669.1	nitrogenase vanadium-iron protein alpha chain [archaeon BMS3Bbin15]	archaeon BMS3Bbin15	Archaea	Archaea
Nif_uncultured_archaeon	VVB55810.1	Light-independent protochlorophyllide reductase subunit B [uncultured archaeon]	uncultured archaeon	Archaea; environmental samples	Archaea
Vnf_Archaeoglobus_sp	RUM33204.1	nitrogenase vanadium-iron protein, alpha chain [Archaeoglobus sp.]	Archaeoglobus sp.	Archaea; Euryarchaeota; Archaeoglobi; Archaeoglobales; Archaeoglobaceae; Archaeoglobus	Euryarchaeota
Nif_Candidatus_Methanolliviera_sp_GoM_asphalt	WP_144183837.1	nitrogenase component I subunit alpha [Candidatus Methanolliviera sp. GoM_asphalt]	Candidatus Methanolliviera sp. GoM_asphalt	Archaea; Euryarchaeota; Candidatus Methanoliparia; Candidatus Methanoliparales; Candidatus Methanollivieraceae	Euryarchaeota
Nif_Candidatus_Methanolliviera_hydrocarbonicum	RZN68165.1	nitrogenase component I subunit alpha [Candidatus Methanolliviera hydrocarbonicum]	Candidatus Methanolliviera hydrocarbonicum	Archaea; Euryarchaeota; Candidatus Methanoliparia; Candidatus Methanoliparales; Candidatus Methanollivieraceae; Candidatus Methanolliviera	Euryarchaeota
Nif_Methanomassiliicoccus_luminyensis	WP_019178611.1	nitrogenase molybdenum-iron protein alpha chain [Methanomassiliicoccus luminyensis]	Methanomassiliicoccus luminyensis	Archaea; Euryarchaeota; Diaforarchaea group; Thermoplasmata; Methanomassiliicoccales; Methanomassiliicoccaceae; Methanomassiliicoccus	Euryarchaeota
Nif_Methanobacteriales_archaeon_HGW-Methanobacteriales-1	PKL66932.1	nitrogenase molybdenum-iron protein subunit alpha [Methanobacteriales archaeon HGW-Methanobacteriales-1]	Methanobacteriales archaeon HGW-Methanobacteriales-1	Archaea; Euryarchaeota; Methanobacteria; Methanobacteriales	Euryarchaeota
Nif_Methanobacterium_paludis	WP_013826519.1	nitrogenase subunit alpha [Methanobacterium paludis]	Methanobacterium paludis	Archaea; Euryarchaeota; Methanomada group; Methanobacteria; Methanobacteriales; Methanobacteriaceae; Methanobacterium	Euryarchaeota
Nif_Methanobrevibacter_curvatus	WP_067088899.1	nitrogenase subunit alpha [Methanobrevibacter curvatus]	Methanobrevibacter curvatus	Archaea; Euryarchaeota; Methanomada group; Methanobacteria; Methanobacteriales; Methanobacteriaceae; Methanobrevibacter	Euryarchaeota
Nif_Methanothermobacter_thermautotrophicus	WP_010877172.1	nitrogenase subunit alpha [Methanothermobacter thermautotrophicus]	Methanothermobacter thermautotrophicus	Archaea; Euryarchaeota; Methanomada group; Methanobacteria; Methanobacteriales; Methanobacteriaceae; Methanothermobacter	Euryarchaeota
Nif_Methanocaldococcus_infernus	WP_013099456.1	nitrogenase component I subunit alpha [Methanocaldococcus infernus]	Methanocaldococcus infernus	Archaea; Euryarchaeota; Methanomada group; Methanococci; Methanococcales; Methanocaldococcaceae; Methanocaldococcus	Euryarchaeota
Nif_Methanotorris_igneus	WP_013799860.1	nitrogenase component I subunit alpha [Methanotorris igneus]	Methanotorris igneus	Archaea; Euryarchaeota; Methanomada group; Methanococci; Methanococcales; Methanocaldococcaceae; Methanotorris	Euryarchaeota
Nif_Methanococcus_maripaludis	WP_104837234.1	nitrogenase subunit alpha [Methanococcus maripaludis]	Methanococcus maripaludis	Archaea; Euryarchaeota; Methanomada group; Methanococci; Methanococcales; Methanococcaceae; Methanococcus	Euryarchaeota
Nif_Methanothermococcus_okinawensis	WP_013867270.1	nitrogenase component I subunit alpha [Methanothermococcus okinawensis]	Methanothermococcus okinawensis	Archaea; Euryarchaeota; Methanomada group; Methanococci; Methanococcales; Methanococcaceae; Methanothermococcus	Euryarchaeota
Nif_Methanomicrobiales_archaeon_HGW-Methanomicrobiales-1	PKL70270.1	nitrogenase molybdenum-iron protein alpha chain [Methanomicrobiales archaeon HGW-Methanomicrobiales-1]	Methanomicrobiales archaeon HGW-Methanomicrobiales-1	Archaea; Euryarchaeota; Methanomicrobia; Methanomicrobiales	Euryarchaeota
Nif_ANME-2_cluster_archaeon	PXF61648.1	nitrogenase molybdenum-iron protein subunit alpha [ANME-2 cluster archaeon]	ANME-2 cluster archaeon	Archaea; Euryarchaeota; Methanomicrobia; Methanosarcinales; ANME-2 cluster	Euryarchaeota
Anf_Methanosarcina_acetivorans_C2A	AAM04629.1	nitrogenase, subunit D [Methanosarcina acetivorans C2A]	Methanosarcina acetivorans C2A	Archaea; Euryarchaeota; Methanomicrobia; Methanosarcinales; Methanosarcinaceae; Methanosarcina	Euryarchaeota
Nif_Methanosarcina_acetivorans_C2A	AAM07249.1	nitrogenase, subunit alpha [Methanosarcina acetivorans C2A]	Methanosarcina acetivorans C2A	Archaea; Euryarchaeota; Methanomicrobia; Methanosarcinales; Methanosarcinaceae; Methanosarcina	Euryarchaeota
Vnf_Methanosarcina_acetivorans_C2A	AAM04635.1	nitrogenase, subunit alpha [Methanosarcina acetivorans C2A]	Methanosarcina acetivorans C2A	Archaea; Euryarchaeota; Methanomicrobia; Methanosarcinales; Methanosarcinaceae; Methanosarcina	Euryarchaeota
Nif_Methanocella_arvoryzae	WP_012035710.1	nitrogenase molybdenum-iron protein alpha chain [Methanocella arvoryzae]	Methanocella arvoryzae	Archaea; Euryarchaeota; Stenosarchaea group; Methanomicrobia; Methanocellales; Methanocellaceae; Methanocella	Euryarchaeota
Nif_Methanoculleus_taiwanensis	WP_128693522.1	nitrogenase molybdenum-iron protein alpha chain [Methanoculleus taiwanensis]	Methanoculleus taiwanensis	Archaea; Euryarchaeota; Stenosarchaea group; Methanomicrobia; Methanomicrobiales; Methanomicrobiaceae; Methanoculleus	Euryarchaeota
Nif_Methanolacinia_paynteri	WP_048152033.1	nitrogenase molybdenum-iron protein alpha chain [Methanolacinia paynteri]	Methanolacinia paynteri	Archaea; Euryarchaeota; Stenosarchaea group; Methanomicrobia; Methanomicrobiales; Methanomicrobiaceae; Methanolacinia	Euryarchaeota
Nif_Methanoregula_boonei	WP_012106691.1	nitrogenase molybdenum-iron protein alpha chain [Methanoregula boonei]	Methanoregula boonei	Archaea; Euryarchaeota; Stenosarchaea group; Methanomicrobia; Methanomicrobiales; Methanoregulaceae; Methanoregula	Euryarchaeota
Nif_Methanosphaerula_palustris	WP_012617250.1	nitrogenase molybdenum-iron protein alpha chain [Methanosphaerula palustris]	Methanosphaerula palustris	Archaea; Euryarchaeota; Stenosarchaea group; Methanomicrobia; Methanomicrobiales; Methanoregulaceae; Methanosphaerula	Euryarchaeota
Nif_Methanospirillum_lacunae	WP_109967453.1	nitrogenase molybdenum-iron protein alpha chain [Methanospirillum lacunae]	Methanospirillum lacunae	Archaea; Euryarchaeota; Stenosarchaea group; Methanomicrobia; Methanomicrobiales; Methanospirillaceae; Methanospirillum	Euryarchaeota
Nif_Methanophagales_archaeon	RCV64835.1	nitrogenase molybdenum-iron protein alpha chain [Methanophagales archaeon]	Methanophagales archaeon	Archaea; Euryarchaeota; Stenosarchaea group; Methanomicrobia; Methanophagales	Euryarchaeota
Nif_Candidatus_Argoarchaeum_ethanivorans	RZB28929.1	nitrogenase molybdenum-iron protein alpha chain [Methanosarcinales archaeon]	Candidatus Argoarchaeum ethanivorans	Archaea; Euryarchaeota; Stenosarchaea group; Methanomicrobia; Methanosarcinales	Euryarchaeota
Nif_Candidatus_Methanoperedens_nitroreducens	WP_048089170.1	nitrogenase component I subunit alpha [Candidatus Methanoperedens nitroreducens]	Candidatus Methanoperedens nitroreducens	Archaea; Euryarchaeota; Stenosarchaea group; Methanomicrobia; Methanosarcinales; Candidatus Methanoperedenaceae; Candidatus Methanoperedens	Euryarchaeota
Nif_Candidatus_Methanoperedens_sp_BLZ2	WP_097299121.1	nitrogenase component I subunit alpha [Candidatus Methanoperedens sp. BLZ2]	Candidatus Methanoperedens sp. BLZ2	Archaea; Euryarchaeota; Stenosarchaea group; Methanomicrobia; Methanosarcinales; Candidatus Methanoperedenaceae; Candidatus Methanoperedens	Euryarchaeota
Nif_Methanothrix_soehngenii	WP_013718500.1	nitrogenase molybdenum-iron protein alpha chain [Methanothrix soehngenii]	Methanothrix soehngenii	Archaea; Euryarchaeota; Stenosarchaea group; Methanomicrobia; Methanosarcinales; Methanosaetaceae; Methanothrix	Euryarchaeota
Nif_Methanolobus_psychrotolerans	WP_094228263.1	nitrogenase molybdenum-iron protein alpha chain [Methanolobus psychrotolerans]	Methanolobus psychrotolerans	Archaea; Euryarchaeota; Stenosarchaea group; Methanomicrobia; Methanosarcinales; Methanosarcinaceae; Methanolobus	Euryarchaeota
BchChl_bacterium_RmlP026	WP_129222584.1	ferredoxin:protochlorophyllide reductase (ATP-dependent) subunit N [bacterium RmlP026]	bacterium RmlP026	Bacteria	Bacteria
Nif_bacterium_BMS3Abin10	GBE04563.1	nitrogenase molybdenum-iron protein alpha chain [bacterium BMS3Abin10]	bacterium BMS3Abin10	Bacteria	Bacteria
Nif_bacterium_BMS3Abin12	GBE11210.1	nitrogenase molybdenum-iron protein alpha chain [bacterium BMS3Abin12]	bacterium BMS3Abin12	Bacteria	Bacteria
Nif_bacterium_BMS3Abin13	GBE13430.1	nitrogenase molybdenum-iron protein alpha chain [bacterium BMS3Abin13]	bacterium BMS3Abin13	Bacteria	Bacteria
Nif_bacterium_BMS3Bbin07	GBE36187.1	nitrogenase molybdenum-iron protein alpha chain [bacterium BMS3Bbin07]	bacterium BMS3Bbin07	Bacteria	Bacteria
Nif_magneto-ovoid_bacterium_MO-1	CRH04601.1	nitrogenase molybdenum-iron protein alpha chain NifD [magneto-ovoid bacterium MO-1]	magneto-ovoid bacterium MO-1	Bacteria	Bacteria
BchChl_Chloracidobacterium_thermophilum	WP_058867308.1	ferredoxin:protochlorophyllide reductase (ATP-dependent) subunit N [Chloracidobacterium thermophilum]	Chloracidobacterium thermophilum	Bacteria; Acidobacteria; Blastocatellia; Chloracidobacterium	Acidobacteria
Nif_Holophaga_foetida	WP_005034268.1	nitrogenase molybdenum-iron protein alpha chain [Holophaga foetida]	Holophaga foetida	Bacteria; Acidobacteria; Holophagae; Holophagales; Holophagaceae; Holophaga	Acidobacteria
Nif_Actinobacteria_bacterium_HGW-Actinobacteria-2	PKQ31368.1	nitrogenase molybdenum-iron protein alpha chain [Actinobacteria bacterium HGW-Actinobacteria-2]	Actinobacteria bacterium HGW-Actinobacteria-2	Bacteria; Actinobacteria	Actinobacteria
Nif_Actinobacteria_bacterium_HGW-Actinobacteria-10	PKQ29729.1	nitrogenase molybdenum-iron protein alpha chain [Actinobacteria bacterium HGW-Actinobacteria-10]	Actinobacteria bacterium HGW-Actinobacteria-10	Bacteria; Actinobacteria	Actinobacteria
Nif_Gordonibacter_sp_28C	WP_114601596.1	nitrogenase component I subunit alpha [Gordonibacter sp. 28C]	Gordonibacter sp. 28C	Bacteria; Actinobacteria; Coriobacteriia; Eggerthellales; Eggerthellaceae; Gordonibacter	Actinobacteria
Nif_Frankia_canadensis	WP_101832444.1	nitrogenase molybdenum-iron protein alpha chain [Frankia canadensis]	Frankia canadensis	Bacteria; Actinobacteria; Frankiales; Frankiaceae; Frankia	Actinobacteria
BchChl_Propionibacteriaceae_bacterium	MAR53081.1	ferredoxin:protochlorophyllide reductase (ATP-dependent) subunit N [Propionibacteriaceae bacterium]	Propionibacteriaceae bacterium	Bacteria; Actinobacteria; Propionibacteriales; Propionibacteriaceae	Actinobacteria
Nif_Propionibacterium_cyclohexanicum	WP_091971255.1	nitrogenase molybdenum-iron protein alpha chain [Propionibacterium cyclohexanicum]	Propionibacterium cyclohexanicum	Bacteria; Actinobacteria; Propionibacteriales; Propionibacteriaceae; Propionibacterium	Actinobacteria
Nif_Gaiellales_bacterium	RJQ47721.1	nitrogenase molybdenum-iron protein alpha chain [Gaiellales bacterium]	Gaiellales bacterium	Bacteria; Actinobacteria; Rubrobacteria; Gaiellales	Actinobacteria
BchChl_Streptomyces_purpurogeneiscleroticus	KOX60796.1	light-independent protochlorophyllide reductase subunit N [Streptomyces purpurogeneiscleroticus]	Streptomyces purpurogeneiscleroticus	Bacteria; Actinobacteria; Streptomycetales; Streptomycetaceae; Streptomyces	Actinobacteria
Nif_Desulfurobacterium_atlanticum	WP_089322840.1	nitrogenase molybdenum-iron protein alpha chain [Desulfurobacterium atlanticum]	Desulfurobacterium atlanticum	Bacteria; Aquificae; Desulfurobacteriales; Desulfurobacteriaceae; Desulfurobacterium	Aquificae
Nif_Bacteroidales_bacterium	PCH69722.1	nitrogenase molybdenum-iron protein alpha chain [Bacteroidales bacterium]	Bacteroidales bacterium	Bacteria; Bacteroidetes; Bacteroidia; Bacteroidales	Bacteroidetes
Nif_Bacteroidales_bacterium_Barb6XT	WP_066179470.1	nitrogenase molybdenum-iron protein alpha chain [Bacteroidales bacterium Barb6XT]	Bacteroidales bacterium Barb6XT	Bacteria; Bacteroidetes; Bacteroidia; Bacteroidales	Bacteroidetes
Nif_Bacteroides_graminisolvens	WP_024995544.1	nitrogenase molybdenum-iron protein alpha chain [Bacteroides graminisolvens]	Bacteroides graminisolvens	Bacteria; Bacteroidetes; Bacteroidia; Bacteroidales; Bacteroidaceae; Bacteroides	Bacteroidetes
Nif_Bacteroides_luti	WP_073400277.1	nitrogenase component I subunit alpha [Bacteroides luti]	Bacteroides luti	Bacteria; Bacteroidetes; Bacteroidia; Bacteroidales; Bacteroidaceae; Bacteroides	Bacteroidetes
Nif_Candidatus_Azobacteroides_pseudotrichonymphae	WP_012573572.1	nitrogenase component I subunit alpha [Candidatus Azobacteroides pseudotrichonymphae]	Candidatus Azobacteroides pseudotrichonymphae	Bacteria; Bacteroidetes; Bacteroidia; Bacteroidales; Candidatus Azobacteroides	Bacteroidetes
Anf_Dysgonomonas_capnocytophagoides	WP_026625683.1	nitrogenase iron-iron protein, alpha chain [Dysgonomonas capnocytophagoides]	Dysgonomonas capnocytophagoides	Bacteria; Bacteroidetes; Bacteroidia; Bacteroidales; Dysgonamonadaceae; Dysgonomonas	Bacteroidetes
Nif_Dysgonomonas_capnocytophagoides	WP_051290673.1	nitrogenase molybdenum-iron protein alpha chain [Dysgonomonas capnocytophagoides]	Dysgonomonas capnocytophagoides	Bacteria; Bacteroidetes; Bacteroidia; Bacteroidales; Dysgonamonadaceae; Dysgonomonas	Bacteroidetes
Nif_Paludibacter_propionicigenes	WP_013444941.1	nitrogenase molybdenum-iron protein alpha chain [Paludibacter propionicigenes]	Paludibacter propionicigenes	Bacteria; Bacteroidetes; Bacteroidia; Bacteroidales; Paludibacteraceae; Paludibacter	Bacteroidetes
Nif_Prevotella_oryzae	WP_036880219.1	nitrogenase component I subunit alpha [Prevotella oryzae]	Prevotella oryzae	Bacteria; Bacteroidetes; Bacteroidia; Bacteroidales; Prevotellaceae; Prevotella	Bacteroidetes
Nif_Alkaliflexus_imshenetskii	WP_026475001.1	nitrogenase component I subunit alpha [Alkaliflexus imshenetskii]	Alkaliflexus imshenetskii	Bacteria; Bacteroidetes; Bacteroidia; Marinilabiliales; Marinilabiliaceae; Alkaliflexus	Bacteroidetes
Nif_Labilibacter_aurantiacus	WP_068474196.1	nitrogenase molybdenum-iron protein alpha chain [Labilibacter aurantiacus]	Labilibacter aurantiacus	Bacteria; Bacteroidetes; Bacteroidia; Marinilabiliales; Marinilabiliaceae; Labilibacter	Bacteroidetes
Nif_Marinilabilia_sp_WTE	WP_109262939.1	nitrogenase molybdenum-iron protein alpha chain [Marinilabilia sp. WTE]	Marinilabilia sp. WTE	Bacteria; Bacteroidetes; Bacteroidia; Marinilabiliales; Marinilabiliaceae; Marinilabilia	Bacteroidetes
Nif_Natronoflexus_pectinivorans	WP_132434464.1	nitrogenase component I subunit alpha [Natronoflexus pectinivorans]	Natronoflexus pectinivorans	Bacteria; Bacteroidetes; Bacteroidia; Marinilabiliales; Marinilabiliaceae; Natronoflexus	Bacteroidetes
Nif_Draconibacterium_sediminis	WP_045033456.1	nitrogenase molybdenum-iron protein alpha chain [Draconibacterium sediminis]	Draconibacterium sediminis	Bacteria; Bacteroidetes; Bacteroidia; Marinilabiliales; Prolixibacteraceae; Draconibacterium	Bacteroidetes
Nif_Mangrovibacterium_diazotrophicum	WP_120274066.1	nitrogenase molybdenum-iron protein alpha chain [Mangrovibacterium diazotrophicum]	Mangrovibacterium diazotrophicum	Bacteria; Bacteroidetes; Bacteroidia; Marinilabiliales; Prolixibacteraceae; Mangrovibacterium	Bacteroidetes
Nif_Cytophaga_xylanolytica	WP_111444971.1	nitrogenase component I subunit alpha [Cytophaga xylanolytica]	Cytophaga xylanolytica	Bacteria; Bacteroidetes; Cytophagia; Cytophagales; Cytophagaceae; Cytophaga	Bacteroidetes
Nif_Lutibacter_agarilyticus	WP_089382367.1	nitrogenase molybdenum-iron protein alpha chain [Lutibacter agarilyticus]	Lutibacter agarilyticus	Bacteria; Bacteroidetes; Flavobacteriia; Flavobacteriales; Flavobacteriaceae; Lutibacter	Bacteroidetes
Nif_Arcticibacter_svalbardensis	WP_016195751.1	nitrogenase molybdenum-iron protein alpha chain [Arcticibacter svalbardensis]	Arcticibacter svalbardensis	Bacteria; Bacteroidetes; Sphingobacteriia; Sphingobacteriales; Sphingobacteriaceae; Arcticibacter	Bacteroidetes
Nif_Candidatus_Dadabacteria_bacterium	RMG93793.1	nitrogenase molybdenum-iron protein alpha chain [Candidatus Dadabacteria bacterium]	Candidatus Dadabacteria bacterium	Bacteria; Candidatus Dadabacteria	Candidatus Dadabacteria
Nif_Candidatus_Margulisbacteria_bacterium_GWD2_39_127	OGH94911.1	nitrogenase molybdenum-iron protein alpha chain [Candidatus Margulisbacteria bacterium GWD2_39_127]	Candidatus Margulisbacteria bacterium GWD2_39_127	Bacteria; Candidatus Margulisbacteria	Candidatus Margulisbacteria
BchChl_Candidatus_Thermochlorobacter_aerophilum	RFM23832.1	ferredoxin:protochlorophyllide reductase (ATP-dependent) subunit N [Candidatus Thermochlorobacter aerophilum]	Candidatus Thermochlorobacter aerophilum	Bacteria; Chlorobi; Chlorobia; Chlorobiales; Candidatus Thermochlorobacteriaceae; Candidatus Thermochlorobacter	Chlorobi
BchChl_Chlorobaculum_limnaeum	WP_069810975.1	ferredoxin:protochlorophyllide reductase (ATP-dependent) subunit N [Chlorobaculum limnaeum]	Chlorobaculum limnaeum	Bacteria; Chlorobi; Chlorobia; Chlorobiales; Chlorobiaceae; Chlorobaculum	Chlorobi
BchChl_Chlorobium_limicola	WP_012467086.1	ferredoxin:protochlorophyllide reductase (ATP-dependent) subunit N [Chlorobium limicola]	Chlorobium limicola	Bacteria; Chlorobi; Chlorobia; Chlorobiales; Chlorobiaceae; Chlorobium/Pelodictyon group; Chlorobium	Chlorobi
Nif_Chlorobium_chlorochromatii	WP_011362272.1	nitrogenase molybdenum-iron protein alpha chain [Chlorobium chlorochromatii]	Chlorobium chlorochromatii	Bacteria; Chlorobi; Chlorobia; Chlorobiales; Chlorobiaceae; Chlorobium/Pelodictyon group; Chlorobium	Chlorobi
BchChl_Pelodictyon_luteolum	WP_011356978.1	ferredoxin:protochlorophyllide reductase (ATP-dependent) subunit N [Pelodictyon luteolum]	Pelodictyon luteolum	Bacteria; Chlorobi; Chlorobia; Chlorobiales; Chlorobiaceae; Chlorobium/Pelodictyon group; Pelodictyon	Chlorobi
BchChl_Chloroherpeton_thalassium	WP_012499920.1	ferredoxin:protochlorophyllide reductase (ATP-dependent) subunit N [Chloroherpeton thalassium]	Chloroherpeton thalassium	Bacteria; Chlorobi; Chlorobia; Chlorobiales; Chlorobiaceae; Chloroherpeton	Chlorobi
Nif_Chloroherpeton_thalassium	WP_012499580.1	nitrogenase molybdenum-iron protein alpha chain [Chloroherpeton thalassium]	Chloroherpeton thalassium	Bacteria; Chlorobi; Chlorobia; Chlorobiales; Chlorobiaceae; Chloroherpeton	Chlorobi
BchChl_Prosthecochloris_marina	WP_110022686.1	ferredoxin:protochlorophyllide reductase (ATP-dependent) subunit N [Prosthecochloris marina]	Prosthecochloris marina	Bacteria; Chlorobi; Chlorobia; Chlorobiales; Chlorobiaceae; Prosthecochloris	Chlorobi
Nif_Prosthecochloris_sp_GSB1	WP_094082902.1	nitrogenase molybdenum-iron protein alpha chain [Prosthecochloris sp. GSB1]	Prosthecochloris sp. GSB1	Bacteria; Chlorobi; Chlorobia; Chlorobiales; Chlorobiaceae; Prosthecochloris	Chlorobi
Nif_Chloroflexi_bacterium	TAK30103.1	nitrogenase molybdenum-iron protein alpha chain [Chloroflexi bacterium]	Chloroflexi bacterium	Bacteria; Chloroflexi	Chloroflexi
BchChl_Chloroflexales_bacterium_ZM16-3	WP_129680935.1	ferredoxin:protochlorophyllide reductase (ATP-dependent) subunit N [Chloroflexales bacterium ZM16-3]	Chloroflexales bacterium ZM16-3	Bacteria; Chloroflexi; Chloroflexia; Chloroflexales	Chloroflexi
Nif_Chloroflexales_bacterium_ZM16-3	WP_129683822.1	nitrogenase component I subunit alpha [Chloroflexales bacterium ZM16-3]	Chloroflexales bacterium ZM16-3	Bacteria; Chloroflexi; Chloroflexia; Chloroflexales	Chloroflexi
BchChl_Chloroflexus_aggregans	WP_015942168.1	ferredoxin:protochlorophyllide reductase (ATP-dependent) subunit N [Chloroflexus aggregans]	Chloroflexus aggregans	Bacteria; Chloroflexi; Chloroflexia; Chloroflexales; Chloroflexineae; Chloroflexaceae; Chloroflexus	Chloroflexi
BchChl_Candidatus_Chloroploca_sp_Khr17	WP_129671511.1	ferredoxin:protochlorophyllide reductase (ATP-dependent) subunit N [Candidatus Chloroploca sp. Khr17]	Candidatus Chloroploca sp. Khr17	Bacteria; Chloroflexi; Chloroflexia; Chloroflexales; Chloroflexineae; Oscillochloridaceae; Candidatus Chloroploca	Chloroflexi
BchChl_Candidatus_Viridilinea_mediisalina	WP_097644180.1	ferredoxin:protochlorophyllide reductase (ATP-dependent) subunit N [Candidatus Viridilinea mediisalina]	Candidatus Viridilinea mediisalina	Bacteria; Chloroflexi; Chloroflexia; Chloroflexales; Chloroflexineae; Oscillochloridaceae; Candidatus Viridilinea	Chloroflexi
Nif_Candidatus_Viridilinea_mediisalina	WP_097642294.1	nitrogenase component I subunit alpha [Candidatus Viridilinea mediisalina]	Candidatus Viridilinea mediisalina	Bacteria; Chloroflexi; Chloroflexia; Chloroflexales; Chloroflexineae; Oscillochloridaceae; Candidatus Viridilinea	Chloroflexi
BchChl_Candidatus_Oscillochloris_fontis	WP_129627981.1	ferredoxin:protochlorophyllide reductase (ATP-dependent) subunit N [Candidatus Oscillochloris fontis]	Candidatus Oscillochloris fontis	Bacteria; Chloroflexi; Chloroflexia; Chloroflexales; Chloroflexineae; Oscillochloridaceae; Oscillochloris	Chloroflexi
BchChl_Oscillochloris_trichoides	WP_044200323.1	ferredoxin:protochlorophyllide reductase (ATP-dependent) subunit N [Oscillochloris trichoides]	Oscillochloris trichoides	Bacteria; Chloroflexi; Chloroflexia; Chloroflexales; Chloroflexineae; Oscillochloridaceae; Oscillochloris	Chloroflexi
Nif_Oscillochloris_trichoides	WP_044199140.1	nitrogenase component I subunit alpha [Oscillochloris trichoides]	Oscillochloris trichoides	Bacteria; Chloroflexi; Chloroflexia; Chloroflexales; Chloroflexineae; Oscillochloridaceae; Oscillochloris	Chloroflexi
BchChl_Roseiflexus_castenholzii	WP_012120057.1	ferredoxin:protochlorophyllide reductase (ATP-dependent) subunit N [Roseiflexus castenholzii]	Roseiflexus castenholzii	Bacteria; Chloroflexi; Chloroflexia; Chloroflexales; Roseiflexineae; Roseiflexaceae; Roseiflexus	Chloroflexi
Nif_Roseiflexus_castenholzii	WP_012122495.1	nitrogenase component I subunit alpha [Roseiflexus castenholzii]	Roseiflexus castenholzii	Bacteria; Chloroflexi; Chloroflexia; Chloroflexales; Roseiflexineae; Roseiflexaceae; Roseiflexus	Chloroflexi
Nif_Dehalococcoides_mccartyi	WP_010936847.1	nitrogenase component I subunit alpha [Dehalococcoides mccartyi]	Dehalococcoides mccartyi	Bacteria; Chloroflexi; Dehalococcoidia; Dehalococcoidales; Dehalococcoidaceae; Dehalococcoides	Chloroflexi
Nif_Dehalogenimonas_sp_WBC-2	AKG53285.1	nitrogenase (molybdenum-iron) alpha chain [Dehalogenimonas sp. WBC-2]	Dehalogenimonas sp. WBC-2	Bacteria; Chloroflexi; Dehalococcoidia; Dehalogenimonas	Chloroflexi
Nif_Chrysiogenes_arsenatis	WP_027390770.1	nitrogenase molybdenum-iron protein alpha chain [Chrysiogenes arsenatis]	Chrysiogenes arsenatis	Bacteria; Chrysiogenetes; Chrysiogenales; Chrysiogenaceae; Chrysiogenes	Chrysiogenetes
BchChl_Cyanobacteria_bacterium_J007	RMH78359.1	ferredoxin:protochlorophyllide reductase (ATP-dependent) subunit N [Cyanobacteria bacterium J007]	Cyanobacteria bacterium J007	Bacteria; Cyanobacteria	Cyanobacteria
BchChl_Cyanobacteria_bacterium_J083	RMF25477.1	ferredoxin:protochlorophyllide reductase (ATP-dependent) subunit N [Cyanobacteria bacterium J083]	Cyanobacteria bacterium J083	Bacteria; Cyanobacteria	Cyanobacteria
BchChl_Cyanobacteria_bacterium_UBA12227	HAG82082.1	TPA: ferredoxin:protochlorophyllide reductase (ATP-dependent) subunit N [Cyanobacteria bacterium UBA12227]	Cyanobacteria bacterium UBA12227	Bacteria; Cyanobacteria	Cyanobacteria
BchChl_cyanobacterium_endosymbiont_of_Rhopalodia_gibberula	WP_119259701.1	ferredoxin:protochlorophyllide reductase (ATP-dependent) subunit N [cyanobacterium endosymbiont of Rhopalodia gibberula]	cyanobacterium endosymbiont of Rhopalodia gibberula	Bacteria; Cyanobacteria	Cyanobacteria
BchChl_cyanobacterium_PCC_7702	WP_017320724.1	ferredoxin:protochlorophyllide reductase (ATP-dependent) subunit N [cyanobacterium PCC 7702]	cyanobacterium PCC 7702	Bacteria; Cyanobacteria	Cyanobacteria
BchChl_filamentous_cyanobacterium_CCP3	WP_106922768.1	ferredoxin:protochlorophyllide reductase (ATP-dependent) subunit N [filamentous cyanobacterium CCP3]	filamentous cyanobacterium CCP3	Bacteria; Cyanobacteria	Cyanobacteria
BchChl_Leptolyngbya_sp_JSC-1	WP_035997550.1	ferredoxin:protochlorophyllide reductase (ATP-dependent) subunit N [[Leptolyngbya] sp. JSC-1]	[Leptolyngbya] sp. JSC-1	Bacteria; Cyanobacteria	Cyanobacteria
BchChl_unicellular_cyanobacterium_SU2	WP_085436310.1	ferredoxin:protochlorophyllide reductase (ATP-dependent) subunit N [unicellular cyanobacterium SU2]	unicellular cyanobacterium SU2	Bacteria; Cyanobacteria	Cyanobacteria
Nif_cyanobacterium_endosymbiont_of_Epithemia_turgida	WP_044107032.1	nitrogenase molybdenum-iron protein alpha chain [cyanobacterium endosymbiont of Epithemia turgida]	cyanobacterium endosymbiont of Epithemia turgida	Bacteria; Cyanobacteria	Cyanobacteria
Nif_Leptolyngbya_sp_JSC-1	WP_036009871.1	nitrogenase molybdenum-iron protein alpha chain [[Leptolyngbya] sp. JSC-1]	[Leptolyngbya] sp. JSC-1	Bacteria; Cyanobacteria	Cyanobacteria
BchChl_Aliterella_atlantica	WP_045053709.1	ferredoxin:protochlorophyllide reductase (ATP-dependent) subunit N [Aliterella atlantica]	Aliterella atlantica	Bacteria; Cyanobacteria; Chroococcidiopsidales; Chroococcidiopsidaceae; Aliterella	Cyanobacteria
BchChl_Chroococcidiopsis_sp_TS-821	WP_104546895.1	ferredoxin:protochlorophyllide reductase (ATP-dependent) subunit N [Chroococcidiopsis sp. TS-821]	Chroococcidiopsis sp. TS-821	Bacteria; Cyanobacteria; Chroococcidiopsidales; Chroococcidiopsidaceae; Chroococcidiopsis	Cyanobacteria
BchChl_Gloeobacter_kilaueensis	WP_023175508.1	ferredoxin:protochlorophyllide reductase (ATP-dependent) subunit N [Gloeobacter kilaueensis]	Gloeobacter kilaueensis	Bacteria; Cyanobacteria; Gloeobacteria; Gloeobacterales; Gloeobacteraceae; Gloeobacter	Cyanobacteria
BchChl_Gloeomargarita_lithophora	WP_071455383.1	ferredoxin:protochlorophyllide reductase (ATP-dependent) subunit N [Gloeomargarita lithophora]	Gloeomargarita lithophora	Bacteria; Cyanobacteria; Gloeoemargaritales; Gloeomargaritaceae; Gloeomargarita	Cyanobacteria
BchChl_Nostocales_cyanobacterium	TAF10511.1	ferredoxin:protochlorophyllide reductase (ATP-dependent) subunit N [Nostocales cyanobacterium]	Nostocales cyanobacterium	Bacteria; Cyanobacteria; Nostocales	Cyanobacteria
BchChl_Nostocales_cyanobacterium_HT-58-2	WP_087541419.1	ferredoxin:protochlorophyllide reductase (ATP-dependent) subunit N [Nostocales cyanobacterium HT-58-2]	Nostocales cyanobacterium HT-58-2	Bacteria; Cyanobacteria; Nostocales	Cyanobacteria
BchChl_Sphaerospermopsis	WP_096572310.1	MULTISPECIES: ferredoxin:protochlorophyllide reductase (ATP-dependent) subunit N [Sphaerospermopsis]	Sphaerospermopsis	Bacteria; Cyanobacteria; Nostocales; Aphanizomenonaceae	Cyanobacteria
BchChl_Chrysosporum_ovalisporum	CEJ48326.1	Light-independent protochlorophyllide reductase s ubunit N (DPOR subunit N) (LI-POR subunit N) [Chrysosporum ovalisporum]	Chrysosporum ovalisporum	Bacteria; Cyanobacteria; Nostocales; Aphanizomenonaceae; Chrysosporum	Cyanobacteria
BchChl_Cuspidothrix_issatschenkoi	WP_104389075.1	ferredoxin:protochlorophyllide reductase (ATP-dependent) subunit N [Cuspidothrix issatschenkoi]	Cuspidothrix issatschenkoi	Bacteria; Cyanobacteria; Nostocales; Aphanizomenonaceae; Cuspidothrix	Cyanobacteria
BchChl_Dolichospermum_planctonicum	WP_137907957.1	ferredoxin:protochlorophyllide reductase (ATP-dependent) subunit N [Dolichospermum planctonicum]	Dolichospermum planctonicum	Bacteria; Cyanobacteria; Nostocales; Aphanizomenonaceae; Dolichospermum	Cyanobacteria
BchChl_Nodularia_sp_NIES-3585	WP_089090515.1	ferredoxin:protochlorophyllide reductase (ATP-dependent) subunit N [Nodularia sp. NIES-3585]	Nodularia sp. NIES-3585	Bacteria; Cyanobacteria; Nostocales; Aphanizomenonaceae; Nodularia	Cyanobacteria
BchChl_Chlorogloeopsis_fritschii	WP_016875236.1	ferredoxin:protochlorophyllide reductase (ATP-dependent) subunit N [Chlorogloeopsis fritschii]	Chlorogloeopsis fritschii	Bacteria; Cyanobacteria; Nostocales; Chlorogloeopsidaceae; Chlorogloeopsis	Cyanobacteria
BchChl_Fortiea_contorta	WP_017651637.1	ferredoxin:protochlorophyllide reductase (ATP-dependent) subunit N [Fortiea contorta]	Fortiea contorta	Bacteria; Cyanobacteria; Nostocales; Fortieaceae; Fortiea	Cyanobacteria
BchChl_Fischerella_sp_NIES-4106	WP_096673733.1	ferredoxin:protochlorophyllide reductase (ATP-dependent) subunit N [Fischerella sp. NIES-4106]	Fischerella sp. NIES-4106	Bacteria; Cyanobacteria; Nostocales; Hapalosiphonaceae; Fischerella	Cyanobacteria
Nif_Fischerella_sp_PCC_9605	WP_026731054.1	nitrogenase molybdenum-iron protein alpha chain [Fischerella sp. PCC 9605]	Fischerella sp. PCC 9605	Bacteria; Cyanobacteria; Nostocales; Hapalosiphonaceae; Fischerella	Cyanobacteria
BchChl_Mastigocoleus_testarum	WP_027846833.1	ferredoxin:protochlorophyllide reductase (ATP-dependent) subunit N [Mastigocoleus testarum]	Mastigocoleus testarum	Bacteria; Cyanobacteria; Nostocales; Hapalosiphonaceae; Mastigocoleus	Cyanobacteria
BchChl_Anabaena_cylindrica	WP_015216054.1	ferredoxin:protochlorophyllide reductase (ATP-dependent) subunit N [Anabaena cylindrica]	Anabaena cylindrica	Bacteria; Cyanobacteria; Nostocales; Nostocaceae; Anabaena	Cyanobacteria
BchChl_Cylindrospermum_sp_NIES-4074	BAZ33009.1	light-independent protochlorophyllide reductase subunit N [Cylindrospermum sp. NIES-4074]	Cylindrospermum sp. NIES-4074	Bacteria; Cyanobacteria; Nostocales; Nostocaceae; Cylindrospermum	Cyanobacteria
BchChl_Nostoc_calcicola	WP_073642095.1	ferredoxin:protochlorophyllide reductase (ATP-dependent) subunit N [Nostoc calcicola]	Nostoc calcicola	Bacteria; Cyanobacteria; Nostocales; Nostocaceae; Nostoc	Cyanobacteria
BchChl_Richelia_intracellularis	WP_008232320.1	ferredoxin:protochlorophyllide reductase (ATP-dependent) subunit N [Richelia intracellularis]	Richelia intracellularis	Bacteria; Cyanobacteria; Nostocales; Nostocaceae; Richelia	Cyanobacteria
BchChl_Trichormus_azollae	WP_013191287.1	ferredoxin:protochlorophyllide reductase (ATP-dependent) subunit N [Trichormus azollae]	Trichormus azollae	Bacteria; Cyanobacteria; Nostocales; Nostocaceae; Trichormus	Cyanobacteria
BchChl_Calothrix_brevissima	WP_096642898.1	ferredoxin:protochlorophyllide reductase (ATP-dependent) subunit N [Calothrix brevissima]	Calothrix brevissima	Bacteria; Cyanobacteria; Nostocales; Rivulariaceae; Calothrix	Cyanobacteria
BchChl_Rivularia_sp_PCC_7116	WP_015118769.1	ferredoxin:protochlorophyllide reductase (ATP-dependent) subunit N [Rivularia sp. PCC 7116]	Rivularia sp. PCC 7116	Bacteria; Cyanobacteria; Nostocales; Rivulariaceae; Rivularia	Cyanobacteria
BchChl_Scytonema_millei	WP_039713846.1	ferredoxin:protochlorophyllide reductase (ATP-dependent) subunit N [Scytonema millei]	Scytonema millei	Bacteria; Cyanobacteria; Nostocales; Scytonemataceae; Scytonema	Cyanobacteria
BchChl_Mastigocladopsis_repens	WP_017318620.1	ferredoxin:protochlorophyllide reductase (ATP-dependent) subunit N [Mastigocladopsis repens]	Mastigocladopsis repens	Bacteria; Cyanobacteria; Nostocales; Symphyonemataceae; Mastigocladopsis	Cyanobacteria
BchChl_Hassallia_byssoidea_VB512170	KIF28250.1	Light-independent protochlorophyllide reductase subunit N [Hassallia byssoidea VB512170]	Hassallia byssoidea VB512170	Bacteria; Cyanobacteria; Nostocales; Tolypothrichaceae; Hassallia	Cyanobacteria
BchChl_Tolypothrix_campylonemoides	WP_041039037.1	ferredoxin:protochlorophyllide reductase (ATP-dependent) subunit N [Tolypothrix campylonemoides]	Tolypothrix campylonemoides	Bacteria; Cyanobacteria; Nostocales; Tolypothrichaceae; Tolypothrix	Cyanobacteria
BchChl_Aphanothece_hegewaldii	WP_106456787.1	ferredoxin:protochlorophyllide reductase (ATP-dependent) subunit N [Aphanothece hegewaldii]	Aphanothece hegewaldii	Bacteria; Cyanobacteria; Oscillatoriophycideae; Chroococcales; Aphanothecaceae; Aphanothece	Cyanobacteria
BchChl_Candidatus_Atelocyanobacterium_thalassa	WP_012954162.1	ferredoxin:protochlorophyllide reductase (ATP-dependent) subunit N [Candidatus Atelocyanobacterium thalassa]	Candidatus Atelocyanobacterium thalassa	Bacteria; Cyanobacteria; Oscillatoriophycideae; Chroococcales; Aphanothecaceae; Candidatus Atelocyanobacterium	Cyanobacteria
BchChl_Gloeothece_citriformis	WP_015954398.1	ferredoxin:protochlorophyllide reductase (ATP-dependent) subunit N [Gloeothece citriformis]	Gloeothece citriformis	Bacteria; Cyanobacteria; Oscillatoriophycideae; Chroococcales; Aphanothecaceae; Gloeothece	Cyanobacteria
BchChl_Euhalothece_natronophila	WP_146296673.1	ferredoxin:protochlorophyllide reductase (ATP-dependent) subunit N [Euhalothece natronophila]	Euhalothece natronophila	Bacteria; Cyanobacteria; Oscillatoriophycideae; Chroococcales; Aphanothecaceae; Halothece cluster; Euhalothece	Cyanobacteria
Nif_Euhalothece_natronophila	WP_146294450.1	nitrogenase molybdenum-iron protein alpha chain [Euhalothece natronophila]	Euhalothece natronophila	Bacteria; Cyanobacteria; Oscillatoriophycideae; Chroococcales; Aphanothecaceae; Halothece cluster; Euhalothece	Cyanobacteria
BchChl_Halothece_sp_PCC_7418	WP_015225142.1	ferredoxin:protochlorophyllide reductase (ATP-dependent) subunit N [Halothece sp. PCC 7418]	Halothece sp. PCC 7418	Bacteria; Cyanobacteria; Oscillatoriophycideae; Chroococcales; Aphanothecaceae; Halothece cluster; Halothece	Cyanobacteria
BchChl_Rippkaea_orientalis	WP_012594147.1	ferredoxin:protochlorophyllide reductase (ATP-dependent) subunit N [Rippkaea orientalis]	Rippkaea orientalis	Bacteria; Cyanobacteria; Oscillatoriophycideae; Chroococcales; Aphanothecaceae; Rippkaea	Cyanobacteria
BchChl_Rubidibacter_lacunae	WP_022605947.1	ferredoxin:protochlorophyllide reductase (ATP-dependent) subunit N [Rubidibacter lacunae]	Rubidibacter lacunae	Bacteria; Cyanobacteria; Oscillatoriophycideae; Chroococcales; Aphanothecaceae; Rubidibacter	Cyanobacteria
BchChl_Chondrocystis_sp_NIES-4102	WP_096718149.1	ferredoxin:protochlorophyllide reductase (ATP-dependent) subunit N [Chondrocystis sp. NIES-4102]	Chondrocystis sp. NIES-4102	Bacteria; Cyanobacteria; Oscillatoriophycideae; Chroococcales; Chroococcaceae; Chondrocystis	Cyanobacteria
BchChl_Geminocystis_herdmanii	WP_017292736.1	ferredoxin:protochlorophyllide reductase (ATP-dependent) subunit N [Geminocystis herdmanii]	Geminocystis herdmanii	Bacteria; Cyanobacteria; Oscillatoriophycideae; Chroococcales; Chroococcaceae; Geminocystis	Cyanobacteria
BchChl_Gloeocapsa_sp_PCC_7428	WP_015187797.1	ferredoxin:protochlorophyllide reductase (ATP-dependent) subunit N [Gloeocapsa sp. PCC 7428]	Gloeocapsa sp. PCC 7428	Bacteria; Cyanobacteria; Oscillatoriophycideae; Chroococcales; Chroococcaceae; Gloeocapsa	Cyanobacteria
Nif_Gloeocapsa_sp_DLM2Bin57	TVQ43202.1	nitrogenase molybdenum-iron protein alpha chain [Gloeocapsa sp. DLM2.Bin57]	Gloeocapsa sp. DLM2.Bin57	Bacteria; Cyanobacteria; Oscillatoriophycideae; Chroococcales; Chroococcaceae; Gloeocapsa	Cyanobacteria
BchChl_Gloeocapsopsis_sp_AAB1-1H9	WP_105219959.1	ferredoxin:protochlorophyllide reductase (ATP-dependent) subunit N [Gloeocapsopsis sp. AAB1 = 1H9]	Gloeocapsopsis sp. AAB1 = 1H9	Bacteria; Cyanobacteria; Oscillatoriophycideae; Chroococcales; Chroococcaceae; Gloeocapsopsis	Cyanobacteria
BchChl_Cyanobacterium_aponinum	WP_015219580.1	ferredoxin:protochlorophyllide reductase (ATP-dependent) subunit N [Cyanobacterium aponinum]	Cyanobacterium aponinum	Bacteria; Cyanobacteria; Oscillatoriophycideae; Chroococcales; Cyanobacteriaceae; Cyanobacterium	Cyanobacteria
BchChl_Chlorogloea_sp_CCALA_695	WP_106368968.1	ferredoxin:protochlorophyllide reductase (ATP-dependent) subunit N [Chlorogloea sp. CCALA 695]	Chlorogloea sp. CCALA 695	Bacteria; Cyanobacteria; Oscillatoriophycideae; Chroococcales; Entophysalidaceae; Chlorogloea	Cyanobacteria
BchChl_Microcystis_aeruginosa	WP_002737929.1	ferredoxin:protochlorophyllide reductase (ATP-dependent) subunit N [Microcystis aeruginosa]	Microcystis aeruginosa	Bacteria; Cyanobacteria; Oscillatoriophycideae; Chroococcales; Microcystaceae; Microcystis	Cyanobacteria
BchChl_Coleofasciculus_chthonoplastes	WP_006105925.1	ferredoxin:protochlorophyllide reductase (ATP-dependent) subunit N [Coleofasciculus chthonoplastes]	Coleofasciculus chthonoplastes	Bacteria; Cyanobacteria; Oscillatoriophycideae; Oscillatoriales; Coleofasciculaceae; Coleofasciculus	Cyanobacteria
Nif_Coleofasciculus_chthonoplastes	WP_006098789.1	nitrogenase molybdenum-iron protein alpha chain [Coleofasciculus chthonoplastes]	Coleofasciculus chthonoplastes	Bacteria; Cyanobacteria; Oscillatoriophycideae; Oscillatoriales; Coleofasciculaceae; Coleofasciculus	Cyanobacteria
BchChl_Geitlerinema_sp_PCC_7407	WP_015170756.1	ferredoxin:protochlorophyllide reductase (ATP-dependent) subunit N [Geitlerinema sp. PCC 7407]	Geitlerinema sp. PCC 7407	Bacteria; Cyanobacteria; Oscillatoriophycideae; Oscillatoriales; Coleofasciculaceae; Geitlerinema	Cyanobacteria
Nif_Geitlerinema_sp_PCC_9228	WP_071516269.1	nitrogenase molybdenum-iron protein alpha chain [Geitlerinema sp. PCC 9228]	Geitlerinema sp. PCC 9228	Bacteria; Cyanobacteria; Oscillatoriophycideae; Oscillatoriales; Coleofasciculaceae; Geitlerinema	Cyanobacteria
BchChl_Roseofilum_reptotaenium_AO1-A	OJJ18407.1	light-independent protochlorophyllide reductase subunit N [Roseofilum reptotaenium AO1-A]	Roseofilum reptotaenium AO1-A	Bacteria; Cyanobacteria; Oscillatoriophycideae; Oscillatoriales; Coleofasciculaceae; Roseofilum	Cyanobacteria
Nif_Roseofilum_reptotaenium_AO1-A	OJJ25006.1	nitrogenase molybdenum-iron protein alpha chain [Roseofilum reptotaenium AO1-A]	Roseofilum reptotaenium AO1-A	Bacteria; Cyanobacteria; Oscillatoriophycideae; Oscillatoriales; Coleofasciculaceae; Roseofilum	Cyanobacteria
BchChl_Cyanothece_sp_BG0011	WP_107669055.1	ferredoxin:protochlorophyllide reductase (ATP-dependent) subunit N [Cyanothece sp. BG0011]	Cyanothece sp. BG0011	Bacteria; Cyanobacteria; Oscillatoriophycideae; Oscillatoriales; Cyanothecaceae; Cyanothece	Cyanobacteria
BchChl_Desertifilum_sp_IPPAS_B-1220	WP_069967268.1	ferredoxin:protochlorophyllide reductase (ATP-dependent) subunit N [Desertifilum sp. IPPAS B-1220]	Desertifilum sp. IPPAS B-1220	Bacteria; Cyanobacteria; Oscillatoriophycideae; Oscillatoriales; Desertifilaceae; Desertifilum	Cyanobacteria
Nif_Desertifilum_sp_IPPAS_B-1220	WP_069969274.1	nitrogenase molybdenum-iron protein alpha chain [Desertifilum sp. IPPAS B-1220]	Desertifilum sp. IPPAS B-1220	Bacteria; Cyanobacteria; Oscillatoriophycideae; Oscillatoriales; Desertifilaceae; Desertifilum	Cyanobacteria
BchChl_Crinalium_epipsammum	WP_015204278.1	ferredoxin:protochlorophyllide reductase (ATP-dependent) subunit N [Crinalium epipsammum]	Crinalium epipsammum	Bacteria; Cyanobacteria; Oscillatoriophycideae; Oscillatoriales; Gomontiellaceae; Crinalium	Cyanobacteria
BchChl_Hormoscilla_sp_GUM007	TKZ24586.1	ferredoxin:protochlorophyllide reductase (ATP-dependent) subunit N [Hormoscilla sp. GUM007]	Hormoscilla sp. GUM007	Bacteria; Cyanobacteria; Oscillatoriophycideae; Oscillatoriales; Gomontiellaceae; Hormoscilla	Cyanobacteria
BchChl_Kamptonema	WP_007354289.1	MULTISPECIES: ferredoxin:protochlorophyllide reductase (ATP-dependent) subunit N [Kamptonema]	Kamptonema	Bacteria; Cyanobacteria; Oscillatoriophycideae; Oscillatoriales; Microcoleaceae	Cyanobacteria
Nif_Kamptonema	WP_007356927.1	MULTISPECIES: nitrogenase molybdenum-iron protein alpha chain [Kamptonema]	Kamptonema	Bacteria; Cyanobacteria; Oscillatoriophycideae; Oscillatoriales; Microcoleaceae	Cyanobacteria
BchChl_Arthrospira_platensis	WP_006620199.1	ferredoxin:protochlorophyllide reductase (ATP-dependent) subunit N [Arthrospira platensis]	Arthrospira platensis	Bacteria; Cyanobacteria; Oscillatoriophycideae; Oscillatoriales; Microcoleaceae; Arthrospira	Cyanobacteria
BchChl_Microcoleus_sp_PCC_7113	WP_015182496.1	ferredoxin:protochlorophyllide reductase (ATP-dependent) subunit N [Microcoleus sp. PCC 7113]	Microcoleus sp. PCC 7113	Bacteria; Cyanobacteria; Oscillatoriophycideae; Oscillatoriales; Microcoleaceae; Microcoleus	Cyanobacteria
BchChl_Planktothricoides_sp_SR001	WP_054466894.1	ferredoxin:protochlorophyllide reductase (ATP-dependent) subunit N [Planktothricoides sp. SR001]	Planktothricoides sp. SR001	Bacteria; Cyanobacteria; Oscillatoriophycideae; Oscillatoriales; Microcoleaceae; Planktothricoides	Cyanobacteria
BchChl_Planktothrix_sp_PCC_11201	WP_079680164.1	ferredoxin:protochlorophyllide reductase (ATP-dependent) subunit N [Planktothrix sp. PCC 11201]	Planktothrix sp. PCC 11201	Bacteria; Cyanobacteria; Oscillatoriophycideae; Oscillatoriales; Microcoleaceae; Planktothrix	Cyanobacteria
Nif_Planktothrix_tepida	WP_072721275.1	nitrogenase molybdenum-iron protein alpha chain [Planktothrix tepida]	Planktothrix tepida	Bacteria; Cyanobacteria; Oscillatoriophycideae; Oscillatoriales; Microcoleaceae; Planktothrix	Cyanobacteria
BchChl_Trichodesmium_erythraeum	WP_011611187.1	ferredoxin:protochlorophyllide reductase (ATP-dependent) subunit N [Trichodesmium erythraeum]	Trichodesmium erythraeum	Bacteria; Cyanobacteria; Oscillatoriophycideae; Oscillatoriales; Microcoleaceae; Trichodesmium	Cyanobacteria
BchChl_Tychonema_bourrellyi	WP_096831354.1	ferredoxin:protochlorophyllide reductase (ATP-dependent) subunit N [Tychonema bourrellyi]	Tychonema bourrellyi	Bacteria; Cyanobacteria; Oscillatoriophycideae; Oscillatoriales; Microcoleaceae; Tychonema	Cyanobacteria
BchChl_Limnoraphis_robusta	WP_046279632.1	ferredoxin:protochlorophyllide reductase (ATP-dependent) subunit N [Limnoraphis robusta]	Limnoraphis robusta	Bacteria; Cyanobacteria; Oscillatoriophycideae; Oscillatoriales; Oscillatoriaceae; Limnoraphis	Cyanobacteria
BchChl_Lyngbya_sp_PCC_8106	WP_009787954.1	ferredoxin:protochlorophyllide reductase (ATP-dependent) subunit N [Lyngbya sp. PCC 8106]	Lyngbya sp. PCC 8106	Bacteria; Cyanobacteria; Oscillatoriophycideae; Oscillatoriales; Oscillatoriaceae; Lyngbya	Cyanobacteria
Nif_Lyngbya_sp_PCC_8106	WP_009784198.1	nitrogenase molybdenum-iron protein alpha chain [Lyngbya sp. PCC 8106]	Lyngbya sp. PCC 8106	Bacteria; Cyanobacteria; Oscillatoriophycideae; Oscillatoriales; Oscillatoriaceae; Lyngbya	Cyanobacteria
BchChl_Moorea_producens	WP_009149514.1	ferredoxin:protochlorophyllide reductase (ATP-dependent) subunit N [Moorea producens]	Moorea producens	Bacteria; Cyanobacteria; Oscillatoriophycideae; Oscillatoriales; Oscillatoriaceae; Moorea	Cyanobacteria
BchChl_Okeania_hirsuta	WP_124144521.1	ferredoxin:protochlorophyllide reductase (ATP-dependent) subunit N [Okeania hirsuta]	Okeania hirsuta	Bacteria; Cyanobacteria; Oscillatoriophycideae; Oscillatoriales; Oscillatoriaceae; Okeania	Cyanobacteria
BchChl_Oscillatoria_acuminata	WP_015146615.1	ferredoxin:protochlorophyllide reductase (ATP-dependent) subunit N [Oscillatoria acuminata]	Oscillatoria acuminata	Bacteria; Cyanobacteria; Oscillatoriophycideae; Oscillatoriales; Oscillatoriaceae; Oscillatoria	Cyanobacteria
BchChl_Oscillatoria_nigro-viridis	WP_015178524.1	ferredoxin:protochlorophyllide reductase (ATP-dependent) subunit N [Oscillatoria nigro-viridis]	Oscillatoria nigro-viridis	Bacteria; Cyanobacteria; Oscillatoriophycideae; Oscillatoriales; Oscillatoriaceae; Oscillatoria	Cyanobacteria
BchChl_Phormidium_ambiguum	WP_073597209.1	ferredoxin:protochlorophyllide reductase (ATP-dependent) subunit N [Phormidium ambiguum]	Phormidium ambiguum	Bacteria; Cyanobacteria; Oscillatoriophycideae; Oscillatoriales; Oscillatoriaceae; Phormidium	Cyanobacteria
Nif_Phormidium_sp_HE10JO	WP_087710647.1	nitrogenase molybdenum-iron protein alpha chain [Phormidium sp. HE10JO]	Phormidium sp. HE10JO	Bacteria; Cyanobacteria; Oscillatoriophycideae; Oscillatoriales; Oscillatoriaceae; Phormidium	Cyanobacteria
BchChl_filamentous_cyanobacterium_ESFC-1	WP_026222107.1	ferredoxin:protochlorophyllide reductase (ATP-dependent) subunit N [filamentous cyanobacterium ESFC-1]	filamentous cyanobacterium ESFC-1	Bacteria; Cyanobacteria; Oscillatoriophycideae; Oscillatoriales; unclassified Oscillatoriales	Cyanobacteria
BchChl_Oscillatoriales_cyanobacterium_CG2_30_44_21	OIP72232.1	light-independent protochlorophyllide reductase subunit N [Oscillatoriales cyanobacterium CG2_30_44_21]	Oscillatoriales cyanobacterium CG2_30_44_21	Bacteria; Cyanobacteria; Oscillatoriophycideae; Oscillatoriales; unclassified Oscillatoriales	Cyanobacteria
BchChl_Oscillatoriales_cyanobacterium_JSC-12	WP_009768013.1	ferredoxin:protochlorophyllide reductase (ATP-dependent) subunit N [Oscillatoriales cyanobacterium JSC-12]	Oscillatoriales cyanobacterium JSC-12	Bacteria; Cyanobacteria; Oscillatoriophycideae; Oscillatoriales; unclassified Oscillatoriales	Cyanobacteria
BchChl_Oscillatoriales_cyanobacterium_USR001	OCR01892.1	light-independent protochlorophyllide reductase subunit N [Oscillatoriales cyanobacterium USR001]	Oscillatoriales cyanobacterium USR001	Bacteria; Cyanobacteria; Oscillatoriophycideae; Oscillatoriales; unclassified Oscillatoriales	Cyanobacteria
Nif_filamentous_cyanobacterium_ESFC-1	WP_018398336.1	nitrogenase molybdenum-iron protein alpha chain [filamentous cyanobacterium ESFC-1]	filamentous cyanobacterium ESFC-1	Bacteria; Cyanobacteria; Oscillatoriophycideae; Oscillatoriales; unclassified Oscillatoriales	Cyanobacteria
BchChl_Stanieria_sp_NIES-3757	WP_096379823.1	ferredoxin:protochlorophyllide reductase (ATP-dependent) subunit N [Stanieria sp. NIES-3757]	Stanieria sp. NIES-3757	Bacteria; Cyanobacteria; Pleurocapsales; Dermocarpellaceae; Stanieria	Cyanobacteria
BchChl_Hydrococcus_rivularis	WP_073599365.1	ferredoxin:protochlorophyllide reductase (ATP-dependent) subunit N [Hydrococcus rivularis]	Hydrococcus rivularis	Bacteria; Cyanobacteria; Pleurocapsales; Hydrococcaceae; Hydrococcus	Cyanobacteria
BchChl_Hyella_patelloides	WP_144869574.1	ferredoxin:protochlorophyllide reductase (ATP-dependent) subunit N [Hyella patelloides]	Hyella patelloides	Bacteria; Cyanobacteria; Pleurocapsales; Hyellaceae; Hyella	Cyanobacteria
BchChl_Myxosarcina_sp_GI1	WP_036487563.1	ferredoxin:protochlorophyllide reductase (ATP-dependent) subunit N [Myxosarcina sp. GI1]	Myxosarcina sp. GI1	Bacteria; Cyanobacteria; Pleurocapsales; Hyellaceae; Myxosarcina	Cyanobacteria
BchChl_Xenococcus_sp_PCC_7305	WP_006510861.1	ferredoxin:protochlorophyllide reductase (ATP-dependent) subunit N [Xenococcus sp. PCC 7305]	Xenococcus sp. PCC 7305	Bacteria; Cyanobacteria; Pleurocapsales; Xenococcaceae; Xenococcus	Cyanobacteria
BchChl_Spirulina_major	WP_072620452.1	ferredoxin:protochlorophyllide reductase (ATP-dependent) subunit N [Spirulina major]	Spirulina major	Bacteria; Cyanobacteria; Spirulinales; Spirulinaceae; Spirulina	Cyanobacteria
BchChl_Acaryochloris_sp_RCC1774	WP_110987057.1	ferredoxin:protochlorophyllide reductase (ATP-dependent) subunit N [Acaryochloris sp. RCC1774]	Acaryochloris sp. RCC1774	Bacteria; Cyanobacteria; Synechococcales; Acaryochloridaceae; Acaryochloris	Cyanobacteria
BchChl_Chamaesiphon_minutus	WP_015161514.1	ferredoxin:protochlorophyllide reductase (ATP-dependent) subunit N [Chamaesiphon minutus]	Chamaesiphon minutus	Bacteria; Cyanobacteria; Synechococcales; Chamaesiphonaceae; Chamaesiphon	Cyanobacteria
BchChl_Snowella_sp	PZV27926.1	ferredoxin:protochlorophyllide reductase (ATP-dependent) subunit N [Snowella sp.]	Snowella sp.	Bacteria; Cyanobacteria; Synechococcales; Coelosphaeriaceae; Snowella	Cyanobacteria
BchChl_Halomicronema_hongdechloris	WP_080806464.1	ferredoxin:protochlorophyllide reductase (ATP-dependent) subunit N [Halomicronema hongdechloris]	Halomicronema hongdechloris	Bacteria; Cyanobacteria; Synechococcales; Leptolyngbyaceae; Halomicronema	Cyanobacteria
BchChl_Leptolyngbya_boryana	WP_017290731.1	ferredoxin:protochlorophyllide reductase (ATP-dependent) subunit N [Leptolyngbya boryana]	Leptolyngbya boryana	Bacteria; Cyanobacteria; Synechococcales; Leptolyngbyaceae; Leptolyngbya	Cyanobacteria
BchChl_Neosynechococcus_sphagnicola	WP_036534200.1	ferredoxin:protochlorophyllide reductase (ATP-dependent) subunit N [Neosynechococcus sphagnicola]	Neosynechococcus sphagnicola	Bacteria; Cyanobacteria; Synechococcales; Leptolyngbyaceae; Neosynechococcus	Cyanobacteria
BchChl_Nodosilinea_nodulosa	WP_017299750.1	ferredoxin:protochlorophyllide reductase (ATP-dependent) subunit N [Nodosilinea nodulosa]	Nodosilinea nodulosa	Bacteria; Cyanobacteria; Synechococcales; Leptolyngbyaceae; Nodosilinea	Cyanobacteria
BchChl_Phormidesmis_priestleyi	WP_073074636.1	ferredoxin:protochlorophyllide reductase (ATP-dependent) subunit N [Phormidesmis priestleyi]	Phormidesmis priestleyi	Bacteria; Cyanobacteria; Synechococcales; Leptolyngbyaceae; Phormidesmis	Cyanobacteria
BchChl_Aphanocapsa_feldmannii_288cV	TGG79499.1	ferredoxin:protochlorophyllide reductase (ATP-dependent) subunit N [Aphanocapsa feldmannii 288cV]	Aphanocapsa feldmannii 288cV	Bacteria; Cyanobacteria; Synechococcales; Merismopediaceae; Aphanocapsa	Cyanobacteria
BchChl_Merismopedia_glauca	WP_106286799.1	ferredoxin:protochlorophyllide reductase (ATP-dependent) subunit N [Merismopedia glauca]	Merismopedia glauca	Bacteria; Cyanobacteria; Synechococcales; Merismopediaceae; Merismopedia	Cyanobacteria
BchChl_Synechocystis_sp_PCC_7509	WP_009633449.1	ferredoxin:protochlorophyllide reductase (ATP-dependent) subunit N [Synechocystis sp. PCC 7509]	Synechocystis sp. PCC 7509	Bacteria; Cyanobacteria; Synechococcales; Merismopediaceae; Synechocystis	Cyanobacteria
BchChl_Prochlorococcus_marinus	WP_011130585.1	ferredoxin:protochlorophyllide reductase (ATP-dependent) subunit N [Prochlorococcus marinus]	Prochlorococcus marinus	Bacteria; Cyanobacteria; Synechococcales; Prochloraceae; Prochlorococcus	Cyanobacteria
BchChl_Alkalinema_sp_CACIAM_70d	OUC13282.1	ferredoxin:protochlorophyllide reductase (ATP-dependent) subunit N [Alkalinema sp. CACIAM 70d]	Alkalinema sp. CACIAM 70d	Bacteria; Cyanobacteria; Synechococcales; Pseudanabaenaceae; Alkalinema	Cyanobacteria
BchChl_Limnothrix_rosea	WP_075894001.1	ferredoxin:protochlorophyllide reductase (ATP-dependent) subunit N [Limnothrix rosea]	Limnothrix rosea	Bacteria; Cyanobacteria; Synechococcales; Pseudanabaenaceae; Limnothrix	Cyanobacteria
BchChl_Prochlorothrix_hollandica	WP_017712250.1	ferredoxin:protochlorophyllide reductase (ATP-dependent) subunit N [Prochlorothrix hollandica]	Prochlorothrix hollandica	Bacteria; Cyanobacteria; Synechococcales; Pseudanabaenaceae; Prochlorothrix	Cyanobacteria
BchChl_Pseudanabaena_biceps	WP_009625692.1	ferredoxin:protochlorophyllide reductase (ATP-dependent) subunit N [Pseudanabaena biceps]	Pseudanabaena biceps	Bacteria; Cyanobacteria; Synechococcales; Pseudanabaenaceae; Pseudanabaena	Cyanobacteria
BchChl_Cyanobium_gracile	WP_015107701.1	ferredoxin:protochlorophyllide reductase (ATP-dependent) subunit N [Cyanobium gracile]	Cyanobium gracile	Bacteria; Cyanobacteria; Synechococcales; Synechococcaceae; Cyanobium	Cyanobacteria
BchChl_Dactylococcopsis_salina	WP_015228896.1	ferredoxin:protochlorophyllide reductase (ATP-dependent) subunit N [Dactylococcopsis salina]	Dactylococcopsis salina	Bacteria; Cyanobacteria; Synechococcales; Synechococcaceae; Dactylococcopsis	Cyanobacteria
BchChl_Candidatus_Synechococcus_spongiarum	WP_078231929.1	ferredoxin:protochlorophyllide reductase (ATP-dependent) subunit N [Candidatus Synechococcus spongiarum]	Candidatus Synechococcus spongiarum	Bacteria; Cyanobacteria; Synechococcales; Synechococcaceae; Synechococcus	Cyanobacteria
BchChl_Synechococcus_elongatus	WP_126148028.1	ferredoxin:protochlorophyllide reductase (ATP-dependent) subunit N [Synechococcus elongatus]	Synechococcus elongatus	Bacteria; Cyanobacteria; Synechococcales; Synechococcaceae; Synechococcus	Cyanobacteria
BchChl_uncultured_marine_type-A_Synechococcus_4O4	ABB92188.1	putative light-independent protochlorophyllide reductase subunit [uncultured marine type-A Synechococcus 4O4]	uncultured marine type-A Synechococcus 4O4	Bacteria; Cyanobacteria; Synechococcales; Synechococcaceae; Synechococcus; environmental samples	Cyanobacteria
BchChl_uncultured_marine_type-A_Synechococcus_5B2	ABB92233.1	light-independent protochlorophyllide reductase subunit [uncultured marine type-A Synechococcus 5B2]	uncultured marine type-A Synechococcus 5B2	Bacteria; Cyanobacteria; Synechococcales; Synechococcaceae; Synechococcus; environmental samples	Cyanobacteria
BchChl_uncultured_marine_type-A_Synechococcus_GOM_3O12	ABD96361.1	light-independent protochlorophyllide reductase subunit N [uncultured marine type-A Synechococcus GOM 3O12]	uncultured marine type-A Synechococcus GOM 3O12	Bacteria; Cyanobacteria; Synechococcales; Synechococcaceae; Synechococcus; environmental samples	Cyanobacteria
BchChl_uncultured_marine_type-A_Synechococcus_GOM_5D20	ABD96466.1	light-independent protochlorophyllide reductase subunit N [uncultured marine type-A Synechococcus GOM 5D20]	uncultured marine type-A Synechococcus GOM 5D20	Bacteria; Cyanobacteria; Synechococcales; Synechococcaceae; Synechococcus; environmental samples	Cyanobacteria
BchChl_Thermosynechococcus_elongatus	WP_011058178.1	ferredoxin:protochlorophyllide reductase (ATP-dependent) subunit N [Thermosynechococcus elongatus]	Thermosynechococcus elongatus	Bacteria; Cyanobacteria; Synechococcales; Synechococcaceae; Thermosynechococcus	Cyanobacteria
BchChl_Vulcanococcus_limneticus	WP_094590470.1	ferredoxin:protochlorophyllide reductase (ATP-dependent) subunit N [Vulcanococcus limneticus]	Vulcanococcus limneticus	Bacteria; Cyanobacteria; Synechococcales; Synechococcaceae; Vulcanococcus	Cyanobacteria
Nif_Vulcanococcus_limneticus	WP_094591660.1	nitrogenase molybdenum-iron protein alpha chain [Vulcanococcus limneticus]	Vulcanococcus limneticus	Bacteria; Cyanobacteria; Synechococcales; Synechococcaceae; Vulcanococcus	Cyanobacteria
Nif_Calditerrivibrio_nitroreducens	WP_013450809.1	nitrogenase molybdenum-iron protein alpha chain [Calditerrivibrio nitroreducens]	Calditerrivibrio nitroreducens	Bacteria; Deferribacteres; Deferribacterales; Deferribacteraceae	Deferribacteres
Nif_Geovibrio_sp_L21-Ace-BES	WP_022850365.1	nitrogenase molybdenum-iron protein alpha chain [Geovibrio sp. L21-Ace-BES]	Geovibrio sp. L21-Ace-BES	Bacteria; Deferribacteres; Deferribacterales; Deferribacteraceae; Geovibrio	Deferribacteres
Nif_Seleniivibrio_woodruffii	WP_132872174.1	nitrogenase molybdenum-iron protein alpha chain [Seleniivibrio woodruffii]	Seleniivibrio woodruffii	Bacteria; Deferribacteres; Deferribacterales; Deferribacteraceae; Seleniivibrio	Deferribacteres
Nif_Elusimicrobia_bacterium_RIFOXYA2_FULL_50_26	OGS18890.1	nitrogenase molybdenum-iron protein alpha chain [Elusimicrobia bacterium RIFOXYA2_FULL_50_26]	Elusimicrobia bacterium RIFOXYA2_FULL_50_26	Bacteria; Elusimicrobia	Elusimicrobia
Nif_Fibrobacteres_bacterium	HAJ79292.1	TPA: nitrogenase molybdenum-iron protein alpha chain [Fibrobacteres bacterium]	Fibrobacteres bacterium	Bacteria; Fibrobacteres	Fibrobacteres
Nif_Firmicutes_bacterium_HGW-Firmicutes-1	PKM94670.1	nitrogenase molybdenum-iron protein alpha chain [Firmicutes bacterium HGW-Firmicutes-1]	Firmicutes bacterium HGW-Firmicutes-1	Bacteria; Firmicutes	Firmicutes
Nif_Firmicutes_bacterium_HGW-Firmicutes-8	PKM47767.1	nitrogenase molybdenum-iron protein alpha chain [Firmicutes bacterium HGW-Firmicutes-8]	Firmicutes bacterium HGW-Firmicutes-8	Bacteria; Firmicutes	Firmicutes
Nif_Anaerobacillus_alkalidiazotrophicus	WP_071387876.1	nitrogenase molybdenum-iron protein alpha chain [Anaerobacillus alkalidiazotrophicus]	Anaerobacillus alkalidiazotrophicus	Bacteria; Firmicutes; Bacilli; Bacillales; Bacillaceae; Anaerobacillus	Firmicutes
Nif_Bacillus_caseinilyticus	WP_090885366.1	nitrogenase molybdenum-iron protein alpha chain [Bacillus caseinilyticus]	Bacillus caseinilyticus	Bacteria; Firmicutes; Bacilli; Bacillales; Bacillaceae; Bacillus	Firmicutes
Nif_Thermicanus_aegyptius	WP_028986273.1	nitrogenase molybdenum-iron protein alpha chain [Thermicanus aegyptius]	Thermicanus aegyptius	Bacteria; Firmicutes; Bacilli; Bacillales; Bacillales Family X	Firmicutes
Nif_Desulfuribacillus_alkaliarsenatis	WP_069643776.1	nitrogenase molybdenum-iron protein alpha chain [Desulfuribacillus alkaliarsenatis]	Desulfuribacillus alkaliarsenatis	Bacteria; Firmicutes; Bacilli; Bacillales; Desulfuribacillus	Firmicutes
Nif_Aneurinibacillus_terranovensis	WP_027417120.1	nitrogenase molybdenum-iron protein alpha chain [Aneurinibacillus terranovensis]	Aneurinibacillus terranovensis	Bacteria; Firmicutes; Bacilli; Bacillales; Paenibacillaceae; Aneurinibacillus group; Aneurinibacillus	Firmicutes
Nif_Fontibacillus_panacisegetis	WP_091229140.1	nitrogenase molybdenum-iron protein alpha chain [Fontibacillus panacisegetis]	Fontibacillus panacisegetis	Bacteria; Firmicutes; Bacilli; Bacillales; Paenibacillaceae; Fontibacillus	Firmicutes
Nif_Gorillibacterium_timonense	WP_058301902.1	nitrogenase molybdenum-iron protein alpha chain [Gorillibacterium timonense]	Gorillibacterium timonense	Bacteria; Firmicutes; Bacilli; Bacillales; Paenibacillaceae; Gorillibacterium	Firmicutes
Vnf_Paenibacillus_durus	WP_025694160.1	nitrogenase vanadium-iron protein, alpha chain [Paenibacillus durus]	Paenibacillus durus	Bacteria; Firmicutes; Bacilli; Bacillales; Paenibacillaceae; Paenibacillus	Firmicutes
Nif_Sporolactobacillus_terrae	WP_028984128.1	nitrogenase component I subunit alpha [Sporolactobacillus terrae]	Sporolactobacillus terrae	Bacteria; Firmicutes; Bacilli; Bacillales; Sporolactobacillaceae; Sporolactobacillus	Firmicutes
Nif_Clostridiales_bacterium_43-6	OJU10189.1	nitrogenase molybdenum-iron protein alpha chain [Clostridiales bacterium 43-6]	Clostridiales bacterium 43-6	Bacteria; Firmicutes; Clostridia; Clostridiales	Firmicutes
Nif_Clostridiales_bacterium_DRI-13	WP_034423373.1	nitrogenase molybdenum-iron protein alpha chain [Clostridiales bacterium DRI-13]	Clostridiales bacterium DRI-13	Bacteria; Firmicutes; Clostridia; Clostridiales	Firmicutes
Nif_Alkaliphilus_metalliredigens	WP_012064611.1	nitrogenase molybdenum-iron protein alpha chain [Alkaliphilus metalliredigens]	Alkaliphilus metalliredigens	Bacteria; Firmicutes; Clostridia; Clostridiales; Clostridiaceae; Alkaliphilus	Firmicutes
Anf_Clostridium_pasteurianum	WP_003447707.1	nitrogenase iron-iron protein, alpha chain [Clostridium pasteurianum]	Clostridium pasteurianum	Bacteria; Firmicutes; Clostridia; Clostridiales; Clostridiaceae; Clostridium	Firmicutes
Nif_Clostridium_pasteurianum	WP_003447876.1	nitrogenase molybdenum-iron protein alpha chain [Clostridium pasteurianum]	Clostridium pasteurianum	Bacteria; Firmicutes; Clostridia; Clostridiales; Clostridiaceae; Clostridium	Firmicutes
Vnf_Clostridium_pasteurianum	WP_003447887.1	nitrogenase vanadium-iron protein, alpha chain [Clostridium pasteurianum]	Clostridium pasteurianum	Bacteria; Firmicutes; Clostridia; Clostridiales; Clostridiaceae; Clostridium	Firmicutes
Nif_Geosporobacter_ferrireducens	WP_069979155.1	nitrogenase molybdenum-iron protein alpha chain [Geosporobacter ferrireducens]	Geosporobacter ferrireducens	Bacteria; Firmicutes; Clostridia; Clostridiales; Clostridiaceae; Geosporobacter	Firmicutes
Nif_Oxobacter_pfennigii	WP_054874027.1	nitrogenase molybdenum-iron protein alpha chain [Oxobacter pfennigii]	Oxobacter pfennigii	Bacteria; Firmicutes; Clostridia; Clostridiales; Clostridiaceae; Oxobacter	Firmicutes
Nif_Serpentinicella_alkaliphila	WP_132847950.1	nitrogenase molybdenum-iron protein alpha chain [Serpentinicella alkaliphila]	Serpentinicella alkaliphila	Bacteria; Firmicutes; Clostridia; Clostridiales; Clostridiaceae; Serpentinicella	Firmicutes
Nif_Youngiibacter_fragilis	WP_023388907.1	nitrogenase component I subunit alpha [Youngiibacter fragilis]	Youngiibacter fragilis	Bacteria; Firmicutes; Clostridia; Clostridiales; Clostridiaceae; Youngiibacter	Firmicutes
Nif_Carboxydocella_sp_ULO1	WP_079933137.1	nitrogenase molybdenum-iron protein alpha chain [Carboxydocella sp. ULO1]	Carboxydocella sp. ULO1	Bacteria; Firmicutes; Clostridia; Clostridiales; Clostridiales Family XVI. Incertae Sedis; Carboxydocella	Firmicutes
Nif_Defluviitalea_phaphyphila	WP_058485595.1	nitrogenase molybdenum-iron protein alpha chain [Defluviitalea phaphyphila]	Defluviitalea phaphyphila	Bacteria; Firmicutes; Clostridia; Clostridiales; Defluviitaleaceae; Defluviitalea	Firmicutes
Nif_Acetobacterium_woodii	WP_014355188.1	nitrogenase molybdenum-iron protein alpha chain [Acetobacterium woodii]	Acetobacterium woodii	Bacteria; Firmicutes; Clostridia; Clostridiales; Eubacteriaceae; Acetobacterium	Firmicutes
Nif_Alkalibacter_saccharofermentans	WP_073269336.1	nitrogenase molybdenum-iron protein alpha chain [Alkalibacter saccharofermentans]	Alkalibacter saccharofermentans	Bacteria; Firmicutes; Clostridia; Clostridiales; Eubacteriaceae; Alkalibacter	Firmicutes
Nif_Gracilibacter_sp_BRH_c7a	KUO65806.1	nitrogenase molybdenum-iron protein alpha chain [Gracilibacter sp. BRH_c7a]	Gracilibacter sp. BRH_c7a	Bacteria; Firmicutes; Clostridia; Clostridiales; Gracilibacteraceae; Gracilibacter	Firmicutes
BchChl_Heliobacillus_mobilis	Q9ZGE9.1	RecName: Full=Light-independent protochlorophyllide reductase subunit N; Short=DPOR subunit N; Short=LI-POR subunit N	Heliobacillus mobilis	Bacteria; Firmicutes; Clostridia; Clostridiales; Heliobacteriaceae; Heliobacillus	Firmicutes
BchChl_Heliobacterium_modesticaldum	WP_012282384.1	ferredoxin:protochlorophyllide reductase (ATP-dependent) subunit N [Heliobacterium modesticaldum]	Heliobacterium modesticaldum	Bacteria; Firmicutes; Clostridia; Clostridiales; Heliobacteriaceae; Heliobacterium	Firmicutes
Nif_Heliobacterium_modesticaldum	WP_012282219.1	nitrogenase molybdenum-iron protein alpha chain [Heliobacterium modesticaldum]	Heliobacterium modesticaldum	Bacteria; Firmicutes; Clostridia; Clostridiales; Heliobacteriaceae; Heliobacterium	Firmicutes
BchChl_Heliophilum_fasciatum	WP_131918018.1	ferredoxin:protochlorophyllide reductase (ATP-dependent) subunit N [Heliophilum fasciatum]	Heliophilum fasciatum	Bacteria; Firmicutes; Clostridia; Clostridiales; Heliobacteriaceae; Heliophilum	Firmicutes
Nif_Anaerobacterium_chartisolvens	WP_114298794.1	nitrogenase component I subunit alpha [Anaerobacterium chartisolvens]	Anaerobacterium chartisolvens	Bacteria; Firmicutes; Clostridia; Clostridiales; Hungateiclostridiaceae; Anaerobacterium	Firmicutes
Nif_Hungateiclostridium_cellulolyticum	WP_010251793.1	nitrogenase molybdenum-iron protein alpha chain [Hungateiclostridium cellulolyticum]	Hungateiclostridium cellulolyticum	Bacteria; Firmicutes; Clostridia; Clostridiales; Hungateiclostridiaceae; Hungateiclostridium	Firmicutes
Nif_Petroclostridium_xylanilyticum	WP_094550759.1	nitrogenase molybdenum-iron protein alpha chain [Petroclostridium xylanilyticum]	Petroclostridium xylanilyticum	Bacteria; Firmicutes; Clostridia; Clostridiales; Hungateiclostridiaceae; Petroclostridium	Firmicutes
Nif_Pseudobacteroides_cellulosolvens	WP_036944819.1	nitrogenase molybdenum-iron protein alpha chain [Pseudobacteroides cellulosolvens]	Pseudobacteroides cellulosolvens	Bacteria; Firmicutes; Clostridia; Clostridiales; Hungateiclostridiaceae; Pseudobacteroides	Firmicutes
Nif_Pseudoclostridium_thermosuccinogenes	WP_103082751.1	nitrogenase molybdenum-iron protein alpha chain [Pseudoclostridium thermosuccinogenes]	Pseudoclostridium thermosuccinogenes	Bacteria; Firmicutes; Clostridia; Clostridiales; Hungateiclostridiaceae; Pseudoclostridium	Firmicutes
Nif_Ruminiclostridium_hungatei	WP_080065736.1	nitrogenase molybdenum-iron protein alpha chain [Ruminiclostridium hungatei]	Ruminiclostridium hungatei	Bacteria; Firmicutes; Clostridia; Clostridiales; Hungateiclostridiaceae; Ruminiclostridium	Firmicutes
Vnf_Ruminiclostridium_hungatei	WP_080065198.1	nitrogenase vanadium-iron protein, alpha chain [Ruminiclostridium hungatei]	Ruminiclostridium hungatei	Bacteria; Firmicutes; Clostridia; Clostridiales; Hungateiclostridiaceae; Ruminiclostridium	Firmicutes
Nif_Clostridium_algidixylanolyticum	WP_120196843.1	nitrogenase component I subunit alpha [[Clostridium] algidixylanolyticum]	[Clostridium] algidixylanolyticum	Bacteria; Firmicutes; Clostridia; Clostridiales; Lachnospiraceae	Firmicutes
Nif_Clostridium_fimetarium	WP_092455685.1	nitrogenase component I subunit alpha [[Clostridium] fimetarium]	[Clostridium] fimetarium	Bacteria; Firmicutes; Clostridia; Clostridiales; Lachnospiraceae	Firmicutes
Nif_Clostridium_populeti	WP_092558944.1	nitrogenase component I subunit alpha [[Clostridium] populeti]	[Clostridium] populeti	Bacteria; Firmicutes; Clostridia; Clostridiales; Lachnospiraceae	Firmicutes
Nif_Lachnospiraceae_bacterium	HCT65739.1	TPA: nitrogenase molybdenum-iron protein alpha chain [Lachnospiraceae bacterium]	Lachnospiraceae bacterium	Bacteria; Firmicutes; Clostridia; Clostridiales; Lachnospiraceae	Firmicutes
Nif_Lachnospiraceae_bacterium_Marseille-P3773	WP_099466936.1	nitrogenase molybdenum-iron protein alpha chain [Lachnospiraceae bacterium Marseille-P3773]	Lachnospiraceae bacterium Marseille-P3773	Bacteria; Firmicutes; Clostridia; Clostridiales; Lachnospiraceae	Firmicutes
Anf_Anaerocolumna_jejuensis	WP_073275712.1	nitrogenase iron-iron protein, alpha chain [Anaerocolumna jejuensis]	Anaerocolumna jejuensis	Bacteria; Firmicutes; Clostridia; Clostridiales; Lachnospiraceae; Anaerocolumna	Firmicutes
Nif_Anaerocolumna_jejuensis	WP_073279767.1	nitrogenase molybdenum-iron protein alpha chain [Anaerocolumna jejuensis]	Anaerocolumna jejuensis	Bacteria; Firmicutes; Clostridia; Clostridiales; Lachnospiraceae; Anaerocolumna	Firmicutes
Nif_Anaerosporobacter_mobilis	WP_073286420.1	nitrogenase component I subunit alpha [Anaerosporobacter mobilis]	Anaerosporobacter mobilis	Bacteria; Firmicutes; Clostridia; Clostridiales; Lachnospiraceae; Anaerosporobacter	Firmicutes
Nif_Anaerotignum_neopropionicum	WP_066087302.1	nitrogenase component I subunit alpha [Anaerotignum neopropionicum]	Anaerotignum neopropionicum	Bacteria; Firmicutes; Clostridia; Clostridiales; Lachnospiraceae; Anaerotignum	Firmicutes
Nif_Cellulosilyticum_lentocellum	WP_013655497.1	nitrogenase component I subunit alpha [Cellulosilyticum lentocellum]	Cellulosilyticum lentocellum	Bacteria; Firmicutes; Clostridia; Clostridiales; Lachnospiraceae; Cellulosilyticum	Firmicutes
Nif_Parasporobacterium_paucivorans	WP_073994077.1	nitrogenase component I subunit alpha [Parasporobacterium paucivorans]	Parasporobacterium paucivorans	Bacteria; Firmicutes; Clostridia; Clostridiales; Lachnospiraceae; Parasporobacterium	Firmicutes
Nif_Robinsoniella_sp_MCWD5	WP_115482486.1	nitrogenase component I subunit alpha [Robinsoniella sp. MCWD5]	Robinsoniella sp. MCWD5	Bacteria; Firmicutes; Clostridia; Clostridiales; Lachnospiraceae; Robinsoniella	Firmicutes
Nif_Natranaerovirga_hydrolytica	WP_132282752.1	nitrogenase molybdenum-iron protein alpha chain [Natranaerovirga hydrolytica]	Natranaerovirga hydrolytica	Bacteria; Firmicutes; Clostridia; Clostridiales; Natranaerovirga	Firmicutes
Nif_Dehalobacter	WP_015044055.1	MULTISPECIES: nitrogenase molybdenum-iron protein alpha chain [Dehalobacter]	Dehalobacter	Bacteria; Firmicutes; Clostridia; Clostridiales; Peptococcaceae	Firmicutes
Nif_Peptococcaceae_bacterium_BICA1-7	KJS67287.1	nitrogenase molybdenum-iron protein subunit alpha [Peptococcaceae bacterium BICA1-7]	Peptococcaceae bacterium BICA1-7	Bacteria; Firmicutes; Clostridia; Clostridiales; Peptococcaceae	Firmicutes
Nif_Peptococcaceae_bacterium_BRH_c4a	KJR99748.1	nitrogenase molybdenum-iron protein subunit alpha [Peptococcaceae bacterium BRH_c4a]	Peptococcaceae bacterium BRH_c4a	Bacteria; Firmicutes; Clostridia; Clostridiales; Peptococcaceae	Firmicutes
Nif_Peptococcaceae_bacterium_CEB3	WP_047829846.1	nitrogenase molybdenum-iron protein alpha chain [Peptococcaceae bacterium CEB3]	Peptococcaceae bacterium CEB3	Bacteria; Firmicutes; Clostridia; Clostridiales; Peptococcaceae	Firmicutes
Nif_Peptococcaceae_bacterium_SCADC1_2_3	KFD41633.1	nitrogenase molybdenum-iron protein subunit alpha [Peptococcaceae bacterium SCADC1_2_3]	Peptococcaceae bacterium SCADC1_2_3	Bacteria; Firmicutes; Clostridia; Clostridiales; Peptococcaceae	Firmicutes
Nif_Desulfallas_arcticus	WP_092469427.1	nitrogenase molybdenum-iron protein alpha chain [Desulfallas arcticus]	Desulfallas arcticus	Bacteria; Firmicutes; Clostridia; Clostridiales; Peptococcaceae; Desulfallas	Firmicutes
Nif_Desulfocucumis_palustris	WP_104371518.1	nitrogenase molybdenum-iron protein alpha chain [Desulfocucumis palustris]	Desulfocucumis palustris	Bacteria; Firmicutes; Clostridia; Clostridiales; Peptococcaceae; Desulfocucumis	Firmicutes
Nif_Desulfofarcimen_acetoxidans	WP_042316726.1	nitrogenase molybdenum-iron protein alpha chain [Desulfofarcimen acetoxidans]	Desulfofarcimen acetoxidans	Bacteria; Firmicutes; Clostridia; Clostridiales; Peptococcaceae; Desulfofarcimen	Firmicutes
Anf_Desulfosporosinus_fructosivorans	WP_135545958.1	nitrogenase iron-iron protein, alpha chain [Desulfosporosinus fructosivorans]	Desulfosporosinus fructosivorans	Bacteria; Firmicutes; Clostridia; Clostridiales; Peptococcaceae; Desulfosporosinus	Firmicutes
Nif_Desulfosporosinus_fructosivorans	WP_135544775.1	nitrogenase molybdenum-iron protein alpha chain [Desulfosporosinus fructosivorans]	Desulfosporosinus fructosivorans	Bacteria; Firmicutes; Clostridia; Clostridiales; Peptococcaceae; Desulfosporosinus	Firmicutes
Nif_Desulfotomaculum_ferrireducens	WP_077714465.1	nitrogenase molybdenum-iron protein alpha chain [Desulfotomaculum ferrireducens]	Desulfotomaculum ferrireducens	Bacteria; Firmicutes; Clostridia; Clostridiales; Peptococcaceae; Desulfotomaculum	Firmicutes
Nif_Desulfurispora_thermophila	WP_018085366.1	nitrogenase molybdenum-iron protein alpha chain [Desulfurispora thermophila]	Desulfurispora thermophila	Bacteria; Firmicutes; Clostridia; Clostridiales; Peptococcaceae; Desulfurispora	Firmicutes
Nif_Pelotomaculum_sp_FP	WP_134219995.1	nitrogenase molybdenum-iron protein alpha chain [Pelotomaculum sp. FP]	Pelotomaculum sp. FP	Bacteria; Firmicutes; Clostridia; Clostridiales; Peptococcaceae; Pelotomaculum	Firmicutes
Nif_Ethanoligenens_harbinense	WP_013485455.1	nitrogenase component I subunit alpha [Ethanoligenens harbinense]	Ethanoligenens harbinense	Bacteria; Firmicutes; Clostridia; Clostridiales; Ruminococcaceae; Ethanoligenens	Firmicutes
Vnf_Ethanoligenens_harbinense	WP_013486172.1	nitrogenase vanadium-iron protein, alpha chain [Ethanoligenens harbinense]	Ethanoligenens harbinense	Bacteria; Firmicutes; Clostridia; Clostridiales; Ruminococcaceae; Ethanoligenens	Firmicutes
Nif_Sporobacter_termitidis	WP_073078014.1	nitrogenase component I subunit alpha [Sporobacter termitidis]	Sporobacter termitidis	Bacteria; Firmicutes; Clostridia; Clostridiales; Ruminococcaceae; Sporobacter	Firmicutes
Nif_Dethiobacter_alkaliphilus	WP_008518845.1	nitrogenase molybdenum-iron protein alpha chain [Dethiobacter alkaliphilus]	Dethiobacter alkaliphilus	Bacteria; Firmicutes; Clostridia; Clostridiales; Syntrophomonadaceae; Dethiobacter	Firmicutes
Nif_Syntrophomonas_zehnderi	WP_046497545.1	nitrogenase molybdenum-iron protein alpha chain [Syntrophomonas zehnderi]	Syntrophomonas zehnderi	Bacteria; Firmicutes; Clostridia; Clostridiales; Syntrophomonadaceae; Syntrophomonas	Firmicutes
Nif_Syntrophothermus_lipocalidus	WP_013176272.1	nitrogenase component I subunit alpha [Syntrophothermus lipocalidus]	Syntrophothermus lipocalidus	Bacteria; Firmicutes; Clostridia; Clostridiales; Syntrophomonadaceae; Syntrophothermus	Firmicutes
Nif_Petrocella_atlantisensis	WP_125137462.1	nitrogenase molybdenum-iron protein alpha chain [Petrocella atlantisensis]	Petrocella atlantisensis	Bacteria; Firmicutes; Clostridia; Clostridiales; Vallitaleaceae; Petrocella	Firmicutes
Nif_Halanaerobium_salsuginis	WP_089861108.1	nitrogenase molybdenum-iron protein alpha chain [Halanaerobium salsuginis]	Halanaerobium salsuginis	Bacteria; Firmicutes; Clostridia; Halanaerobiales; Halanaerobiaceae; Halanaerobium	Firmicutes
Nif_Halocella_sp_SP3-1	WP_125988274.1	nitrogenase molybdenum-iron protein alpha chain [Halocella sp. SP3-1]	Halocella sp. SP3-1	Bacteria; Firmicutes; Clostridia; Halanaerobiales; Halanaerobiaceae; Halocella	Firmicutes
Nif_Orenia_marismortui	WP_018247478.1	nitrogenase molybdenum-iron protein alpha chain [Orenia marismortui]	Orenia marismortui	Bacteria; Firmicutes; Clostridia; Halanaerobiales; Halobacteroidaceae; Orenia	Firmicutes
Nif_Orenia_metallireducens	WP_097017251.1	nitrogenase molybdenum-iron protein alpha chain [Orenia metallireducens]	Orenia metallireducens	Bacteria; Firmicutes; Clostridia; Halanaerobiales; Halobacteroidaceae; Orenia	Firmicutes
Nif_Ammonifex_sp	RJX21676.1	nitrogenase component I subunit alpha [Ammonifex sp.]	Ammonifex sp.	Bacteria; Firmicutes; Clostridia; Thermoanaerobacterales; Thermoanaerobacteraceae; Moorella group; Ammonifex	Firmicutes
Nif_Moorella_thermoacetica	WP_071541219.1	nitrogenase component I subunit alpha [Moorella thermoacetica]	Moorella thermoacetica	Bacteria; Firmicutes; Clostridia; Thermoanaerobacterales; Thermoanaerobacteraceae; Moorella group; Moorella	Firmicutes
Nif_Thermacetogenium_phaeum	WP_015049979.1	nitrogenase component I subunit alpha [Thermacetogenium phaeum]	Thermacetogenium phaeum	Bacteria; Firmicutes; Clostridia; Thermoanaerobacterales; Thermoanaerobacteraceae; Thermacetogenium	Firmicutes
Nif_Thermodesulfitimonas_autotrophica	WP_123927781.1	nitrogenase component I subunit alpha [Thermodesulfitimonas autotrophica]	Thermodesulfitimonas autotrophica	Bacteria; Firmicutes; Clostridia; Thermoanaerobacterales; Thermoanaerobacteraceae; Thermodesulfitimonas	Firmicutes
Nif_Caldicellulosiruptor_saccharolyticus	WP_011917961.1	nitrogenase component I subunit alpha [Caldicellulosiruptor saccharolyticus]	Caldicellulosiruptor saccharolyticus	Bacteria; Firmicutes; Clostridia; Thermoanaerobacterales; Thermoanaerobacterales Family III. Incertae Sedis; Caldicellulosiruptor	Firmicutes
Nif_Thermoanaerobacterium_thermosaccharolyticum	WP_013298320.1	nitrogenase molybdenum-iron protein alpha chain [Thermoanaerobacterium thermosaccharolyticum]	Thermoanaerobacterium thermosaccharolyticum	Bacteria; Firmicutes; Clostridia; Thermoanaerobacterales; Thermoanaerobacterales Family III. Incertae Sedis; Thermoanaerobacterium	Firmicutes
Nif_Hydrogenispora_ethanolica	WP_132015167.1	nitrogenase molybdenum-iron protein alpha chain [Hydrogenispora ethanolica]	Hydrogenispora ethanolica	Bacteria; Firmicutes; Hydrogenispora	Firmicutes
Anf_Pectinatus_cerevisiiphilus	WP_132550063.1	nitrogenase iron-iron protein, alpha chain [Pectinatus cerevisiiphilus]	Pectinatus cerevisiiphilus	Bacteria; Firmicutes; Negativicutes; Selenomonadales; Selenomonadaceae; Pectinatus	Firmicutes
Nif_Pectinatus_cerevisiiphilus	WP_132550261.1	nitrogenase component I subunit alpha [Pectinatus cerevisiiphilus]	Pectinatus cerevisiiphilus	Bacteria; Firmicutes; Negativicutes; Selenomonadales; Selenomonadaceae; Pectinatus	Firmicutes
Nif_Propionispira_arboris	WP_091831467.1	nitrogenase component I subunit alpha [Propionispira arboris]	Propionispira arboris	Bacteria; Firmicutes; Negativicutes; Selenomonadales; Selenomonadaceae; Propionispira	Firmicutes
Nif_Anaeroarcus_burkinensis	WP_027936784.1	nitrogenase molybdenum-iron protein alpha chain [Anaeroarcus burkinensis]	Anaeroarcus burkinensis	Bacteria; Firmicutes; Negativicutes; Selenomonadales; Sporomusaceae; Anaeroarcus	Firmicutes
Nif_Anaerospora_hongkongensis	WP_132078858.1	nitrogenase molybdenum-iron protein alpha chain [Anaerospora hongkongensis]	Anaerospora hongkongensis	Bacteria; Firmicutes; Negativicutes; Selenomonadales; Sporomusaceae; Anaerospora	Firmicutes
Nif_Anaerosporomusa_subterranea	WP_066236708.1	nitrogenase molybdenum-iron protein alpha chain [Anaerosporomusa subterranea]	Anaerosporomusa subterranea	Bacteria; Firmicutes; Negativicutes; Selenomonadales; Sporomusaceae; Anaerosporomusa	Firmicutes
Nif_Dendrosporobacter_quercicolus	WP_092073284.1	nitrogenase molybdenum-iron protein alpha chain [Dendrosporobacter quercicolus]	Dendrosporobacter quercicolus	Bacteria; Firmicutes; Negativicutes; Selenomonadales; Sporomusaceae; Dendrosporobacter	Firmicutes
Vnf_Methylomusa_anaerophila	WP_126306100.1	nitrogenase vanadium-iron protein, alpha chain [Methylomusa anaerophila]	Methylomusa anaerophila	Bacteria; Firmicutes; Negativicutes; Selenomonadales; Sporomusaceae; Methylomusa	Firmicutes
Anf_Sporomusa_termitida	WP_144349444.1	nitrogenase iron-iron protein, alpha chain [Sporomusa termitida]	Sporomusa termitida	Bacteria; Firmicutes; Negativicutes; Selenomonadales; Sporomusaceae; Sporomusa	Firmicutes
Nif_Sporomusa_termitida	WP_144352171.1	nitrogenase molybdenum-iron protein alpha chain [Sporomusa termitida]	Sporomusa termitida	Bacteria; Firmicutes; Negativicutes; Selenomonadales; Sporomusaceae; Sporomusa	Firmicutes
Nif_Lucifera_butyrica	WP_122628394.1	nitrogenase molybdenum-iron protein alpha chain [Lucifera butyrica]	Lucifera butyrica	Bacteria; Firmicutes; Negativicutes; Veillonellales; Veillonellaceae; Lucifera	Firmicutes
Vnf_Lucifera_butyrica	WP_122630334.1	nitrogenase vanadium-iron protein, alpha chain [Lucifera butyrica]	Lucifera butyrica	Bacteria; Firmicutes; Negativicutes; Veillonellales; Veillonellaceae; Lucifera	Firmicutes
Nif_Massilibacillus_massiliensis	WP_110956415.1	nitrogenase molybdenum-iron protein alpha chain [Massilibacillus massiliensis]	Massilibacillus massiliensis	Bacteria; Firmicutes; Negativicutes; Veillonellales; Veillonellaceae; Massilibacillus	Firmicutes
Nif_Megasphaera_cerevisiae	WP_074502490.1	nitrogenase component I subunit alpha [Megasphaera cerevisiae]	Megasphaera cerevisiae	Bacteria; Firmicutes; Negativicutes; Veillonellales; Veillonellaceae; Megasphaera	Firmicutes
Nif_Dethiosulfatibacter_aminovorans	WP_073047054.1	nitrogenase molybdenum-iron protein alpha chain [Dethiosulfatibacter aminovorans]	Dethiosulfatibacter aminovorans	Bacteria; Firmicutes; Tissierellia; Dethiosulfatibacter	Firmicutes
Nif_Ilyobacter_polytropus	WP_148223679.1	nitrogenase molybdenum-iron protein alpha chain [Ilyobacter polytropus]	Ilyobacter polytropus	Bacteria; Fusobacteria; Fusobacteriales; Fusobacteriaceae; Ilyobacter	Fusobacteria
BchChl_Gemmatimonadales_bacterium	TVP44584.1	ferredoxin:protochlorophyllide reductase (ATP-dependent) subunit N [Gemmatimonadales bacterium]	Gemmatimonadales bacterium	Bacteria; Gemmatimonadetes; Gemmatimonadales	Gemmatimonadetes
BchChl_Gemmatimonas_phototrophica	WP_026850315.1	ferredoxin:protochlorophyllide reductase (ATP-dependent) subunit N [Gemmatimonas phototrophica]	Gemmatimonas phototrophica	Bacteria; Gemmatimonadetes; Gemmatimonadales; Gemmatimonadaceae; Gemmatimonas	Gemmatimonadetes
Nif_Kiritimatiellales_bacterium	WP_136063798.1	nitrogenase molybdenum-iron protein alpha chain [Kiritimatiellales bacterium]	Kiritimatiellales bacterium	Bacteria; Kiritimatiellaeota; Kiritimatiellae; Kiritimatiellales	Kiritimatiellaeota
Nif_Lentisphaerae_bacterium_GWF2_50_93	OGV59114.1	nitrogenase molybdenum-iron protein alpha chain [Lentisphaerae bacterium GWF2_50_93]	Lentisphaerae bacterium GWF2_50_93	Bacteria; Lentisphaerae; unclassified Lentisphaerae (miscellaneous)	Lentisphaerae
Nif_Lentisphaerae_bacterium_GWF2_57_35	OGV45347.1	nitrogenase molybdenum-iron protein alpha chain [Lentisphaerae bacterium GWF2_57_35]	Lentisphaerae bacterium GWF2_57_35	Bacteria; Lentisphaerae; unclassified Lentisphaerae (miscellaneous)	Lentisphaerae
Nif_Nitrospirae_bacterium	TAL25463.1	nitrogenase molybdenum-iron protein alpha chain [Nitrospirae bacterium]	Nitrospirae bacterium	Bacteria; Nitrospirae	Nitrospirae
Nif_Nitrospirae_bacterium_GWC2_57_13	OGW27709.1	nitrogenase molybdenum-iron protein alpha chain [Nitrospirae bacterium GWC2_57_13]	Nitrospirae bacterium GWC2_57_13	Bacteria; Nitrospirae	Nitrospirae
Nif_Candidatus_Magnetoovum_chiemensis	KJR40987.1	nitrogenase molybdenum-iron protein subunit alpha NifD [Candidatus Magnetoovum chiemensis]	Candidatus Magnetoovum chiemensis	Bacteria; Nitrospirae; Nitrospirales; Nitrospiraceae; Candidatus Magnetoovum	Nitrospirae
Nif_Leptospirillum_ferriphilum	WP_038507329.1	nitrogenase molybdenum-iron protein alpha chain [Leptospirillum ferriphilum]	Leptospirillum ferriphilum	Bacteria; Nitrospirae; Nitrospirales; Nitrospiraceae; Leptospirillum	Nitrospirae
Nif_Thermodesulfovibrio_aggregans	WP_059176982.1	nitrogenase molybdenum-iron protein alpha chain [Thermodesulfovibrio aggregans]	Thermodesulfovibrio aggregans	Bacteria; Nitrospirae; Nitrospirales; Nitrospiraceae; Thermodesulfovibrio	Nitrospirae
Nif_Planctomycetes_bacterium	TVR11340.1	nitrogenase molybdenum-iron protein alpha chain [Planctomycetes bacterium]	Planctomycetes bacterium	Bacteria; Planctomycetes	Planctomycetes
Nif_Planctomycetes_bacterium_Q31b	WP_146598695.1	nitrogenase component I subunit alpha [Planctomycetes bacterium Q31b]	Planctomycetes bacterium Q31b	Bacteria; Planctomycetes	Planctomycetes
Nif_Planctomycetes_bacterium_V7	WP_146413826.1	nitrogenase molybdenum-iron protein alpha chain [Planctomycetes bacterium V7]	Planctomycetes bacterium V7	Bacteria; Planctomycetes	Planctomycetes
Nif_Phycisphaeraceae_bacterium	MAX23916.1	nitrogenase molybdenum-iron protein alpha chain [Phycisphaeraceae bacterium]	Phycisphaeraceae bacterium	Bacteria; Planctomycetes; Phycisphaerae; Phycisphaerales; Phycisphaeraceae; unclassified Phycisphaeraceae	Planctomycetes
Nif_Planctomycetaceae_bacterium	TVS07813.1	nitrogenase molybdenum-iron protein alpha chain [Planctomycetaceae bacterium]	Planctomycetaceae bacterium	Bacteria; Planctomycetes; Planctomycetia; Planctomycetales; Planctomycetaceae	Planctomycetes
Nif_Blastopirellula_marina	WP_105335632.1	nitrogenase molybdenum-iron protein alpha chain [Blastopirellula marina]	Blastopirellula marina	Bacteria; Planctomycetes; Planctomycetia; Planctomycetales; Planctomycetaceae; Blastopirellula	Planctomycetes
BchChl_Proteobacteria_bacterium_SG_bin5	OQW42998.1	light-independent protochlorophyllide reductase subunit N [Proteobacteria bacterium SG_bin5]	Proteobacteria bacterium SG_bin5	Bacteria; Proteobacteria	Proteobacteria
BchChl_Proteobacteria_bacterium_SG_bin6	OQW44278.1	light-independent protochlorophyllide reductase subunit N [Proteobacteria bacterium SG_bin6]	Proteobacteria bacterium SG_bin6	Bacteria; Proteobacteria	Proteobacteria
BchChl_Proteobacteria_bacterium_ST_bin13	OQW73537.1	ferredoxin:protochlorophyllide reductase (ATP-dependent) subunit N [Proteobacteria bacterium ST_bin13]	Proteobacteria bacterium ST_bin13	Bacteria; Proteobacteria	Proteobacteria
BchChl_Proteobacteria_bacterium_ST_bin14	OQW74416.1	ferredoxin:protochlorophyllide reductase (ATP-dependent) subunit N [Proteobacteria bacterium ST_bin14]	Proteobacteria bacterium ST_bin14	Bacteria; Proteobacteria	Proteobacteria
Nif_Proteobacteria_bacterium_CG1_02_64_396	OIO53743.1	nitrogenase molybdenum-iron protein alpha chain [Proteobacteria bacterium CG1_02_64_396]	Proteobacteria bacterium CG1_02_64_396	Bacteria; Proteobacteria	Proteobacteria
Nif_Acidithiobacillus_ferridurans	WP_126605249.1	nitrogenase molybdenum-iron protein alpha chain [Acidithiobacillus ferridurans]	Acidithiobacillus ferridurans	Bacteria; Proteobacteria; Acidithiobacillia; Acidithiobacillales; Acidithiobacillaceae; Acidithiobacillus	Acidithiobacillia
BchChl_alpha_proteobacterium_AAP38	WP_054166364.1	ferredoxin:protochlorophyllide reductase (ATP-dependent) subunit N [alpha proteobacterium AAP38]	alpha proteobacterium AAP38	Bacteria; Proteobacteria; Alphaproteobacteria	Proteobacteria
BchChl_Alphaproteobacteria_bacterium	PZN97176.1	ferredoxin:protochlorophyllide reductase (ATP-dependent) subunit N [Alphaproteobacteria bacterium]	Alphaproteobacteria bacterium	Bacteria; Proteobacteria; Alphaproteobacteria	Proteobacteria
BchChl_Alphaproteobacteria_bacterium_HGW-Alphaproteobacteria-1	PKQ11596.1	ferredoxin:protochlorophyllide reductase (ATP-dependent) subunit N [Alphaproteobacteria bacterium HGW-Alphaproteobacteria-1]	Alphaproteobacteria bacterium HGW-Alphaproteobacteria-1	Bacteria; Proteobacteria; Alphaproteobacteria	Proteobacteria
BchChl_Alphaproteobacteria_bacterium_HGW-Alphaproteobacteria-14	PKP95770.1	ferredoxin:protochlorophyllide reductase (ATP-dependent) subunit N [Alphaproteobacteria bacterium HGW-Alphaproteobacteria-14]	Alphaproteobacteria bacterium HGW-Alphaproteobacteria-14	Bacteria; Proteobacteria; Alphaproteobacteria	Proteobacteria
BchChl_Alphaproteobacteria_bacterium_PA4	OYU16357.1	ferredoxin:protochlorophyllide reductase (ATP-dependent) subunit N [Alphaproteobacteria bacterium PA4]	Alphaproteobacteria bacterium PA4	Bacteria; Proteobacteria; Alphaproteobacteria	Proteobacteria
BchChl_Alphaproteobacteria_bacterium_WS11	WP_126008269.1	ferredoxin:protochlorophyllide reductase (ATP-dependent) subunit N [Alphaproteobacteria bacterium WS11]	Alphaproteobacteria bacterium WS11	Bacteria; Proteobacteria; Alphaproteobacteria	Proteobacteria
Nif_Alphaproteobacteria_bacterium	HAT51404.1	TPA: nitrogenase molybdenum-iron protein alpha chain [Alphaproteobacteria bacterium]	Alphaproteobacteria bacterium	Bacteria; Proteobacteria; Alphaproteobacteria	Proteobacteria
BchChl_Candidatus_Phycosocius_bacilliformis	WP_108983755.1	ferredoxin:protochlorophyllide reductase (ATP-dependent) subunit N [Candidatus Phycosocius bacilliformis]	Candidatus Phycosocius bacilliformis	Bacteria; Proteobacteria; Alphaproteobacteria; Candidatus Phycosocius	Alphaproteobacteria
BchChl_Caulobacteraceae_bacterium_PMMR1	WP_081907827.1	ferredoxin:protochlorophyllide reductase (ATP-dependent) subunit N [Caulobacteraceae bacterium PMMR1]	Caulobacteraceae bacterium PMMR1	Bacteria; Proteobacteria; Alphaproteobacteria; Caulobacterales; Caulobacteraceae	Alphaproteobacteria
BchChl_Aquidulcibacter_paucihalophilus	WP_085340896.1	ferredoxin:protochlorophyllide reductase (ATP-dependent) subunit N [Aquidulcibacter paucihalophilus]	Aquidulcibacter paucihalophilus	Bacteria; Proteobacteria; Alphaproteobacteria; Caulobacterales; Caulobacteraceae; Aquidulcibacter	Alphaproteobacteria
BchChl_Brevundimonas_bacteroides	WP_051651091.1	ferredoxin:protochlorophyllide reductase (ATP-dependent) subunit N [Brevundimonas bacteroides]	Brevundimonas bacteroides	Bacteria; Proteobacteria; Alphaproteobacteria; Caulobacterales; Caulobacteraceae; Brevundimonas	Alphaproteobacteria
BchChl_Phreatobacter_oligotrophus	WP_108177806.1	ferredoxin:protochlorophyllide reductase (ATP-dependent) subunit N [Phreatobacter oligotrophus]	Phreatobacter oligotrophus	Bacteria; Proteobacteria; Alphaproteobacteria; Phreatobacter	Alphaproteobacteria
BchChl_Rhizobiales_bacterium	RTL66324.1	ferredoxin:protochlorophyllide reductase (ATP-dependent) subunit N [Rhizobiales bacterium]	Rhizobiales bacterium	Bacteria; Proteobacteria; Alphaproteobacteria; Rhizobiales	Alphaproteobacteria
BchChl_Rhizobiales_bacterium_65-79	OJU06031.1	light-independent protochlorophyllide reductase subunit N [Rhizobiales bacterium 65-79]	Rhizobiales bacterium 65-79	Bacteria; Proteobacteria; Alphaproteobacteria; Rhizobiales	Alphaproteobacteria
BchChl_Rhizobiales_bacterium_CCH10-E5	WP_067995884.1	ferredoxin:protochlorophyllide reductase (ATP-dependent) subunit N [Rhizobiales bacterium CCH10-E5]	Rhizobiales bacterium CCH10-E5	Bacteria; Proteobacteria; Alphaproteobacteria; Rhizobiales	Alphaproteobacteria
BchChl_Rhizobiales_bacterium_KCTC_52945	WP_111199460.1	ferredoxin:protochlorophyllide reductase (ATP-dependent) subunit N [Rhizobiales bacterium KCTC 52945]	Rhizobiales bacterium KCTC 52945	Bacteria; Proteobacteria; Alphaproteobacteria; Rhizobiales	Alphaproteobacteria
Nif_Rhizobiales_bacterium	RTL67148.1	nitrogenase molybdenum-iron protein alpha chain [Rhizobiales bacterium]	Rhizobiales bacterium	Bacteria; Proteobacteria; Alphaproteobacteria; Rhizobiales	Alphaproteobacteria
BchChl_Aurantimonas_sp_22II-16-19i	WP_083592743.1	ferredoxin:protochlorophyllide reductase (ATP-dependent) subunit N [Aurantimonas sp. 22II-16-19i]	Aurantimonas sp. 22II-16-19i	Bacteria; Proteobacteria; Alphaproteobacteria; Rhizobiales; Aurantimonadaceae; Aurantimonas	Alphaproteobacteria
BchChl_Fulvimarina_manganoxydans	WP_084412992.1	ferredoxin:protochlorophyllide reductase (ATP-dependent) subunit N [Fulvimarina manganoxydans]	Fulvimarina manganoxydans	Bacteria; Proteobacteria; Alphaproteobacteria; Rhizobiales; Aurantimonadaceae; Fulvimarina	Alphaproteobacteria
Nif_Martelella_sp_BGMRC2036	WP_141150240.1	nitrogenase molybdenum-iron protein alpha chain [Martelella sp. BGMRC2036]	Martelella sp. BGMRC2036	Bacteria; Proteobacteria; Alphaproteobacteria; Rhizobiales; Aurantimonadaceae; Martelella	Alphaproteobacteria
BchChl_Beijerinckiaceae_bacterium_RH_AL1	WP_138105985.1	ferredoxin:protochlorophyllide reductase (ATP-dependent) subunit N [Beijerinckiaceae bacterium RH AL1]	Beijerinckiaceae bacterium RH AL1	Bacteria; Proteobacteria; Alphaproteobacteria; Rhizobiales; Beijerinckiaceae	Alphaproteobacteria
BchChl_Methylocapsa_palsarum	WP_091684892.1	ferredoxin:protochlorophyllide reductase (ATP-dependent) subunit N [Methylocapsa palsarum]	Methylocapsa palsarum	Bacteria; Proteobacteria; Alphaproteobacteria; Rhizobiales; Beijerinckiaceae; Methylocapsa	Alphaproteobacteria
BchChl_Methylocella_silvestris	WP_012591052.1	ferredoxin:protochlorophyllide reductase (ATP-dependent) subunit N [Methylocella silvestris]	Methylocella silvestris	Bacteria; Proteobacteria; Alphaproteobacteria; Rhizobiales; Beijerinckiaceae; Methylocella	Alphaproteobacteria
Nif_Methyloferula_stellata	WP_020174861.1	nitrogenase molybdenum-iron protein alpha chain [Methyloferula stellata]	Methyloferula stellata	Bacteria; Proteobacteria; Alphaproteobacteria; Rhizobiales; Beijerinckiaceae; Methyloferula	Alphaproteobacteria
Anf_Rhodoblastus_acidophilus	WP_088522030.1	nitrogenase iron-iron protein, alpha chain [Rhodoblastus acidophilus]	Rhodoblastus acidophilus	Bacteria; Proteobacteria; Alphaproteobacteria; Rhizobiales; Beijerinckiaceae; Rhodoblastus	Alphaproteobacteria
BchChl_Rhodoblastus_acidophilus	WP_088521709.1	ferredoxin:protochlorophyllide reductase (ATP-dependent) subunit N [Rhodoblastus acidophilus]	Rhodoblastus acidophilus	Bacteria; Proteobacteria; Alphaproteobacteria; Rhizobiales; Beijerinckiaceae; Rhodoblastus	Alphaproteobacteria
Nif_Rhodoblastus_acidophilus	WP_088521038.1	nitrogenase molybdenum-iron protein alpha chain [Rhodoblastus acidophilus]	Rhodoblastus acidophilus	Bacteria; Proteobacteria; Alphaproteobacteria; Rhizobiales; Beijerinckiaceae; Rhodoblastus	Alphaproteobacteria
Vnf_Rhodoblastus_acidophilus	WP_088520364.1	nitrogenase vanadium-iron protein, alpha chain [Rhodoblastus acidophilus]	Rhodoblastus acidophilus	Bacteria; Proteobacteria; Alphaproteobacteria; Rhizobiales; Beijerinckiaceae; Rhodoblastus	Alphaproteobacteria
BchChl_Bradyrhizobiaceae_bacterium	RYX95653.1	ferredoxin:protochlorophyllide reductase (ATP-dependent) subunit N [Bradyrhizobiaceae bacterium]	Bradyrhizobiaceae bacterium	Bacteria; Proteobacteria; Alphaproteobacteria; Rhizobiales; Bradyrhizobiaceae	Alphaproteobacteria
BchChl_Bosea_sp_AAP35	WP_054144316.1	ferredoxin:protochlorophyllide reductase (ATP-dependent) subunit N [Bosea sp. AAP35]	Bosea sp. AAP35	Bacteria; Proteobacteria; Alphaproteobacteria; Rhizobiales; Bradyrhizobiaceae; Bosea	Alphaproteobacteria
BchChl_Bradyrhizobium_guangzhouense	WP_128949161.1	ferredoxin:protochlorophyllide reductase (ATP-dependent) subunit N [Bradyrhizobium guangzhouense]	Bradyrhizobium guangzhouense	Bacteria; Proteobacteria; Alphaproteobacteria; Rhizobiales; Bradyrhizobiaceae; Bradyrhizobium	Alphaproteobacteria
Nif_Bradyrhizobium_oligotrophicum	WP_015665398.1	nitrogenase molybdenum-iron protein alpha chain [Bradyrhizobium oligotrophicum]	Bradyrhizobium oligotrophicum	Bacteria; Proteobacteria; Alphaproteobacteria; Rhizobiales; Bradyrhizobiaceae; Bradyrhizobium	Alphaproteobacteria
Anf_Rhodopseudomonas_palustris	WP_011157000.1	nitrogenase iron-iron protein, alpha chain [Rhodopseudomonas palustris]	Rhodopseudomonas palustris	Bacteria; Proteobacteria; Alphaproteobacteria; Rhizobiales; Bradyrhizobiaceae; Rhodopseudomonas	Alphaproteobacteria
BchChl_Rhodopseudomonas_palustris	WP_011157101.1	ferredoxin:protochlorophyllide reductase (ATP-dependent) subunit N [Rhodopseudomonas palustris]	Rhodopseudomonas palustris	Bacteria; Proteobacteria; Alphaproteobacteria; Rhizobiales; Bradyrhizobiaceae; Rhodopseudomonas	Alphaproteobacteria
Nif_Rhodopseudomonas_palustris	WP_011160151.1	nitrogenase molybdenum-iron protein alpha chain [Rhodopseudomonas palustris]	Rhodopseudomonas palustris	Bacteria; Proteobacteria; Alphaproteobacteria; Rhizobiales; Bradyrhizobiaceae; Rhodopseudomonas	Alphaproteobacteria
Vnf_Rhodopseudomonas_palustris	WP_011156941.1	nitrogenase vanadium-iron protein, alpha chain [Rhodopseudomonas palustris]	Rhodopseudomonas palustris	Bacteria; Proteobacteria; Alphaproteobacteria; Rhizobiales; Bradyrhizobiaceae; Rhodopseudomonas	Alphaproteobacteria
BchChl_Salinarimonas_rosea	WP_084327624.1	ferredoxin:protochlorophyllide reductase (ATP-dependent) subunit N [Salinarimonas rosea]	Salinarimonas rosea	Bacteria; Proteobacteria; Alphaproteobacteria; Rhizobiales; Bradyrhizobiaceae; Salinarimonas	Alphaproteobacteria
BchChl_Tardiphaga_sp_vice154	WP_143572106.1	ferredoxin:protochlorophyllide reductase (ATP-dependent) subunit N [Tardiphaga sp. vice154]	Tardiphaga sp. vice154	Bacteria; Proteobacteria; Alphaproteobacteria; Rhizobiales; Bradyrhizobiaceae; Tardiphaga	Alphaproteobacteria
Nif_Cohaesibacter_haloalkalitolerans	WP_119308533.1	nitrogenase molybdenum-iron protein alpha chain [Cohaesibacter haloalkalitolerans]	Cohaesibacter haloalkalitolerans	Bacteria; Proteobacteria; Alphaproteobacteria; Rhizobiales; Cohaesibacteraceae	Alphaproteobacteria
Nif_Hartmannibacter_diazotrophicus	WP_099558077.1	nitrogenase molybdenum-iron protein alpha chain [Hartmannibacter diazotrophicus]	Hartmannibacter diazotrophicus	Bacteria; Proteobacteria; Alphaproteobacteria; Rhizobiales; Hartmannibacter	Alphaproteobacteria
BchChl_Blastochloris_sp_GI	WP_126396799.1	ferredoxin:protochlorophyllide reductase (ATP-dependent) subunit N [Blastochloris sp. GI]	Blastochloris sp. GI	Bacteria; Proteobacteria; Alphaproteobacteria; Rhizobiales; Hyphomicrobiaceae; Blastochloris	Alphaproteobacteria
Nif_Blastochloris_sp_GI	WP_126398428.1	nitrogenase molybdenum-iron protein alpha chain [Blastochloris sp. GI]	Blastochloris sp. GI	Bacteria; Proteobacteria; Alphaproteobacteria; Rhizobiales; Hyphomicrobiaceae; Blastochloris	Alphaproteobacteria
BchChl_Dichotomicrobium_thermohalophilum	WP_119061485.1	ferredoxin:protochlorophyllide reductase (ATP-dependent) subunit N [Dichotomicrobium thermohalophilum]	Dichotomicrobium thermohalophilum	Bacteria; Proteobacteria; Alphaproteobacteria; Rhizobiales; Hyphomicrobiaceae; Dichotomicrobium	Alphaproteobacteria
BchChl_Filomicrobium_sp	MAI44355.1	ferredoxin:protochlorophyllide reductase (ATP-dependent) subunit N [Filomicrobium sp.]	Filomicrobium sp.	Bacteria; Proteobacteria; Alphaproteobacteria; Rhizobiales; Hyphomicrobiaceae; Filomicrobium	Alphaproteobacteria
BchChl_Hyphomicrobium_sp	PPC83873.1	ferredoxin:protochlorophyllide reductase (ATP-dependent) subunit N [Hyphomicrobium sp.]	Hyphomicrobium sp.	Bacteria; Proteobacteria; Alphaproteobacteria; Rhizobiales; Hyphomicrobiaceae; Hyphomicrobium	Alphaproteobacteria
BchChl_Hyphomicrobium_sp_12-62-95	OYW54355.1	ferredoxin:protochlorophyllide reductase (ATP-dependent) subunit N [Hyphomicrobium sp. 12-62-95]	Hyphomicrobium sp. 12-62-95	Bacteria; Proteobacteria; Alphaproteobacteria; Rhizobiales; Hyphomicrobiaceae; Hyphomicrobium	Alphaproteobacteria
BchChl_Hyphomicrobium_zavarzinii	WP_020086065.1	ferredoxin:protochlorophyllide reductase (ATP-dependent) subunit N [Hyphomicrobium zavarzinii]	Hyphomicrobium zavarzinii	Bacteria; Proteobacteria; Alphaproteobacteria; Rhizobiales; Hyphomicrobiaceae; Hyphomicrobium	Alphaproteobacteria
BchChl_Prosthecomicrobium_hirschii	WP_054359585.1	ferredoxin:protochlorophyllide reductase (ATP-dependent) subunit N [Prosthecomicrobium hirschii]	Prosthecomicrobium hirschii	Bacteria; Proteobacteria; Alphaproteobacteria; Rhizobiales; Hyphomicrobiaceae; Prosthecomicrobium	Alphaproteobacteria
BchChl_Rhodomicrobium_sp_JA980	WP_127076193.1	ferredoxin:protochlorophyllide reductase (ATP-dependent) subunit N [Rhodomicrobium sp. JA980]	Rhodomicrobium sp. JA980	Bacteria; Proteobacteria; Alphaproteobacteria; Rhizobiales; Hyphomicrobiaceae; Rhodomicrobium	Alphaproteobacteria
BchChl_Rhodoplanes_piscinae	WP_129607448.1	ferredoxin:protochlorophyllide reductase (ATP-dependent) subunit N [Rhodoplanes piscinae]	Rhodoplanes piscinae	Bacteria; Proteobacteria; Alphaproteobacteria; Rhizobiales; Hyphomicrobiaceae; Rhodoplanes	Alphaproteobacteria
BchChl_Methylobacterium_brachiatum	WP_091863853.1	ferredoxin:protochlorophyllide reductase (ATP-dependent) subunit N [Methylobacterium brachiatum]	Methylobacterium brachiatum	Bacteria; Proteobacteria; Alphaproteobacteria; Rhizobiales; Methylobacteriaceae; Methylobacterium	Alphaproteobacteria
BchChl_Methylorubrum_extorquens	WP_003603758.1	ferredoxin:protochlorophyllide reductase (ATP-dependent) subunit N [Methylorubrum extorquens]	Methylorubrum extorquens	Bacteria; Proteobacteria; Alphaproteobacteria; Rhizobiales; Methylobacteriaceae; Methylorubrum	Alphaproteobacteria
Vnf_Methylocystaceae_bacterium	WP_116637884.1	nitrogenase vanadium-iron protein, alpha chain [Methylocystaceae bacterium]	Methylocystaceae bacterium	Bacteria; Proteobacteria; Alphaproteobacteria; Rhizobiales; Methylocystaceae	Alphaproteobacteria
BchChl_Methylocystis_rosea	WP_018406851.1	ferredoxin:protochlorophyllide reductase (ATP-dependent) subunit N [Methylocystis rosea]	Methylocystis rosea	Bacteria; Proteobacteria; Alphaproteobacteria; Rhizobiales; Methylocystaceae; Methylocystis	Alphaproteobacteria
Vnf_Methylocystis_parvus	WP_026016316.1	nitrogenase vanadium-iron protein, alpha chain [Methylocystis parvus]	Methylocystis parvus	Bacteria; Proteobacteria; Alphaproteobacteria; Rhizobiales; Methylocystaceae; Methylocystis	Alphaproteobacteria
Nif_Pleomorphomonas_carboxyditropha	WP_100083424.1	nitrogenase molybdenum-iron protein alpha chain [Pleomorphomonas carboxyditropha]	Pleomorphomonas carboxyditropha	Bacteria; Proteobacteria; Alphaproteobacteria; Rhizobiales; Methylocystaceae; Pleomorphomonas	Alphaproteobacteria
BchChl_Mongoliimonas_terrestris	WP_075217391.1	ferredoxin:protochlorophyllide reductase (ATP-dependent) subunit N [Mongoliimonas terrestris]	Mongoliimonas terrestris	Bacteria; Proteobacteria; Alphaproteobacteria; Rhizobiales; Mongoliimonas	Alphaproteobacteria
BchChl_Phyllobacteriaceae_bacterium	MAW88447.1	ferredoxin:protochlorophyllide reductase (ATP-dependent) subunit N [Phyllobacteriaceae bacterium]	Phyllobacteriaceae bacterium	Bacteria; Proteobacteria; Alphaproteobacteria; Rhizobiales; Phyllobacteriaceae	Alphaproteobacteria
BchChl_Phyllobacteriaceae_bacterium_StC1	WP_109766220.1	ferredoxin:protochlorophyllide reductase (ATP-dependent) subunit N [Phyllobacteriaceae bacterium StC1]	Phyllobacteriaceae bacterium StC1	Bacteria; Proteobacteria; Alphaproteobacteria; Rhizobiales; Phyllobacteriaceae	Alphaproteobacteria
BchChl_Phyllobacteriaceae_bacterium_Z3-1	WP_127596865.1	ferredoxin:protochlorophyllide reductase (ATP-dependent) subunit N [Phyllobacteriaceae bacterium Z3-1]	Phyllobacteriaceae bacterium Z3-1	Bacteria; Proteobacteria; Alphaproteobacteria; Rhizobiales; Phyllobacteriaceae	Alphaproteobacteria
BchChl_Hoeflea_olei	WP_083220082.1	ferredoxin:protochlorophyllide reductase (ATP-dependent) subunit N [Hoeflea olei]	Hoeflea olei	Bacteria; Proteobacteria; Alphaproteobacteria; Rhizobiales; Phyllobacteriaceae; Hoeflea	Alphaproteobacteria
BchChl_Mesorhizobium_loti	WP_027033755.1	ferredoxin:protochlorophyllide reductase (ATP-dependent) subunit N [Mesorhizobium loti]	Mesorhizobium loti	Bacteria; Proteobacteria; Alphaproteobacteria; Rhizobiales; Phyllobacteriaceae; Mesorhizobium	Alphaproteobacteria
BchChl_Roseitalea_porphyridii	WP_131616909.1	ferredoxin:protochlorophyllide reductase (ATP-dependent) subunit N [Roseitalea porphyridii]	Roseitalea porphyridii	Bacteria; Proteobacteria; Alphaproteobacteria; Rhizobiales; Phyllobacteriaceae; Roseitalea	Alphaproteobacteria
BchChl_Agrobacterium_albertimagni	WP_006724842.1	ferredoxin:protochlorophyllide reductase (ATP-dependent) subunit N [Agrobacterium albertimagni]	Agrobacterium albertimagni	Bacteria; Proteobacteria; Alphaproteobacteria; Rhizobiales; Rhizobiaceae; Rhizobium/Agrobacterium group; Agrobacterium	Alphaproteobacteria
Nif_Neorhizobium_galegae	WP_040125986.1	nitrogenase molybdenum-iron protein alpha chain [Neorhizobium galegae]	Neorhizobium galegae	Bacteria; Proteobacteria; Alphaproteobacteria; Rhizobiales; Rhizobiaceae; Rhizobium/Agrobacterium group; Neorhizobium	Alphaproteobacteria
BchChl_Pararhizobium_sp_BGMRC6574	WP_141165986.1	ferredoxin:protochlorophyllide reductase (ATP-dependent) subunit N [Pararhizobium sp. BGMRC6574]	Pararhizobium sp. BGMRC6574	Bacteria; Proteobacteria; Alphaproteobacteria; Rhizobiales; Rhizobiaceae; Rhizobium/Agrobacterium group; Pararhizobium	Alphaproteobacteria
BchChl_Pseudomonas_sp_SLBN-2	WP_142073512.1	ferredoxin:protochlorophyllide reductase (ATP-dependent) subunit N [Pseudomonas sp. SLBN-2]	Pseudomonas sp. SLBN-2	Bacteria; Proteobacteria; Alphaproteobacteria; Rhizobiales; Rhizobiaceae; Rhizobium/Agrobacterium group; Rhizobium	Alphaproteobacteria
BchChl_Rhizobium_ipomoeae	WP_136597896.1	ferredoxin:protochlorophyllide reductase (ATP-dependent) subunit N [Rhizobium ipomoeae]	Rhizobium ipomoeae	Bacteria; Proteobacteria; Alphaproteobacteria; Rhizobiales; Rhizobiaceae; Rhizobium/Agrobacterium group; Rhizobium	Alphaproteobacteria
BchChl_unclassified_Rhizobium	WP_062280973.1	MULTISPECIES: ferredoxin:protochlorophyllide reductase (ATP-dependent) subunit N [unclassified Rhizobium]	unclassified Rhizobium	Bacteria; Proteobacteria; Alphaproteobacteria; Rhizobiales; Rhizobiaceae; Rhizobium/Agrobacterium group; Rhizobium	Alphaproteobacteria
BchChl_Afifella_marina	WP_092814947.1	ferredoxin:protochlorophyllide reductase (ATP-dependent) subunit N [Afifella marina]	Afifella marina	Bacteria; Proteobacteria; Alphaproteobacteria; Rhizobiales; Rhodobiaceae; Afifella	Alphaproteobacteria
Nif_Afifella_pfennigii	WP_026379577.1	nitrogenase molybdenum-iron protein alpha chain [Afifella pfennigii]	Afifella pfennigii	Bacteria; Proteobacteria; Alphaproteobacteria; Rhizobiales; Rhodobiaceae; Afifella	Alphaproteobacteria
BchChl_Rhodobium_orientis	WP_111433958.1	ferredoxin:protochlorophyllide reductase (ATP-dependent) subunit N [Rhodobium orientis]	Rhodobium orientis	Bacteria; Proteobacteria; Alphaproteobacteria; Rhizobiales; Rhodobiaceae; Rhodobium	Alphaproteobacteria
BchChl_Rhodoligotrophos_appendicifer	WP_144294702.1	ferredoxin:protochlorophyllide reductase (ATP-dependent) subunit N [Rhodoligotrophos appendicifer]	Rhodoligotrophos appendicifer	Bacteria; Proteobacteria; Alphaproteobacteria; Rhizobiales; Rhodobiaceae; Rhodoligotrophos	Alphaproteobacteria
BchChl_Roseospirillum_parvum	WP_092615672.1	ferredoxin:protochlorophyllide reductase (ATP-dependent) subunit N [Roseospirillum parvum]	Roseospirillum parvum	Bacteria; Proteobacteria; Alphaproteobacteria; Rhizobiales; Rhodobiaceae; Roseospirillum	Alphaproteobacteria
Nif_Roseospirillum_parvum	WP_092620709.1	nitrogenase molybdenum-iron protein alpha chain [Roseospirillum parvum]	Roseospirillum parvum	Bacteria; Proteobacteria; Alphaproteobacteria; Rhizobiales; Rhodobiaceae; Roseospirillum	Alphaproteobacteria
BchChl_Tepidamorphus_gemmatus	WP_132807764.1	ferredoxin:protochlorophyllide reductase (ATP-dependent) subunit N [Tepidamorphus gemmatus]	Tepidamorphus gemmatus	Bacteria; Proteobacteria; Alphaproteobacteria; Rhizobiales; Rhodobiaceae; Tepidamorphus	Alphaproteobacteria
BchChl_Roseiarcus_fermentans	WP_113890120.1	ferredoxin:protochlorophyllide reductase (ATP-dependent) subunit N [Roseiarcus fermentans]	Roseiarcus fermentans	Bacteria; Proteobacteria; Alphaproteobacteria; Rhizobiales; Roseiarcaceae; Roseiarcus	Alphaproteobacteria
BchChl_Rhodobacterales_bacterium	PQM69902.1	ferredoxin:protochlorophyllide reductase (ATP-dependent) subunit N [Rhodobacterales bacterium]	Rhodobacterales bacterium	Bacteria; Proteobacteria; Alphaproteobacteria; Rhodobacterales	Alphaproteobacteria
BchChl_Hyphomonadaceae_bacterium_UKL13-1	AMS30406.1	light-independent protochlorophyllide reductase subunit N [Hyphomonadaceae bacterium UKL13-1]	Hyphomonadaceae bacterium UKL13-1	Bacteria; Proteobacteria; Alphaproteobacteria; Rhodobacterales; Hyphomonadaceae	Alphaproteobacteria
BchChl_Rhodobacteraceae_bacterium	HAB39315.1	TPA: ferredoxin:protochlorophyllide reductase (ATP-dependent) subunit N [Rhodobacteraceae bacterium]	Rhodobacteraceae bacterium	Bacteria; Proteobacteria; Alphaproteobacteria; Rhodobacterales; Rhodobacteraceae	Alphaproteobacteria
BchChl_Rhodobacteraceae_bacterium_CCMM004	WP_127772113.1	ferredoxin:protochlorophyllide reductase (ATP-dependent) subunit N [Rhodobacteraceae bacterium CCMM004]	Rhodobacteraceae bacterium CCMM004	Bacteria; Proteobacteria; Alphaproteobacteria; Rhodobacterales; Rhodobacteraceae	Alphaproteobacteria
BchChl_Rhodobacteraceae_bacterium_CG17_big_fil_post_rev_8_21_14_2_50_63_15	PIV80121.1	ferredoxin:protochlorophyllide reductase (ATP-dependent) subunit N [Rhodobacteraceae bacterium CG17_big_fil_post_rev_8_21_14_2_50_63_15]	Rhodobacteraceae bacterium CG17_big_fil_post_rev_8_21_14_2_50_63_15	Bacteria; Proteobacteria; Alphaproteobacteria; Rhodobacterales; Rhodobacteraceae	Alphaproteobacteria
BchChl_Rhodobacteraceae_bacterium_EhC02	WP_068289518.1	ferredoxin:protochlorophyllide reductase (ATP-dependent) subunit N [Rhodobacteraceae bacterium EhC02]	Rhodobacteraceae bacterium EhC02	Bacteria; Proteobacteria; Alphaproteobacteria; Rhodobacterales; Rhodobacteraceae	Alphaproteobacteria
BchChl_Rhodobacteraceae_bacterium_HLUCCA08	KPP92130.1	light-independent protochlorophyllide reductase subunit ChlN [Rhodobacteraceae bacterium HLUCCA08]	Rhodobacteraceae bacterium HLUCCA08	Bacteria; Proteobacteria; Alphaproteobacteria; Rhodobacterales; Rhodobacteraceae	Alphaproteobacteria
BchChl_Rhodobacteraceae_bacterium_HLUCCA09	KPQ12944.1	light-independent protochlorophyllide reductase subunit ChlN [Rhodobacteraceae bacterium HLUCCA09]	Rhodobacteraceae bacterium HLUCCA09	Bacteria; Proteobacteria; Alphaproteobacteria; Rhodobacterales; Rhodobacteraceae	Alphaproteobacteria
BchChl_Rhodobacteraceae_bacterium_HLUCCO18	KPQ18326.1	light-independent protochlorophyllide reductase subunit ChlN [Rhodobacteraceae bacterium HLUCCO18]	Rhodobacteraceae bacterium HLUCCO18	Bacteria; Proteobacteria; Alphaproteobacteria; Rhodobacterales; Rhodobacteraceae	Alphaproteobacteria
BchChl_Rhodobacteraceae_bacterium_JBTF-M29	WP_142833536.1	ferredoxin:protochlorophyllide reductase (ATP-dependent) subunit N [Rhodobacteraceae bacterium JBTF-M29]	Rhodobacteraceae bacterium JBTF-M29	Bacteria; Proteobacteria; Alphaproteobacteria; Rhodobacterales; Rhodobacteraceae	Alphaproteobacteria
BchChl_Rhodobacteraceae_bacterium_LMIT002	WP_111404561.1	ferredoxin:protochlorophyllide reductase (ATP-dependent) subunit N [Rhodobacteraceae bacterium LMIT002]	Rhodobacteraceae bacterium LMIT002	Bacteria; Proteobacteria; Alphaproteobacteria; Rhodobacterales; Rhodobacteraceae	Alphaproteobacteria
BchChl_Rhodobacteraceae_bacterium_MA-7-27	WP_121897561.1	ferredoxin:protochlorophyllide reductase (ATP-dependent) subunit N [Rhodobacteraceae bacterium MA-7-27]	Rhodobacteraceae bacterium MA-7-27	Bacteria; Proteobacteria; Alphaproteobacteria; Rhodobacterales; Rhodobacteraceae	Alphaproteobacteria
BchChl_Rhodobacteraceae_bacterium_O448	WP_112320689.1	ferredoxin:protochlorophyllide reductase (ATP-dependent) subunit N [Rhodobacteraceae bacterium O448]	Rhodobacteraceae bacterium O448	Bacteria; Proteobacteria; Alphaproteobacteria; Rhodobacterales; Rhodobacteraceae	Alphaproteobacteria
BchChl_Rhodobacteraceae_bacterium_PARR1	OYU17982.1	ferredoxin:protochlorophyllide reductase (ATP-dependent) subunit N [Rhodobacteraceae bacterium PARR1]	Rhodobacteraceae bacterium PARR1	Bacteria; Proteobacteria; Alphaproteobacteria; Rhodobacterales; Rhodobacteraceae	Alphaproteobacteria
BchChl_Rhodobacteraceae_bacterium_SB2	WP_068353142.1	ferredoxin:protochlorophyllide reductase (ATP-dependent) subunit N [Rhodobacteraceae bacterium SB2]	Rhodobacteraceae bacterium SB2	Bacteria; Proteobacteria; Alphaproteobacteria; Rhodobacterales; Rhodobacteraceae	Alphaproteobacteria
BchChl_Rhodobacteraceae_bacterium_SM1902	WP_133343566.1	ferredoxin:protochlorophyllide reductase (ATP-dependent) subunit N [Rhodobacteraceae bacterium SM1902]	Rhodobacteraceae bacterium SM1902	Bacteria; Proteobacteria; Alphaproteobacteria; Rhodobacterales; Rhodobacteraceae	Alphaproteobacteria
BchChl_Rhodobacteraceae_bacterium_TG-679	WP_109810351.1	ferredoxin:protochlorophyllide reductase (ATP-dependent) subunit N [Rhodobacteraceae bacterium TG-679]	Rhodobacteraceae bacterium TG-679	Bacteria; Proteobacteria; Alphaproteobacteria; Rhodobacterales; Rhodobacteraceae	Alphaproteobacteria
BchChl_Rhodobacteraceae_bacterium_THAF1	WP_124110099.1	ferredoxin:protochlorophyllide reductase (ATP-dependent) subunit N [Rhodobacteraceae bacterium THAF1]	Rhodobacteraceae bacterium THAF1	Bacteria; Proteobacteria; Alphaproteobacteria; Rhodobacterales; Rhodobacteraceae	Alphaproteobacteria
BchChl_Rhodobacteraceae_bacterium_WDS1C4	WP_084860635.1	ferredoxin:protochlorophyllide reductase (ATP-dependent) subunit N [Rhodobacteraceae bacterium WDS1C4]	Rhodobacteraceae bacterium WDS1C4	Bacteria; Proteobacteria; Alphaproteobacteria; Rhodobacterales; Rhodobacteraceae	Alphaproteobacteria
BchChl_Rhodobacteraceae_bacterium_WDS4C29	WP_109389809.1	ferredoxin:protochlorophyllide reductase (ATP-dependent) subunit N [Rhodobacteraceae bacterium WDS4C29]	Rhodobacteraceae bacterium WDS4C29	Bacteria; Proteobacteria; Alphaproteobacteria; Rhodobacterales; Rhodobacteraceae	Alphaproteobacteria
BchChl_Shimia_sp_WX04	WP_147127653.1	ferredoxin:protochlorophyllide reductase (ATP-dependent) subunit N [Shimia sp. WX04]	Shimia sp. WX04	Bacteria; Proteobacteria; Alphaproteobacteria; Rhodobacterales; Rhodobacteraceae	Alphaproteobacteria
Nif_Rhodobacteraceae_bacterium	MBB93980.1	nitrogenase molybdenum-iron protein alpha chain [Rhodobacteraceae bacterium]	Rhodobacteraceae bacterium	Bacteria; Proteobacteria; Alphaproteobacteria; Rhodobacterales; Rhodobacteraceae	Alphaproteobacteria
Nif_Actibacterium_ureilyticum	WP_095590430.1	nitrogenase molybdenum-iron protein alpha chain [Actibacterium ureilyticum]	Actibacterium ureilyticum	Bacteria; Proteobacteria; Alphaproteobacteria; Rhodobacterales; Rhodobacteraceae; Actibacterium	Alphaproteobacteria
BchChl_Acuticoccus_kandeliae	WP_108659940.1	ferredoxin:protochlorophyllide reductase (ATP-dependent) subunit N [Acuticoccus kandeliae]	Acuticoccus kandeliae	Bacteria; Proteobacteria; Alphaproteobacteria; Rhodobacterales; Rhodobacteraceae; Acuticoccus	Alphaproteobacteria
Nif_Acuticoccus_sp_PTG4-2	WP_111346973.1	nitrogenase molybdenum-iron protein alpha chain [Acuticoccus sp. PTG4-2]	Acuticoccus sp. PTG4-2	Bacteria; Proteobacteria; Alphaproteobacteria; Rhodobacterales; Rhodobacteraceae; Acuticoccus	Alphaproteobacteria
BchChl_Aestuariivita_boseongensis	WP_050930611.1	ferredoxin:protochlorophyllide reductase (ATP-dependent) subunit N [Aestuariivita boseongensis]	Aestuariivita boseongensis	Bacteria; Proteobacteria; Alphaproteobacteria; Rhodobacterales; Rhodobacteraceae; Aestuariivita	Alphaproteobacteria
BchChl_Ahrensia_sp_R2A130	WP_009758353.1	ferredoxin:protochlorophyllide reductase (ATP-dependent) subunit N [Ahrensia sp. R2A130]	Ahrensia sp. R2A130	Bacteria; Proteobacteria; Alphaproteobacteria; Rhodobacterales; Rhodobacteraceae; Ahrensia	Alphaproteobacteria
BchChl_Albimonas_pacifica	WP_092857930.1	ferredoxin:protochlorophyllide reductase (ATP-dependent) subunit N [Albimonas pacifica]	Albimonas pacifica	Bacteria; Proteobacteria; Alphaproteobacteria; Rhodobacterales; Rhodobacteraceae; Albimonas	Alphaproteobacteria
BchChl_Ascidiaceihabitans_donghaensis	WP_108830328.1	ferredoxin:protochlorophyllide reductase (ATP-dependent) subunit N [Ascidiaceihabitans donghaensis]	Ascidiaceihabitans donghaensis	Bacteria; Proteobacteria; Alphaproteobacteria; Rhodobacterales; Rhodobacteraceae; Ascidiaceihabitans	Alphaproteobacteria
BchChl_Cereibacter_changlensis	WP_111467373.1	ferredoxin:protochlorophyllide reductase (ATP-dependent) subunit N [Cereibacter changlensis]	Cereibacter changlensis	Bacteria; Proteobacteria; Alphaproteobacteria; Rhodobacterales; Rhodobacteraceae; Cereibacter	Alphaproteobacteria
BchChl_Cognatiyoonia_koreensis	WP_089996723.1	ferredoxin:protochlorophyllide reductase (ATP-dependent) subunit N [Cognatiyoonia koreensis]	Cognatiyoonia koreensis	Bacteria; Proteobacteria; Alphaproteobacteria; Rhodobacterales; Rhodobacteraceae; Cognatiyoonia	Alphaproteobacteria
Nif_Defluviimonas_alba	WP_066811996.1	nitrogenase molybdenum-iron protein alpha chain [Defluviimonas alba]	Defluviimonas alba	Bacteria; Proteobacteria; Alphaproteobacteria; Rhodobacterales; Rhodobacteraceae; Defluviimonas	Alphaproteobacteria
BchChl_Dinoroseobacter_shibae	WP_012180190.1	ferredoxin:protochlorophyllide reductase (ATP-dependent) subunit N [Dinoroseobacter shibae]	Dinoroseobacter shibae	Bacteria; Proteobacteria; Alphaproteobacteria; Rhodobacterales; Rhodobacteraceae; Dinoroseobacter	Alphaproteobacteria
BchChl_Flavimaricola_marinus	WP_093991151.1	ferredoxin:protochlorophyllide reductase (ATP-dependent) subunit N [Flavimaricola marinus]	Flavimaricola marinus	Bacteria; Proteobacteria; Alphaproteobacteria; Rhodobacterales; Rhodobacteraceae; Flavimaricola	Alphaproteobacteria
BchChl_Gemmobacter_sp_CC-PW-75	WP_136393969.1	ferredoxin:protochlorophyllide reductase (ATP-dependent) subunit N [Gemmobacter sp. CC-PW-75]	Gemmobacter sp. CC-PW-75	Bacteria; Proteobacteria; Alphaproteobacteria; Rhodobacterales; Rhodobacteraceae; Gemmobacter	Alphaproteobacteria
BchChl_Hasllibacter_halocynthiae	WP_106161577.1	ferredoxin:protochlorophyllide reductase (ATP-dependent) subunit N [Hasllibacter halocynthiae]	Hasllibacter halocynthiae	Bacteria; Proteobacteria; Alphaproteobacteria; Rhodobacterales; Rhodobacteraceae; Hasllibacter	Alphaproteobacteria
BchChl_Histidinibacterium_lentulum	WP_123641667.1	ferredoxin:protochlorophyllide reductase (ATP-dependent) subunit N [Histidinibacterium lentulum]	Histidinibacterium lentulum	Bacteria; Proteobacteria; Alphaproteobacteria; Rhodobacterales; Rhodobacteraceae; Histidinibacterium	Alphaproteobacteria
BchChl_Hwanghaeicola_aestuarii	WP_111537072.1	ferredoxin:protochlorophyllide reductase (ATP-dependent) subunit N [Hwanghaeicola aestuarii]	Hwanghaeicola aestuarii	Bacteria; Proteobacteria; Alphaproteobacteria; Rhodobacterales; Rhodobacteraceae; Hwanghaeicola	Alphaproteobacteria
BchChl_Jannaschia_aquimarina	WP_043919987.1	ferredoxin:protochlorophyllide reductase (ATP-dependent) subunit N [Jannaschia aquimarina]	Jannaschia aquimarina	Bacteria; Proteobacteria; Alphaproteobacteria; Rhodobacterales; Rhodobacteraceae; Jannaschia	Alphaproteobacteria
BchChl_Kandeliimicrobium_roseum	WP_102109694.1	ferredoxin:protochlorophyllide reductase (ATP-dependent) subunit N [Kandeliimicrobium roseum]	Kandeliimicrobium roseum	Bacteria; Proteobacteria; Alphaproteobacteria; Rhodobacterales; Rhodobacteraceae; Kandeliimicrobium	Alphaproteobacteria
BchChl_Labrenzia_alexandrii	WP_008190331.1	ferredoxin:protochlorophyllide reductase (ATP-dependent) subunit N [Labrenzia alexandrii]	Labrenzia alexandrii	Bacteria; Proteobacteria; Alphaproteobacteria; Rhodobacterales; Rhodobacteraceae; Labrenzia	Alphaproteobacteria
BchChl_Limimaricola_pyoseonensis	WP_090110077.1	ferredoxin:protochlorophyllide reductase (ATP-dependent) subunit N [Limimaricola pyoseonensis]	Limimaricola pyoseonensis	Bacteria; Proteobacteria; Alphaproteobacteria; Rhodobacterales; Rhodobacteraceae; Limimaricola	Alphaproteobacteria
BchChl_Litoreibacter_ponti	WP_107846026.1	ferredoxin:protochlorophyllide reductase (ATP-dependent) subunit N [Litoreibacter ponti]	Litoreibacter ponti	Bacteria; Proteobacteria; Alphaproteobacteria; Rhodobacterales; Rhodobacteraceae; Litoreibacter	Alphaproteobacteria
BchChl_Loktanella_atrilutea	WP_072858411.1	ferredoxin:protochlorophyllide reductase (ATP-dependent) subunit N [Loktanella atrilutea]	Loktanella atrilutea	Bacteria; Proteobacteria; Alphaproteobacteria; Rhodobacterales; Rhodobacteraceae; Loktanella	Alphaproteobacteria
BchChl_Lutimaribacter_saemankumensis	WP_090030270.1	ferredoxin:protochlorophyllide reductase (ATP-dependent) subunit N [Lutimaribacter saemankumensis]	Lutimaribacter saemankumensis	Bacteria; Proteobacteria; Alphaproteobacteria; Rhodobacterales; Rhodobacteraceae; Lutimaribacter	Alphaproteobacteria
BchChl_Maliponia_aquimaris	WP_094018956.1	ferredoxin:protochlorophyllide reductase (ATP-dependent) subunit N [Maliponia aquimaris]	Maliponia aquimaris	Bacteria; Proteobacteria; Alphaproteobacteria; Rhodobacterales; Rhodobacteraceae; Maliponia	Alphaproteobacteria
BchChl_Maribius_sp_MOLA_401	WP_036180350.1	ferredoxin:protochlorophyllide reductase (ATP-dependent) subunit N [Maribius sp. MOLA 401]	Maribius sp. MOLA 401	Bacteria; Proteobacteria; Alphaproteobacteria; Rhodobacterales; Rhodobacteraceae; Maribius	Alphaproteobacteria
BchChl_Marinibacterium_profundimaris	WP_088651037.1	ferredoxin:protochlorophyllide reductase (ATP-dependent) subunit N [Marinibacterium profundimaris]	Marinibacterium profundimaris	Bacteria; Proteobacteria; Alphaproteobacteria; Rhodobacterales; Rhodobacteraceae; Marinibacterium	Alphaproteobacteria
BchChl_Marinovum_sp	MAI18979.1	ferredoxin:protochlorophyllide reductase (ATP-dependent) subunit N [Marinovum sp.]	Marinovum sp.	Bacteria; Proteobacteria; Alphaproteobacteria; Rhodobacterales; Rhodobacteraceae; Marinovum	Alphaproteobacteria
BchChl_Maritimibacter_sp	MAM62906.1	ferredoxin:protochlorophyllide reductase (ATP-dependent) subunit N [Maritimibacter sp.]	Maritimibacter sp.	Bacteria; Proteobacteria; Alphaproteobacteria; Rhodobacterales; Rhodobacteraceae; Maritimibacter	Alphaproteobacteria
BchChl_Marivita_geojedonensis	WP_085640841.1	ferredoxin:protochlorophyllide reductase (ATP-dependent) subunit N [Marivita geojedonensis]	Marivita geojedonensis	Bacteria; Proteobacteria; Alphaproteobacteria; Rhodobacterales; Rhodobacteraceae; Marivita	Alphaproteobacteria
BchChl_Nereida_ignava	WP_048599936.1	ferredoxin:protochlorophyllide reductase (ATP-dependent) subunit N [Nereida ignava]	Nereida ignava	Bacteria; Proteobacteria; Alphaproteobacteria; Rhodobacterales; Rhodobacteraceae; Nereida	Alphaproteobacteria
BchChl_Oceanicola_sp_HL-35	WP_024812819.1	ferredoxin:protochlorophyllide reductase (ATP-dependent) subunit N [Oceanicola sp. HL-35]	Oceanicola sp. HL-35	Bacteria; Proteobacteria; Alphaproteobacteria; Rhodobacterales; Rhodobacteraceae; Oceanicola	Alphaproteobacteria
BchChl_Palleronia_abyssalis	WP_108894495.1	ferredoxin:protochlorophyllide reductase (ATP-dependent) subunit N [Palleronia abyssalis]	Palleronia abyssalis	Bacteria; Proteobacteria; Alphaproteobacteria; Rhodobacterales; Rhodobacteraceae; Palleronia	Alphaproteobacteria
BchChl_Pelagicola_sp_LXJ1103	WP_109384680.1	ferredoxin:protochlorophyllide reductase (ATP-dependent) subunit N [Pelagicola sp. LXJ1103]	Pelagicola sp. LXJ1103	Bacteria; Proteobacteria; Alphaproteobacteria; Rhodobacterales; Rhodobacteraceae; Pelagicola	Alphaproteobacteria
BchChl_Phaeobacter_sp_22II1-1F12B	WP_088634346.1	ferredoxin:protochlorophyllide reductase (ATP-dependent) subunit N [Phaeobacter sp. 22II1-1F12B]	Phaeobacter sp. 22II1-1F12B	Bacteria; Proteobacteria; Alphaproteobacteria; Rhodobacterales; Rhodobacteraceae; Phaeobacter	Alphaproteobacteria
BchChl_Planktotalea_frisia	WP_072630484.1	ferredoxin:protochlorophyllide reductase (ATP-dependent) subunit N [Planktotalea frisia]	Planktotalea frisia	Bacteria; Proteobacteria; Alphaproteobacteria; Rhodobacterales; Rhodobacteraceae; Planktotalea	Alphaproteobacteria
BchChl_Ponticoccus_marisrubri	WP_058863012.1	ferredoxin:protochlorophyllide reductase (ATP-dependent) subunit N [Ponticoccus marisrubri]	Ponticoccus marisrubri	Bacteria; Proteobacteria; Alphaproteobacteria; Rhodobacterales; Rhodobacteraceae; Ponticoccus	Alphaproteobacteria
BchChl_Pontivivens_insulae	WP_108781751.1	ferredoxin:protochlorophyllide reductase (ATP-dependent) subunit N [Pontivivens insulae]	Pontivivens insulae	Bacteria; Proteobacteria; Alphaproteobacteria; Rhodobacterales; Rhodobacteraceae; Pontivivens	Alphaproteobacteria
BchChl_Primorskyibacter_sp_SS33	WP_133397349.1	ferredoxin:protochlorophyllide reductase (ATP-dependent) subunit N [Primorskyibacter sp. SS33]	Primorskyibacter sp. SS33	Bacteria; Proteobacteria; Alphaproteobacteria; Rhodobacterales; Rhodobacteraceae; Primorskyibacter	Alphaproteobacteria
BchChl_Pseudaestuariivita_atlantica	WP_050530950.1	ferredoxin:protochlorophyllide reductase (ATP-dependent) subunit N [Pseudaestuariivita atlantica]	Pseudaestuariivita atlantica	Bacteria; Proteobacteria; Alphaproteobacteria; Rhodobacterales; Rhodobacteraceae; Pseudaestuariivita	Alphaproteobacteria
BchChl_Pseudooctadecabacter_jejudonensis	WP_085863968.1	ferredoxin:protochlorophyllide reductase (ATP-dependent) subunit N [Pseudooctadecabacter jejudonensis]	Pseudooctadecabacter jejudonensis	Bacteria; Proteobacteria; Alphaproteobacteria; Rhodobacterales; Rhodobacteraceae; Pseudooctadecabacter	Alphaproteobacteria
BchChl_Pseudorhodobacter_sp_MZDSW-24AT	WP_100198117.1	ferredoxin:protochlorophyllide reductase (ATP-dependent) subunit N [Pseudorhodobacter sp. MZDSW-24AT]	Pseudorhodobacter sp. MZDSW-24AT	Bacteria; Proteobacteria; Alphaproteobacteria; Rhodobacterales; Rhodobacteraceae; Pseudorhodobacter	Alphaproteobacteria
BchChl_Puniceibacterium_antarcticum	WP_099910096.1	ferredoxin:protochlorophyllide reductase (ATP-dependent) subunit N [Puniceibacterium antarcticum]	Puniceibacterium antarcticum	Bacteria; Proteobacteria; Alphaproteobacteria; Rhodobacterales; Rhodobacteraceae; Puniceibacterium	Alphaproteobacteria
Anf_Rhodobacter_capsulatus	WP_013066330.1	nitrogenase iron-iron protein, alpha chain [Rhodobacter capsulatus]	Rhodobacter capsulatus	Bacteria; Proteobacteria; Alphaproteobacteria; Rhodobacterales; Rhodobacteraceae; Rhodobacter	Alphaproteobacteria
BchChl_Rhodobacter_capsulatus	WP_013066409.1	ferredoxin:protochlorophyllide reductase (ATP-dependent) subunit N [Rhodobacter capsulatus]	Rhodobacter capsulatus	Bacteria; Proteobacteria; Alphaproteobacteria; Rhodobacterales; Rhodobacteraceae; Rhodobacter	Alphaproteobacteria
BchChl_Rhodosalinus_sediminis	WP_115979104.1	ferredoxin:protochlorophyllide reductase (ATP-dependent) subunit N [Rhodosalinus sediminis]	Rhodosalinus sediminis	Bacteria; Proteobacteria; Alphaproteobacteria; Rhodobacterales; Rhodobacteraceae; Rhodosalinus	Alphaproteobacteria
BchChl_Rhodovulum_adriaticum	WP_132599323.1	ferredoxin:protochlorophyllide reductase (ATP-dependent) subunit N [Rhodovulum adriaticum]	Rhodovulum adriaticum	Bacteria; Proteobacteria; Alphaproteobacteria; Rhodobacterales; Rhodobacteraceae; Rhodovulum	Alphaproteobacteria
BchChl_Roseibaca_calidilacus	WP_072246224.1	ferredoxin:protochlorophyllide reductase (ATP-dependent) subunit N [Roseibaca calidilacus]	Roseibaca calidilacus	Bacteria; Proteobacteria; Alphaproteobacteria; Rhodobacterales; Rhodobacteraceae; Roseibaca	Alphaproteobacteria
BchChl_Roseibacterium_elongatum	WP_025311363.1	ferredoxin:protochlorophyllide reductase (ATP-dependent) subunit N [Roseibacterium elongatum]	Roseibacterium elongatum	Bacteria; Proteobacteria; Alphaproteobacteria; Rhodobacterales; Rhodobacteraceae; Roseibacterium	Alphaproteobacteria
BchChl_Roseibium_hamelinense	WP_145344014.1	ferredoxin:protochlorophyllide reductase (ATP-dependent) subunit N [Roseibium hamelinense]	Roseibium hamelinense	Bacteria; Proteobacteria; Alphaproteobacteria; Rhodobacterales; Rhodobacteraceae; Roseibium	Alphaproteobacteria
BchChl_Roseicitreum_antarcticum	SDW07852.1	ferredoxin protochlorophyllide reductase subunit N [Roseicitreum antarcticum]	Roseicitreum antarcticum	Bacteria; Proteobacteria; Alphaproteobacteria; Rhodobacterales; Rhodobacteraceae; Roseicitreum	Alphaproteobacteria
BchChl_Roseicyclus_mahoneyensis	WP_109666554.1	ferredoxin:protochlorophyllide reductase (ATP-dependent) subunit N [Roseicyclus mahoneyensis]	Roseicyclus mahoneyensis	Bacteria; Proteobacteria; Alphaproteobacteria; Rhodobacterales; Rhodobacteraceae; Roseicyclus	Alphaproteobacteria
BchChl_Roseinatronobacter_monicus	WP_142079533.1	ferredoxin:protochlorophyllide reductase (ATP-dependent) subunit N [Roseinatronobacter monicus]	Roseinatronobacter monicus	Bacteria; Proteobacteria; Alphaproteobacteria; Rhodobacterales; Rhodobacteraceae; Roseinatronobacter	Alphaproteobacteria
BchChl_Roseisalinus_antarcticus	WP_085878011.1	ferredoxin:protochlorophyllide reductase (ATP-dependent) subunit N [Roseisalinus antarcticus]	Roseisalinus antarcticus	Bacteria; Proteobacteria; Alphaproteobacteria; Rhodobacterales; Rhodobacteraceae; Roseisalinus	Alphaproteobacteria
BchChl_Roseivivax_halodurans	WP_037261195.1	ferredoxin:protochlorophyllide reductase (ATP-dependent) subunit N [Roseivivax halodurans]	Roseivivax halodurans	Bacteria; Proteobacteria; Alphaproteobacteria; Rhodobacterales; Rhodobacteraceae; Roseivivax	Alphaproteobacteria
BchChl_Roseobacter_denitrificans	WP_011566496.1	ferredoxin:protochlorophyllide reductase (ATP-dependent) subunit N [Roseobacter denitrificans]	Roseobacter denitrificans	Bacteria; Proteobacteria; Alphaproteobacteria; Rhodobacterales; Rhodobacteraceae; Roseobacter	Alphaproteobacteria
BchChl_Roseovarius_aestuariivivens	WP_135506119.1	ferredoxin:protochlorophyllide reductase (ATP-dependent) subunit N [Roseovarius aestuariivivens]	Roseovarius aestuariivivens	Bacteria; Proteobacteria; Alphaproteobacteria; Rhodobacterales; Rhodobacteraceae; Roseovarius	Alphaproteobacteria
BchChl_Rubrimonas_cliftonensis	WP_093252080.1	ferredoxin:protochlorophyllide reductase (ATP-dependent) subunit N [Rubrimonas cliftonensis]	Rubrimonas cliftonensis	Bacteria; Proteobacteria; Alphaproteobacteria; Rhodobacterales; Rhodobacteraceae; Rubrimonas	Alphaproteobacteria
BchChl_Ruegeria_sp_PBVC088	WP_069210027.1	ferredoxin:protochlorophyllide reductase (ATP-dependent) subunit N [Ruegeria sp. PBVC088]	Ruegeria sp. PBVC088	Bacteria; Proteobacteria; Alphaproteobacteria; Rhodobacterales; Rhodobacteraceae; Ruegeria	Alphaproteobacteria
BchChl_Salipiger_mucosus	WP_020042513.1	ferredoxin:protochlorophyllide reductase (ATP-dependent) subunit N [Salipiger mucosus]	Salipiger mucosus	Bacteria; Proteobacteria; Alphaproteobacteria; Rhodobacterales; Rhodobacteraceae; Salipiger	Alphaproteobacteria
BchChl_Stappia_sp_ES058	WP_093805037.1	ferredoxin:protochlorophyllide reductase (ATP-dependent) subunit N [Stappia sp. ES.058]	Stappia sp. ES.058	Bacteria; Proteobacteria; Alphaproteobacteria; Rhodobacterales; Rhodobacteraceae; Stappia	Alphaproteobacteria
BchChl_Sulfitobacter_guttiformis	WP_015063214.1	ferredoxin:protochlorophyllide reductase (ATP-dependent) subunit N [Sulfitobacter guttiformis]	Sulfitobacter guttiformis	Bacteria; Proteobacteria; Alphaproteobacteria; Rhodobacterales; Rhodobacteraceae; Sulfitobacter	Alphaproteobacteria
BchChl_Tabrizicola_aquatica	WP_103255768.1	ferredoxin:protochlorophyllide reductase (ATP-dependent) subunit N [Tabrizicola aquatica]	Tabrizicola aquatica	Bacteria; Proteobacteria; Alphaproteobacteria; Rhodobacterales; Rhodobacteraceae; Tabrizicola	Alphaproteobacteria
BchChl_Tateyamaria_omphalii	WP_076630631.1	ferredoxin:protochlorophyllide reductase (ATP-dependent) subunit N [Tateyamaria omphalii]	Tateyamaria omphalii	Bacteria; Proteobacteria; Alphaproteobacteria; Rhodobacterales; Rhodobacteraceae; Tateyamaria	Alphaproteobacteria
BchChl_Thalassobacter_stenotrophicus	WP_058123498.1	ferredoxin:protochlorophyllide reductase (ATP-dependent) subunit N [Thalassobacter stenotrophicus]	Thalassobacter stenotrophicus	Bacteria; Proteobacteria; Alphaproteobacteria; Rhodobacterales; Rhodobacteraceae; Thalassobacter	Alphaproteobacteria
BchChl_Thalassobium_sp_R2A62	WP_009157406.1	ferredoxin:protochlorophyllide reductase (ATP-dependent) subunit N [Thalassobium sp. R2A62]	Thalassobium sp. R2A62	Bacteria; Proteobacteria; Alphaproteobacteria; Rhodobacterales; Rhodobacteraceae; Thalassobium	Alphaproteobacteria
BchChl_Thalassococcus_profundi	WP_114509214.1	ferredoxin:protochlorophyllide reductase (ATP-dependent) subunit N [Thalassococcus profundi]	Thalassococcus profundi	Bacteria; Proteobacteria; Alphaproteobacteria; Rhodobacterales; Rhodobacteraceae; Thalassococcus	Alphaproteobacteria
BchChl_Tranquillimonas_alkanivorans	WP_093417400.1	ferredoxin:protochlorophyllide reductase (ATP-dependent) subunit N [Tranquillimonas alkanivorans]	Tranquillimonas alkanivorans	Bacteria; Proteobacteria; Alphaproteobacteria; Rhodobacterales; Rhodobacteraceae; Tranquillimonas	Alphaproteobacteria
BchChl_Tropicibacter_sp_LMIT003	WP_121630126.1	ferredoxin:protochlorophyllide reductase (ATP-dependent) subunit N [Tropicibacter sp. LMIT003]	Tropicibacter sp. LMIT003	Bacteria; Proteobacteria; Alphaproteobacteria; Rhodobacterales; Rhodobacteraceae; Tropicibacter	Alphaproteobacteria
BchChl_Tropicimonas_sp_IMCC34043	WP_116132296.1	ferredoxin:protochlorophyllide reductase (ATP-dependent) subunit N [Tropicimonas sp. IMCC34043]	Tropicimonas sp. IMCC34043	Bacteria; Proteobacteria; Alphaproteobacteria; Rhodobacterales; Rhodobacteraceae; Tropicimonas	Alphaproteobacteria
BchChl_Yoonia_litorea	WP_090208675.1	ferredoxin:protochlorophyllide reductase (ATP-dependent) subunit N [Yoonia litorea]	Yoonia litorea	Bacteria; Proteobacteria; Alphaproteobacteria; Rhodobacterales; Rhodobacteraceae; Yoonia	Alphaproteobacteria
Nif_Acetobacter_peroxydans	WP_141376972.1	nitrogenase molybdenum-iron protein alpha chain [Acetobacter peroxydans]	Acetobacter peroxydans	Bacteria; Proteobacteria; Alphaproteobacteria; Rhodospirillales; Acetobacteraceae; Acetobacter	Alphaproteobacteria
BchChl_Acidibrevibacterium_fodinaquatile	WP_114913063.1	ferredoxin:protochlorophyllide reductase (ATP-dependent) subunit N [Acidibrevibacterium fodinaquatile]	Acidibrevibacterium fodinaquatile	Bacteria; Proteobacteria; Alphaproteobacteria; Rhodospirillales; Acetobacteraceae; Acidibrevibacterium	Alphaproteobacteria
BchChl_Acidiphilium_multivorum	WP_013640269.1	ferredoxin:protochlorophyllide reductase (ATP-dependent) subunit N [Acidiphilium multivorum]	Acidiphilium multivorum	Bacteria; Proteobacteria; Alphaproteobacteria; Rhodospirillales; Acetobacteraceae; Acidiphilium	Alphaproteobacteria
BchChl_Acidocella_sp_20-57-95	OYV43419.1	ferredoxin:protochlorophyllide reductase (ATP-dependent) subunit N [Acidocella sp. 20-57-95]	Acidocella sp. 20-57-95	Bacteria; Proteobacteria; Alphaproteobacteria; Rhodospirillales; Acetobacteraceae; Acidocella	Alphaproteobacteria
BchChl_Belnapia_moabensis	WP_043338852.1	ferredoxin:protochlorophyllide reductase (ATP-dependent) subunit N [Belnapia moabensis]	Belnapia moabensis	Bacteria; Proteobacteria; Alphaproteobacteria; Rhodospirillales; Acetobacteraceae; Belnapia	Alphaproteobacteria
BchChl_Dankookia_rubra	WP_133287938.1	ferredoxin:protochlorophyllide reductase (ATP-dependent) subunit N [Dankookia rubra]	Dankookia rubra	Bacteria; Proteobacteria; Alphaproteobacteria; Rhodospirillales; Acetobacteraceae; Dankookia	Alphaproteobacteria
BchChl_Paracraurococcus_ruber	WP_133218910.1	ferredoxin:protochlorophyllide reductase (ATP-dependent) subunit N [Paracraurococcus ruber]	Paracraurococcus ruber	Bacteria; Proteobacteria; Alphaproteobacteria; Rhodospirillales; Acetobacteraceae; Paracraurococcus	Alphaproteobacteria
BchChl_Rhodopila_globiformis	WP_104521716.1	ferredoxin:protochlorophyllide reductase (ATP-dependent) subunit N [Rhodopila globiformis]	Rhodopila globiformis	Bacteria; Proteobacteria; Alphaproteobacteria; Rhodospirillales; Acetobacteraceae; Rhodopila	Alphaproteobacteria
Nif_Rhodopila_globiformis	WP_104518212.1	nitrogenase molybdenum-iron protein alpha chain [Rhodopila globiformis]	Rhodopila globiformis	Bacteria; Proteobacteria; Alphaproteobacteria; Rhodospirillales; Acetobacteraceae; Rhodopila	Alphaproteobacteria
BchChl_Roseomonas_nepalensis	WP_140882286.1	ferredoxin:protochlorophyllide reductase (ATP-dependent) subunit N [Roseomonas nepalensis]	Roseomonas nepalensis	Bacteria; Proteobacteria; Alphaproteobacteria; Rhodospirillales; Acetobacteraceae; Roseomonas	Alphaproteobacteria
BchChl_Rubritepida_flocculans	WP_027285640.1	ferredoxin:protochlorophyllide reductase (ATP-dependent) subunit N [Rubritepida flocculans]	Rubritepida flocculans	Bacteria; Proteobacteria; Alphaproteobacteria; Rhodospirillales; Acetobacteraceae; Rubritepida	Alphaproteobacteria
BchChl_Acetobacteraceae_bacterium_DB1506	WP_111471256.1	ferredoxin:protochlorophyllide reductase (ATP-dependent) subunit N [Acetobacteraceae bacterium DB1506]	Acetobacteraceae bacterium DB1506	Bacteria; Proteobacteria; Alphaproteobacteria; Rhodospirillales; Acetobacteraceae; unclassified Acetobacteraceae	Alphaproteobacteria
BchChl_Acetobacteraceae_bacterium_KEBCLARHB70R	WP_138324327.1	ferredoxin:protochlorophyllide reductase (ATP-dependent) subunit N [Acetobacteraceae bacterium KEBCLARHB70R]	Acetobacteraceae bacterium KEBCLARHB70R	Bacteria; Proteobacteria; Alphaproteobacteria; Rhodospirillales; Acetobacteraceae; unclassified Acetobacteraceae	Alphaproteobacteria
BchChl_Geminicoccaceae_bacterium	TVQ35435.1	ferredoxin:protochlorophyllide reductase (ATP-dependent) subunit N [Geminicoccaceae bacterium]	Geminicoccaceae bacterium	Bacteria; Proteobacteria; Alphaproteobacteria; Rhodospirillales; Geminicoccaceae	Alphaproteobacteria
Nif_Geminicoccaceae_bacterium	TVQ35192.1	nitrogenase molybdenum-iron protein alpha chain [Geminicoccaceae bacterium]	Geminicoccaceae bacterium	Bacteria; Proteobacteria; Alphaproteobacteria; Rhodospirillales; Geminicoccaceae	Alphaproteobacteria
BchChl_Azospirillum	WP_089290133.1	MULTISPECIES: ferredoxin:protochlorophyllide reductase (ATP-dependent) subunit N [Azospirillum]	Azospirillum	Bacteria; Proteobacteria; Alphaproteobacteria; Rhodospirillales; Rhodospirillaceae	Alphaproteobacteria
BchChl_Rhodospirillaceae_bacterium	MAL76859.1	ferredoxin:protochlorophyllide reductase (ATP-dependent) subunit N [Rhodospirillaceae bacterium]	Rhodospirillaceae bacterium	Bacteria; Proteobacteria; Alphaproteobacteria; Rhodospirillales; Rhodospirillaceae	Alphaproteobacteria
BchChl_Rhodospirillaceae_bacterium_HHTR118	WP_119169139.1	ferredoxin:protochlorophyllide reductase (ATP-dependent) subunit N [Rhodospirillaceae bacterium HHTR118]	Rhodospirillaceae bacterium HHTR118	Bacteria; Proteobacteria; Alphaproteobacteria; Rhodospirillales; Rhodospirillaceae	Alphaproteobacteria
Nif_Rhodospirillaceae_bacterium_BRH_c57	KJS39971.1	nitrogenase molybdenum-iron protein subunit alpha [Rhodospirillaceae bacterium BRH_c57]	Rhodospirillaceae bacterium BRH_c57	Bacteria; Proteobacteria; Alphaproteobacteria; Rhodospirillales; Rhodospirillaceae	Alphaproteobacteria
BchChl_Caenispirillum_salinarum	WP_009538690.1	ferredoxin:protochlorophyllide reductase (ATP-dependent) subunit N [Caenispirillum salinarum]	Caenispirillum salinarum	Bacteria; Proteobacteria; Alphaproteobacteria; Rhodospirillales; Rhodospirillaceae; Caenispirillum	Alphaproteobacteria
BchChl_Dongia_mobilis	WP_133613223.1	ferredoxin:protochlorophyllide reductase (ATP-dependent) subunit N [Dongia mobilis]	Dongia mobilis	Bacteria; Proteobacteria; Alphaproteobacteria; Rhodospirillales; Rhodospirillaceae; Dongia	Alphaproteobacteria
Nif_Magnetovibrio_blakemorei	WP_069958444.1	nitrogenase molybdenum-iron protein alpha chain [Magnetovibrio blakemorei]	Magnetovibrio blakemorei	Bacteria; Proteobacteria; Alphaproteobacteria; Rhodospirillales; Rhodospirillaceae; Magnetovibrio	Alphaproteobacteria
BchChl_Niveispirillum_lacus	WP_094456439.1	ferredoxin:protochlorophyllide reductase (ATP-dependent) subunit N [Niveispirillum lacus]	Niveispirillum lacus	Bacteria; Proteobacteria; Alphaproteobacteria; Rhodospirillales; Rhodospirillaceae; Niveispirillum	Alphaproteobacteria
BchChl_Oceanibaculum_indicum	WP_008944412.1	ferredoxin:protochlorophyllide reductase (ATP-dependent) subunit N [Oceanibaculum indicum]	Oceanibaculum indicum	Bacteria; Proteobacteria; Alphaproteobacteria; Rhodospirillales; Rhodospirillaceae; Oceanibaculum	Alphaproteobacteria
BchChl_Pararhodospirillum_oryzae	WP_147162582.1	ferredoxin:protochlorophyllide reductase (ATP-dependent) subunit N [Pararhodospirillum oryzae]	Pararhodospirillum oryzae	Bacteria; Proteobacteria; Alphaproteobacteria; Rhodospirillales; Rhodospirillaceae; Pararhodospirillum	Alphaproteobacteria
Anf_Phaeospirillum_fulvum	WP_074766284.1	nitrogenase iron-iron protein, alpha chain [Phaeospirillum fulvum]	Phaeospirillum fulvum	Bacteria; Proteobacteria; Alphaproteobacteria; Rhodospirillales; Rhodospirillaceae; Phaeospirillum	Alphaproteobacteria
BchChl_Phaeospirillum_fulvum	WP_021130541.1	ferredoxin:protochlorophyllide reductase (ATP-dependent) subunit N [Phaeospirillum fulvum]	Phaeospirillum fulvum	Bacteria; Proteobacteria; Alphaproteobacteria; Rhodospirillales; Rhodospirillaceae; Phaeospirillum	Alphaproteobacteria
Nif_Phaeospirillum_fulvum	WP_074767884.1	nitrogenase molybdenum-iron protein alpha chain [Phaeospirillum fulvum]	Phaeospirillum fulvum	Bacteria; Proteobacteria; Alphaproteobacteria; Rhodospirillales; Rhodospirillaceae; Phaeospirillum	Alphaproteobacteria
Vnf_Phaeospirillum_fulvum	WP_074769427.1	nitrogenase vanadium-iron protein, alpha chain [Phaeospirillum fulvum]	Phaeospirillum fulvum	Bacteria; Proteobacteria; Alphaproteobacteria; Rhodospirillales; Rhodospirillaceae; Phaeospirillum	Alphaproteobacteria
BchChl_Rhodospira_trueperi	WP_092783467.1	ferredoxin:protochlorophyllide reductase (ATP-dependent) subunit N [Rhodospira trueperi]	Rhodospira trueperi	Bacteria; Proteobacteria; Alphaproteobacteria; Rhodospirillales; Rhodospirillaceae; Rhodospira	Alphaproteobacteria
BchChl_Rhodospirillum_centenum	WP_012567289.1	ferredoxin:protochlorophyllide reductase (ATP-dependent) subunit N [Rhodospirillum centenum]	Rhodospirillum centenum	Bacteria; Proteobacteria; Alphaproteobacteria; Rhodospirillales; Rhodospirillaceae; Rhodospirillum	Alphaproteobacteria
BchChl_Rhodovibrio_salinarum	WP_081728478.1	ferredoxin:protochlorophyllide reductase (ATP-dependent) subunit N [Rhodovibrio salinarum]	Rhodovibrio salinarum	Bacteria; Proteobacteria; Alphaproteobacteria; Rhodospirillales; Rhodospirillaceae; Rhodovibrio	Alphaproteobacteria
Nif_Rhodovibrio_salinarum	WP_027289759.1	nitrogenase molybdenum-iron protein alpha chain [Rhodovibrio salinarum]	Rhodovibrio salinarum	Bacteria; Proteobacteria; Alphaproteobacteria; Rhodospirillales; Rhodospirillaceae; Rhodovibrio	Alphaproteobacteria
BchChl_Skermanella_aerolata	WP_044427851.1	ferredoxin:protochlorophyllide reductase (ATP-dependent) subunit N [Skermanella aerolata]	Skermanella aerolata	Bacteria; Proteobacteria; Alphaproteobacteria; Rhodospirillales; Rhodospirillaceae; Skermanella	Alphaproteobacteria
Nif_Skermanella_aerolata	WP_044431867.1	nitrogenase molybdenum-iron protein alpha chain [Skermanella aerolata]	Skermanella aerolata	Bacteria; Proteobacteria; Alphaproteobacteria; Rhodospirillales; Rhodospirillaceae; Skermanella	Alphaproteobacteria
BchChl_Telmatospirillum_siberiense	WP_101251502.1	ferredoxin:protochlorophyllide reductase (ATP-dependent) subunit N [Telmatospirillum siberiense]	Telmatospirillum siberiense	Bacteria; Proteobacteria; Alphaproteobacteria; Rhodospirillales; Rhodospirillaceae; Telmatospirillum	Alphaproteobacteria
Nif_Telmatospirillum_siberiense	WP_101250571.1	nitrogenase molybdenum-iron protein alpha chain [Telmatospirillum siberiense]	Telmatospirillum siberiense	Bacteria; Proteobacteria; Alphaproteobacteria; Rhodospirillales; Rhodospirillaceae; Telmatospirillum	Alphaproteobacteria
BchChl_Thalassobaculum_litoreum	WP_093148332.1	ferredoxin:protochlorophyllide reductase (ATP-dependent) subunit N [Thalassobaculum litoreum]	Thalassobaculum litoreum	Bacteria; Proteobacteria; Alphaproteobacteria; Rhodospirillales; Rhodospirillaceae; Thalassobaculum	Alphaproteobacteria
Nif_Varunaivibrio_sulfuroxidans	WP_132939446.1	nitrogenase molybdenum-iron protein alpha chain [Varunaivibrio sulfuroxidans]	Varunaivibrio sulfuroxidans	Bacteria; Proteobacteria; Alphaproteobacteria; Rhodospirillales; Rhodospirillaceae; Varunaivibrio	Alphaproteobacteria
BchChl_Rhodospirillales_bacterium	MAO91140.1	ferredoxin:protochlorophyllide reductase (ATP-dependent) subunit N [Rhodospirillales bacterium]	Rhodospirillales bacterium	Bacteria; Proteobacteria; Alphaproteobacteria; Rhodospirillales; unclassified Rhodospirillales	Alphaproteobacteria
BchChl_Rhodospirillales_bacterium_20-60-12	OYV53847.1	ferredoxin:protochlorophyllide reductase (ATP-dependent) subunit N [Rhodospirillales bacterium 20-60-12]	Rhodospirillales bacterium 20-60-12	Bacteria; Proteobacteria; Alphaproteobacteria; Rhodospirillales; unclassified Rhodospirillales	Alphaproteobacteria
BchChl_Rhodospirillales_bacterium_20-64-7	OYV40334.1	ferredoxin:protochlorophyllide reductase (ATP-dependent) subunit N [Rhodospirillales bacterium 20-64-7]	Rhodospirillales bacterium 20-64-7	Bacteria; Proteobacteria; Alphaproteobacteria; Rhodospirillales; unclassified Rhodospirillales	Alphaproteobacteria
BchChl_Elioraea_sp_PF-30	WP_144185433.1	ferredoxin:protochlorophyllide reductase (ATP-dependent) subunit N [Elioraea sp. PF-30]	Elioraea sp. PF-30	Bacteria; Proteobacteria; Alphaproteobacteria; Rhodospirillales; unclassified Rhodospirillales; Elioraea	Alphaproteobacteria
BchChl_Rhodothalassium_salexigens	WP_132708214.1	ferredoxin:protochlorophyllide reductase (ATP-dependent) subunit N [Rhodothalassium salexigens]	Rhodothalassium salexigens	Bacteria; Proteobacteria; Alphaproteobacteria; Rhodothalassiales; Rhodothalassiaceae; Rhodothalassium	Alphaproteobacteria
Nif_Rhodothalassium_salexigens	WP_132708441.1	nitrogenase molybdenum-iron protein alpha chain [Rhodothalassium salexigens]	Rhodothalassium salexigens	Bacteria; Proteobacteria; Alphaproteobacteria; Rhodothalassiales; Rhodothalassiaceae; Rhodothalassium	Alphaproteobacteria
BchChl_Altererythrobacter_ishigakiensis	WP_067602506.1	ferredoxin:protochlorophyllide reductase (ATP-dependent) subunit N [Altererythrobacter ishigakiensis]	Altererythrobacter ishigakiensis	Bacteria; Proteobacteria; Alphaproteobacteria; Sphingomonadales; Erythrobacteraceae; Altererythrobacter	Alphaproteobacteria
BchChl_Erythrobacter_litoralis	WP_034904408.1	ferredoxin:protochlorophyllide reductase (ATP-dependent) subunit N [Erythrobacter litoralis]	Erythrobacter litoralis	Bacteria; Proteobacteria; Alphaproteobacteria; Sphingomonadales; Erythrobacteraceae; Erythrobacter	Alphaproteobacteria
BchChl_Porphyrobacter_colymbi	WP_143738441.1	ferredoxin:protochlorophyllide reductase (ATP-dependent) subunit N [Porphyrobacter colymbi]	Porphyrobacter colymbi	Bacteria; Proteobacteria; Alphaproteobacteria; Sphingomonadales; Erythrobacteraceae; Porphyrobacter	Alphaproteobacteria
BchChl_Blastomonas_natatoria	WP_110297806.1	ferredoxin:protochlorophyllide reductase (ATP-dependent) subunit N [Blastomonas natatoria]	Blastomonas natatoria	Bacteria; Proteobacteria; Alphaproteobacteria; Sphingomonadales; Sphingomonadaceae; Blastomonas	Alphaproteobacteria
BchChl_Citromicrobium_sp_WPS32	WP_054526942.1	ferredoxin:protochlorophyllide reductase (ATP-dependent) subunit N [Citromicrobium sp. WPS32]	Citromicrobium sp. WPS32	Bacteria; Proteobacteria; Alphaproteobacteria; Sphingomonadales; Sphingomonadaceae; Citromicrobium	Alphaproteobacteria
BchChl_Novosphingobium_acidiphilum	WP_028640488.1	ferredoxin:protochlorophyllide reductase (ATP-dependent) subunit N [Novosphingobium acidiphilum]	Novosphingobium acidiphilum	Bacteria; Proteobacteria; Alphaproteobacteria; Sphingomonadales; Sphingomonadaceae; Novosphingobium	Alphaproteobacteria
BchChl_Polymorphobacter_sp_DJ1R-1	WP_135245693.1	ferredoxin:protochlorophyllide reductase (ATP-dependent) subunit N [Polymorphobacter sp. DJ1R-1]	Polymorphobacter sp. DJ1R-1	Bacteria; Proteobacteria; Alphaproteobacteria; Sphingomonadales; Sphingomonadaceae; Polymorphobacter	Alphaproteobacteria
BchChl_Sandarakinorhabdus_limnophila	WP_022680701.1	ferredoxin:protochlorophyllide reductase (ATP-dependent) subunit N [Sandarakinorhabdus limnophila]	Sandarakinorhabdus limnophila	Bacteria; Proteobacteria; Alphaproteobacteria; Sphingomonadales; Sphingomonadaceae; Sandarakinorhabdus	Alphaproteobacteria
BchChl_Sphingobium_sp_TLA-22	WP_127691310.1	ferredoxin:protochlorophyllide reductase (ATP-dependent) subunit N [Sphingobium sp. TLA-22]	Sphingobium sp. TLA-22	Bacteria; Proteobacteria; Alphaproteobacteria; Sphingomonadales; Sphingomonadaceae; Sphingobium	Alphaproteobacteria
BchChl_Sphingomonas_astaxanthinifaciens	WP_029941062.1	ferredoxin:protochlorophyllide reductase (ATP-dependent) subunit N [Sphingomonas astaxanthinifaciens]	Sphingomonas astaxanthinifaciens	Bacteria; Proteobacteria; Alphaproteobacteria; Sphingomonadales; Sphingomonadaceae; Sphingomonas	Alphaproteobacteria
BchChl_unclassified_Sphingomonas	WP_066482713.1	MULTISPECIES: ferredoxin:protochlorophyllide reductase (ATP-dependent) subunit N [unclassified Sphingomonas]	unclassified Sphingomonas	Bacteria; Proteobacteria; Alphaproteobacteria; Sphingomonadales; Sphingomonadaceae; Sphingomonas	Alphaproteobacteria
Nif_Zymomonas_mobilis	WP_141920539.1	nitrogenase molybdenum-iron protein alpha chain [Zymomonas mobilis]	Zymomonas mobilis	Bacteria; Proteobacteria; Alphaproteobacteria; Sphingomonadales; Sphingomonadaceae; Zymomonas	Alphaproteobacteria
BchChl_beta_proteobacterium_AAP51	WP_054152595.1	ferredoxin:protochlorophyllide reductase (ATP-dependent) subunit N [beta proteobacterium AAP51]	beta proteobacterium AAP51	Bacteria; Proteobacteria; Betaproteobacteria	Proteobacteria
BchChl_beta_proteobacterium_AAP99	WP_054124814.1	ferredoxin:protochlorophyllide reductase (ATP-dependent) subunit N [beta proteobacterium AAP99]	beta proteobacterium AAP99	Bacteria; Proteobacteria; Betaproteobacteria	Proteobacteria
BchChl_Betaproteobacteria_bacterium_HGW-Betaproteobacteria-3	PKO42312.1	ferredoxin:protochlorophyllide reductase (ATP-dependent) subunit N [Betaproteobacteria bacterium HGW-Betaproteobacteria-3]	Betaproteobacteria bacterium HGW-Betaproteobacteria-3	Bacteria; Proteobacteria; Betaproteobacteria	Proteobacteria
BchChl_Betaproteobacteria_bacterium_TMED41	OUT98578.1	ferredoxin:protochlorophyllide reductase (ATP-dependent) subunit N [Betaproteobacteria bacterium TMED41]	Betaproteobacteria bacterium TMED41	Bacteria; Proteobacteria; Betaproteobacteria	Proteobacteria
BchChl_Betaproteobacteria_bacterium_TMED82	OUV03725.1	ferredoxin:protochlorophyllide reductase (ATP-dependent) subunit N [Betaproteobacteria bacterium TMED82]	Betaproteobacteria bacterium TMED82	Bacteria; Proteobacteria; Betaproteobacteria	Proteobacteria
BchChl_Betaproteobacteria_bacterium_TMED156	OUV99437.1	ferredoxin:protochlorophyllide reductase (ATP-dependent) subunit N [Betaproteobacteria bacterium TMED156]	Betaproteobacteria bacterium TMED156	Bacteria; Proteobacteria; Betaproteobacteria	Proteobacteria
BchChl_Betaproteobacteria_bacterium_UKL13-2	AMS32296.1	light-independent protochlorophyllide reductase subunit N [Betaproteobacteria bacterium UKL13-2]	Betaproteobacteria bacterium UKL13-2	Bacteria; Proteobacteria; Betaproteobacteria	Proteobacteria
BchChl_unclassified_Betaproteobacteria_miscellaneous	WP_054138964.1	MULTISPECIES: ferredoxin:protochlorophyllide reductase (ATP-dependent) subunit N [unclassified Betaproteobacteria (miscellaneous)]	unclassified Betaproteobacteria (miscellaneous)	Bacteria; Proteobacteria; Betaproteobacteria	Proteobacteria
Nif_Betaproteobacteria_bacterium_HGW-Betaproteobacteria-11	PKO84829.1	nitrogenase molybdenum-iron protein alpha chain [Betaproteobacteria bacterium HGW-Betaproteobacteria-11]	Betaproteobacteria bacterium HGW-Betaproteobacteria-11	Bacteria; Proteobacteria; Betaproteobacteria	Proteobacteria
BchChl_Burkholderiales_bacterium	PZO17922.1	ferredoxin:protochlorophyllide reductase (ATP-dependent) subunit N [Burkholderiales bacterium]	Burkholderiales bacterium	Bacteria; Proteobacteria; Betaproteobacteria; Burkholderiales	Betaproteobacteria
BchChl_Burkholderiales_bacterium_28-67-8	OYY62876.1	ferredoxin:protochlorophyllide reductase (ATP-dependent) subunit N [Burkholderiales bacterium 28-67-8]	Burkholderiales bacterium 28-67-8	Bacteria; Proteobacteria; Betaproteobacteria; Burkholderiales	Betaproteobacteria
BchChl_Burkholderiales_bacterium_C2	WP_137940777.1	ferredoxin:protochlorophyllide reductase (ATP-dependent) subunit N [Burkholderiales bacterium C2]	Burkholderiales bacterium C2	Bacteria; Proteobacteria; Betaproteobacteria; Burkholderiales	Betaproteobacteria
BchChl_Burkholderiales_bacterium_PBB1	OYU00269.1	ferredoxin:protochlorophyllide reductase (ATP-dependent) subunit N [Burkholderiales bacterium PBB1]	Burkholderiales bacterium PBB1	Bacteria; Proteobacteria; Betaproteobacteria; Burkholderiales	Betaproteobacteria
BchChl_Burkholderiales_bacterium_PBB2	OYU27502.1	ferredoxin:protochlorophyllide reductase (ATP-dependent) subunit N [Burkholderiales bacterium PBB2]	Burkholderiales bacterium PBB2	Bacteria; Proteobacteria; Betaproteobacteria; Burkholderiales	Betaproteobacteria
BchChl_Burkholderiales_bacterium_RIFCSPHIGHO2_12_FULL_69_20	OGA99457.1	light-independent protochlorophyllide reductase subunit N [Burkholderiales bacterium RIFCSPHIGHO2_12_FULL_69_20]	Burkholderiales bacterium RIFCSPHIGHO2_12_FULL_69_20	Bacteria; Proteobacteria; Betaproteobacteria; Burkholderiales	Betaproteobacteria
Nif_Derxia_gummosa	WP_028310375.1	nitrogenase molybdenum-iron protein alpha chain [Derxia gummosa]	Derxia gummosa	Bacteria; Proteobacteria; Betaproteobacteria; Burkholderiales; Alcaligenaceae; Derxia	Betaproteobacteria
BchChl_Aquabacterium_sp_W35	WP_137735115.1	ferredoxin:protochlorophyllide reductase (ATP-dependent) subunit N [Aquabacterium sp. W35]	Aquabacterium sp. W35	Bacteria; Proteobacteria; Betaproteobacteria; Burkholderiales; Aquabacterium	Betaproteobacteria
BchChl_Aquincola_tertiaricarbonis	WP_046114961.1	ferredoxin:protochlorophyllide reductase (ATP-dependent) subunit N [Aquincola tertiaricarbonis]	Aquincola tertiaricarbonis	Bacteria; Proteobacteria; Betaproteobacteria; Burkholderiales; Aquincola	Betaproteobacteria
Nif_Cupriavidus_sp_amp6	WP_029049999.1	nitrogenase molybdenum-iron protein alpha chain [Cupriavidus sp. amp6]	Cupriavidus sp. amp6	Bacteria; Proteobacteria; Betaproteobacteria; Burkholderiales; Burkholderiaceae; Cupriavidus	Betaproteobacteria
BchChl_Polynucleobacter_acidiphobus	WP_108508826.1	ferredoxin:protochlorophyllide reductase (ATP-dependent) subunit N [Polynucleobacter acidiphobus]	Polynucleobacter acidiphobus	Bacteria; Proteobacteria; Betaproteobacteria; Burkholderiales; Burkholderiaceae; Polynucleobacter	Betaproteobacteria
BchChl_Comamonadaceae_bacterium	GDX56010.1	light-independent protochlorophyllide reductase subunit N [Comamonadaceae bacterium]	Comamonadaceae bacterium	Bacteria; Proteobacteria; Betaproteobacteria; Burkholderiales; Comamonadaceae	Betaproteobacteria
BchChl_Comamonadaceae_bacterium_SYSU_G00088	WP_119288751.1	ferredoxin:protochlorophyllide reductase (ATP-dependent) subunit N [Comamonadaceae bacterium SYSU G00088]	Comamonadaceae bacterium SYSU G00088	Bacteria; Proteobacteria; Betaproteobacteria; Burkholderiales; Comamonadaceae	Betaproteobacteria
BchChl_Comamonadaceae_bacterium_YIM_73032	WP_119354321.1	ferredoxin:protochlorophyllide reductase (ATP-dependent) subunit N [Comamonadaceae bacterium YIM 73032]	Comamonadaceae bacterium YIM 73032	Bacteria; Proteobacteria; Betaproteobacteria; Burkholderiales; Comamonadaceae	Betaproteobacteria
BchChl_Pseudorhodoferax_sp_Leaf267	WP_056182823.1	ferredoxin:protochlorophyllide reductase (ATP-dependent) subunit N [Pseudorhodoferax sp. Leaf267]	Pseudorhodoferax sp. Leaf267	Bacteria; Proteobacteria; Betaproteobacteria; Burkholderiales; Comamonadaceae	Betaproteobacteria
BchChl_Hydrogenophaga_flava	WP_084383267.1	ferredoxin:protochlorophyllide reductase (ATP-dependent) subunit N [Hydrogenophaga flava]	Hydrogenophaga flava	Bacteria; Proteobacteria; Betaproteobacteria; Burkholderiales; Comamonadaceae; Hydrogenophaga	Betaproteobacteria
BchChl_Limnohabitans_sp_2KL-17	WP_108407664.1	ferredoxin:protochlorophyllide reductase (ATP-dependent) subunit N [Limnohabitans sp. 2KL-17]	Limnohabitans sp. 2KL-17	Bacteria; Proteobacteria; Betaproteobacteria; Burkholderiales; Comamonadaceae; Limnohabitans	Betaproteobacteria
BchChl_Pelomonas_puraquae	WP_088484606.1	ferredoxin:protochlorophyllide reductase (ATP-dependent) subunit N [Pelomonas puraquae]	Pelomonas puraquae	Bacteria; Proteobacteria; Betaproteobacteria; Burkholderiales; Comamonadaceae; Pelomonas	Betaproteobacteria
Nif_Pelomonas_saccharophila	WP_132569968.1	nitrogenase molybdenum-iron protein alpha chain [Pelomonas saccharophila]	Pelomonas saccharophila	Bacteria; Proteobacteria; Betaproteobacteria; Burkholderiales; Comamonadaceae; Pelomonas	Betaproteobacteria
Nif_Polaromonas_naphthalenivorans	WP_011801729.1	nitrogenase molybdenum-iron protein alpha chain [Polaromonas naphthalenivorans]	Polaromonas naphthalenivorans	Bacteria; Proteobacteria; Betaproteobacteria; Burkholderiales; Comamonadaceae; Polaromonas	Betaproteobacteria
BchChl_Pseudacidovorax_sp_RU35E	WP_076511335.1	ferredoxin:protochlorophyllide reductase (ATP-dependent) subunit N [Pseudacidovorax sp. RU35E]	Pseudacidovorax sp. RU35E	Bacteria; Proteobacteria; Betaproteobacteria; Burkholderiales; Comamonadaceae; Pseudacidovorax	Betaproteobacteria
BchChl_Rhodoferax_antarcticus	WP_075586660.1	ferredoxin:protochlorophyllide reductase (ATP-dependent) subunit N [Rhodoferax antarcticus]	Rhodoferax antarcticus	Bacteria; Proteobacteria; Betaproteobacteria; Burkholderiales; Comamonadaceae; Rhodoferax	Betaproteobacteria
BchChl_Variovorax_sp_KK3	WP_083745633.1	ferredoxin:protochlorophyllide reductase (ATP-dependent) subunit N [Variovorax sp. KK3]	Variovorax sp. KK3	Bacteria; Proteobacteria; Betaproteobacteria; Burkholderiales; Comamonadaceae; Variovorax	Betaproteobacteria
BchChl_Ideonella_sakaiensis	WP_054018521.1	ferredoxin:protochlorophyllide reductase (ATP-dependent) subunit N [Ideonella sakaiensis]	Ideonella sakaiensis	Bacteria; Proteobacteria; Betaproteobacteria; Burkholderiales; Ideonella	Betaproteobacteria
BchChl_Leptothrix_mobilis	WP_130480685.1	ferredoxin:protochlorophyllide reductase (ATP-dependent) subunit N [Leptothrix mobilis]	Leptothrix mobilis	Bacteria; Proteobacteria; Betaproteobacteria; Burkholderiales; Leptothrix	Betaproteobacteria
BchChl_Methylibium_sp_NZG	KNZ32949.1	light-independent protochlorophyllide reductase subunit N [Methylibium sp. NZG]	Methylibium sp. NZG	Bacteria; Proteobacteria; Betaproteobacteria; Burkholderiales; Methylibium	Betaproteobacteria
Nif_Herbaspirillum_frisingense	WP_006463091.1	MULTISPECIES: nitrogenase molybdenum-iron protein alpha chain [Herbaspirillum]	Herbaspirillum frisingense	Bacteria; Proteobacteria; Betaproteobacteria; Burkholderiales; Oxalobacteraceae	Betaproteobacteria
Nif_Oxalobacter_sp	RJX32186.1	nitrogenase molybdenum-iron protein alpha chain [Oxalobacter sp.]	Oxalobacter sp.	Bacteria; Proteobacteria; Betaproteobacteria; Burkholderiales; Oxalobacteraceae; Oxalobacter	Betaproteobacteria
BchChl_Piscinibacter_caeni	WP_112186122.1	ferredoxin:protochlorophyllide reductase (ATP-dependent) subunit N [Piscinibacter caeni]	Piscinibacter caeni	Bacteria; Proteobacteria; Betaproteobacteria; Burkholderiales; Piscinibacter	Betaproteobacteria
BchChl_Rhizobacter_sp_Root404	WP_056461872.1	ferredoxin:protochlorophyllide reductase (ATP-dependent) subunit N [Rhizobacter sp. Root404]	Rhizobacter sp. Root404	Bacteria; Proteobacteria; Betaproteobacteria; Burkholderiales; Rhizobacter	Betaproteobacteria
BchChl_Rivibacter_subsaxonicus	WP_130430594.1	ferredoxin:protochlorophyllide reductase (ATP-dependent) subunit N [Rivibacter subsaxonicus]	Rivibacter subsaxonicus	Bacteria; Proteobacteria; Betaproteobacteria; Burkholderiales; Rivibacter	Betaproteobacteria
BchChl_Roseateles_depolymerans	WP_058933968.1	ferredoxin:protochlorophyllide reductase (ATP-dependent) subunit N [Roseateles depolymerans]	Roseateles depolymerans	Bacteria; Proteobacteria; Betaproteobacteria; Burkholderiales; Roseateles	Betaproteobacteria
BchChl_Rubrivivax_benzoatilyticus	WP_009857128.1	ferredoxin:protochlorophyllide reductase (ATP-dependent) subunit N [Rubrivivax benzoatilyticus]	Rubrivivax benzoatilyticus	Bacteria; Proteobacteria; Betaproteobacteria; Burkholderiales; Rubrivivax	Betaproteobacteria
Nif_Candidatus_Accumulibacter_aalborgensis	SBT07873.1	Nitrogenase molybdenum-iron protein alpha chain [Candidatus Accumulibacter aalborgensis]	Candidatus Accumulibacter aalborgensis	Bacteria; Proteobacteria; Betaproteobacteria; Candidatus Accumulibacter	Betaproteobacteria
Nif_Gallionellales_bacterium_GWA2_60_18	OGS90408.1	nitrogenase molybdenum-iron protein alpha chain [Gallionellales bacterium GWA2_60_18]	Gallionellales bacterium GWA2_60_18	Bacteria; Proteobacteria; Betaproteobacteria; Nitrosomonadales	Betaproteobacteria
BchChl_Methyloversatilis_sp_RAC08	WP_069039379.1	ferredoxin:protochlorophyllide reductase (ATP-dependent) subunit N [Methyloversatilis sp. RAC08]	Methyloversatilis sp. RAC08	Bacteria; Proteobacteria; Betaproteobacteria; Nitrosomonadales; Sterolibacteriaceae; Methyloversatilis	Betaproteobacteria
Nif_Rhodocyclaceae_bacterium	TEX46209.1	nitrogenase molybdenum-iron protein alpha chain [Rhodocyclaceae bacterium]	Rhodocyclaceae bacterium	Bacteria; Proteobacteria; Betaproteobacteria; Rhodocyclales; Rhodocyclaceae	Betaproteobacteria
Nif_Propionivibrio_dicarboxylicus	WP_091932045.1	nitrogenase molybdenum-iron protein alpha chain [Propionivibrio dicarboxylicus]	Propionivibrio dicarboxylicus	Bacteria; Proteobacteria; Betaproteobacteria; Rhodocyclales; Rhodocyclaceae; Propionivibrio	Betaproteobacteria
Nif_Azoarcus_sp_CC-YHH838	WP_136348402.1	nitrogenase molybdenum-iron protein alpha chain [Azoarcus sp. CC-YHH838]	Azoarcus sp. CC-YHH838	Bacteria; Proteobacteria; Betaproteobacteria; Rhodocyclales; Zoogloeaceae; Azoarcus	Betaproteobacteria
Nif_Candidatus_Lambdaproteobacteria_bacterium_RIFOXYC1_FULL_56_13	OGH03496.1	nitrogenase molybdenum-iron protein alpha chain [Candidatus Lambdaproteobacteria bacterium RIFOXYC1_FULL_56_13]	Candidatus Lambdaproteobacteria bacterium RIFOXYC1_FULL_56_13	Bacteria; Proteobacteria; Candidatus Lambdaproteobacteria	Proteobacteria
Nif_Candidatus_Lambdaproteobacteria_bacterium_RIFOXYD2_FULL_50_16	OGG94500.1	nitrogenase molybdenum-iron protein alpha chain [Candidatus Lambdaproteobacteria bacterium RIFOXYD2_FULL_50_16]	Candidatus Lambdaproteobacteria bacterium RIFOXYD2_FULL_50_16	Bacteria; Proteobacteria; Candidatus Lambdaproteobacteria	Proteobacteria
Nif_delta_proteobacterium_NaphS2	WP_006420336.1	nitrogenase component I subunit alpha [delta proteobacterium NaphS2]	delta proteobacterium NaphS2	Bacteria; Proteobacteria; Deltaproteobacteria	Proteobacteria
Nif_Deltaproteobacteria_bacterium	PLX40845.1	nitrogenase molybdenum-iron protein alpha chain [Deltaproteobacteria bacterium]	Deltaproteobacteria bacterium	Bacteria; Proteobacteria; Deltaproteobacteria	Proteobacteria
Nif_Deltaproteobacteria_bacterium_HGW-Deltaproteobacteria-4	PKN11885.1	nitrogenase molybdenum-iron protein alpha chain [Deltaproteobacteria bacterium HGW-Deltaproteobacteria-4]	Deltaproteobacteria bacterium HGW-Deltaproteobacteria-4	Bacteria; Proteobacteria; Deltaproteobacteria	Proteobacteria
Nif_Deltaproteobacteria_bacterium_HGW-Deltaproteobacteria-8	PKN08175.1	nitrogenase molybdenum-iron protein alpha chain [Deltaproteobacteria bacterium HGW-Deltaproteobacteria-8]	Deltaproteobacteria bacterium HGW-Deltaproteobacteria-8	Bacteria; Proteobacteria; Deltaproteobacteria	Proteobacteria
Nif_Candidatus_Acididesulfobacter_diazotrophicus	RZD17936.1	nitrogenase molybdenum-iron protein alpha chain [Candidatus Acididesulfobacter diazotrophicus]	Candidatus Acididesulfobacter diazotrophicus	Bacteria; Proteobacteria; Deltaproteobacteria; Candidatus Acidulodesulfobacterales; Candidatus Acididesulfobacter	Deltaproteobacteria
Nif_Candidatus_Acidulodesulfobacterium_acidiphilum	RZV37429.1	nitrogenase molybdenum-iron protein alpha chain [Candidatus Acidulodesulfobacterium acidiphilum]	Candidatus Acidulodesulfobacterium acidiphilum	Bacteria; Proteobacteria; Deltaproteobacteria; Candidatus Acidulodesulfobacterales; Candidatus Acidulodesulfobacterium	Deltaproteobacteria
Nif_Desulfocarbo_indianensis	WP_049675844.1	nitrogenase molybdenum-iron protein alpha chain [Desulfocarbo indianensis]	Desulfocarbo indianensis	Bacteria; Proteobacteria; Deltaproteobacteria; Desulfarculales; Desulfarculaceae; Desulfocarbo	Deltaproteobacteria
Nif_Desulfobacterales_bacterium_C00003106	OEU52422.1	nitrogenase molybdenum-iron protein alpha chain, partial [Desulfobacterales bacterium C00003106]	Desulfobacterales bacterium C00003106	Bacteria; Proteobacteria; Deltaproteobacteria; Desulfobacterales	Deltaproteobacteria
Nif_Desulfobacteraceae_bacterium	RJP78563.1	nitrogenase molybdenum-iron protein alpha chain [Desulfobacteraceae bacterium]	Desulfobacteraceae bacterium	Bacteria; Proteobacteria; Deltaproteobacteria; Desulfobacterales; Desulfobacteraceae	Deltaproteobacteria
Nif_Desulfobacteraceae_bacterium_Eth-SRB1	RZB31882.1	nitrogenase molybdenum-iron protein alpha chain [Desulfobacteraceae bacterium Eth-SRB1]	Desulfobacteraceae bacterium Eth-SRB1	Bacteria; Proteobacteria; Deltaproteobacteria; Desulfobacterales; Desulfobacteraceae	Deltaproteobacteria
Nif_Desulfobacteraceae_bacterium_Eth-SRB2	RZB36656.1	nitrogenase molybdenum-iron protein alpha chain [Desulfobacteraceae bacterium Eth-SRB2]	Desulfobacteraceae bacterium Eth-SRB2	Bacteria; Proteobacteria; Deltaproteobacteria; Desulfobacterales; Desulfobacteraceae	Deltaproteobacteria
Nif_Desulfamplus_magnetovallimortis	WP_087881721.1	nitrogenase molybdenum-iron protein alpha chain [Desulfamplus magnetovallimortis]	Desulfamplus magnetovallimortis	Bacteria; Proteobacteria; Deltaproteobacteria; Desulfobacterales; Desulfobacteraceae; Desulfamplus	Deltaproteobacteria
Nif_Desulfatibacillum_aliphaticivorans	WP_012610652.1	nitrogenase molybdenum-iron protein alpha chain [Desulfatibacillum aliphaticivorans]	Desulfatibacillum aliphaticivorans	Bacteria; Proteobacteria; Deltaproteobacteria; Desulfobacterales; Desulfobacteraceae; Desulfatibacillum	Deltaproteobacteria
Nif_Desulfatitalea_sp_BRH_c12	KJS28546.1	nitrogenase molybdenum-iron protein subunit alpha [Desulfatitalea sp. BRH_c12]	Desulfatitalea sp. BRH_c12	Bacteria; Proteobacteria; Deltaproteobacteria; Desulfobacterales; Desulfobacteraceae; Desulfatitalea	Deltaproteobacteria
Vnf_Desulfobacter_curvatus	WP_020587162.1	nitrogenase vanadium-iron protein, alpha chain [Desulfobacter curvatus]	Desulfobacter curvatus	Bacteria; Proteobacteria; Deltaproteobacteria; Desulfobacterales; Desulfobacteraceae; Desulfobacter	Deltaproteobacteria
Nif_Desulfobacterium_autotrophicum	WP_015902871.1	nitrogenase component I subunit alpha [Desulfobacterium autotrophicum]	Desulfobacterium autotrophicum	Bacteria; Proteobacteria; Deltaproteobacteria; Desulfobacterales; Desulfobacteraceae; Desulfobacterium	Deltaproteobacteria
Nif_Desulfobotulus_alkaliphilus	WP_144685757.1	nitrogenase molybdenum-iron protein alpha chain [Desulfobotulus alkaliphilus]	Desulfobotulus alkaliphilus	Bacteria; Proteobacteria; Deltaproteobacteria; Desulfobacterales; Desulfobacteraceae; Desulfobotulus	Deltaproteobacteria
Nif_Desulfoluna_spongiiphila	WP_092215982.1	nitrogenase molybdenum-iron protein alpha chain [Desulfoluna spongiiphila]	Desulfoluna spongiiphila	Bacteria; Proteobacteria; Deltaproteobacteria; Desulfobacterales; Desulfobacteraceae; Desulfoluna	Deltaproteobacteria
Nif_Desulforegula_conservatrix	WP_027358824.1	nitrogenase molybdenum-iron protein alpha chain [Desulforegula conservatrix]	Desulforegula conservatrix	Bacteria; Proteobacteria; Deltaproteobacteria; Desulfobacterales; Desulfobacteraceae; Desulforegula	Deltaproteobacteria
Nif_Desulfosarcina_cetonica	WP_054697549.1	nitrogenase molybdenum-iron protein alpha chain [Desulfosarcina cetonica]	Desulfosarcina cetonica	Bacteria; Proteobacteria; Deltaproteobacteria; Desulfobacterales; Desulfobacteraceae; Desulfosarcina	Deltaproteobacteria
Nif_Desulfospira_joergensenii	WP_022667734.1	nitrogenase molybdenum-iron protein alpha chain [Desulfospira joergensenii]	Desulfospira joergensenii	Bacteria; Proteobacteria; Deltaproteobacteria; Desulfobacterales; Desulfobacteraceae; Desulfospira	Deltaproteobacteria
Nif_Desulfobulbaceae_bacterium	HBI15725.1	TPA: nitrogenase molybdenum-iron protein alpha chain [Desulfobulbaceae bacterium]	Desulfobulbaceae bacterium	Bacteria; Proteobacteria; Deltaproteobacteria; Desulfobacterales; Desulfobulbaceae	Deltaproteobacteria
Nif_Desulfobulbaceae_bacterium_A2	OQX06507.1	nitrogenase molybdenum-iron protein alpha chain [Desulfobulbaceae bacterium A2]	Desulfobulbaceae bacterium A2	Bacteria; Proteobacteria; Deltaproteobacteria; Desulfobacterales; Desulfobulbaceae	Deltaproteobacteria
Nif_Desulfobulbaceae_bacterium_DB1	OKY76970.1	nitrogenase molybdenum-iron protein alpha chain [Desulfobulbaceae bacterium DB1]	Desulfobulbaceae bacterium DB1	Bacteria; Proteobacteria; Deltaproteobacteria; Desulfobacterales; Desulfobulbaceae	Deltaproteobacteria
Nif_Candidatus_Electronema_sp_GS	TAA75469.1	nitrogenase molybdenum-iron protein alpha chain [Candidatus Electronema sp. GS]	Candidatus Electronema sp. GS	Bacteria; Proteobacteria; Deltaproteobacteria; Desulfobacterales; Desulfobulbaceae; Candidatus Electronema	Deltaproteobacteria
Nif_Desulfobulbus_elongatus	WP_028319057.1	nitrogenase molybdenum-iron protein alpha chain [Desulfobulbus elongatus]	Desulfobulbus elongatus	Bacteria; Proteobacteria; Deltaproteobacteria; Desulfobacterales; Desulfobulbaceae; Desulfobulbus	Deltaproteobacteria
Nif_Desulfofustis_glycolicus	WP_073377804.1	nitrogenase molybdenum-iron protein alpha chain [Desulfofustis glycolicus]	Desulfofustis glycolicus	Bacteria; Proteobacteria; Deltaproteobacteria; Desulfobacterales; Desulfobulbaceae; Desulfofustis	Deltaproteobacteria
Nif_Desulfopila_aestuarii	WP_073612837.1	nitrogenase molybdenum-iron protein alpha chain [Desulfopila aestuarii]	Desulfopila aestuarii	Bacteria; Proteobacteria; Deltaproteobacteria; Desulfobacterales; Desulfobulbaceae; Desulfopila	Deltaproteobacteria
Nif_Desulforhopalus_singaporensis	WP_092222111.1	nitrogenase molybdenum-iron protein alpha chain [Desulforhopalus singaporensis]	Desulforhopalus singaporensis	Bacteria; Proteobacteria; Deltaproteobacteria; Desulfobacterales; Desulfobulbaceae; Desulforhopalus	Deltaproteobacteria
Nif_Desulfotalea_sp	PHR29083.1	nitrogenase molybdenum-iron protein alpha chain [Desulfotalea sp.]	Desulfotalea sp.	Bacteria; Proteobacteria; Deltaproteobacteria; Desulfobacterales; Desulfobulbaceae; Desulfotalea	Deltaproteobacteria
Nif_Desulfonatronospira_thiodismutans	WP_008868628.1	nitrogenase molybdenum-iron protein alpha chain [Desulfonatronospira thiodismutans]	Desulfonatronospira thiodismutans	Bacteria; Proteobacteria; Deltaproteobacteria; Desulfovibrionales; Desulfohalobiaceae; Desulfonatronospira	Deltaproteobacteria
Nif_Desulfonatronovibrio_hydrogenovorans	WP_028573639.1	nitrogenase molybdenum-iron protein alpha chain [Desulfonatronovibrio hydrogenovorans]	Desulfonatronovibrio hydrogenovorans	Bacteria; Proteobacteria; Deltaproteobacteria; Desulfovibrionales; Desulfohalobiaceae; Desulfonatronovibrio	Deltaproteobacteria
Nif_Desulfomicrobium_apsheronum	WP_092378521.1	nitrogenase molybdenum-iron protein alpha chain [Desulfomicrobium apsheronum]	Desulfomicrobium apsheronum	Bacteria; Proteobacteria; Deltaproteobacteria; Desulfovibrionales; Desulfomicrobiaceae; Desulfomicrobium	Deltaproteobacteria
Nif_Desulfonatronum_lacustre	WP_028571556.1	nitrogenase molybdenum-iron protein alpha chain [Desulfonatronum lacustre]	Desulfonatronum lacustre	Bacteria; Proteobacteria; Deltaproteobacteria; Desulfovibrionales; Desulfonatronaceae; Desulfonatronum	Deltaproteobacteria
Nif_Pseudodesulfovibrio_hydrargyri	WP_071544379.1	nitrogenase molybdenum-iron protein alpha chain [Pseudodesulfovibrio hydrargyri]	Pseudodesulfovibrio hydrargyri	Bacteria; Proteobacteria; Deltaproteobacteria; Desulfovibrionales; Desulfovibrionaceae	Deltaproteobacteria
Nif_Desulfocurvibacter_africanus	WP_005986589.1	nitrogenase molybdenum-iron protein alpha chain [Desulfocurvibacter africanus]	Desulfocurvibacter africanus	Bacteria; Proteobacteria; Deltaproteobacteria; Desulfovibrionales; Desulfovibrionaceae; Desulfocurvibacter	Deltaproteobacteria
Nif_Desulfohalovibrio_alkalitolerans	WP_020887390.1	nitrogenase molybdenum-iron protein alpha chain [Desulfohalovibrio alkalitolerans]	Desulfohalovibrio alkalitolerans	Bacteria; Proteobacteria; Deltaproteobacteria; Desulfovibrionales; Desulfovibrionaceae; Desulfohalovibrio	Deltaproteobacteria
Anf_Desulfovibrio_desulfuricans	WP_136400728.1	nitrogenase iron-iron protein, alpha chain [Desulfovibrio desulfuricans]	Desulfovibrio desulfuricans	Bacteria; Proteobacteria; Deltaproteobacteria; Desulfovibrionales; Desulfovibrionaceae; Desulfovibrio	Deltaproteobacteria
Nif_Desulfovibrio_desulfuricans	WP_136399549.1	nitrogenase molybdenum-iron protein alpha chain [Desulfovibrio desulfuricans]	Desulfovibrio desulfuricans	Bacteria; Proteobacteria; Deltaproteobacteria; Desulfovibrionales; Desulfovibrionaceae; Desulfovibrio	Deltaproteobacteria
Nif_Desulfuromonadales_bacterium_GWC2_61_20	OGR29996.1	nitrogenase molybdenum-iron protein alpha chain [Desulfuromonadales bacterium GWC2_61_20]	Desulfuromonadales bacterium GWC2_61_20	Bacteria; Proteobacteria; Deltaproteobacteria; Desulfuromonadales	Deltaproteobacteria
Nif_Desulfuromonas_acetexigens	WP_092052903.1	nitrogenase molybdenum-iron protein alpha chain [Desulfuromonas acetexigens]	Desulfuromonas acetexigens	Bacteria; Proteobacteria; Deltaproteobacteria; Desulfuromonadales; Desulfuromonadaceae; Desulfuromonas	Deltaproteobacteria
Nif_Malonomonas_rubra	WP_072910026.1	nitrogenase molybdenum-iron protein alpha chain [Malonomonas rubra]	Malonomonas rubra	Bacteria; Proteobacteria; Deltaproteobacteria; Desulfuromonadales; Desulfuromonadaceae; Malonomonas	Deltaproteobacteria
Nif_Pelobacter_acetylenicus	WP_072287291.1	nitrogenase molybdenum-iron protein alpha chain [Pelobacter acetylenicus]	Pelobacter acetylenicus	Bacteria; Proteobacteria; Deltaproteobacteria; Desulfuromonadales; Desulfuromonadaceae; Pelobacter	Deltaproteobacteria
Nif_Geoalkalibacter_ferrihydriticus	WP_040100072.1	nitrogenase molybdenum-iron protein alpha chain [Geoalkalibacter ferrihydriticus]	Geoalkalibacter ferrihydriticus	Bacteria; Proteobacteria; Deltaproteobacteria; Desulfuromonadales; Geobacteraceae; Geoalkalibacter	Deltaproteobacteria
Anf_Geobacter_thiogenes	WP_078791096.1	nitrogenase iron-iron protein, alpha chain [Geobacter thiogenes]	Geobacter thiogenes	Bacteria; Proteobacteria; Deltaproteobacteria; Desulfuromonadales; Geobacteraceae; Geobacter	Deltaproteobacteria
Nif_Geobacter_thiogenes	WP_078790560.1	nitrogenase molybdenum-iron protein alpha chain [Geobacter thiogenes]	Geobacter thiogenes	Bacteria; Proteobacteria; Deltaproteobacteria; Desulfuromonadales; Geobacteraceae; Geobacter	Deltaproteobacteria
Nif_Geothermobacter_sp_EPR-M	WP_085010978.1	nitrogenase molybdenum-iron protein alpha chain [Geothermobacter sp. EPR-M]	Geothermobacter sp. EPR-M	Bacteria; Proteobacteria; Deltaproteobacteria; Desulfuromonadales; Geobacteraceae; Geothermobacter	Deltaproteobacteria
Nif_Dissulfuribacter_thermophilus	WP_067619329.1	nitrogenase molybdenum-iron protein alpha chain [Dissulfuribacter thermophilus]	Dissulfuribacter thermophilus	Bacteria; Proteobacteria; Deltaproteobacteria; Dissulfuribacter	Deltaproteobacteria
BchChl_Myxococcales_bacterium	MAC25476.1	ferredoxin:protochlorophyllide reductase (ATP-dependent) subunit N [Myxococcales bacterium]	Myxococcales bacterium	Bacteria; Proteobacteria; Deltaproteobacteria; Myxococcales	Deltaproteobacteria
Nif_Anaeromyxobacter_sp_Fw109-5	WP_049768734.1	nitrogenase molybdenum-iron protein alpha chain [Anaeromyxobacter sp. Fw109-5]	Anaeromyxobacter sp. Fw109-5	Bacteria; Proteobacteria; Deltaproteobacteria; Myxococcales; Cystobacterineae; Anaeromyxobacteraceae; Anaeromyxobacter	Deltaproteobacteria
Nif_Desulfobacca_acetoxidans	WP_041284093.1	nitrogenase molybdenum-iron protein alpha chain [Desulfobacca acetoxidans]	Desulfobacca acetoxidans	Bacteria; Proteobacteria; Deltaproteobacteria; Syntrophobacterales; Syntrophaceae; Desulfobacca	Deltaproteobacteria
Nif_Desulfomonile_tiedjei	WP_014813168.1	nitrogenase molybdenum-iron protein alpha chain [Desulfomonile tiedjei]	Desulfomonile tiedjei	Bacteria; Proteobacteria; Deltaproteobacteria; Syntrophobacterales; Syntrophaceae; Desulfomonile	Deltaproteobacteria
Nif_Smithella_sp_SC_K08D17	KIE17806.1	nitrogenase molybdenum-iron protein subunit alpha [Smithella sp. SC_K08D17]	Smithella sp. SC_K08D17	Bacteria; Proteobacteria; Deltaproteobacteria; Syntrophobacterales; Syntrophaceae; Smithella	Deltaproteobacteria
Nif_Syntrophus_gentianae	WP_093883928.1	nitrogenase molybdenum-iron protein alpha chain [Syntrophus gentianae]	Syntrophus gentianae	Bacteria; Proteobacteria; Deltaproteobacteria; Syntrophobacterales; Syntrophaceae; Syntrophus	Deltaproteobacteria
Nif_Desulfacinum_infernum	WP_073041681.1	nitrogenase molybdenum-iron protein alpha chain [Desulfacinum infernum]	Desulfacinum infernum	Bacteria; Proteobacteria; Deltaproteobacteria; Syntrophobacterales; Syntrophobacteraceae; Desulfacinum	Deltaproteobacteria
Nif_Desulfoglaeba_alkanexedens	WP_137425157.1	nitrogenase component I subunit alpha [Desulfoglaeba alkanexedens]	Desulfoglaeba alkanexedens	Bacteria; Proteobacteria; Deltaproteobacteria; Syntrophobacterales; Syntrophobacteraceae; Desulfoglaeba	Deltaproteobacteria
Nif_Syntrophobacter_fumaroxidans	WP_011697881.1	nitrogenase molybdenum-iron protein alpha chain [Syntrophobacter fumaroxidans]	Syntrophobacter fumaroxidans	Bacteria; Proteobacteria; Deltaproteobacteria; Syntrophobacterales; Syntrophobacteraceae; Syntrophobacter	Deltaproteobacteria
Nif_Thermodesulforhabdus_norvegica	WP_093395192.1	nitrogenase component I subunit alpha [Thermodesulforhabdus norvegica]	Thermodesulforhabdus norvegica	Bacteria; Proteobacteria; Deltaproteobacteria; Syntrophobacterales; Syntrophobacteraceae; Thermodesulforhabdus	Deltaproteobacteria
Nif_Syntrophorhabdaceae_bacterium_PtaU1Bin034	OPY65668.1	Nitrogenase molybdenum-iron protein alpha chain [Syntrophorhabdaceae bacterium PtaU1.Bin034]	Syntrophorhabdaceae bacterium PtaU1.Bin034	Bacteria; Proteobacteria; Deltaproteobacteria; Syntrophobacterales; Syntrophorhabdaceae	Deltaproteobacteria
BchChl_uncultured_marine_proteobacterium	AAM48618.1	light-independent protochlorophyllide reductase, N subunit [uncultured marine proteobacterium]	uncultured marine proteobacterium	Bacteria; Proteobacteria; environmental samples	Proteobacteria
BchChl_uncultured_proteobacterium_DelRiverFos13D03	AAX48145.1	light-independent protochlorophyllide reductase N subunit [uncultured proteobacterium DelRiverFos13D03]	uncultured proteobacterium DelRiverFos13D03	Bacteria; Proteobacteria; environmental samples	Proteobacteria
Nif_Sulfuricurvum_kujiense	WP_013460357.1	nitrogenase molybdenum-iron protein alpha chain [Sulfuricurvum kujiense]	Sulfuricurvum kujiense	Bacteria; Proteobacteria; Epsilonproteobacteria; Campylobacterales; Helicobacteraceae; Sulfuricurvum	Epsilonproteobacteria
Nif_Sulfurimonas_sp_RIFOXYD12_FULL_33_39	OHE10899.1	nitrogenase molybdenum-iron protein alpha chain [Sulfurimonas sp. RIFOXYD12_FULL_33_39]	Sulfurimonas sp. RIFOXYD12_FULL_33_39	Bacteria; Proteobacteria; Epsilonproteobacteria; Campylobacterales; Helicobacteraceae; Sulfurimonas	Epsilonproteobacteria
Nif_Wolinella_succinogenes	WP_011139243.1	nitrogenase molybdenum-iron protein alpha chain [Wolinella succinogenes]	Wolinella succinogenes	Bacteria; Proteobacteria; Epsilonproteobacteria; Campylobacterales; Helicobacteraceae; Wolinella	Epsilonproteobacteria
Nif_Lebetimonas_sp_JS032	WP_024791554.1	nitrogenase molybdenum-iron protein alpha chain [Lebetimonas sp. JS032]	Lebetimonas sp. JS032	Bacteria; Proteobacteria; Epsilonproteobacteria; Nautiliales; Nautiliaceae; Lebetimonas	Epsilonproteobacteria
Nif_Sulfurovum_sp_FS08-3	KIM06295.1	nitrogenase molybdenum-iron protein subunit alpha [Sulfurovum sp. FS08-3]	Sulfurovum sp. FS08-3	Bacteria; Proteobacteria; Epsilonproteobacteria; Sulfurovum	Epsilonproteobacteria
BchChl_gamma_proteobacterium_NOR5-3	WP_009021770.1	ferredoxin:protochlorophyllide reductase (ATP-dependent) subunit N [gamma proteobacterium NOR5-3]	gamma proteobacterium NOR5-3	Bacteria; Proteobacteria; Gammaproteobacteria	Proteobacteria
Nif_Gammaproteobacteria_bacterium_28-57-27	OYY73707.1	nitrogenase molybdenum-iron protein alpha chain [Gammaproteobacteria bacterium 28-57-27]	Gammaproteobacteria bacterium 28-57-27	Bacteria; Proteobacteria; Gammaproteobacteria	Proteobacteria
Nif_Acidiferrobacter_sp_SPIII_3	WP_110137985.1	nitrogenase molybdenum-iron protein alpha chain [Acidiferrobacter sp. SPIII_3]	Acidiferrobacter sp. SPIII_3	Bacteria; Proteobacteria; Gammaproteobacteria; Acidiferrobacterales; Acidiferrobacteraceae; Acidiferrobacter	Gammaproteobacteria
Nif_Tolumonas_lignilytica	WP_024872642.1	nitrogenase molybdenum-iron protein alpha chain [Tolumonas lignilytica]	Tolumonas lignilytica	Bacteria; Proteobacteria; Gammaproteobacteria; Aeromonadales; Aeromonadaceae; Tolumonas	Gammaproteobacteria
Vnf_Tolumonas_lignilytica	WP_024873202.1	nitrogenase vanadium-iron protein, alpha chain [Tolumonas lignilytica]	Tolumonas lignilytica	Bacteria; Proteobacteria; Gammaproteobacteria; Aeromonadales; Aeromonadaceae; Tolumonas	Gammaproteobacteria
Nif_Alteromonadales_bacterium_BS08	WP_075185653.1	nitrogenase molybdenum-iron protein alpha chain [Alteromonadales bacterium BS08]	Alteromonadales bacterium BS08	Bacteria; Proteobacteria; Gammaproteobacteria; Alteromonadales	Gammaproteobacteria
BchChl_Alteromonadaceae_bacterium	MAW32315.1	ferredoxin:protochlorophyllide reductase (ATP-dependent) subunit N [Alteromonadaceae bacterium]	Alteromonadaceae bacterium	Bacteria; Proteobacteria; Gammaproteobacteria; Alteromonadales; Alteromonadaceae	Gammaproteobacteria
Nif_Alteromonadaceae_bacterium_Bs31	WP_085156517.1	nitrogenase molybdenum-iron protein alpha chain [Alteromonadaceae bacterium Bs31]	Alteromonadaceae bacterium Bs31	Bacteria; Proteobacteria; Gammaproteobacteria; Alteromonadales; Alteromonadaceae	Gammaproteobacteria
Nif_Aliagarivorans_marinus	WP_026971405.1	nitrogenase molybdenum-iron protein alpha chain [Aliagarivorans marinus]	Aliagarivorans marinus	Bacteria; Proteobacteria; Gammaproteobacteria; Alteromonadales; Alteromonadaceae; Aliagarivorans	Gammaproteobacteria
Nif_Marinobacter_sp_ES-1	WP_022990314.1	nitrogenase molybdenum-iron protein alpha chain [Marinobacter sp. ES-1]	Marinobacter sp. ES-1	Bacteria; Proteobacteria; Gammaproteobacteria; Alteromonadales; Alteromonadaceae; Marinobacter	Gammaproteobacteria
Nif_Candidatus_Competibacteraceae_bacterium	RUQ34176.1	nitrogenase molybdenum-iron protein alpha chain [Candidatus Competibacteraceae bacterium]	Candidatus Competibacteraceae bacterium	Bacteria; Proteobacteria; Gammaproteobacteria; Candidatus Competibacteraceae	Gammaproteobacteria
Nif_Celerinatantimonas_diazotrophica	WP_131911475.1	nitrogenase molybdenum-iron protein alpha chain [Celerinatantimonas diazotrophica]	Celerinatantimonas diazotrophica	Bacteria; Proteobacteria; Gammaproteobacteria; Celerinatantimonadaceae; Celerinatantimonas	Gammaproteobacteria
Nif_Agaribacterium_haliotis	WP_096085049.1	nitrogenase molybdenum-iron protein alpha chain [Agaribacterium haliotis]	Agaribacterium haliotis	Bacteria; Proteobacteria; Gammaproteobacteria; Cellvibrionales; Cellvibrionaceae; Agaribacterium	Gammaproteobacteria
BchChl_gamma_proteobacterium_HIMB55	WP_009470385.1	ferredoxin:protochlorophyllide reductase (ATP-dependent) subunit N [gamma proteobacterium HIMB55]	gamma proteobacterium HIMB55	Bacteria; Proteobacteria; Gammaproteobacteria; Cellvibrionales; Halieaceae	Gammaproteobacteria
BchChl_Halieaceae_bacterium	HCG95605.1	TPA: ferredoxin:protochlorophyllide reductase (ATP-dependent) subunit N [Halieaceae bacterium]	Halieaceae bacterium	Bacteria; Proteobacteria; Gammaproteobacteria; Cellvibrionales; Halieaceae	Gammaproteobacteria
BchChl_marine_gamma_proteobacterium_HTCC2080	WP_007234712.1	ferredoxin:protochlorophyllide reductase (ATP-dependent) subunit N [marine gamma proteobacterium HTCC2080]	marine gamma proteobacterium HTCC2080	Bacteria; Proteobacteria; Gammaproteobacteria; Cellvibrionales; Halieaceae	Gammaproteobacteria
BchChl_Chromatocurvus_halotolerans	WP_117317161.1	ferredoxin:protochlorophyllide reductase (ATP-dependent) subunit N [Chromatocurvus halotolerans]	Chromatocurvus halotolerans	Bacteria; Proteobacteria; Gammaproteobacteria; Cellvibrionales; Halieaceae; Chromatocurvus	Gammaproteobacteria
BchChl_Congregibacter_litoralis	WP_008296312.1	ferredoxin:protochlorophyllide reductase (ATP-dependent) subunit N [Congregibacter litoralis]	Congregibacter litoralis	Bacteria; Proteobacteria; Gammaproteobacteria; Cellvibrionales; Halieaceae; Congregibacter	Gammaproteobacteria
Nif_Haliea_sp_SAOS-164	WP_135441229.1	nitrogenase molybdenum-iron protein alpha chain [Haliea sp. SAOS-164]	Haliea sp. SAOS-164	Bacteria; Proteobacteria; Gammaproteobacteria; Cellvibrionales; Halieaceae; Haliea	Gammaproteobacteria
BchChl_Luminiphilus_syltensis	WP_009020265.1	ferredoxin:protochlorophyllide reductase (ATP-dependent) subunit N [Luminiphilus syltensis]	Luminiphilus syltensis	Bacteria; Proteobacteria; Gammaproteobacteria; Cellvibrionales; Halieaceae; Luminiphilus	Gammaproteobacteria
BchChl_Pseudohaliea_rubra	WP_035516582.1	ferredoxin:protochlorophyllide reductase (ATP-dependent) subunit N [Pseudohaliea rubra]	Pseudohaliea rubra	Bacteria; Proteobacteria; Gammaproteobacteria; Cellvibrionales; Halieaceae; Pseudohaliea	Gammaproteobacteria
BchChl_Chromatiaceae_bacterium	TVQ88588.1	ferredoxin:protochlorophyllide reductase (ATP-dependent) subunit N [Chromatiaceae bacterium]	Chromatiaceae bacterium	Bacteria; Proteobacteria; Gammaproteobacteria; Chromatiales; Chromatiaceae	Gammaproteobacteria
Nif_Chromatiaceae_bacterium_2141TSTBD0c01a	WP_078119043.1	nitrogenase molybdenum-iron protein alpha chain [Chromatiaceae bacterium 2141T.STBD.0c.01a]	Chromatiaceae bacterium 2141T.STBD.0c.01a	Bacteria; Proteobacteria; Gammaproteobacteria; Chromatiales; Chromatiaceae	Gammaproteobacteria
BchChl_Allochromatium_vinosum	WP_012971819.1	ferredoxin:protochlorophyllide reductase (ATP-dependent) subunit N [Allochromatium vinosum]	Allochromatium vinosum	Bacteria; Proteobacteria; Gammaproteobacteria; Chromatiales; Chromatiaceae; Allochromatium	Gammaproteobacteria
Nif_Candidatus_Thiosymbion_oneisti	WP_133511478.1	nitrogenase molybdenum-iron protein alpha chain [Candidatus Thiosymbion oneisti]	Candidatus Thiosymbion oneisti	Bacteria; Proteobacteria; Gammaproteobacteria; Chromatiales; Chromatiaceae; Candidatus Thiosymbion	Gammaproteobacteria
BchChl_Chromatium_okenii	WP_105073648.1	ferredoxin:protochlorophyllide reductase (ATP-dependent) subunit N [Chromatium okenii]	Chromatium okenii	Bacteria; Proteobacteria; Gammaproteobacteria; Chromatiales; Chromatiaceae; Chromatium	Gammaproteobacteria
BchChl_Imhoffiella_purpurea	WP_043752447.1	ferredoxin:protochlorophyllide reductase (ATP-dependent) subunit N [Imhoffiella purpurea]	Imhoffiella purpurea	Bacteria; Proteobacteria; Gammaproteobacteria; Chromatiales; Chromatiaceae; Imhoffiella	Gammaproteobacteria
BchChl_Thiobaca_trueperi	WP_132978607.1	ferredoxin:protochlorophyllide reductase (ATP-dependent) subunit N [Thiobaca trueperi]	Thiobaca trueperi	Bacteria; Proteobacteria; Gammaproteobacteria; Chromatiales; Chromatiaceae; Thiobaca	Gammaproteobacteria
BchChl_Thiocapsa_marina	WP_007191947.1	ferredoxin:protochlorophyllide reductase (ATP-dependent) subunit N [Thiocapsa marina]	Thiocapsa marina	Bacteria; Proteobacteria; Gammaproteobacteria; Chromatiales; Chromatiaceae; Thiocapsa	Gammaproteobacteria
BchChl_Thiocystis_violascens	WP_014778800.1	ferredoxin:protochlorophyllide reductase (ATP-dependent) subunit N [Thiocystis violascens]	Thiocystis violascens	Bacteria; Proteobacteria; Gammaproteobacteria; Chromatiales; Chromatiaceae; Thiocystis	Gammaproteobacteria
BchChl_Candidatus_Thiodictyon_syntrophicum	WP_100923315.1	ferredoxin:protochlorophyllide reductase (ATP-dependent) subunit N [Candidatus Thiodictyon syntrophicum]	Candidatus Thiodictyon syntrophicum	Bacteria; Proteobacteria; Gammaproteobacteria; Chromatiales; Chromatiaceae; Thiodictyon	Gammaproteobacteria
BchChl_Thioflavicoccus_mobilis	WP_015281844.1	ferredoxin:protochlorophyllide reductase (ATP-dependent) subunit N [Thioflavicoccus mobilis]	Thioflavicoccus mobilis	Bacteria; Proteobacteria; Gammaproteobacteria; Chromatiales; Chromatiaceae; Thioflavicoccus	Gammaproteobacteria
Nif_Thioflavicoccus_mobilis	WP_015282050.1	nitrogenase molybdenum-iron protein alpha chain [Thioflavicoccus mobilis]	Thioflavicoccus mobilis	Bacteria; Proteobacteria; Gammaproteobacteria; Chromatiales; Chromatiaceae; Thioflavicoccus	Gammaproteobacteria
BchChl_Thiohalocapsa_sp_ML1	WP_082674434.1	ferredoxin:protochlorophyllide reductase (ATP-dependent) subunit N [Thiohalocapsa sp. ML1]	Thiohalocapsa sp. ML1	Bacteria; Proteobacteria; Gammaproteobacteria; Chromatiales; Chromatiaceae; Thiohalocapsa	Gammaproteobacteria
Anf_Thiorhodococcus_drewsii	WP_007041959.1	nitrogenase iron-iron protein, alpha chain [Thiorhodococcus drewsii]	Thiorhodococcus drewsii	Bacteria; Proteobacteria; Gammaproteobacteria; Chromatiales; Chromatiaceae; Thiorhodococcus	Gammaproteobacteria
BchChl_Thiorhodococcus_drewsii	WP_007040313.1	ferredoxin:protochlorophyllide reductase (ATP-dependent) subunit N [Thiorhodococcus drewsii]	Thiorhodococcus drewsii	Bacteria; Proteobacteria; Gammaproteobacteria; Chromatiales; Chromatiaceae; Thiorhodococcus	Gammaproteobacteria
Nif_Thiorhodococcus_drewsii	WP_007041618.1	nitrogenase molybdenum-iron protein alpha chain [Thiorhodococcus drewsii]	Thiorhodococcus drewsii	Bacteria; Proteobacteria; Gammaproteobacteria; Chromatiales; Chromatiaceae; Thiorhodococcus	Gammaproteobacteria
BchChl_Thiorhodovibrio_sp_970	WP_009150712.1	ferredoxin:protochlorophyllide reductase (ATP-dependent) subunit N [Thiorhodovibrio sp. 970]	Thiorhodovibrio sp. 970	Bacteria; Proteobacteria; Gammaproteobacteria; Chromatiales; Chromatiaceae; Thiorhodovibrio	Gammaproteobacteria
Nif_Ectothiorhodospiraceae_bacterium	MAT39564.1	nitrogenase molybdenum-iron protein alpha chain [Ectothiorhodospiraceae bacterium]	Ectothiorhodospiraceae bacterium	Bacteria; Proteobacteria; Gammaproteobacteria; Chromatiales; Ectothiorhodospiraceae	Gammaproteobacteria
Nif_Acidihalobacter_prosperus	WP_038093081.1	nitrogenase molybdenum-iron protein alpha chain [Acidihalobacter prosperus]	Acidihalobacter prosperus	Bacteria; Proteobacteria; Gammaproteobacteria; Chromatiales; Ectothiorhodospiraceae; Acidihalobacter	Gammaproteobacteria
BchChl_Ectothiorhodosinus_mongolicus	WP_076753874.1	ferredoxin:protochlorophyllide reductase (ATP-dependent) subunit N [Ectothiorhodosinus mongolicus]	Ectothiorhodosinus mongolicus	Bacteria; Proteobacteria; Gammaproteobacteria; Chromatiales; Ectothiorhodospiraceae; Ectothiorhodosinus	Gammaproteobacteria
BchChl_Ectothiorhodospira_magna	WP_090205813.1	ferredoxin:protochlorophyllide reductase (ATP-dependent) subunit N [Ectothiorhodospira magna]	Ectothiorhodospira magna	Bacteria; Proteobacteria; Gammaproteobacteria; Chromatiales; Ectothiorhodospiraceae; Ectothiorhodospira	Gammaproteobacteria
Nif_Ectothiorhodospira_haloalkaliphila	WP_025281531.1	nitrogenase molybdenum-iron protein alpha chain [Ectothiorhodospira haloalkaliphila]	Ectothiorhodospira haloalkaliphila	Bacteria; Proteobacteria; Gammaproteobacteria; Chromatiales; Ectothiorhodospiraceae; Ectothiorhodospira	Gammaproteobacteria
BchChl_Halorhodospira_halochloris	WP_096408141.1	ferredoxin:protochlorophyllide reductase (ATP-dependent) subunit N [Halorhodospira halochloris]	Halorhodospira halochloris	Bacteria; Proteobacteria; Gammaproteobacteria; Chromatiales; Ectothiorhodospiraceae; Halorhodospira	Gammaproteobacteria
Nif_Halorhodospira_halochloris	WP_096409262.1	nitrogenase molybdenum-iron protein alpha chain [Halorhodospira halochloris]	Halorhodospira halochloris	Bacteria; Proteobacteria; Gammaproteobacteria; Chromatiales; Ectothiorhodospiraceae; Halorhodospira	Gammaproteobacteria
BchChl_Thiorhodospira_sibirica	WP_006786590.1	ferredoxin:protochlorophyllide reductase (ATP-dependent) subunit N [Thiorhodospira sibirica]	Thiorhodospira sibirica	Bacteria; Proteobacteria; Gammaproteobacteria; Chromatiales; Ectothiorhodospiraceae; Thiorhodospira	Gammaproteobacteria
Nif_Sulfurivermis_fontis	WP_127477634.1	nitrogenase molybdenum-iron protein alpha chain [Sulfurivermis fontis]	Sulfurivermis fontis	Bacteria; Proteobacteria; Gammaproteobacteria; Chromatiales; Thioalkalispiraceae; Sulfurivermis	Gammaproteobacteria
Nif_Klebsiella_pneumoniae	WP_048325054.1	MULTISPECIES: nitrogenase molybdenum-iron protein alpha chain [Klebsiella]	Klebsiella pneumoniae	Bacteria; Proteobacteria; Gammaproteobacteria; Enterobacterales; Enterobacteriaceae	Gammaproteobacteria
Nif_Biostraticola_sp_BGMRC_2031	WP_136992388.1	nitrogenase molybdenum-iron protein alpha chain [Biostraticola sp. BGMRC 2031]	Biostraticola sp. BGMRC 2031	Bacteria; Proteobacteria; Gammaproteobacteria; Enterobacterales; Enterobacteriaceae; Biostraticola	Gammaproteobacteria
Nif_Mangrovibacter_sp_MFB070	WP_036108266.1	nitrogenase molybdenum-iron protein alpha chain [Mangrovibacter sp. MFB070]	Mangrovibacter sp. MFB070	Bacteria; Proteobacteria; Gammaproteobacteria; Enterobacterales; Enterobacteriaceae; Mangrovibacter	Gammaproteobacteria
Nif_Pantoea_cypripedii	WP_084879063.1	nitrogenase molybdenum-iron protein alpha chain [Pantoea cypripedii]	Pantoea cypripedii	Bacteria; Proteobacteria; Gammaproteobacteria; Enterobacterales; Erwiniaceae; Pantoea	Gammaproteobacteria
Anf_Dickeya_paradisiaca	WP_015854294.1	nitrogenase iron-iron protein, alpha chain [Dickeya paradisiaca]	Dickeya paradisiaca	Bacteria; Proteobacteria; Gammaproteobacteria; Enterobacterales; Pectobacteriaceae; Dickeya	Gammaproteobacteria
Nif_Sodalis_sp_159R	WP_132921730.1	nitrogenase molybdenum-iron protein alpha chain [Sodalis sp. 159R]	Sodalis sp. 159R	Bacteria; Proteobacteria; Gammaproteobacteria; Enterobacterales; Pectobacteriaceae; Sodalis	Gammaproteobacteria
Anf_Rahnella_sp_AA	WP_101075278.1	nitrogenase iron-iron protein, alpha chain [Rahnella sp. AA]	Rahnella sp. AA	Bacteria; Proteobacteria; Gammaproteobacteria; Enterobacterales; Yersiniaceae; Rahnella	Gammaproteobacteria
Nif_Serratia_sp_ATCC_39006	WP_021017293.1	nitrogenase molybdenum-iron protein alpha chain [Serratia sp. ATCC 39006]	Serratia sp. ATCC 39006	Bacteria; Proteobacteria; Gammaproteobacteria; Enterobacterales; Yersiniaceae; Serratia	Gammaproteobacteria
Nif_Methyloglobulus_morosus	WP_023493536.1	nitrogenase molybdenum-iron protein alpha chain [Methyloglobulus morosus]	Methyloglobulus morosus	Bacteria; Proteobacteria; Gammaproteobacteria; Methylococcales; Methylococcaceae; Methyloglobulus	Gammaproteobacteria
Nif_Methylomonas_koyamae	WP_064041408.1	nitrogenase molybdenum-iron protein alpha chain [Methylomonas koyamae]	Methylomonas koyamae	Bacteria; Proteobacteria; Gammaproteobacteria; Methylococcales; Methylococcaceae; Methylomonas	Gammaproteobacteria
Nif_Methyloprofundus_sedimenti	WP_080523748.1	nitrogenase molybdenum-iron protein alpha chain [Methyloprofundus sedimenti]	Methyloprofundus sedimenti	Bacteria; Proteobacteria; Gammaproteobacteria; Methylococcales; Methylococcaceae; Methyloprofundus	Gammaproteobacteria
BchChl_Nevskia_ramosa	WP_022975025.1	ferredoxin:protochlorophyllide reductase (ATP-dependent) subunit N [Nevskia ramosa]	Nevskia ramosa	Bacteria; Proteobacteria; Gammaproteobacteria; Nevskiales; Sinobacteraceae; Nevskia	Gammaproteobacteria
Nif_Solimonas_aquatica	WP_093287055.1	nitrogenase molybdenum-iron protein alpha chain [Solimonas aquatica]	Solimonas aquatica	Bacteria; Proteobacteria; Gammaproteobacteria; Nevskiales; Sinobacteraceae; Solimonas	Gammaproteobacteria
BchChl_Oceanobacter_sp	PHR96723.1	ferredoxin:protochlorophyllide reductase (ATP-dependent) subunit N [Oceanobacter sp.]	Oceanobacter sp.	Bacteria; Proteobacteria; Gammaproteobacteria; Oceanospirillales; Oceanobacter	Gammaproteobacteria
Nif_Amphritea_atlantica	WP_091356307.1	nitrogenase molybdenum-iron protein alpha chain [Amphritea atlantica]	Amphritea atlantica	Bacteria; Proteobacteria; Gammaproteobacteria; Oceanospirillales; Oceanospirillaceae; Amphritea	Gammaproteobacteria
Nif_Oceanospirillaceae_bacterium	MAD47639.1	nitrogenase molybdenum-iron protein alpha chain [Oceanospirillaceae bacterium]	Oceanospirillaceae bacterium	Bacteria; Proteobacteria; Gammaproteobacteria; Oceanospirillales; Oceanospirillaceae; unclassified Oceanospirillaceae	Gammaproteobacteria
Vnf_Azomonas_agilis	WP_144570810.1	nitrogenase vanadium-iron protein, alpha chain [Azomonas agilis]	Azomonas agilis	Bacteria; Proteobacteria; Gammaproteobacteria; Pseudomonadales; Pseudomonadaceae; Azomonas	Gammaproteobacteria
Anf_Azotobacter_vinelandii	WP_012703361.1	nitrogenase iron-iron protein, alpha chain [Azotobacter vinelandii]	Azotobacter vinelandii	Bacteria; Proteobacteria; Gammaproteobacteria; Pseudomonadales; Pseudomonadaceae; Azotobacter	Gammaproteobacteria
Nif_Azotobacter_vinelandii	WP_012698832.1	nitrogenase molybdenum-iron protein alpha chain [Azotobacter vinelandii]	Azotobacter vinelandii	Bacteria; Proteobacteria; Gammaproteobacteria; Pseudomonadales; Pseudomonadaceae; Azotobacter	Gammaproteobacteria
Vnf_Azotobacter_vinelandii	WP_012698950.1	nitrogenase vanadium-iron protein, alpha chain [Azotobacter vinelandii]	Azotobacter vinelandii	Bacteria; Proteobacteria; Gammaproteobacteria; Pseudomonadales; Pseudomonadaceae; Azotobacter	Gammaproteobacteria
BchChl_Salinisphaera_sp_Q1T1-3	WP_120099062.1	ferredoxin:protochlorophyllide reductase (ATP-dependent) subunit N [Salinisphaera sp. Q1T1-3]	Salinisphaera sp. Q1T1-3	Bacteria; Proteobacteria; Gammaproteobacteria; Salinisphaerales; Salinisphaeraceae; Salinisphaera	Gammaproteobacteria
Nif_Candidatus_Achromatium_palustre	WP_048398676.1	nitrogenase molybdenum-iron protein alpha chain [Candidatus Achromatium palustre]	Candidatus Achromatium palustre	Bacteria; Proteobacteria; Gammaproteobacteria; Thiotrichales; Thiotrichaceae; Achromatium	Gammaproteobacteria
Nif_Beggiatoa_alba	WP_002685514.1	nitrogenase molybdenum-iron protein alpha chain [Beggiatoa alba]	Beggiatoa alba	Bacteria; Proteobacteria; Gammaproteobacteria; Thiotrichales; Thiotrichaceae; Beggiatoa	Gammaproteobacteria
Nif_Thioploca_ingrica	WP_045474800.1	nitrogenase molybdenum-iron protein alpha chain [Thioploca ingrica]	Thioploca ingrica	Bacteria; Proteobacteria; Gammaproteobacteria; Thiotrichales; Thiotrichaceae; Thioploca	Gammaproteobacteria
Nif_Vibrio_aerogenes	WP_073601922.1	nitrogenase molybdenum-iron protein alpha chain [Vibrio aerogenes]	Vibrio aerogenes	Bacteria; Proteobacteria; Gammaproteobacteria; Vibrionales; Vibrionaceae; Vibrio	Gammaproteobacteria
Nif_Hydrogenophilales_bacterium_16-64-40	OYZ27760.1	nitrogenase molybdenum-iron protein alpha chain [Hydrogenophilales bacterium 16-64-40]	Hydrogenophilales bacterium 16-64-40	Bacteria; Proteobacteria; Hydrogenophilalia; Hydrogenophilales	Hydrogenophilalia
Nif_Hydrogenophilales_bacterium_28-61-23	OYY93903.1	nitrogenase molybdenum-iron protein alpha chain [Hydrogenophilales bacterium 28-61-23]	Hydrogenophilales bacterium 28-61-23	Bacteria; Proteobacteria; Hydrogenophilalia; Hydrogenophilales	Hydrogenophilalia
Nif_Mariprofundus_ferrooxydans	WP_018294620.1	nitrogenase molybdenum-iron protein alpha chain [Mariprofundus ferrooxydans]	Mariprofundus ferrooxydans	Bacteria; Proteobacteria; Zetaproteobacteria; Mariprofundales; Mariprofundaceae; Mariprofundus	Zetaproteobacteria
Nif_Spirochaetes_bacterium_GWB1_27_13	OHD05378.1	nitrogenase molybdenum-iron protein alpha chain [Spirochaetes bacterium GWB1_27_13]	Spirochaetes bacterium GWB1_27_13	Bacteria; Spirochaetes	Spirochaetes
Nif_Spirochaetes_bacterium_GWB1_36_13	OHD11360.1	nitrogenase molybdenum-iron protein alpha chain [Spirochaetes bacterium GWB1_36_13]	Spirochaetes bacterium GWB1_36_13	Bacteria; Spirochaetes	Spirochaetes
Nif_Spirochaetes_bacterium_GWE1_32_154	OHD39354.1	nitrogenase molybdenum-iron protein alpha chain [Spirochaetes bacterium GWE1_32_154]	Spirochaetes bacterium GWE1_32_154	Bacteria; Spirochaetes	Spirochaetes
Nif_Spirochaetaceae_bacterium	TVR89729.1	nitrogenase component I subunit alpha [Spirochaetaceae bacterium]	Spirochaetaceae bacterium	Bacteria; Spirochaetes; Spirochaetales; Spirochaetaceae	Spirochaetes
Nif_Candidatus_Marispirochaeta_associata	WP_069897284.1	nitrogenase molybdenum-iron protein alpha chain [Candidatus Marispirochaeta associata]	Candidatus Marispirochaeta associata	Bacteria; Spirochaetes; Spirochaetales; Spirochaetaceae; Marispirochaeta	Spirochaetes
Nif_Sediminispirochaeta_smaragdinae	WP_013255566.1	nitrogenase molybdenum-iron protein alpha chain [Sediminispirochaeta smaragdinae]	Sediminispirochaeta smaragdinae	Bacteria; Spirochaetes; Spirochaetales; Spirochaetaceae; Sediminispirochaeta	Spirochaetes
Nif_Spirochaeta_cellobiosiphila	WP_028973001.1	nitrogenase molybdenum-iron protein alpha chain [Spirochaeta cellobiosiphila]	Spirochaeta cellobiosiphila	Bacteria; Spirochaetes; Spirochaetales; Spirochaetaceae; Spirochaeta	Spirochaetes
Nif_Spirochaeta_thermophila	WP_013313164.1	nitrogenase molybdenum-iron protein alpha chain [Spirochaeta thermophila]	Spirochaeta thermophila	Bacteria; Spirochaetes; Spirochaetales; Spirochaetaceae; Spirochaeta	Spirochaetes
Nif_Treponema_primitia	WP_010260134.1	nitrogenase component I subunit alpha [Treponema primitia]	Treponema primitia	Bacteria; Spirochaetes; Spirochaetales; Spirochaetaceae; Treponema	Spirochaetes
Nif_Opitutaceae_bacterium_EW11	WP_107745279.1	nitrogenase molybdenum-iron protein alpha chain [Opitutaceae bacterium EW11]	Opitutaceae bacterium EW11	Bacteria; Verrucomicrobia; Opitutae; Opitutales; Opitutaceae	Verrucomicrobia
Nif_Geminisphaera_colitermitum	WP_081721723.1	nitrogenase molybdenum-iron protein alpha chain [Geminisphaera colitermitum]	Geminisphaera colitermitum	Bacteria; Verrucomicrobia; Opitutae; Opitutales; Opitutaceae; Geminisphaera	Verrucomicrobia
Nif_Coraliomargarita_akajimensis	WP_013044573.1	nitrogenase molybdenum-iron protein alpha chain [Coraliomargarita akajimensis]	Coraliomargarita akajimensis	Bacteria; Verrucomicrobia; Opitutae; Puniceicoccales; Puniceicoccaceae; Coraliomargarita	Verrucomicrobia
Nif_Terrimicrobium_sacchariphilum	WP_084400275.1	nitrogenase molybdenum-iron protein alpha chain [Terrimicrobium sacchariphilum]	Terrimicrobium sacchariphilum	Bacteria; Verrucomicrobia; Spartobacteria; Terrimicrobium	Verrucomicrobia
Nif_Verrucomicrobia_bacterium_S94	WP_130596027.1	nitrogenase molybdenum-iron protein alpha chain [Verrucomicrobia bacterium S94]	Verrucomicrobia bacterium S94	Bacteria; Verrucomicrobia; unclassified Verrucomicrobia	Verrucomicrobia
Nif_Verrucomicrobia_bacterium_Tous-C9LFEB	PAW77337.1	nitrogenase molybdenum-iron protein alpha chain [Verrucomicrobia bacterium Tous-C9LFEB]	Verrucomicrobia bacterium Tous-C9LFEB	Bacteria; Verrucomicrobia; unclassified Verrucomicrobia	Verrucomicrobia
Nif_Verrucomicrobiae_bacterium_DG1235	WP_008103118.1	nitrogenase molybdenum-iron protein alpha chain [Verrucomicrobiae bacterium DG1235]	Verrucomicrobiae bacterium DG1235	Bacteria; Verrucomicrobia; Verrucomicrobiae; unclassified Verrucomicrobiae	Verrucomicrobia
