# Supplementary material for: Structural evolution of nitrogenase over 3 billion years
Source: eLife. 2025 Sep 11;14:RP105613. doi: 10.7554/eLife.105613 (PMC12425478; doi:10.7554/eLife.105613)
Supplement: Figure 4—source data 3. [file elife-105613-fig4-data3.zip › eLife-VOR-ADV-2024-105613/Figure4SourceData3.csv]

row original_name id stochiometry average_pLDDT taxond_id lineage scientific_name is_ancestral nitrogenase_type status chain_reference variant clade total_area buried_area polar_area buried_polar_area apolar_area buried_apolar_area intermolecular_contacts charged_charged_contacts charged_polar_contacts charged_apolar_contacts apolar_polar_contacts apolar_apolar_contacts apolar_nis_residues charge…
0 Nif_Alkaliflexus_imshenetskii nsdb-000001 DDKK 94.65043456543457 286730 Bacteria; Bacteroidota; Bacteroidia; Marinilabiliales; Marinilabiliaceae; Alkaliflexus; Alkaliflexus imshenetskii False Nif gold {'A': 'D'	'B': 'K'	'D': 'D'	'E': 'K'} WT nif-ii 65623.22953991038 23627.870412394186 32174.752981077017 8858.82929582254 33448.4765588334 14769.041116571607 936 116 88 200 212 282 36.09 37.21 -75.7 0.11150685543907801 0.42367880503964406 0.48472401299699003 0.768013254697628 0.820078682340132 39.04170796513676 13.061202558495467 0.090566807531093 0.0019383251651790001 3.58008658008658
1 Nif_Desulfohalovibrio_alkalitolerans nsdb-000002 DDKK 94.69532114624506 Desulfohalovibrio alkalitolerans False Nif gold {'A': 'D'	'B': 'K'	'D': 'D'	'E': 'K'} WT nif-ii 65421.25135239349 23201.402538251612 31786.23140550252 8695.499320081144 33635.019946890985 14505.90321817046 915 104 87 227 203 266 36.63 37.31 -77.0 0.110630059573633 0.42698937584844304 0.483328690083822 0.735191533984448 0.772094796221736 39.12509946434164 13.222074660045616 0.08404866332497801 0.0019463771881700002 3.5482456140350873
2 Nif_Candidatus_Methanolliviera_sp_GoM_asphalt nsdb-000003 DDKK 94.60545300113247 Candidatus Methanolliviera sp GoM asphalt False Nif gold {'A': 'D'	'B': 'K'	'D': 'D'	'E': 'K'} WT nif-iii 66568.15469136697 23280.71660789699 33024.707207601925 8894.947534080668 33543.447483765034 14385.769073816336 960 111 79 232 220 286 37.56 36.8 -81.2 0.11167881520755 0.421556086688234 0.482014584220933 0.7349379561198971 0.790079339425789 39.1280762221323 13.14199899565875 0.098441676398079 0.0019825339708020003 3.635967302452316
3 Nif_Marinilabilia_sp_WTE nsdb-000004 DDKK 94.37713858424726 Marinilabilia sp WTE False Nif gold {'A': 'D'	'B': 'K'	'D': 'D'	'E': 'K'} WT nif-ii 66259.34485271134 22871.04420344862 31630.528718222205 8647.71073170569 34628.816134489156 14223.33347174291 903 114 70 222 200 271 35.37 38.25 -77.3 0.11234734587749101 0.42448534215321204 0.47976362611406503 0.761484866372612 0.8196088899193651 38.91653165020812 13.232110990253634 0.09313930046043101 0.0020110766185100003 3.62396006655574
4 Nif_Cupriavidus_sp_amp6 nsdb-000005 DDKK 94.70602487562188 Cupriavidus sp amp6 False Nif gold {'A': 'D'	'B': 'K'	'D': 'D'	'E': 'K'} WT nif-i 62723.17966184676 29544.501947880926 30163.9414475774 11061.423830772157 32559.238214269353 18483.078117108817 1229 153 122 292 232 392 37.72 37.02 -92.6 0.12251659429080801 0.47779501895420806 0.48928125495346503 0.712044437364577 0.7681517444726981 37.680543396765614 13.005989563639114 0.09205868205868101 0.0019825164346070003 3.7449735449735453
5 Nif_Sporolactobacillus_terrae nsdb-000006 DDKK 94.63700305810396 269673 Bacteria; Bacillota; Bacilli; Bacillales; Sporolactobacillaceae; Sporolactobacillus; Sporolactobacillus terrae False Nif gold {'A': 'D'	'B': 'K'	'D': 'D'	'E': 'K'} WT nif-ii 64800.72491151767 22344.92148710668 31487.639967875548 8350.161599531588 33313.08494364216 13994.759887575106 891 97 72 194 210 298 34.81 37.59 -76.5 0.116298831649981 0.43847903120590004 0.503700673529468 0.8134063808412041 0.873031771108947 38.76463655846517 13.163873530175179 0.100117642927377 0.002034859518783 3.6769911504424773
6 Nif_Methanophagales_archaeon nsdb-000007 DDKK 95.11053733031672 2056316 Archaea; Euryarchaeota; Stenosarchaea group; Methanomicrobia; Methanophagales; Methanophagales archaeon False Nif gold {'A': 'D'	'B': 'K'	'D': 'D'	'E': 'K'} WT nif-iii 59269.823533130766 19328.94267224225 29048.966976011645 7555.231480669092 30220.856557119143 11773.711191573166 785 78 62 220 139 246 39.74 33.61 -57.0 0.12272156462759301 0.44376311416399106 0.46607282957223206 0.7704938780778631 0.8321068904324491 37.2796162798612 13.264971458987207 0.09773839458878801 0.0021863700603850004 3.607510599636584
7 Nif_Ammonifex_sp nsdb-000008 DDKK 92.8165076923077 Ammonifex sp False Nif gold {'A': 'D'	'B': 'K'	'D': 'D'	'E': 'K'} WT nif-iii 61087.50055641236 24068.97505939733 29451.899318005802 9889.087336143937 31635.601238406525 14179.887723253414 1018 146 112 267 156 311 41.2 34.93 -74.2 0.13118818299277002 0.48610704656143705 0.48921877921569806 0.7253868448247061 0.80890801259303 37.48672144705129 13.20676151526157 0.086660386631716 0.0020554037907850003 3.582568807339449
8 Nif_Frankia_canadensis nsdb-000009 DDKK 94.1014662027833 1836972 Bacteria; Actinomycetota; Actinomycetes; Frankiales; Frankiaceae; Frankia; Frankia canadensis False Nif gold {'A': 'D'	'B': 'K'	'D': 'D'	'E': 'K'} WT nif-i 61431.22376361659 28856.191238610547 29416.173830125048 10655.40000344555 32015.049933491522 18200.79123516495 1213 176 112 318 197 371 39.82 37.68 -88.8 0.133978465483775 0.49105464358461703 0.505097245844777 0.7150891726059021 0.7816471187911831 37.51573991219982 12.963227330151481 0.08361886177213401 0.0019077512169990002 3.5827567855242153
9 Nif_Malonomonas_rubra nsdb-000010 DDKK 95.24954451345756 57040 Bacteria; Thermodesulfobacteriota; Desulfuromonadia; Desulfuromonadales; Geopsychrobacteraceae; Malonomonas; Malonomonas rubra False Nif gold {'A': 'D'	'B': 'K'	'D': 'D'	'E': 'K'} WT nif-i 63493.70572593387 25114.331004810134 30224.634066252045 9769.446400532783 33269.07165968181 15344.884604277358 998 132 82 258 175 330 35.27 39.14 -77.8 0.12049660726391301 0.47235336621456603 0.48993826974577004 0.692257380648835 0.7283682328083201 37.76287026018507 12.799131478311343 0.09646710027949701 0.0019840397699110003 3.614920460778936
10 Nif_Pelomonas_saccharophila nsdb-000011 DDKK 95.55828855721394 Pelomonas saccharophila False Nif gold {'A': 'D'	'B': 'K'	'D': 'D'	'E': 'K'} WT nif-i 63146.0789761653 29431.330069198593 29722.928303874716 11030.533616772947 33423.150672290576 18400.796452425624 1220 149 115 316 228 380 38.45 37.23 -94.8 0.12040254567457001 0.484959347015512 0.49274281648551804 0.681176009844497 0.739591397562888 37.70343723635124 12.845580630309016 0.08817054497075501 0.0019412174230240002 3.680548234053769
11 Nif_Syntrophus_gentianae nsdb-000012 DDKK 94.49230426164516 43775 Bacteria; Thermodesulfobacteriota; Syntrophia; Syntrophales; Syntrophaceae; Syntrophus; Syntrophus gentianae False Nif gold {'A': 'D'	'B': 'K'	'D': 'D'	'E': 'K'} WT nif-ii 66312.59498520114 23775.419452250906 32965.07673323117 9288.659179480666 33347.51825196999 14486.760272770262 953 96 99 246 212 260 36.69 37.29 -77.9 0.11037155281848901 0.418956015200983 0.47888720541275104 0.752896071298439 0.7952555851358951 39.25308460054751 13.219549813054874 0.08293235384144401 0.0019797048362740002 3.591184573002754
12 Nif_Deltaproteobacteria_bacterium_HGW-Deltaproteobacteria-8 nsdb-000013 DDKK 94.5732117882118 2013758 Bacteria; Deltaproteobacteria; Deltaproteobacteria bacterium HGW-Deltaproteobacteria-8 False Nif gold {'A': 'D'	'B': 'K'	'D': 'D'	'E': 'K'} WT nif-ii 65876.35062497224 22609.08825835814 31222.469663267908 8426.046969940751 34653.88096170433 14183.041288417357 926 86 95 210 216 289 37.87 37.26 -76.0 0.112635081103803 0.42537852810805304 0.483768122965531 0.7228803693780951 0.7730999106388661 39.19387342660937 13.026865524253155 0.092771378070335 0.00199969531893 3.643444871091607
13 Nif_Hydrogenophilales_bacterium_28-61-23 nsdb-000014 DDKK 94.89303343166176 1970530 Bacteria; Pseudomonadota; Hydrogenophilia; Hydrogenophilales; Hydrogenophilales bacterium 28-61-23 False Nif gold {'A': 'D'	'B': 'K'	'D': 'D'	'E': 'K'} WT nif-i 63844.79735308899 29289.74173303132 30106.823257770564 10779.296315482083 33737.974095318394 18510.445417549287 1182 148 107 268 232 397 38.69 36.48 -91.2 0.116790132501268 0.46667669758440306 0.46828989884806405 0.6833082898678701 0.7204718374391921 37.87956740330017 12.562756266421188 0.09860581595275401 0.001967117898307 3.757195185766614
14 Nif_Skermanella_aerolata nsdb-000015 DDKK 94.83935240963856 393310 Bacteria; Pseudomonadota; Alphaproteobacteria; Rhodospirillales; Azospirillaceae; Skermanella; Skermanella aerolata False Nif gold {'A': 'D'	'B': 'K'	'D': 'D'	'E': 'K'} WT nif-i 60607.33638736533 29428.474148500813 29224.966281122022 10520.347988846977 31382.370106243266 18908.126159653853 1249 161 113 317 227 408 38.05 36.02 -97.8 0.12571899981360402 0.48786826558642205 0.49716982105883306 0.7309154565830991 0.7862999644109471 37.44400345208217 12.80916229773646 0.09029972982100601 0.001960073828315 3.682978723404255
15 Nif_Sodalis_sp_159R nsdb-000016 DDKK 95.45819402985072 Sodalis sp 159R False Nif gold {'A': 'D'	'B': 'K'	'D': 'D'	'E': 'K'} WT nif-i 64331.44021058403 28710.55978482074 31104.57804769511 10391.897148885997 33226.86216288891 18318.66263593473 1174 145 125 259 228 385 36.7 35.12 -89.3 0.11668182032398601 0.45845239956564104 0.458737063228186 0.699748788451505 0.737779873091153 37.8296544473204 12.767684814058557 0.09725539598555401 0.001948344775237 3.68042328042328
16 Nif_Candidatus_Argoarchaeum_ethanivorans nsdb-000017 DDKK 94.64522446689112 2608793 Archaea; Euryarchaeota; Stenosarchaea group; Methanomicrobia; Methanosarcinales; Methanosarcinales incertae sedis; GOM Arc I cluster; Candidatus Argoarchaeum; Candidatus Argoarchaeum ethanivorans False Nif gold {'A': 'D'	'B': 'K'	'D': 'D'	'E': 'K'} WT nif-iii 65021.845822351475 23250.5208017346 30797.618086002334 8956.118667193074 34224.22773634913 14294.402134541546 924 96 90 204 219 277 37.41 34.03 -76.0 0.10794844728196501 0.416609857573757 0.475896226620433 0.7186449978657531 0.74899610046911 39.139285674626784 13.26188055755828 0.07971776473146301 0.0020031242489780003 3.653698630136986
17 Nif_Alphaproteobacteria_bacterium nsdb-000018 DDKK 95.09483549351944 1913988 Bacteria; Pseudomonadota; Alphaproteobacteria; Alphaproteobacteria bacterium False Nif gold {'A': 'D'	'B': 'K'	'D': 'D'	'E': 'K'} WT nif-i 63334.31844398469 28987.81802891894 30180.514101873156 10729.929716048322 33153.80434211154 18257.88831287058 1212 154 104 302 226 402 37.61 36.01 -95.3 0.12240848335269101 0.46775967047578904 0.472544684726433 0.690413786733564 0.724158380341381 37.66803466447436 13.006856593505635 0.10426788897377101 0.002014288861612 3.764705882352941
18 Nif_Bacillus_caseinilyticus nsdb-000019 DDKK 94.97685353535353 Bacillus caseinilyticus False Nif gold {'A': 'D'	'B': 'K'	'D': 'D'	'E': 'K'} WT nif-i 64178.38466624447 27789.95057906027 31070.027643437563 10647.261439010093 33108.35702280694 17142.689140050148 1170 143 143 283 220 345 36.97 36.44 -88.7 0.125883892820104 0.48127375048631305 0.48665463091210204 0.6774783199731671 0.706691727782602 37.585644059360604 12.99393407539094 0.083994964846028 0.0019176112237150001 3.603191489361702
19 Nif_Methanomassiliicoccus_luminyensis nsdb-000020 DDKK 94.82855991943605 1080712 Archaea; Candidatus Thermoplasmatota; Thermoplasmata; Methanomassiliicoccales; Methanomassiliicoccaceae; Methanomassiliicoccus; Methanomassiliicoccus luminyensis False Nif gold {'A': 'D'	'B': 'K'	'D': 'D'	'E': 'K'} WT nif-ii 66047.07682177737 22595.531129603332 32312.196644286843 8351.98402259637 33734.88017749055 14243.547107006925 916 112 72 222 209 279 37.0 36.06 -79.9 0.11590040525893101 0.42968428587408103 0.49365397670425104 0.7703718064878441 0.8278525333205281 38.96534196373157 13.376504141343272 0.083545410818137 0.001983349582828 3.5977961432506893
20 Nif_Youngiibacter_fragilis nsdb-000021 DDKK 95.03802738336714 1408819 Bacteria; Bacillota; Clostridia; Eubacteriales; Clostridiaceae; Youngiibacter; Youngiibacter fragilis False Nif gold {'A': 'D'	'B': 'K'	'D': 'D'	'E': 'K'} WT nif-ii 63376.21785696011 22694.831571366143 30154.33563926811 8670.918666940255 33221.88221769201 14023.912904425888 901 97 76 205 208 285 39.07 34.33 -74.9 0.11519660510934801 0.42457321432935 0.48416863551366 0.7926925216953521 0.8518097679653731 38.83770863005596 13.267874882829117 0.082899755995782 0.001976515846866 3.579470198675496
21 Nif_Gordonibacter_sp_28C nsdb-000022 DDKK 95.33519776876268 Gordonibacter sp 28C False Nif gold {'A': 'D'	'B': 'K'	'D': 'D'	'E': 'K'} WT nif-ii 63099.85546314343 23396.98829522037 30025.43190115471 8365.888881528455 33074.42356198873 15031.099413691918 931 111 50 225 210 318 42.44 34.16 -80.6 0.116921484480435 0.43065516905697004 0.50345592717722 0.8116453107793211 0.862481653173451 38.843161259094806 12.909560481760323 0.09335904252985501 0.002038113268465 3.684908789386401
22 Nif_Alteromonadaceae_bacterium_Bs31 nsdb-000023 DDKK 94.86110236220472 1304903 Bacteria; Pseudomonadota; Gammaproteobacteria; Alteromonadales; Alteromonadaceae; Alteromonadaceae bacterium Bs31 False Nif gold {'A': 'D'	'B': 'K'	'D': 'D'	'E': 'K'} WT nif-i 62322.34959185206 29522.534692470457 31787.883905841787 11181.665807760764 30534.46568601027 18340.86888470973 1210 160 114 293 241 360 33.66 38.57 -95.2 0.11917431001188 0.46759059629005306 0.47228809847547204 0.701260710173064 0.740149587837517 37.81736355987423 12.843002720262284 0.093420270937403 0.001973469101779 3.7416974169741692
23 Nif_Lentisphaerae_bacterium_GWF2_50_93 nsdb-000024 DDKK 95.26006493506496 Lentisphaerae bacterium GWF2 50 93 False Nif gold {'A': 'D'	'B': 'K'	'D': 'D'	'E': 'K'} WT nif-ii 65078.90914844863 22973.418464086615 30996.536203972977 8723.250017976858 34082.37294447564 14250.16844610979 917 94 97 244 202 246 36.48 38.27 -76.3 0.114239004707467 0.43848803056815405 0.498815742657406 0.7657510682620381 0.819802454284516 38.875951306451974 13.04136835418793 0.09252387067466801 0.001988682511473 3.6114474408365442
24 Nif_Anaerobacterium_chartisolvens nsdb-000025 DDKK 95.14984787018255 1297424 Bacteria; Bacillota; Clostridia; Eubacteriales; Oscillospiraceae; Anaerobacterium; Anaerobacterium chartisolvens False Nif gold {'A': 'D'	'B': 'K'	'D': 'D'	'E': 'K'} WT nif-ii 64613.946261887526 22847.21643290449 31094.482826911488 8258.733449644635 33519.463434976016 14588.482983259833 947 107 62 248 213 283 39.64 34.89 -80.3 0.11531146080055601 0.42644812147673106 0.48840350987885406 0.770963893805169 0.8164158624822481 38.87894963908396 13.072100822354464 0.09295480941822301 0.0020014683583530002 3.608647450110865
25 Nif_Desulfotomaculum_ferrireducens nsdb-000026 DDKK 94.39276447105787 Desulfotomaculum ferrireducens False Nif gold {'A': 'D'	'B': 'K'	'D': 'D'	'E': 'K'} WT nif-ii 65644.48046356032 22512.201702607737 31462.432008656826 8244.687189953227 34182.048454903466 14267.51451265446 940 85 80 218 219 298 40.94 33.95 -75.3 0.115365432295324 0.42582333883162304 0.487648826421868 0.7684058914716161 0.820991872306122 38.992724024320076 12.926699085855201 0.10360998475081401 0.001992611477728 3.648471615720524
26 Nif_Chromatiaceae_bacterium_2141TSTBD0c01a nsdb-000027 DDKK 94.61251968503936 Chromatiaceae bacterium 2141TSTBD0c01a False Nif gold {'A': 'D'	'B': 'K'	'D': 'D'	'E': 'K'} WT nif-i 63328.01392755957 29123.720927170973 31511.500197163812 11262.610039528765 31816.513730395756 17861.11088764227 1198 144 133 271 241 375 34.17 38.77 -92.9 0.121578778186086 0.47119658071595505 0.47433089411545404 0.7037514899210671 0.747097533658562 37.73486226590353 12.851342161452658 0.102490006800351 0.0019636857425490003 3.756530825496342
27 Nif_Syntrophorhabdaceae_bacterium_PtaU1Bin034 nsdb-000028 DDKK 94.8027408142999 Syntrophorhabdaceae bacterium PtaU1Bin034 False Nif gold {'A': 'D'	'B': 'K'	'D': 'D'	'E': 'K'} WT nif-ii 66131.103051419 23538.45919992593 32642.92704713407 8798.083997164606 33488.17600428493 14740.375202761308 940 102 84 249 194 282 38.97 36.53 -76.5 0.111339782817454 0.427188605104785 0.48598422849446005 0.748353816696099 0.7936343341724551 39.2317433958172 12.983306412996091 0.092858441794611 0.001971974261298 3.6126568466994
28 Nif_Geovibrio_sp_L21-Ace-BES nsdb-000029 DDKK 94.9489224572004 Geovibrio sp L21-Ace-BES False Nif gold {'A': 'D'	'B': 'K'	'D': 'D'	'E': 'K'} WT nif-i 63209.262210651534 28444.032928732777 32171.325988823406 11204.57277971644 31037.93622182812 17239.46014901635 1174 178 130 281 215 329 32.52 39.93 -90.0 0.125461208849023 0.490765167742688 0.49538353298997506 0.719174674962023 0.7762082356895681 37.4854653626886 12.423307097503317 0.09709740912508301 0.001973496654067 3.706226716338478
29 Nif_Planctomycetaceae_bacterium nsdb-000030 DDKK 93.91645650048876 2026779 Bacteria; Planctomycetota; Planctomycetia; Planctomycetales; Planctomycetaceae; Planctomycetaceae bacterium False Nif gold {'A': 'D'	'B': 'K'	'D': 'D'	'E': 'K'} WT nif-ii 65736.59144799825 23770.612520744515 33313.117661256656 9624.54495979839 32423.473786741597 14146.067560946118 941 118 116 222 215 228 34.69 34.69 -78.6 0.10970546856599 0.43116371593253505 0.48447591064015505 0.7071304699232711 0.730192400021478 39.20811474511584 13.323554093992277 0.09576662190545 0.0019632236886240003 3.61822125813449
30 Nif_Acetobacter_peroxydans nsdb-000031 DDKK 94.48205064548164 104098 Bacteria; Pseudomonadota; Alphaproteobacteria; Rhodospirillales; Acetobacteraceae; Acetobacter; Acetobacter peroxydans False Nif gold {'A': 'D'	'B': 'K'	'D': 'D'	'E': 'K'} WT nif-i 62181.01709856488 29219.114095940175 30123.547912322232 10951.354284641864 32057.46918624261 18267.75981129831 1247 167 110 300 252 379 39.65 35.13 -99.0 0.12242625888330201 0.487670478526433 0.507424136914293 0.674797693376883 0.7050682534668921 37.69791997842529 12.485244118991018 0.081533964840416 0.0019810627751070003 3.682795698924731
31 Nif_Methanocella_arvoryzae nsdb-000032 DDKK 95.12835010060364 1175445 Archaea; Euryarchaeota; Stenosarchaea group; Methanomicrobia; Methanocellales; Methanocellaceae; Methanocella; Methanocella arvoryzae False Nif gold {'A': 'D'	'B': 'K'	'D': 'D'	'E': 'K'} WT nif-ii 65932.38144304176 23021.496771894745 31920.85470363563 8665.64484259229 34011.52673940619 14355.851929302407 941 118 67 253 209 272 38.9 35.77 -83.3 0.11425285085183501 0.427444936684277 0.49028958927173405 0.764957693676211 0.8231565074536611 39.033989278412434 13.31913398085324 0.091215534345922 0.001959986987638 3.6357758620689653
32 Nif_Anaerospora_hongkongensis nsdb-000033 DDKK 94.5199050949051 244830 Bacteria; Bacillota; Negativicutes; Selenomonadales; Sporomusaceae; Anaerospora; Anaerospora hongkongensis False Nif gold {'A': 'D'	'B': 'K'	'D': 'D'	'E': 'K'} WT nif-ii 66481.05147091515 23433.619424303353 31668.383288570643 8716.354937300566 34812.66818234449 14717.264487002809 937 92 90 230 223 262 38.14 36.01 -78.3 0.11587394055876 0.427174490300098 0.487947256487738 0.7695687919174271 0.8188496365962881 38.95435844475043 12.845855395705765 0.08460343711170601 0.001999524444003 3.625137816979052
33 Nif_Roseospirillum_parvum nsdb-000034 DDKK 95.44723671013038 83401 Bacteria; Pseudomonadota; Alphaproteobacteria; Rhodospirillales; Rhodospirillaceae; Roseospirillum; Roseospirillum parvum False Nif gold {'A': 'D'	'B': 'K'	'D': 'D'	'E': 'K'} WT nif-i 60856.58474514651 28948.378602071054 29329.804957800217 10761.247555847927 31526.779787346284 18187.131046223127 1192 159 109 294 218 378 39.66 34.38 -91.0 0.125568228767753 0.494145906861345 0.518120870788331 0.7170861133749521 0.773854794692679 37.484377943637675 12.907236520093152 0.08664218800291301 0.0019339020319640002 3.622198505869797
34 Nif_Syntrophobacter_fumaroxidans nsdb-000035 DDKK 94.54594152626365 119484 Bacteria; Thermodesulfobacteriota; Syntrophobacteria; Syntrophobacterales; Syntrophobacteraceae; Syntrophobacter; Syntrophobacter fumaroxidans False Nif gold {'A': 'D'	'B': 'K'	'D': 'D'	'E': 'K'} WT nif-ii 65926.93246386915 23016.53825114244 32413.685836295994 8906.919678983166 33513.246627573164 14109.61857215927 932 120 82 240 214 246 36.94 38.04 -81.8 0.11234627142221301 0.42379594125871606 0.48104401843409406 0.7483852478780071 0.8015597414716511 39.1616686344504 12.89670723964685 0.092257265422028 0.001976283415609 3.632408917890157
35 Nif_Blastochloris_sp_GI nsdb-000036 DDKK 94.50754203758656 Blastochloris sp GI False Nif gold {'A': 'D'	'B': 'K'	'D': 'D'	'E': 'K'} WT nif-i 63756.19469285364 27810.217589094296 30357.668700467682 10689.6968126315 33398.52599238597 17120.520776462734 1152 163 101 277 223 358 37.97 35.82 -91.7 0.12322256670362201 0.47794978323768905 0.502537264449422 0.6724439827149481 0.696523358053678 37.740669540900676 13.182823432886702 0.080514828177375 0.0019171101211620002 3.565824825362708
36 Nif_Methylomonas_koyamae nsdb-000037 DDKK 95.4361318897638 702114 Bacteria; Pseudomonadota; Gammaproteobacteria; Methylococcales; Methylococcaceae; Methylomonas; Methylomonas koyamae False Nif gold {'A': 'D'	'B': 'K'	'D': 'D'	'E': 'K'} WT nif-i 62853.98400766372 29437.054759035804 31160.404506756742 11332.6380030707 31693.579500907 18104.416755965103 1193 145 129 270 235 382 36.06 36.87 -91.9 0.11831145985906501 0.464663361176445 0.46536162714532503 0.692482070668038 0.7350688102561751 37.81673880250482 12.783385861368473 0.10088635524682 0.0019548478773940003 3.696617336152219
37 Nif_archaeon_BMS3Bbin15 nsdb-000038 DDKK 93.1521343445287 2005738 Archaea; archaeon BMS3Bbin15 False Nif gold {'A': 'D'	'B': 'K'	'D': 'D'	'E': 'K'} WT nif-iii 59895.57437048358 18060.531960067077 29680.90759376446 6878.156541804819 30214.66677671911 11182.375418262272 703 92 45 198 132 208 35.63 39.02 -56.9 0.11544163915193101 0.42347303229565303 0.45053739104016405 0.7495083451951391 0.831646047937695 37.43020696361349 12.942030546550225 0.088294870412307 0.002167615306363 3.652431791221826
38 Nif_Desulfobulbaceae_bacterium_DB1 nsdb-000039 DDKK 94.34577268195412 1920419 Bacteria; Thermodesulfobacteriota; Desulfobulbia; Desulfobulbales; Desulfobulbaceae; Desulfobulbaceae bacterium DB1 False Nif gold {'A': 'D'	'B': 'K'	'D': 'D'	'E': 'K'} WT nif-ii 66921.94212605666 22732.53521506842 31819.169401475738 8873.30833564276 35102.7727245809 13859.226879425689 937 100 80 224 231 264 36.65 37.91 -80.7 0.114051950380047 0.42626114523718206 0.48440068313910306 0.735885870918455 0.7926591816822791 39.060958415898604 13.005288553364252 0.082199922741958 0.002022003908105 3.653761061946902
39 Nif_Thiorhodococcus_drewsii nsdb-000040 DDKK 95.22212881022617 210408 Bacteria; Pseudomonadota; Gammaproteobacteria; Chromatiales; Chromatiaceae; Thiorhodococcus; Thiorhodococcus drewsii False Nif gold {'A': 'D'	'B': 'K'	'D': 'D'	'E': 'K'} WT nif-i 63760.11979274784 28762.202436258485 30797.75010236635 10821.366351626297 32962.369690381514 17940.836084632137 1187 147 122 269 207 412 36.4 38.45 -85.7 0.121690185715858 0.46838533154184603 0.47008093916297405 0.6944517935238901 0.74241537854433 37.68937413178504 12.871496945234787 0.10413073365829201 0.001945896468823 3.70498687664042
40 Nif_Propionivibrio_dicarboxylicus nsdb-000041 DDKK 95.4027268244576 83767 Bacteria; Pseudomonadota; Betaproteobacteria; Rhodocyclales; Rhodocyclaceae; Propionivibrio; Propionivibrio dicarboxylicus False Nif gold {'A': 'D'	'B': 'K'	'D': 'D'	'E': 'K'} WT nif-i 62754.10346342068 29160.873075415344 29901.343364176068 10860.358818495686 32852.76009924462 18300.51425691961 1212 167 119 289 211 408 37.5 37.77 -92.8 0.12450983853099801 0.46769464721444104 0.47305833411083004 0.721815501583231 0.766856793336205 37.59091508266921 12.54172096328072 0.096966171846681 0.001972455602817 3.712161444503452
41 Nif_delta_proteobacterium_NaphS2 nsdb-000042 DDKK 94.45271921182268 88274 Bacteria; Deltaproteobacteria; delta proteobacterium NaphS2 False Nif gold {'A': 'D'	'B': 'K'	'D': 'D'	'E': 'K'} WT nif-ii 65644.83981928806 23057.986012911657 32609.210779770023 8853.121452339794 33035.629039518 14204.864560571878 905 101 82 210 234 248 36.29 37.41 -81.7 0.10938188917792901 0.417944784431443 0.47844430215877604 0.7489657513918171 0.78536877766999 39.32380689192737 13.122508379848341 0.09470336597996101 0.0019981798993220002 3.660665575559192
42 Nif_Hydrogenophilales_bacterium_16-64-40 nsdb-000043 DDKK 95.396216080402 1970521 Bacteria; Pseudomonadota; Hydrogenophilia; Hydrogenophilales; Hydrogenophilales bacterium 16-64-40 False Nif gold {'A': 'D'	'B': 'K'	'D': 'D'	'E': 'K'} WT nif-i 64895.655445447475 23498.785176534373 32240.035632674648 9163.403732558443 32655.619812772828 14335.381443975923 938 125 96 231 214 248 36.04 38.07 -82.7 0.11033671865260201 0.41898674114815604 0.475171584847754 0.748914053295456 0.8176293193279851 39.078132791934046 13.074801620102496 0.09610801112702201 0.0019424698297230002 3.574144486692015
43 Nif_magneto-ovoid_bacterium_MO-1 nsdb-000044 DDKK 95.80689243027888 magneto-ovoid bacterium MO-1 False Nif gold {'A': 'D'	'B': 'K'	'D': 'D'	'E': 'K'} WT nif-i 63395.464031509095 28978.236544757267 31120.028345353512 10685.337130639728 32275.435686155593 18292.899414117514 1203 137 110 288 223 417 36.07 38.99 -90.7 0.11622549583632301 0.465166177167989 0.46853236835889306 0.6960040071048671 0.7369158459400711 37.77526715329198 12.70497631763038 0.10473945471326201 0.001981126584544 3.779989523310634
44 Nif_Candidatus_Lambdaproteobacteria_bacterium_RIFOXYD2_FULL_50_16 nsdb-000045 DDKK 93.91564759036144 Candidatus Lambdaproteobacteria bacterium RIFOXYD2 FULL 50 16 False Nif gold {'A': 'D'	'B': 'K'	'D': 'D'	'E': 'K'} WT nif-i 66879.45262219141 21968.88735953356 30671.86566240684 8385.078774650334 36207.586959784545 13583.808584883227 898 90 85 209 225 255 38.97 36.36 -77.4 0.108996040337184 0.426801329562963 0.481385662827212 0.5209087539564541 0.523897510010474 39.24190194432731 13.122921929845184 0.098008903524819 0.002001891579577 3.645444566410538
45 Nif_Desulfofustis_glycolicus nsdb-000046 DDKK 94.26265469061876 51195 Bacteria; Thermodesulfobacteriota; Desulfobulbia; Desulfobulbales; Desulfocapsaceae; Desulfofustis; Desulfofustis glycolicus False Nif gold {'A': 'D'	'B': 'K'	'D': 'D'	'E': 'K'} WT nif-ii 65245.50180357511 22543.640667781612 31208.354809270277 8730.417336083934 34037.14699430487 13813.22333169767 938 95 91 229 223 273 38.53 33.19 -81.3 0.113341990564623 0.42533571225613603 0.47854453658404306 0.7466163276347231 0.8017923884255861 38.97883591986118 13.066515038823196 0.092893178423812 0.001973796888155 3.6061269146608312
46 Nif_Desulfuribacillus_alkaliarsenatis nsdb-000047 DDKK 95.047017017017 766136 Bacteria; Bacillota; Desulfuribacillia; Desulfuribacillales; Desulfuribacillaceae; Desulfuribacillus; Desulfuribacillus alkaliarsenatis False Nif gold {'A': 'D'	'B': 'K'	'D': 'D'	'E': 'K'} WT nif-ii 66317.87269398318 22649.67034707572 31790.314239009924 8649.50299039288 34527.55845497326 14000.167356682825 936 99 78 210 235 270 37.09 37.26 -78.9 0.113701473280647 0.42642651355388006 0.49156262201736306 0.741924635528416 0.774615062134131 39.12630235470126 12.935377155087691 0.08996832377810901 0.0020000350777240002 3.636063771302913
47 Nif_Desulfocucumis_palustris nsdb-000048 DDKK 94.3976117179742 1898651 Bacteria; Bacillota; Clostridia; Eubacteriales; Desulfocucumaceae; Desulfocucumis; Desulfocucumis palustris False Nif gold {'A': 'D'	'B': 'K'	'D': 'D'	'E': 'K'} WT nif-ii 65996.03752205397 23517.068671148518 32419.558982343406 8802.315454045973 33576.47853971058 14714.753217102523 949 100 68 240 207 302 39.81 34.38 -77.9 0.116404392422602 0.429177186480007 0.49072328552221406 0.763866217788664 0.8154403170792801 38.98976462087697 13.16573949345275 0.08404657016991801 0.001977524544605 3.58920704845815
48 Nif_Roseofilum_reptotaenium_AO1-A nsdb-000049 DDKK 95.4689412360689 1925591 Bacteria; Cyanobacteriota; Cyanophyceae; Desertifilales; Desertifilaceae; Roseofilum; Roseofilum reptotaenium AO1-A False Nif gold {'A': 'D'	'B': 'K'	'D': 'D'	'E': 'K'} WT nif-ii 64597.49825622232 22609.01727451916 31828.2679453202 8224.015864872104 32769.23031090212 14385.001409647048 951 98 84 219 207 305 36.94 35.9 -74.8 0.11800440016035801 0.45122727135204604 0.5012674194441621 0.780428244600003 0.8351084804484811 38.90201414712963 13.405292619632817 0.10764430595348401 0.0019608487517390003 3.6511003757380562
49 Nif_Petrocella_atlantisensis nsdb-000050 DDKK 95.02717171717173 2173034 Bacteria; Bacillota; Clostridia; Lachnospirales; Vallitaleaceae; Petrocella; Petrocella atlantisensis False Nif gold {'A': 'D'	'B': 'K'	'D': 'D'	'E': 'K'} WT nif-ii 65509.94073929565 23016.869367653475 30382.200018342184 8676.335027487206 35127.74072095348 14340.534340166269 943 93 84 253 207 285 38.95 35.77 -80.7 0.119868946097229 0.43703846582263306 0.48910947982964104 0.7763825959278361 0.83814732761522 38.731482571321386 13.151463126865208 0.09462392421576 0.002014516205623 3.650303364589079
50 Nif_Prevotella_oryzae nsdb-000051 DDKK 93.93057942057943 Prevotella oryzae False Nif gold {'A': 'D'	'B': 'K'	'D': 'D'	'E': 'K'} WT nif-ii 66246.0040353867 23238.561591589314 32583.067408058072 8772.609581521312 33662.93662732863 14465.95201006801 936 111 94 211 210 278 34.48 37.82 -77.2 0.11013175449381 0.434945646066062 0.485224139709014 0.775668958062049 0.8239287665519951 38.9385493646115 13.113363388845922 0.10051279363332101 0.0019832274238160003 3.601541001651073
51 Nif_Clostridiales_bacterium_DRI-13 nsdb-000052 DDKK 95.1075782038345 Clostridiales bacterium DRI-13 False Nif gold {'A': 'D'	'B': 'K'	'D': 'D'	'E': 'K'} WT nif-ii 65733.90314502761 22474.99818208677 31557.039454470905 8251.395308776948 34176.86369055665 14223.602873309865 902 88 76 224 208 264 39.46 35.91 -73.3 0.11446959030235501 0.427235271907539 0.486737093666661 0.7706377087607621 0.817534214244904 38.978778467389205 13.024208624376119 0.096202852764314 0.002028940159456 3.662236987818383
52 Nif_Candidatus_Achromatium_palustre nsdb-000053 DDKK 93.62495078740156 1662188 Bacteria; Pseudomonadota; Gammaproteobacteria; Thiotrichales; Thiotrichaceae; Achromatium; Candidatus Achromatium palustre False Nif gold {'A': 'D'	'B': 'K'	'D': 'D'	'E': 'K'} WT nif-ii 65021.845822351475 23250.5208017346 30797.618086002334 8956.118667193074 34224.22773634913 14294.402134541546 924 96 90 204 219 277 37.41 34.03 -76.0 0.10794844728196501 0.416609857573757 0.475896226620433 0.7186449978657531 0.74899610046911 39.139285674626784 13.26188055755828 0.07971776473146301 0.0020031242489780003 3.653698630136986
53 Nif_Peptococcaceae_bacterium_BRH_c4a nsdb-000054 DDKK 94.54391675025076 Peptococcaceae bacterium BRH c4a False Nif gold {'A': 'D'	'B': 'K'	'D': 'D'	'E': 'K'} WT nif-ii 66375.96890468505 23409.752351083196 32087.28156111163 8775.7854686859 34288.687343573416 14633.96688239729 927 101 74 236 212 267 40.37 34.76 -77.6 0.11498667287053001 0.416099982001283 0.47317995825937803 0.76997423945195 0.8275495518908591 39.03022540645323 13.158157646390515 0.090592826449179 0.001965006154005 3.554696132596685
54 Nif_Candidatus_Competibacteraceae_bacterium nsdb-000055 DDKK 94.98196729435084 2053538 Bacteria; Pseudomonadota; Gammaproteobacteria; Candidatus Competibacteraceae; Candidatus Competibacteraceae bacterium False Nif gold {'A': 'D'	'B': 'K'	'D': 'D'	'E': 'K'} WT nif-i 67465.43535761781 22332.723768743876 32690.27113008637 8815.357414355025 34775.164227531415 13517.366354388832 900 119 97 180 220 245 34.14 37.57 -75.9 0.10794754896238601 0.427706180566837 0.479255723479718 0.701580923271891 0.7370834206790221 39.089672559062805 13.101764872572984 0.08890869786149101 0.001955929145877 3.602821486706457
55 Nif_Planctomycetes_bacterium_V7 nsdb-000056 DDKK 93.63398826979471 Planctomycetes bacterium V7 False Nif gold {'A': 'D'	'B': 'K'	'D': 'D'	'E': 'K'} WT nif-ii 67351.02419915401 23268.41979099014 32478.320753772852 9019.21109073607 34872.70344538109 14249.208700254174 936 112 99 219 211 261 36.92 36.09 -77.8 0.10995307979245701 0.42473950239138003 0.480982255681547 0.6954773238501031 0.7185110390154801 39.29737599942394 13.270917650650253 0.08958809870381901 0.0019741282473840003 3.6146288209606983
56 Nif_Gracilibacter_sp_BRH_c7a nsdb-000057 DDKK 95.10229019211326 Gracilibacter sp BRH c7a False Nif gold {'A': 'D'	'B': 'K'	'D': 'D'	'E': 'K'} WT nif-ii 65734.99240415187 23095.479842889108 32301.50120492849 8235.312927432326 33433.49119922339 14860.166915456786 924 100 76 221 209 284 38.8 34.66 -76.2 0.11672247971173601 0.43057421197745005 0.49294514223443703 0.7810863016194861 0.831408226414132 38.88883055246048 13.163506343858028 0.092450119712689 0.002032282945748 3.635754189944134
57 Nif_Methyloglobulus_morosus nsdb-000058 DDKK 95.047184079602 1410681 Bacteria; Pseudomonadota; Gammaproteobacteria; Methylococcales; Methylococcaceae; Methyloglobulus; Methyloglobulus morosus False Nif gold {'A': 'D'	'B': 'K'	'D': 'D'	'E': 'K'} WT nif-i 63128.81910259756 29609.681455619044 29396.50520691541 10972.433401166381 33732.31389568221 18637.248054452597 1225 169 96 300 234 396 38.11 36.82 -96.9 0.12338713947492401 0.490576179111795 0.49231469327557903 0.6804239377521111 0.7223863269767951 37.63895502460114 12.585539225983906 0.098745275888132 0.001965150509353 3.712169312169312
58 Nif_uncultured_archaeon nsdb-000059 DDKK 93.88530286343614 115547 Archaea; environmental samples; uncultured archaeon False Nif gold {'A': 'D'	'B': 'K'	'D': 'D'	'E': 'K'} WT nif-iii 57911.22185108082 19528.193279527106 28247.180086430788 7486.555553329978 29664.041764650035 12041.637726197157 800 87 64 204 154 251 37.62 33.21 -60.1 0.12165969403657101 0.43719443120564405 0.46519641634865105 0.7969419650225561 0.8794540915322181 37.334466788084214 13.148745238427992 0.09830859678256401 0.0021586987604680003 3.605026929982046
59 Nif_Massilibacillus_massiliensis nsdb-000060 DDKK 95.07419207317074 1806837 Bacteria; Bacillota; Negativicutes; Veillonellales; Veillonellaceae; Massilibacillus; Massilibacillus massiliensis False Nif gold {'A': 'D'	'B': 'K'	'D': 'D'	'E': 'K'} WT nif-ii 64112.33271200274 23112.547500021465 31089.788361075043 8441.551280316919 33022.54435092768 14670.996219704568 920 92 71 231 207 299 37.69 34.7 -78.9 0.114248169174104 0.426001362664216 0.495201130421888 0.7918304315419871 0.840787959989132 38.93714902392387 12.776623113237664 0.090132186357018 0.0020493522069030003 3.6621923937360172
60 Nif_Caldicellulosiruptor_saccharolyticus nsdb-000061 DDKK 94.2907908992416 44001 Bacteria; Bacillota; Clostridia; Caldicellulosiruptorales; Caldicellulosiruptoraceae; Caldicellulosiruptor; Caldicellulosiruptor saccharolyticus False Nif gold {'A': 'D'	'B': 'K'	'D': 'D'	'E': 'K'} WT nif-iii 58506.51361984691 21070.22102284935 28353.869376434042 8700.739928326875 30152.644243412855 12369.48109452246 859 117 94 209 154 259 34.74 36.38 -66.2 0.128375838638003 0.465718871779815 0.47621092486883204 0.778227950261826 0.857867543888132 37.31872032617043 12.824750216054564 0.08949508514725801 0.002134639815799 3.6310223266745
61 Nif_Magnetovibrio_blakemorei nsdb-000062 DDKK 95.0233234714004 28181 Bacteria; Pseudomonadota; Alphaproteobacteria; Rhodospirillales; Magnetovibrionaceae; Magnetovibrio; Magnetovibrio blakemorei False Nif gold {'A': 'D'	'B': 'K'	'D': 'D'	'E': 'K'} WT nif-i 62390.87363815536 29348.801988216917 30779.90396709904 11154.159225062765 31610.96967105629 18194.642763154163 1189 152 130 270 235 372 36.15 38.28 -92.7 0.12000980335173 0.46937650449773705 0.47252683755580305 0.7016799956841301 0.7469668131275481 37.75785914691973 12.823010432422555 0.088442303510796 0.0019413937929830003 3.6828240252897793
62 Nif_Planctomycetes_bacterium_Q31b nsdb-000063 DDKK 94.8738078470825 Planctomycetes bacterium Q31b False Nif gold {'A': 'D'	'B': 'K'	'D': 'D'	'E': 'K'} WT nif-ii 63311.98321233083 22957.840165042944 30500.13969213899 8847.528761620677 32811.84352019185 14110.311403422245 913 96 98 241 205 237 38.02 33.98 -76.8 0.11256738574166 0.44674698177772404 0.5039971337953421 0.776266642812074 0.8190574997051471 38.95855093831465 13.351892149585725 0.098502915718731 0.001963659624285 3.5738605161998898
63 Nif_Spirochaeta_thermophila nsdb-000064 DDKK 93.90886811023624 154 Bacteria; Spirochaetota; Spirochaetia; Spirochaetales; Spirochaetaceae; Spirochaeta; Spirochaeta thermophila False Nif gold {'A': 'D'	'B': 'K'	'D': 'D'	'E': 'K'} WT nif-ii 67360.33685230128 22675.3114575809 33112.87380261873 8534.999350986582 34247.463049682585 14140.312106594327 881 91 89 218 177 282 40.15 37.98 -69.0 0.11042674120760501 0.42699029747849104 0.480502245388335 0.7393993684695731 0.7758435839702441 39.16256638737806 13.218801592349859 0.078125027061197 0.001961849355698 3.594108019639934
64 Nif_Desulfurobacterium_atlanticum nsdb-000065 DDKK 95.3352929085303 240169 Bacteria; Aquificota; Aquificae; Desulfurobacteriales; Desulfurobacteriaceae; Desulfurobacterium; Desulfurobacterium atlanticum False Nif gold {'A': 'D'	'B': 'K'	'D': 'D'	'E': 'K'} WT nif-i 62169.72142358319 25089.474920391294 29584.710121215765 9455.152002452793 32585.01130236744 15634.32291793849 1014 131 68 241 197 361 36.97 40.06 -81.5 0.12570041187882902 0.467720667622307 0.48173554018109105 0.678101336109412 0.709447065511815 37.74669203379856 13.130367589715215 0.095759253483052 0.001988437845069 3.640829694323144
65 Nif_Pseudobacteroides_cellulosolvens nsdb-000066 DDKK 95.59318413021364 35825 Bacteria; Bacillota; Clostridia; Eubacteriales; Oscillospiraceae; Pseudobacteroides; Pseudobacteroides cellulosolvens False Nif gold {'A': 'D'	'B': 'K'	'D': 'D'	'E': 'K'} WT nif-ii 64561.272761464934 22994.618294303422 31181.056525757747 8485.43567055581 33380.21623570717 14509.182623747656 965 111 72 226 225 293 36.86 35.9 -80.8 0.11667975016519401 0.429817568730253 0.496014055134172 0.7853294991007901 0.8323546207822481 38.813970245319645 13.0989111964636 0.096497594067996 0.00199395346425 3.609055770292656
66 Nif_Paludibacter_propionicigenes nsdb-000067 DDKK 94.18561316051844 185300 Bacteria; Bacteroidota; Bacteroidia; Bacteroidales; Paludibacteraceae; Paludibacter; Paludibacter propionicigenes False Nif gold {'A': 'D'	'B': 'K'	'D': 'D'	'E': 'K'} WT nif-ii 65644.6787884042 23499.36688317894 31835.538123404956 9202.23268317891 33809.14066499929 14297.134199999971 959 114 83 228 202 283 34.84 37.56 -74.0 0.112518974477517 0.424464706215305 0.48534698032165 0.777139473537458 0.836898929973085 38.87208718447019 13.237442122162372 0.08303908273787701 0.0019511170460170001 3.56078860898138
67 Nif_Rhodocyclaceae_bacterium nsdb-000068 DDKK 95.28706027667984 1898103 Bacteria; Pseudomonadota; Betaproteobacteria; Rhodocyclales; Rhodocyclaceae; Rhodocyclaceae bacterium False Nif gold {'A': 'D'	'B': 'K'	'D': 'D'	'E': 'K'} WT nif-i 63813.07320895058 28916.362253538566 30375.356958430653 10869.756398594647 33437.71625051996 18046.60585494392 1178 145 109 291 222 387 38.03 36.3 -92.3 0.119669058328407 0.46718365982848603 0.46834367302460905 0.6965326300426731 0.734698142153219 37.8139679835372 12.631977738271829 0.099895727794663 0.001974228029848 3.709574468085106
68 Nif_Desulfurispora_thermophila nsdb-000069 DDKK 94.85237613751264 265470 Bacteria; Bacillota; Clostridia; Eubacteriales; Desulfurisporaceae; Desulfurispora; Desulfurispora thermophila False Nif gold {'A': 'D'	'B': 'K'	'D': 'D'	'E': 'K'} WT nif-ii 65194.96805734671 22679.51490225661 31628.616185472056 8264.76003966359 33566.35187187465 14414.754862593 920 103 54 247 180 320 42.93 33.9 -75.4 0.11556813930803901 0.437499218472475 0.503028760897146 0.7768358396590841 0.8269951736195451 38.97376845348997 13.250453355690096 0.092373573668537 0.002001567669963 3.614831211953514
69 Nif_Rhodopila_globiformis nsdb-000070 DDKK 95.10608349900596 1071 Bacteria; Pseudomonadota; Alphaproteobacteria; Rhodospirillales; Acetobacteraceae; Rhodopila; Rhodopila globiformis False Nif gold {'A': 'D'	'B': 'K'	'D': 'D'	'E': 'K'} WT nif-i 62072.345767145795 28773.645102888586 30099.627724852533 10760.988984796448 31972.718042293294 18012.65611809204 1201 162 108 301 222 372 37.59 35.28 -92.8 0.123245520677716 0.48562700627915906 0.504821647024803 0.685225979155333 0.7173380619028741 37.631855834669345 13.233441321269588 0.083804922935357 0.001954506694617 3.639291465378422
70 Nif_Planktothrix_tepida nsdb-000071 DDKK 94.26850293542074 1678309 Bacteria; Cyanobacteriota; Cyanophyceae; Oscillatoriophycideae; Oscillatoriales; Microcoleaceae; Planktothrix; Planktothrix tepida False Nif gold {'A': 'D'	'B': 'K'	'D': 'D'	'E': 'K'} WT nif-i 61791.239993294286 29384.371452569227 30395.099629848766 10887.02449375458 31396.140363445516 18497.346958814644 1194 148 112 285 240 367 36.13 34.75 -93.1 0.12319285102968301 0.46808929235102503 0.49475527063310903 0.7143543144077651 0.7823598397843761 37.5420317945315 12.900764661310568 0.08673323092677901 0.00197296500026 3.667741935483871
71 Nif_Peptococcaceae_bacterium_BICA1-7 nsdb-000072 DDKK 94.3192627883651 1531961 Bacteria; Bacillota; Clostridia; Eubacteriales; Peptococcaceae; Peptococcaceae bacterium BICA1-7 False Nif gold {'A': 'D'	'B': 'K'	'D': 'D'	'E': 'K'} WT nif-ii 66145.29423131284 23831.228106511073 32899.91052128815 8978.39121147673 33245.38371002472 14852.836895034328 962 103 78 239 220 290 40.14 35.48 -80.8 0.11783825042642801 0.426023782577489 0.48238155752357104 0.7848879578623481 0.8394573394269741 38.961188604386535 12.920697564349947 0.088324243059925 0.0019738838120890003 3.5825991189427313
72 Nif_Methanobacterium_paludis nsdb-000073 DDKK 93.69254973821992 868131 Archaea; Euryarchaeota; Methanomada group; Methanobacteria; Methanobacteriales; Methanobacteriaceae; Methanobacterium; Methanobacterium paludis False Nif gold {'A': 'D'	'B': 'K'	'D': 'D'	'E': 'K'} WT nif-iii 60088.60106693508 21899.22764378201 29597.178247452735 9077.761305920249 30491.422819482337 12821.466337861748 890 122 99 214 183 236 35.0 38.25 -71.5 0.12846536923315902 0.47335861984103705 0.480261097745852 0.734287061650832 0.825734207322191 37.50674580057733 12.920274781757364 0.083500131444163 0.00201158521661 3.520274129069103
73 Nif_Hungateiclostridium_cellulolyticum nsdb-000074 DDKK 94.93328774062816 Hungateiclostridium cellulolyticum False Nif gold {'A': 'D'	'B': 'K'	'D': 'D'	'E': 'K'} WT nif-ii 66064.85904571056 22744.62462767333 31639.654226568306 8255.212040081675 34425.20481914228 14489.412587591643 925 107 64 220 203 301 37.88 37.88 -75.9 0.11749172588765701 0.43432716087433404 0.49063129867155303 0.7780182850117 0.8303203423978691 38.85083530720985 13.158394033515663 0.08885994913619201 0.001985774015129 3.592265193370166
74 Nif_Methanomicrobiales_archaeon_HGW-Methanomicrobiales-1 nsdb-000075 DDKK 94.46454317269075 2013817 Archaea; Euryarchaeota; Stenosarchaea group; Methanomicrobia; Methanomicrobiales; Methanomicrobiales archaeon HGW-Methanomicrobiales-1 False Nif gold {'A': 'D'	'B': 'K'	'D': 'D'	'E': 'K'} WT nif-ii 63920.37428733767 22241.910484102358 30130.553714515103 7975.497592348642 33789.82057282256 14266.412891753745 883 99 69 208 196 293 39.97 32.82 -75.0 0.11347910925200201 0.42542349383501904 0.492583634598839 0.767958894718996 0.816799935505882 39.019415557716165 13.185893381225634 0.08917745019851901 0.0019489830186750002 3.605618584548892
75 Nif_Desulfospira_joergensenii nsdb-000076 DDKK 94.47745029821074 53329 Bacteria; Thermodesulfobacteriota; Desulfobacteria; Desulfobacterales; Desulfobacteraceae; Desulfospira; Desulfospira joergensenii False Nif gold {'A': 'D'	'B': 'K'	'D': 'D'	'E': 'K'} WT nif-ii 66015.09139534968 22846.94000355147 32424.807400608035 9196.08777891245 33590.28399474164 13650.852224639057 929 96 99 203 237 244 35.14 37.05 -77.6 0.113904672455716 0.424822354141891 0.48994441695318103 0.7411381243790921 0.8051555942211641 39.07958730517145 13.156244651403018 0.094726301735647 0.002008502114642 3.651456844420011
76 Nif_Candidatus_Methanoperedens_sp_BLZ2 nsdb-000077 DDKK 94.48456092206366 Candidatus Methanoperedens sp BLZ2 False Nif gold {'A': 'D'	'B': 'K'	'D': 'D'	'E': 'K'} WT nif-iii 66568.15469136697 23280.71660789699 33024.707207601925 8894.947534080668 33543.447483765034 14385.769073816336 960 111 79 232 220 286 37.56 36.8 -81.2 0.11167881520755 0.421556086688234 0.482014584220933 0.7349379561198971 0.790079339425789 39.1280762221323 13.14199899565875 0.098441676398079 0.0019825339708020003 3.635967302452316
77 Nif_bacterium_BMS3Abin13 nsdb-000078 DDKK 94.36808882235528 2005721 Bacteria; bacterium BMS3Abin13 False Nif gold {'A': 'D'	'B': 'K'	'D': 'D'	'E': 'K'} WT nif-ii 66147.13312714388 23228.14388695253 31712.35352510427 9074.993645354407 34434.77960203959 14153.150241598123 955 99 92 228 233 271 37.33 38.34 -82.4 0.11497415810151501 0.42580695927051504 0.478776581469995 0.74654329861316 0.804796766246045 39.06137057800799 12.891681377558921 0.09823647589605 0.001970783095934 3.6104746317512273
78 Nif_Candidatus_Margulisbacteria_bacterium_GWD2_39_127 nsdb-000079 DDKK 95.17428714859436 Candidatus Margulisbacteria bacterium GWD2 39 127 False Nif gold {'A': 'D'	'B': 'K'	'D': 'D'	'E': 'K'} WT nif-ii 66664.48314670737 23923.453780196767 31823.50848299654 9228.608214707601 34840.97466371082 14694.845565489137 949 128 92 230 212 266 35.5 37.77 -83.2 0.11373528658171601 0.42199790894246103 0.47523425675871805 0.7527359596163681 0.8168678806727111 39.03170567808851 13.057726367617548 0.09732737878866501 0.0019739883309800002 3.618320610687023
79 Nif_Deltaproteobacteria_bacterium_HGW-Deltaproteobacteria-4 nsdb-000080 DDKK 95.42567525773195 2013754 Bacteria; Deltaproteobacteria; Deltaproteobacteria bacterium HGW-Deltaproteobacteria-4 False Nif gold {'A': 'D'	'B': 'K'	'D': 'D'	'E': 'K'} WT nif-i 65274.66356289547 22176.462270192438 30700.185304014078 8160.326266617689 34574.47825888138 14016.136003574735 877 85 88 175 231 262 39.37 34.27 -74.7 0.111108991266813 0.42249904698565205 0.479518040948945 0.7520481900298991 0.7994843596858491 39.20939559075784 13.13317862119992 0.087945590588642 0.001943905461179 3.565122615803814
80 Nif_Euhalothece_natronophila nsdb-000081 DDKK 93.89944936086528 577489 Bacteria; Cyanobacteriota; Cyanophyceae; Oscillatoriophycideae; Chroococcales; Halothecacae; Halothece cluster; Euhalothece; Euhalothece natronophila False Nif gold {'A': 'D'	'B': 'K'	'D': 'D'	'E': 'K'} WT nif-i 63687.64863710226 30171.683089287268 32013.7746696187 10996.719846667165 31673.87396748355 19174.963242620095 1260 162 129 276 253 398 33.79 35.76 -96.8 0.12647740375351202 0.48129402233091306 0.49283612907612306 0.6731311874354301 0.71383963410224 37.734060995291415 13.175767876098345 0.0937246413717 0.001974804221995 3.690909090909091
81 Nif_Fischerella_sp_PCC_9605 nsdb-000082 DDKK 94.65024801587305 Fischerella sp PCC 9605 False Nif gold {'A': 'D'	'B': 'K'	'D': 'D'	'E': 'K'} WT nif-i 63160.24103323142 30077.965444210262 31168.243239139214 11184.117158393528 31991.997794092225 18893.848285816654 1250 150 131 295 224 422 37.19 35.79 -93.1 0.12091409499880301 0.47453416375705604 0.5122668603943741 0.713975573714803 0.7702906110369411 37.5887784461384 12.996129639432974 0.08807886117409901 0.0019729931852740003 3.726984126984127
82 Nif_Methanothermococcus_okinawensis nsdb-000083 DDKK 94.531955602537 155863 Archaea; Euryarchaeota; Methanomada group; Methanococci; Methanococcales; Methanococcaceae; Methanothermococcus; Methanothermococcus okinawensis False Nif gold {'A': 'D'	'B': 'K'	'D': 'D'	'E': 'K'} WT nif-iii 62830.06888202299 22926.583446770273 30719.068297463284 8773.212747521506 32111.000584559715 14153.370699248695 918 143 74 260 138 277 34.94 41.2 -69.5 0.126472749781536 0.43621362547979603 0.44688793634102103 0.738086992167419 0.8143149001295561 37.64272172788214 13.168522971059508 0.09693350060502501 0.002054782462167 3.663677130044843
83 Nif_Bacteroidales_bacterium_Barb6XT nsdb-000084 DDKK 94.70864851485148 1633202 Bacteria; Bacteroidota; Bacteroidia; Bacteroidales; Bacteroidales bacterium Barb6XT False Nif gold {'A': 'D'	'B': 'K'	'D': 'D'	'E': 'K'} WT nif-ii 66544.67958351398 23146.091007664596 32014.460172175386 8574.179428077834 34530.21941133859 14571.911579586784 921 104 77 221 203 282 36.19 36.1 -75.5 0.11143259854817401 0.42223577641098303 0.47462242069903904 0.744936436265058 0.7934840003983491 39.02438562287303 13.598073854404443 0.08099518843855401 0.0019176460109290002 3.553398058252427
84 Nif_Rhodobacteraceae_bacterium nsdb-000085 DDKK 95.32364758144128 Rhodobacteraceae bacterium False Nif gold {'A': 'D'	'B': 'K'	'D': 'D'	'E': 'K'} WT nif-i 62321.46393184026 29047.05369630849 30516.660366834698 11092.874933912946 31804.80356500556 17954.178762395488 1220 164 114 287 221 391 37.52 37.09 -89.7 0.12217532139705801 0.48905122651880506 0.50448338411 0.7163752363994951 0.759230948310992 37.71244481662252 12.83090318180885 0.07741250616448 0.0019387942519790001 3.67983149025803
85 Nif_bacterium_BMS3Abin10 nsdb-000086 DDKK 94.67337475149104 2005718 Bacteria; bacterium BMS3Abin10 False Nif gold {'A': 'D'	'B': 'K'	'D': 'D'	'E': 'K'} WT nif-ii 67364.68143190874 22752.764725992616 34313.04002897724 8704.452431555226 33051.64140293153 14048.312294437346 922 106 91 208 204 263 35.83 38.69 -71.2 0.111376138576475 0.421952867555666 0.480723030720663 0.7234920121148251 0.7616418115693341 39.173896673851644 12.90636487300986 0.09658682531022901 0.0019963931512750003 3.6573922531369343
86 Nif_Polaromonas_naphthalenivorans nsdb-000087 DDKK 95.19530815109346 216465 Bacteria; Pseudomonadota; Betaproteobacteria; Burkholderiales; Comamonadaceae; Polaromonas; Polaromonas naphthalenivorans False Nif gold {'A': 'D'	'B': 'K'	'D': 'D'	'E': 'K'} WT nif-i 63578.03090866717 29118.95695582855 29032.79067942631 10512.925891024017 34545.24022924084 18606.031064804563 1222 159 124 294 213 400 38.82 35.94 -90.2 0.12104468275813401 0.47813281107825806 0.493629230655073 0.681514813823146 0.726975692676584 37.72122189310379 12.732949801275842 0.09602337418793101 0.001980005121182 3.75210970464135
87 Nif_Kiritimatiellales_bacterium nsdb-000088 DDKK 94.6 2202731 Bacteria; Kiritimatiellota; Kiritimatiellia; Kiritimatiellales; Kiritimatiellales bacterium False Nif gold {'A': 'D'	'B': 'K'	'D': 'D'	'E': 'K'} WT nif-ii 64857.247008510174 22532.13463049975 30839.357423335663 8422.200981862741 34017.88958517448 14109.93364863698 920 96 98 201 208 287 36.73 36.73 -74.5 0.11414380196134401 0.42600707796401904 0.48745669701293304 0.738816458918882 0.7978371867219171 39.042040001101086 13.396822295320982 0.09866510538641601 0.001961118231766 3.586885245901639
88 Nif_Pseudoclostridium_thermosuccinogenes nsdb-000089 DDKK 94.6205191532258 84032 Bacteria; Bacillota; Clostridia; Eubacteriales; Oscillospiraceae; Pseudoclostridium; Pseudoclostridium thermosuccinogenes False Nif gold {'A': 'D'	'B': 'K'	'D': 'D'	'E': 'K'} WT nif-ii 66830.51809850248 23067.345117788194 32764.121125334408 8338.420572281095 34066.396973168 14728.924545507121 939 103 68 244 201 299 37.27 38.57 -78.7 0.11903395306823501 0.432165858119108 0.494457062283893 0.7982656540106821 0.861381122149914 38.76489365021005 12.927318156579679 0.09455769722288301 0.001995187858597 3.591338145474736
89 Nif_Peptococcaceae_bacterium_CEB3 nsdb-000090 DDKK 94.22685358255453 999898 Bacteria; Bacillota; Clostridia; Eubacteriales; Peptococcaceae; Peptococcaceae bacterium CEB3 False Nif gold {'A': 'D'	'B': 'K'	'D': 'D'	'E': 'K'} WT nif-i 66375.96890468505 23409.752351083196 32087.28156111163 8775.7854686859 34288.687343573416 14633.96688239729 927 101 74 236 212 267 40.37 34.76 -77.6 0.11498667287053001 0.416099982001283 0.47317995825937803 0.76997423945195 0.8275495518908591 39.03022540645323 13.158157646390515 0.090592826449179 0.001965006154005 3.554696132596685
90 Nif_Seleniivibrio_woodruffii nsdb-000091 DDKK 95.57111393692776 1078050 Bacteria; Deferribacterota; Deferribacteres; Deferribacterales; Geovibrionaceae; Seleniivibrio; Seleniivibrio woodruffii False Nif gold {'A': 'D'	'B': 'K'	'D': 'D'	'E': 'K'} WT nif-i 61930.89194967768 27919.526260807485 30351.554194632477 10630.47147602736 31579.33775504518 17289.05478478011 1108 136 112 285 227 312 36.12 36.66 -89.9 0.127609520341177 0.48253518278246604 0.49429827867100806 0.711067117895374 0.76830936261793 37.510220278723395 12.96277914638787 0.07905738052796801 0.0019364640646860002 3.619251336898395
91 Nif_Syntrophothermus_lipocalidus nsdb-000092 DDKK 91.07280512820512 86170 Bacteria; Bacillota; Clostridia; Eubacteriales; Syntrophomonadaceae; Syntrophothermus; Syntrophothermus lipocalidus False Nif gold {'A': 'D'	'B': 'K'	'D': 'D'	'E': 'K'} WT nif-iii 61657.387544527395 21639.595848057586 30268.443074482708 8418.95943803259 31388.944470044666 13220.636410024996 896 126 77 223 149 294 39.96 37.12 -66.1 0.12756529722898702 0.462730392692954 0.47009509682103406 0.722782128595157 0.8104982591631701 37.46353237917475 13.007463006823379 0.086833622102 0.002133455400768 3.654609101516919
92 Nif_Verrucomicrobiae_bacterium_DG1235 nsdb-000093 DDKK 94.764595 382464 Bacteria; Verrucomicrobiota; Verrucomicrobiae; Verrucomicrobiae bacterium DG1235 False Nif gold {'A': 'D'	'B': 'K'	'D': 'D'	'E': 'K'} WT nif-ii 65271.845400366336 22837.845751797722 31278.056816928285 8806.12170037852 33993.78858343806 14031.724051419144 901 132 82 223 196 242 37.75 38.59 -77.7 0.11227299654573202 0.42074850009791204 0.486626601250622 0.7576736888268191 0.8122091609181961 39.0009710042204 13.35463427292093 0.09656564071720501 0.0019739184483830003 3.592531576057111
93 Nif_Halanaerobium_salsuginis nsdb-000094 DDKK 94.3478449144008 29563 Bacteria; Bacillota; Clostridia; Halanaerobiales; Halanaerobiaceae; Halanaerobium; Halanaerobium salsuginis False Nif gold {'A': 'D'	'B': 'K'	'D': 'D'	'E': 'K'} WT nif-ii 65514.284387308275 22967.608923402848 33426.44903335202 8029.41059056377 32087.835353956212 14938.198332839118 923 95 92 192 214 290 37.6 38.64 -72.5 0.11402901257839801 0.42603719684197505 0.49202429952991505 0.778340088835701 0.8305180848705861 38.85224342322026 12.874942046542236 0.09521413915945101 0.002045196219191 3.662946428571428
94 Nif_Wolinella_succinogenes nsdb-000095 DDKK 95.4350956696878 844 Bacteria; Campylobacterota; Epsilonproteobacteria; Campylobacterales; Helicobacteraceae; Wolinella; Wolinella succinogenes False Nif gold {'A': 'D'	'B': 'K'	'D': 'D'	'E': 'K'} WT nif-i 62275.135440182654 28076.659727629725 30342.945219286652 10231.570278237203 31932.190220895995 17845.08944939255 1204 154 112 325 212 377 38.26 36.5 -94.2 0.11762085033614901 0.46465424078612505 0.48443828639828 0.7045402367215491 0.7438224508795 37.818625187277625 12.639182881543269 0.09403595279993701 0.001974297778176 3.70378263185935
95 Nif_Desulfobacteraceae_bacterium_Eth-SRB2 nsdb-000096 DDKK 93.97159940944884 2528438 Bacteria; Thermodesulfobacteriota; Desulfobacteria; Desulfobacterales; Desulfobacteraceae; Desulfobacteraceae bacterium Eth-SRB2 False Nif gold {'A': 'D'	'B': 'K'	'D': 'D'	'E': 'K'} WT nif-ii 65179.01350248167 23017.294030142002 31282.58512136268 8952.991942311055 33896.42838111904 14064.302087830882 927 102 90 221 222 252 37.71 35.45 -78.3 0.112272379695666 0.42093343679009004 0.47872434980201406 0.7591215997279721 0.814815895543732 39.19595404369964 12.977208893151285 0.08717149492727001 0.00197922929332 3.5962596259625963
96 Nif_Herbaspirillum_frisingense nsdb-000097 DDKK 95.1455333998006 92645 Bacteria; Pseudomonadota; Betaproteobacteria; Burkholderiales; Oxalobacteraceae; Herbaspirillum; Herbaspirillum frisingense False Nif gold {'A': 'D'	'B': 'K'	'D': 'D'	'E': 'K'} WT nif-i 62600.04204147635 29337.993662007924 29850.171336660384 10724.44902223322 32749.870704815992 18613.544639774693 1214 159 99 313 218 394 38.74 36.21 -93.4 0.12121354532938101 0.490126620478173 0.49704810218682505 0.686010569334773 0.7268335622844171 37.626242987948224 12.885386502534281 0.091564687156827 0.0019876934572600003 3.740839086563993
97 Nif_Desulfobotulus_alkaliphilus nsdb-000098 DDKK 94.89021934197407 622671 Bacteria; Thermodesulfobacteriota; Desulfobacteria; Desulfobacterales; Desulfobacteraceae; Desulfobotulus; Desulfobotulus alkaliphilus False Nif gold {'A': 'D'	'B': 'K'	'D': 'D'	'E': 'K'} WT nif-ii 65767.05927047349 22953.577881685967 30764.332661074804 8966.844088380429 35002.72660939871 13986.733793305553 912 101 81 226 209 265 39.55 35.24 -77.4 0.109420059518191 0.42432472300113805 0.48936067381774306 0.7286726432003311 0.765201266967034 39.25208220377056 13.037002805743523 0.084276065300161 0.002005731518852 3.660460021905805
98 Nif_Mangrovibacter_sp_MFB070 nsdb-000099 DDKK 94.85321535393818 Mangrovibacter sp MFB070 False Nif gold {'A': 'D'	'B': 'K'	'D': 'D'	'E': 'K'} WT nif-i 64019.078830024766 28345.775614279453 31568.308031685592 10192.872231120316 32450.77079833921 18152.90338315913 1208 151 133 267 222 405 37.44 34.5 -89.6 0.11991141677121701 0.47264226340902105 0.4734721165715 0.716872306025578 0.751874545937471 37.72217381676649 12.53546894143216 0.094572927219519 0.0019812617756080004 3.748547279450607
99 Nif_Rhodospirillaceae_bacterium_BRH_c57 nsdb-000100 DDKK 95.41789818548386 Rhodospirillaceae bacterium BRH c57 False Nif gold {'A': 'D'	'B': 'K'	'D': 'D'	'E': 'K'} WT nif-i 61484.57485726599 29769.02839430898 29587.708944892205 11220.856924079344 31896.865912373818 18548.171470229652 1273 188 121 311 228 392 36.79 38.05 -97.9 0.127749668340281 0.49906614578635405 0.514876144238488 0.740211724870229 0.799709433341349 37.30983761174078 12.688901152523469 0.09568324096880101 0.002005878799144 3.720905172413793
100 Nif_Leptolyngbya_sp_JSC-1 nsdb-000101 DDKK 95.00934588701683 Leptolyngbya sp JSC-1 False Nif gold {'A': 'D'	'B': 'K'	'D': 'D'	'E': 'K'} WT nif-i 63266.088978941196 29893.125864208916 31224.136894166655 10822.173344546234 32041.952084774526 19070.952519662696 1212 146 113 288 247 372 35.56 35.21 -94.1 0.12113121956740201 0.45952769789773906 0.49002003127923305 0.708278250183752 0.782454833798482 37.556318978315744 13.096615667791824 0.086999143145588 0.0019458266762310001 3.638695884553714
101 Nif_Pectinatus_cerevisiiphilus nsdb-000102 DDKK 94.303789260385 86956 Bacteria; Bacillota; Negativicutes; Selenomonadales; Selenomonadaceae; Pectinatus; Pectinatus cerevisiiphilus False Nif gold {'A': 'D'	'B': 'K'	'D': 'D'	'E': 'K'} WT nif-ii 65328.51595340672 24061.61023660902 32543.893227408087 8978.382368993392 32784.622725998604 15083.227867615657 954 113 81 254 182 306 36.94 37.8 -77.7 0.121684000552828 0.44147525270401106 0.500548991969861 0.8050608534519741 0.870593450225915 38.69862690872471 13.022141443804783 0.087487971704246 0.001967332491725 3.600218459858001
102 Nif_Sulfurovum_sp_FS08-3 nsdb-000103 DDKK 95.54223552894211 Sulfurovum sp FS08-3 False Nif gold {'A': 'D'	'B': 'K'	'D': 'D'	'E': 'K'} WT nif-i 63764.91919560735 28011.848819968756 30288.96626603602 10147.656690260585 33475.952929571344 17864.192129708157 1175 119 106 288 226 396 37.33 36.55 -87.4 0.12018509542475302 0.462695271109453 0.484085972441859 0.6911831046391861 0.7394512087260211 37.72503319413233 12.966125447729734 0.08448239430667501 0.001930776855415 3.624068157614483
103 Nif_Desulfonatronospira_thiodismutans nsdb-000104 DDKK 94.53476476476474 488939 Bacteria; Thermodesulfobacteriota; Desulfovibrionia; Desulfovibrionales; Desulfonatronovibrionaceae; Desulfonatronospira; Desulfonatronospira thiodismutans False Nif gold {'A': 'D'	'B': 'K'	'D': 'D'	'E': 'K'} WT nif-ii 64552.57250697575 22580.649378329384 31537.00261719832 8417.766925539298 33015.56988977745 14162.88245279005 927 99 82 213 241 259 36.8 36.45 -82.9 0.11842174818906001 0.437113594221937 0.49558638268242605 0.7993914273856281 0.848101536497971 38.90059437692701 13.08105395019414 0.09477098503501101 0.002008291087776 3.649064906490649
104 Nif_Spirochaeta_cellobiosiphila nsdb-000105 DDKK 94.07592052313883 504483 Bacteria; Spirochaetota; Spirochaetia; Spirochaetales; Spirochaetaceae; Spirochaeta; Spirochaeta cellobiosiphila False Nif gold {'A': 'D'	'B': 'K'	'D': 'D'	'E': 'K'} WT nif-ii 66303.18608433413 23362.73558011114 32811.091612376855 8916.66095840546 33492.094471957236 14446.074621705702 934 114 87 247 192 264 34.07 38.16 -77.5 0.11231599226098402 0.433909671543292 0.48150349667278003 0.743717317111239 0.797511759538412 38.83538856598001 12.836494103733067 0.100851584688027 0.002017564323048 3.6739846322722283
105 Nif_Parasporobacterium_paucivorans nsdb-000106 DDKK 95.17639170040484 115544 Bacteria; Bacillota; Clostridia; Lachnospirales; Lachnospiraceae; Parasporobacterium; Parasporobacterium paucivorans False Nif gold {'A': 'D'	'B': 'K'	'D': 'D'	'E': 'K'} WT nif-ii 64474.08292348622 22572.529419248225 31477.49612051437 8105.05148376881 32996.586802971906 14467.477935479408 895 101 62 232 183 303 36.35 36.26 -75.7 0.11166564808672101 0.42493795326543005 0.48607554778910106 0.804391042568094 0.8658546022087831 38.762430853446716 12.795283343438134 0.10687917710944 0.0020227646736140003 3.6875
106 Nif_Bradyrhizobium_oligotrophicum nsdb-000107 DDKK 94.8483218842002 44255 Bacteria; Pseudomonadota; Alphaproteobacteria; Hyphomicrobiales; Nitrobacteraceae; Bradyrhizobium; Bradyrhizobium oligotrophicum False Nif gold {'A': 'D'	'B': 'K'	'D': 'D'	'E': 'K'} WT nif-i 63749.34077582505 28930.47958116403 30093.45630335307 10775.912561417495 33655.88447247194 18154.56701974661 1171 159 104 276 220 382 39.63 35.65 -90.3 0.116666779634555 0.47002096016905703 0.47904153286355705 0.6770285318676721 0.7263527677538051 37.828670956425576 12.979291799541508 0.09141995751584701 0.0019358390181820001 3.6722866174920963
107 Nif_Candidatus_Electronema_sp_GS nsdb-000108 DDKK 94.2912425447316 Candidatus Electronema sp GS False Nif gold {'A': 'D'	'B': 'K'	'D': 'D'	'E': 'K'} WT nif-ii 66879.45262219141 21968.88735953356 30671.86566240684 8385.078774650334 36207.586959784545 13583.808584883227 898 90 85 209 225 255 38.97 36.36 -77.4 0.108996040337184 0.426801329562963 0.481385662827212 0.5209087539564541 0.523897510010474 39.24190194432731 13.122921929845184 0.098008903524819 0.002001891579577 3.645444566410538
108 Nif_Ruminiclostridium_hungatei nsdb-000109 DDKK 95.36702743902438 48256 Bacteria; Bacillota; Clostridia; Eubacteriales; Oscillospiraceae; Ruminiclostridium; Ruminiclostridium hungatei False Nif gold {'A': 'D'	'B': 'K'	'D': 'D'	'E': 'K'} WT nif-ii 63771.17616175485 23336.26156836783 31026.910028514343 8400.862207661245 32744.26613324051 14935.399360706542 926 85 81 202 224 309 37.93 33.67 -78.4 0.11531264956976602 0.42222609902339503 0.489227581836696 0.7962235710934 0.8475487087190091 38.81412219134547 13.005912499002951 0.08469742063492 0.0020470656855700003 3.6662946428571432
109 Nif_Petroclostridium_xylanilyticum nsdb-000110 DDKK 95.16758392675484 1792311 Bacteria; Bacillota; Clostridia; Eubacteriales; Oscillospiraceae; Petroclostridium; Petroclostridium xylanilyticum False Nif gold {'A': 'D'	'B': 'K'	'D': 'D'	'E': 'K'} WT nif-ii 65453.19100630691 23395.192158823804 32293.241184863524 8558.457483932936 33159.94982144338 14836.734674890882 965 100 68 252 204 315 37.14 38.01 -79.6 0.11492098639832701 0.430699561931829 0.5021429501590641 0.8040224354741721 0.8590954122198251 38.90024454050276 13.07165693215608 0.10196772924045601 0.001991853991453 3.613223140495868
110 Nif_Treponema_primitia nsdb-000111 DDKK 94.8494671314741 88058 Bacteria; Spirochaetota; Spirochaetia; Spirochaetales; Treponemataceae; Treponema; Treponema primitia False Nif gold {'A': 'D'	'B': 'K'	'D': 'D'	'E': 'K'} WT nif-ii 66096.33674072966 22633.101612028302 31705.324674921285 8619.712972257475 34391.01206580835 14013.38863977087 915 99 78 230 207 276 35.85 37.36 -78.5 0.10977641910063801 0.42483246492046506 0.48022901059482903 0.739187241946047 0.792478617179846 39.28188054231424 13.582186129068642 0.09431044022547201 0.001960784313725 3.598039215686274
111 Nif_Thermodesulfitimonas_autotrophica nsdb-000112 DDKK 91.38931492842536 1894989 Bacteria; Bacillota; Clostridia; Thermoanaerobacterales; Thermoanaerobacteraceae; Thermodesulfitimonas; Thermodesulfitimonas autotrophica False Nif gold {'A': 'D'	'B': 'K'	'D': 'D'	'E': 'K'} WT nif-iii 62473.22633658573 22165.910822625483 30368.1398239482 8779.661917783313 32105.086512637543 13386.248904842185 911 121 73 254 128 315 41.43 36.89 -65.1 0.12300872289971002 0.46187130655319303 0.46400829787327 0.702254193614802 0.7951608060405351 37.56347752548585 12.98642573313626 0.072730360700285 0.002060439560439 3.5604395604395602
112 Nif_Sporomusa_termitida nsdb-000113 DDKK 94.71419839679358 2377 Bacteria; Bacillota; Negativicutes; Selenomonadales; Sporomusaceae; Sporomusa; Sporomusa termitida False Nif gold {'A': 'D'	'B': 'K'	'D': 'D'	'E': 'K'} WT nif-ii 64266.30915595796 23181.58461219608 30113.377561315763 8618.529621152076 34152.93159464223 14563.054991044017 951 99 75 243 221 278 41.89 32.53 -80.6 0.116213728577992 0.425177411311276 0.484781592733146 0.7786134110177241 0.826870821041604 38.96940463538073 12.801002158610514 0.093285413123582 0.0020252552444760003 3.6272321428571432
113 Nif_Rhodothalassium_salexigens nsdb-000114 DDKK 94.9766017964072 1086 Bacteria; Pseudomonadota; Alphaproteobacteria; Rhodothalassiales; Rhodothalassiaceae; Rhodothalassium; Rhodothalassium salexigens False Nif gold {'A': 'D'	'B': 'K'	'D': 'D'	'E': 'K'} WT nif-i 60727.26555312157 28765.790657504942 29467.85973441884 10587.366089751049 31259.405818702755 18178.424567753886 1199 156 107 292 250 363 38.57 33.66 -98.7 0.12458636120532801 0.48668898560925405 0.503429700168048 0.7070470221361661 0.755924543632559 37.65969114633485 13.154363609184164 0.08688984365676 0.0019733451229970002 3.672395273899033
114 Nif_Pseudodesulfovibrio_hydrargyri nsdb-000115 DDKK 94.48973579262214 2125990 Bacteria; Thermodesulfobacteriota; Desulfovibrionia; Desulfovibrionales; Desulfovibrionaceae; Pseudodesulfovibrio hydrargyri False Nif gold {'A': 'D'	'B': 'K'	'D': 'D'	'E': 'K'} WT nif-ii 66151.21249940191 23467.21759325135 31056.13717531192 8793.843614361755 35095.07532408999 14673.37397888957 962 95 89 233 224 285 37.99 36.74 -79.8 0.113262734381167 0.41982764054791905 0.482204283839386 0.7354299017615441 0.7928020663039991 39.156407197930285 12.892769465681805 0.092961399119034 0.0019993393487360003 3.6507936507936503
115 Nif_Mariprofundus_ferrooxydans nsdb-000116 DDKK 95.2155024630542 314344 Bacteria; Pseudomonadota; Zetaproteobacteria; Mariprofundales; Mariprofundaceae; Mariprofundus; Mariprofundus ferrooxydans False Nif gold {'A': 'D'	'B': 'K'	'D': 'D'	'E': 'K'} WT nif-i 62602.74549230636 29360.163947780617 30967.211779577774 11059.605407836658 31635.53371272857 18300.558539943948 1198 151 119 281 239 378 37.24 36.0 -94.7 0.12239886635489201 0.47036716059314404 0.47216573775187703 0.699004805736655 0.746189896887527 37.753577311275194 12.60949673441882 0.09076653023193801 0.0019447275237750002 3.708595387840671
116 Nif_Natronoflexus_pectinivorans nsdb-000117 DDKK 94.4464164164164 682526 Bacteria; Bacteroidota; Bacteroidia; Marinilabiliales; Marinilabiliaceae; Natronoflexus; Natronoflexus pectinivorans False Nif gold {'A': 'D'	'B': 'K'	'D': 'D'	'E': 'K'} WT nif-ii 65094.022191630276 23132.294297897002 32349.288867047813 8774.205734636023 32744.733324582485 14358.088563260942 945 111 100 203 225 266 34.02 37.9 -78.3 0.11422944806622001 0.43111447671185005 0.48688066532910806 0.7871334949991681 0.8283442862655831 38.867423482712276 13.60067585599884 0.08239972784194101 0.0018976047526720002 3.4953879544221382
117 Nif_Halorhodospira_halochloris nsdb-000118 DDKK 95.3818625498008 1052 Bacteria; Pseudomonadota; Gammaproteobacteria; Chromatiales; Ectothiorhodospiraceae; Halorhodospira; Halorhodospira halochloris False Nif gold {'A': 'D'	'B': 'K'	'D': 'D'	'E': 'K'} WT nif-i 62245.08866936558 29330.315880798356 31588.36463437576 11354.519903452496 30656.724034989813 17975.795977345835 1190 155 118 272 216 403 36.15 38.29 -89.7 0.12366527407271001 0.463184056756596 0.467913056257776 0.717988538349782 0.756752716163383 37.687349702976746 12.94464892116543 0.09615282807106601 0.0019210917737690002 3.663522012578616
118 Nif_Methanobrevibacter_curvatus nsdb-000119 DDKK 93.2445658995816 49547 Archaea; Euryarchaeota; Methanomada group; Methanobacteria; Methanobacteriales; Methanobacteriaceae; Methanobrevibacter; Methanobrevibacter curvatus False Nif gold {'A': 'D'	'B': 'K'	'D': 'D'	'E': 'K'} WT nif-iii 61257.020187344766 21266.6889377763 31360.10415056849 8567.555981116806 29896.916036776292 12699.13295665949 892 95 87 239 183 256 34.15 36.33 -72.7 0.126537318744218 0.45898347787736204 0.46902930564585904 0.742011967437603 0.8263181036394001 37.6093034118225 13.128394311189712 0.089676623707586 0.0020415870559560003 3.55848623853211
119 Nif_Geminisphaera_colitermitum nsdb-000120 DDKK 92.29924618320612 1148786 Bacteria; Verrucomicrobiota; Opitutae; Opitutales; Opitutaceae; Geminisphaera; Geminisphaera colitermitum False Nif gold {'A': 'D'	'B': 'K'	'D': 'D'	'E': 'K'} WT nif-ii 65420.36430513978 24486.426301055297 30384.862524517943 8910.804831454589 35035.5017806218 15575.621469600701 994 99 76 247 218 318 39.43 34.06 -80.3 0.10984631337306801 0.40592967064426405 0.46260030141442704 0.7464950980938571 0.7998081293014571 39.176671892616255 12.934513165088267 0.093145352088441 0.001964622683103 3.622764227642276
120 Nif_Methyloprofundus_sedimenti nsdb-000121 DDKK 94.34627335299902 1420851 Bacteria; Pseudomonadota; Gammaproteobacteria; Methylococcales; Methylococcaceae; Methyloprofundus; Methyloprofundus sedimenti False Nif gold {'A': 'D'	'B': 'K'	'D': 'D'	'E': 'K'} WT nif-i 63131.53826444665 29315.50362905884 30971.893013068286 11364.915972213079 32159.64525137838 17950.587656845775 1199 149 131 283 235 371 33.82 37.91 -94.2 0.11953023784945901 0.46702734404494606 0.469640942814154 0.695968227092979 0.74210872632415 37.752139322773644 12.601891850349944 0.094503790633332 0.0019731975844420003 3.745129015271195
121 Nif_Marinobacter_sp_ES-1 nsdb-000122 DDKK 94.74998029556652 Marinobacter sp ES-1 False Nif gold {'A': 'D'	'B': 'K'	'D': 'D'	'E': 'K'} WT nif-i 65604.68195101221 29027.43569573229 33237.17346954763 10702.650799158539 32367.50848146462 18324.784896573732 1193 141 120 277 243 378 36.56 38.24 -93.3 0.116148413259437 0.468533158231266 0.47204743702567603 0.6823465575245671 0.717135060526023 37.82909465370915 12.971554574776231 0.09299040197021001 0.00196664333361 3.699256110520722
122 Nif_Labilibacter_aurantiacus nsdb-000123 DDKK 94.65881592039804 Labilibacter aurantiacus False Nif gold {'A': 'D'	'B': 'K'	'D': 'D'	'E': 'K'} WT nif-ii 65278.20198114536 22880.990356535207 30934.059738240976 8820.8935469641 34344.14224290438 14060.096809571143 938 108 92 226 205 277 38.12 37.7 -77.0 0.110581555636865 0.42061901721424105 0.48406484561932805 0.7377942794259881 0.792162188726328 39.0862821866176 12.815780812457174 0.090799819289145 0.001980754785075 3.616858237547892
123 Nif_Desulfacinum_infernum nsdb-000124 DDKK 94.87884769539076 35837 Bacteria; Thermodesulfobacteriota; Syntrophobacteria; Syntrophobacterales; Syntrophobacteraceae; Desulfacinum; Desulfacinum infernum False Nif gold {'A': 'D'	'B': 'K'	'D': 'D'	'E': 'K'} WT nif-ii 65802.36474822334 22366.82555568061 32354.83193255157 7997.315598915367 33447.532815671766 14369.50995676525 916 106 76 239 210 269 42.53 37.66 -81.2 0.11590679085289501 0.43211551190157804 0.487265038116701 0.7730793507500601 0.8310354489795251 38.90431677340007 13.19331133630178 0.09401036251472901 0.0019627998158830004 3.593886462882096
124 Nif_Desulfosarcina_cetonica nsdb-000125 DDKK 94.235531496063 90730 Bacteria; Thermodesulfobacteriota; Desulfobacteria; Desulfobacterales; Desulfosarcinaceae; Desulfosarcina; Desulfosarcina cetonica False Nif gold {'A': 'D'	'B': 'K'	'D': 'D'	'E': 'K'} WT nif-ii 65374.6537858469 22731.839567613897 31807.316862960983 8700.776062837595 33567.33692288589 14031.06350477635 916 110 72 217 236 248 35.55 37.94 -83.2 0.111690476740934 0.422530132416056 0.479640023549222 0.752082742393216 0.7887171611744891 39.262892087353904 12.951717615906565 0.087884748102139 0.001998959737097 3.676086956521739
125 Nif_Chloroflexales_bacterium_ZM16-3 nsdb-000126 DDKK 91.74584210526316 2496870 Bacteria; Chloroflexota; Chloroflexia; Chloroflexales; Chloroflexales bacterium ZM16-3 False Nif gold {'A': 'D'	'B': 'K'	'D': 'D'	'E': 'K'} WT nif-iii 60248.263137648224 19305.73181484339 29767.61693247952 7087.237684785279 30480.646205168683 12218.494130058134 769 101 56 224 150 204 35.1 36.38 -63.7 0.11602350872804801 0.41552763730657105 0.45368765143085704 0.7185954726884091 0.7994848808486611 37.5336594400531 13.31128515130441 0.085101634683724 0.002135558765313 3.5749253731343282
126 Nif_Leptospirillum_ferriphilum nsdb-000127 DDKK 94.90240384615385 178606 Bacteria; Nitrospirota; Nitrospiria; Nitrospirales; Nitrospiraceae; Leptospirillum; Leptospirillum ferriphilum False Nif gold {'A': 'D'	'B': 'K'	'D': 'D'	'E': 'K'} WT nif-i 61810.62940231474 29724.263867041365 30795.658173603755 11176.019471403539 31014.971228711005 18548.24439563773 1222 173 105 281 248 385 36.19 37.18 -98.9 0.12417751708057101 0.49903384791189703 0.502548751684564 0.724587382083656 0.7755750390275931 37.36790472783226 12.833880611881893 0.092508359788359 0.0019950195659900003 3.738666666666666
127 Nif_Biostraticola_sp_BGMRC_2031 nsdb-000128 DDKK 95.03711077844312 Biostraticola sp BGMRC 2031 False Nif gold {'A': 'D'	'B': 'K'	'D': 'D'	'E': 'K'} WT nif-i 63329.85514224574 28754.98762936749 30974.62566121292 10653.733268647087 32355.229481032817 18101.2543607204 1202 154 140 262 224 382 38.58 33.98 -87.8 0.12060573210928001 0.47158731740806303 0.47912415650746704 0.7042080227851041 0.7422319482801331 37.68252854060647 12.605176159920081 0.093113842397281 0.001977126891293 3.722929936305732
128 Nif_Desulfuromonadales_bacterium_GWC2_61_20 nsdb-000129 DDKK 95.44740226337449 Desulfuromonadales bacterium GWC2 61 20 False Nif gold {'A': 'D'	'B': 'K'	'D': 'D'	'E': 'K'} WT nif-i 61097.879055095225 25845.70048448394 28503.47982849841 9807.442057949873 32594.39922659684 16038.258426534092 1031 130 81 251 185 356 38.42 34.74 -77.8 0.118810701194948 0.471332391187525 0.50293514957669 0.6863995422475591 0.718469485100797 37.87509754848259 12.901196011166228 0.08795604627108401 0.002012139142616 3.66410537870472
129 Nif_Alteromonadales_bacterium_BS08 nsdb-000130 DDKK 95.14381397637796 1895005 Bacteria; Pseudomonadota; Gammaproteobacteria; Alteromonadales; Alteromonadales bacterium BS08 False Nif gold {'A': 'D'	'B': 'K'	'D': 'D'	'E': 'K'} WT nif-i 64242.36251395234 29608.823410796373 32483.896823720625 11556.445532916961 31758.465690231686 18052.377877879488 1198 149 136 250 258 365 35.0 37.93 -93.9 0.114580587511554 0.45308822369869006 0.456146670956219 0.670038716523876 0.721339325716568 37.90509003235444 13.158091097065185 0.08014362099502201 0.0018925626540640002 3.576943416181914
130 Nif_Pelobacter_acetylenicus nsdb-000131 DDKK 95.10415724563208 Pelobacter acetylenicus False Nif gold {'A': 'D'	'B': 'K'	'D': 'D'	'E': 'K'} WT nif-i 62744.47358721972 24807.416096183588 30665.421011219223 9674.700868329455 32079.052576000497 15132.71522785414 977 133 71 252 181 322 38.2 34.92 -79.3 0.119074562766614 0.46761821270726805 0.49417343783930306 0.6924899531401071 0.722658722029032 37.741240416845315 12.693628463778504 0.09538613826693201 0.0020216167326720003 3.661147902869757
131 Nif_Methanothermobacter_thermautotrophicus nsdb-000132 DDKK 94.7695474137931 145262 Archaea; Euryarchaeota; Methanomada group; Methanobacteria; Methanobacteriales; Methanobacteriaceae; Methanothermobacter; Methanothermobacter thermautotrophicus False Nif gold {'A': 'D'	'B': 'K'	'D': 'D'	'E': 'K'} WT nif-iii 62377.29051815676 19665.379668946887 32975.4544195717 7789.265965150946 29401.836098585034 11876.113703795996 768 117 63 175 147 237 37.4 40.22 -59.6 0.120249942583231 0.44246794331169303 0.45987279669525105 0.723581933129538 0.817403955367856 37.52904775442366 12.815464580974382 0.08721921286465101 0.0020406375378500003 3.554790590935169
132 Nif_Desulfoglaeba_alkanexedens nsdb-000133 DDKK 90.60454221770092 361111 Bacteria; Thermodesulfobacteriota; Syntrophobacteria; Syntrophobacterales; Syntrophobacteraceae; Desulfoglaeba; Desulfoglaeba alkanexedens False Nif gold {'A': 'D'	'B': 'K'	'D': 'D'	'E': 'K'} WT nif-iii 63904.219603996535 20902.1917693735 31367.529484224924 7945.85353252741 32536.690119771585 12956.33823684608 848 110 63 226 131 296 37.23 35.69 -62.5 0.11474520964913401 0.43538900878019504 0.45113947601034204 0.6796967175437381 0.756145342218912 37.91320972465384 13.618388670610077 0.079429515278571 0.002057403184297 3.5963407661520863
133 Nif_bacterium_BMS3Bbin07 nsdb-000134 DDKK 95.4655617977528 2005730 Bacteria; bacterium BMS3Bbin07 False Nif gold {'A': 'D'	'B': 'K'	'D': 'D'	'E': 'K'} WT nif-i 66147.13312714388 23228.14388695253 31712.35352510427 9074.993645354407 34434.77960203959 14153.150241598123 955 99 92 228 233 271 37.33 38.34 -82.4 0.11497415810151501 0.42580695927051504 0.478776581469995 0.74654329861316 0.804796766246045 39.06137057800799 12.891681377558921 0.09823647589605 0.001970783095934 3.6104746317512273
134 Nif_Opitutaceae_bacterium_EW11 nsdb-000135 DDKK 92.97190935390547 2161865 Bacteria; Verrucomicrobiota; Opitutae; Opitutales; Opitutaceae; Opitutaceae bacterium EW11 False Nif gold {'A': 'D'	'B': 'K'	'D': 'D'	'E': 'K'} WT nif-ii 65452.623516608255 24609.523024601564 30525.984437778512 9288.168176246676 34926.639078829794 15321.354848354815 969 105 82 248 194 304 39.59 34.27 -75.5 0.10999189095318501 0.40736593928715104 0.46100826669638406 0.7633698646758781 0.8202746354385201 39.09248025943139 12.818389845394416 0.09214646267191401 0.0019687647440030003 3.594964422550629
135 Nif_Methanobacteriales_archaeon_HGW-Methanobacteriales-1 nsdb-000136 DDKK 94.39077894736842 2013815 Archaea; Euryarchaeota; Methanomada group; Methanobacteria; Methanobacteriales; Methanobacteriales archaeon HGW-Methanobacteriales-1 False Nif gold {'A': 'D'	'B': 'K'	'D': 'D'	'E': 'K'} WT nif-iii 59636.852421252646 21557.169173832845 29184.81441977758 8974.16407280567 30452.03800147504 12583.005101027222 869 117 91 230 174 223 37.32 36.95 -70.7 0.12819682739197502 0.46890212011402904 0.476585804959797 0.739230946495932 0.8302297039430121 37.49913917507781 13.038627330200207 0.08736992076890701 0.001967710535521 3.4946539110861
136 Nif_cyanobacterium_endosymbiont_of_Epithemia_turgida nsdb-000137 DDKK 95.5796115035318 718217 Bacteria; Cyanobacteriota; cyanobacterium endosymbiont of Epithemia turgida False Nif gold {'A': 'D'	'B': 'K'	'D': 'D'	'E': 'K'} WT nif-i 62996.615340065255 29598.243920572742 30360.922050117744 10727.176891287632 32635.693289947543 18871.067029285085 1217 143 107 286 246 383 37.61 34.85 -91.8 0.12466779039867001 0.46807834554220706 0.49390183292708406 0.712350775672273 0.7678522682764041 37.58517541457391 12.871522321583132 0.09474840473255601 0.001955574616172 3.6999471737982033
137 Nif_Dehalogenimonas_sp_WBC-2 nsdb-000138 DDKK 95.07542372881356 Dehalogenimonas sp WBC-2 False Nif gold {'A': 'D'	'B': 'K'	'D': 'D'	'E': 'K'} WT nif-ii 65094.79339518983 23424.828311124555 32180.804054603588 9148.590442361568 32913.98934058627 14276.23786876291 946 100 108 228 214 262 36.51 35.4 -78.4 0.11075956596689 0.42578523321653006 0.48036417386894703 0.7433585936801701 0.805449428945856 39.10648195929347 12.950507887308152 0.09495321729130701 0.002007316760009 3.655323819978046
138 Nif_Deltaproteobacteria_bacterium nsdb-000139 DDKK 95.047007007007 2026735 Bacteria; Myxococcota; Myxococcia; Deltaproteobacteria bacterium False Nif gold {'A': 'D'	'B': 'K'	'D': 'D'	'E': 'K'} WT nif-ii 65274.66356289547 22176.462270192438 30700.185304014078 8160.326266617689 34574.47825888138 14016.136003574735 877 85 88 175 231 262 39.37 34.27 -74.7 0.111108991266813 0.42249904698565205 0.479518040948945 0.7520481900298991 0.7994843596858491 39.20939559075784 13.13317862119992 0.087945590588642 0.001943905461179 3.565122615803814
139 Nif_Desulfobulbaceae_bacterium_A2 nsdb-000140 DDKK 94.57665503489532 1934250 Bacteria; Thermodesulfobacteriota; Desulfobulbia; Desulfobulbales; Desulfobulbaceae; Desulfobulbaceae bacterium A2 False Nif gold {'A': 'D'	'B': 'K'	'D': 'D'	'E': 'K'} WT nif-ii 63763.77593206341 22824.207599573303 29659.062220410644 9003.5862931532 34104.71371165274 13820.621306420086 945 91 88 235 211 278 38.68 34.8 -75.6 0.114300617347732 0.42453651257186403 0.483536097448698 0.7415657674675711 0.8046780394016361 39.046777354249386 13.013956578061414 0.09776758489711201 0.002014550333919 3.668496158068057
140 Nif_Serpentinicella_alkaliphila nsdb-000141 DDKK 94.71221774193548 1734049 Bacteria; Bacillota; Clostridia; Peptostreptococcales; Natronincolaceae; Serpentinicella; Serpentinicella alkaliphila False Nif gold {'A': 'D'	'B': 'K'	'D': 'D'	'E': 'K'} WT nif-ii 66147.85352113817 23203.14997824299 32421.85518449433 8261.067178902013 33725.99833664387 14942.082799340977 969 103 84 238 212 296 36.66 38.39 -78.4 0.11864649648310902 0.42663433122555305 0.48922700488631304 0.7819589587576401 0.851038641397949 38.79395491941304 13.26983964502849 0.08029717280951501 0.001945503033864 3.544706527701591
141 Nif_Syntrophomonas_zehnderi nsdb-000142 DDKK 94.95235294117646 404335 Bacteria; Bacillota; Clostridia; Eubacteriales; Syntrophomonadaceae; Syntrophomonas; Syntrophomonas zehnderi False Nif gold {'A': 'D'	'B': 'K'	'D': 'D'	'E': 'K'} WT nif-ii 65716.01780572733 22695.850907591273 31975.964480439634 8291.522122174272 33740.0533252877 14404.328785416976 928 101 63 241 198 299 40.66 32.35 -77.3 0.11813384301240501 0.43196773593291204 0.49323827002087806 0.7912020247621361 0.828878578441508 38.75883445376383 13.031157400353145 0.09395958018908801 0.001967691144792 3.598907103825136
142 Nif_Firmicutes_bacterium_HGW-Firmicutes-1 nsdb-000143 DDKK 94.79034308779012 2013770 Bacteria; Bacillota; Firmicutes bacterium HGW-Firmicutes-1 False Nif gold {'A': 'D'	'B': 'K'	'D': 'D'	'E': 'K'} WT nif-ii 68515.52731985757 23475.354414933914 34041.034523535876 8754.817549716936 34474.49279632169 14720.536865217015 939 102 86 233 209 272 35.46 36.67 -77.4 0.11414362943316801 0.42901301173410006 0.47953853232452404 0.76053292433023 0.8179570933654061 38.87408226649533 13.000402558427055 0.084071180555555 0.002020893156257 3.6194196428571432
143 Nif_Pleomorphomonas_carboxyditropha nsdb-000144 DDKK 94.69261061946904 2023338 Bacteria; Pseudomonadota; Alphaproteobacteria; Hyphomicrobiales; Pleomorphomonadaceae; Pleomorphomonas; Pleomorphomonas carboxyditropha False Nif gold {'A': 'D'	'B': 'K'	'D': 'D'	'E': 'K'} WT nif-i 62498.39766787509 28733.701986189903 29457.122603535827 11017.736118120047 33041.27506433925 17715.96586806987 1200 164 117 277 244 360 39.9 36.6 -94.5 0.12217518368130201 0.48358849168924106 0.504444458501866 0.7186608491683161 0.7323143811131111 37.86655570564689 12.976042589440716 0.083313097522783 0.0019253211182840002 3.615753060138371
144 Nif_Dethiobacter_alkaliphilus nsdb-000145 DDKK 94.9030695564516 427926 Bacteria; Bacillota; Dethiobacteria; Dethiobacterales; Dethiobacteraceae; Dethiobacter; Dethiobacter alkaliphilus False Nif gold {'A': 'D'	'B': 'K'	'D': 'D'	'E': 'K'} WT nif-ii 65788.98055084766 23776.724197707095 33093.33730996389 8859.778491150173 32695.6432408838 14916.945706556886 973 108 87 244 221 275 38.47 37.09 -80.9 0.11397365347306201 0.42732776471714 0.49188087437225103 0.7653238843153981 0.810619759974306 38.891133629029845 13.449536028839857 0.094445756987101 0.001998916316131 3.624035281146637
145 Nif_Desulfobulbaceae_bacterium nsdb-000146 DDKK 94.6713273453094 2053307 Bacteria; Thermodesulfobacteriota; Desulfobulbia; Desulfobulbales; Desulfobulbaceae; Desulfobulbaceae bacterium False Nif gold {'A': 'D'	'B': 'K'	'D': 'D'	'E': 'K'} WT nif-ii 65888.00650945376 22876.17065192615 31943.755785321468 8666.053300156105 33944.25072413229 14210.11735177 938 93 90 230 216 273 36.17 37.27 -77.8 0.11415347472619301 0.42246140297452406 0.48179327276458705 0.7563675718688561 0.816553261565751 39.039460110372104 12.96924569340733 0.106914552575032 0.002000958743044 3.663755458515284
146 Nif_Solimonas_aquatica nsdb-000147 DDKK 94.97839303482588 489703 Bacteria; Pseudomonadota; Gammaproteobacteria; Nevskiales; Nevskiaceae; Solimonas; Solimonas aquatica False Nif gold {'A': 'D'	'B': 'K'	'D': 'D'	'E': 'K'} WT nif-i 62705.009732288556 29319.64944796769 28990.3152925068 10651.29041617681 33714.69443978177 18668.359031790955 1224 156 123 290 249 375 38.61 35.5 -98.0 0.119231995230253 0.47823602825272005 0.48447434470147105 0.6835707183060561 0.723752644976541 37.696344457674044 12.997984779354303 0.095663025604885 0.0019699410694700003 3.725158562367864
147 Nif_Cellulosilyticum_lentocellum nsdb-000148 DDKK 95.1126414141414 29360 Bacteria; Bacillota; Clostridia; Lachnospirales; Cellulosilyticaceae; Cellulosilyticum; Cellulosilyticum lentocellum False Nif gold {'A': 'D'	'B': 'K'	'D': 'D'	'E': 'K'} WT nif-ii 64804.04971809451 22521.67453555639 31096.7303966048 7793.523431741771 33707.31932148975 14728.151103814613 890 91 60 225 199 305 38.72 35.3 -78.1 0.111542239324493 0.422258949413208 0.48455735697004504 0.780230479654733 0.831872702661636 38.903726739824585 12.960587599134824 0.09343335507719001 0.0019989185291990003 3.646027397260274
148 Nif_Clostridium_populeti nsdb-000149 DDKK 95.14087790111 Clostridium populeti False Nif gold {'A': 'D'	'B': 'K'	'D': 'D'	'E': 'K'} WT nif-ii 65044.04123544399 22751.186110559967 31724.67148062769 7962.76333549216 33319.36975481629 14788.422775067847 927 95 65 230 211 314 36.61 37.64 -81.4 0.11414218707626901 0.427122165908328 0.5009812339300991 0.7821298445243331 0.8353060221874231 38.8553539721594 12.903562455710881 0.10507259751445701 0.002055935432215 3.710963455149501
149 Nif_Chrysiogenes_arsenatis nsdb-000150 DDKK 94.36113245702732 309797 Bacteria; Chrysiogenota; Chrysiogenetes; Chrysiogenales; Chrysiogenaceae; Chrysiogenes; Chrysiogenes arsenatis False Nif gold {'A': 'D'	'B': 'K'	'D': 'D'	'E': 'K'} WT nif-i 62687.866418175385 27448.572256994026 30129.678611135045 9961.034030099378 32558.18780704035 17487.538226894638 1172 144 125 279 216 384 38.45 35.79 -89.6 0.12280573014219201 0.47743910159082104 0.49397404299859504 0.7031849872786481 0.7614030631514791 37.65972616135139 12.603886575518553 0.090085489579901 0.001958760607827 3.678552421500798
150 Nif_Serratia_sp_ATCC_39006 nsdb-000151 DDKK 95.70881474103588 Serratia sp ATCC 39006 False Nif gold {'A': 'D'	'B': 'K'	'D': 'D'	'E': 'K'} WT nif-i 63870.49034652591 28636.040463877347 31845.631719997626 10343.89146983553 32024.858626528287 18292.148994041803 1211 155 138 274 226 390 36.53 35.18 -92.1 0.12115987453885001 0.47064459032103606 0.47542102378372403 0.7021207936115 0.741374306921696 37.7045385835445 12.779575839627014 0.100282848091717 0.001965781785949 3.721224920802534
151 Nif_Desulfamplus_magnetovallimortis nsdb-000152 DDKK 94.69562376237624 1246637 Bacteria; Thermodesulfobacteriota; Desulfobacteria; Desulfobacterales; Desulfobacteraceae; Desulfamplus; Desulfamplus magnetovallimortis False Nif gold {'A': 'D'	'B': 'K'	'D': 'D'	'E': 'K'} WT nif-ii 67714.81781668367 23299.93060612335 32189.434513801476 9306.89640612829 35525.3833028822 13993.034199995069 927 98 89 220 245 231 37.71 36.33 -82.1 0.11493098045619801 0.42088506821396504 0.48132278170946 0.7336354857779821 0.7872342193301861 39.13395984933855 13.373726703387913 0.088977024070021 0.001978587657301 3.6148796498905913
152 Nif_Gammaproteobacteria_bacterium_28-57-27 nsdb-000153 DDKK 94.40773575638508 1970513 Bacteria; Pseudomonadota; Gammaproteobacteria; Gammaproteobacteria bacterium 28-57-27 False Nif gold {'A': 'D'	'B': 'K'	'D': 'D'	'E': 'K'} WT nif-i 63268.25041296298 29665.86686483973 30475.64108769035 11404.994257744522 32792.60932527264 18260.872607095174 1214 170 115 293 229 381 36.89 38.06 -96.0 0.11831746230357601 0.47285978234878606 0.47428928833277206 0.7019050732113361 0.740141233536588 37.7474537879641 12.53438688778759 0.10290239890450201 0.0019784600902570003 3.75907417148869
153 Nif_Bacteroidales_bacterium nsdb-000154 DDKK 95.06977068793618 2030927 Bacteria; Bacteroidota; Bacteroidia; Bacteroidales; Bacteroidales bacterium False Nif gold {'A': 'D'	'B': 'K'	'D': 'D'	'E': 'K'} WT nif-ii 66320.80343807762 24465.02125180367 31256.02807669634 9596.594883970647 35064.77536138129 14868.426367833054 986 102 92 232 234 292 35.64 38.72 -83.2 0.111893274884881 0.41554099114033205 0.46984114797610504 0.7436063667337061 0.7901696734512981 39.03534835735214 13.000980565997589 0.08817675983436801 0.0019776816322670003 3.63695652173913
154 Nif_Desulfobacterales_bacterium_C00003106 nsdb-000155 DDKK 94.8732703777336 1869301 Bacteria; Thermodesulfobacteriota; Desulfobacteria; Desulfobacterales; Desulfobacterales bacterium C00003106 False Nif gold {'A': 'D'	'B': 'K'	'D': 'D'	'E': 'K'} WT nif-ii 65787.53255146033 22829.31925677725 32447.43643744258 8870.716865261376 33340.09611401776 13958.602391515888 918 106 81 224 230 246 34.98 39.65 -82.4 0.10921112661317 0.41621247084823904 0.48050344666521005 0.737593010871582 0.7780906290152091 39.32434482098699 12.848700697238915 0.09793573027105901 0.00200253088594 3.6766467065868262
155 Nif_Aneurinibacillus_terranovensis nsdb-000156 DDKK 95.31127411167512 278991 Bacteria; Bacillota; Bacilli; Bacillales; Paenibacillaceae; Aneurinibacillus group; Aneurinibacillus; Aneurinibacillus terranovensis False Nif gold {'A': 'D'	'B': 'K'	'D': 'D'	'E': 'K'} WT nif-i 62727.10908106912 27325.6224272193 31044.17402281513 10253.395646497029 31682.935058253977 17072.226780722296 1146 142 136 272 235 330 36.58 37.63 -91.8 0.124791056618026 0.474802654439658 0.484676530171718 0.708716610529021 0.7505038312002831 37.60526781723294 12.820115136165072 0.09975388895108601 0.001970443349753 3.655172413793103
156 Nif_Rhodopseudomonas_palustris nsdb-000157 DDKK 94.34008449304174 1076 Bacteria; Pseudomonadota; Alphaproteobacteria; Hyphomicrobiales; Nitrobacteraceae; Rhodopseudomonas; Rhodopseudomonas palustris False Nif gold {'A': 'D'	'B': 'K'	'D': 'D'	'E': 'K'} WT nif-i 62095.397413951476 29108.29499740865 30090.23642966988 10573.915746481078 32005.160984281596 18534.37925092755 1202 185 97 292 212 394 37.23 37.92 -94.2 0.12164183080698102 0.482969479705153 0.49065727386631003 0.690857058332876 0.7475275221201501 37.71535085945691 12.944590181457114 0.08370869733542001 0.001944806208528 3.6659597030752913
157 Nif_Kamptonema nsdb-000158 DDKK 94.9769930417495 1501433 Bacteria; Cyanobacteriota; Cyanophyceae; Oscillatoriophycideae; Oscillatoriales; Microcoleaceae; Kamptonema False Nif gold {'A': 'D'	'B': 'K'	'D': 'D'	'E': 'K'} WT nif-i 62189.61660210497 29644.378407994416 29734.709896800225 10689.090547005078 32454.906705304762 18955.28786098931 1209 155 107 297 249 357 35.96 34.49 -96.7 0.12078534240088201 0.467980155023122 0.49900549388893106 0.7177998375518081 0.7909303172152741 37.52936352776752 12.674293911202719 0.084784299646981 0.001981667687965 3.677975228863758
158 Nif_Martelella_sp_BGMRC2036 nsdb-000159 DDKK 94.0346896551724 Martelella sp BGMRC2036 False Nif gold {'A': 'D'	'B': 'K'	'D': 'D'	'E': 'K'} WT nif-i 63830.14967712189 29594.281941922985 31489.330056383376 11232.664024029596 32340.819620738504 18361.61791789346 1258 184 110 310 245 379 36.29 39.89 -101.8 0.12085346799794201 0.48303424505652404 0.5046351737402001 0.70223386377852 0.7285178249040021 37.80144110849567 12.901813445997451 0.089791109091214 0.001979123008852 3.7306468716861083
159 Nif_Hartmannibacter_diazotrophicus nsdb-000160 DDKK 94.11985236220472 1482074 Bacteria; Pseudomonadota; Alphaproteobacteria; Hyphomicrobiales; Pleomorphomonadaceae; Hartmannibacter; Hartmannibacter diazotrophicus False Nif gold {'A': 'D'	'B': 'K'	'D': 'D'	'E': 'K'} WT nif-i 64267.10247181795 29014.927613645887 32002.589035010868 11046.02061213371 32264.51343680709 17968.907001512136 1215 164 103 299 244 371 37.12 38.68 -97.8 0.12201976547493601 0.486819901704483 0.505270384307964 0.72075573115429 0.7410931550084281 37.869292002029844 12.67588198350872 0.089370808479088 0.0019557037883930002 3.682590233545647
160 Nif_Spirochaetes_bacterium_GWE1_32_154 nsdb-000161 DDKK 94.7241782868526 Spirochaetes bacterium GWE1 32 154 False Nif gold {'A': 'D'	'B': 'K'	'D': 'D'	'E': 'K'} WT nif-ii 66650.08610362084 22966.365959327362 31668.72646992913 8873.18497978662 34981.3596336917 14093.180979540688 890 100 80 221 203 250 34.59 38.78 -74.7 0.109253700231421 0.42460664237514606 0.48280439504513906 0.7538241085446761 0.793179122405668 39.23795581127139 13.03725188671391 0.09291815915156601 0.002002414406119 3.618362831858407
161 Nif_Chloroflexi_bacterium nsdb-000162 DDKK 94.52071428571428 Chloroflexi bacterium False Nif gold {'A': 'D'	'B': 'K'	'D': 'D'	'E': 'K'} WT nif-ii 64342.85511583126 23531.47594070004 31325.80847365882 9335.985073637537 33017.046642172434 14195.490867062486 934 115 93 228 219 249 37.85 34.95 -81.5 0.10841934678242501 0.41778948846838604 0.47066966168759805 0.7402964026490491 0.7915717202404321 39.18904430008419 13.271537873963316 0.09857849681928801 0.001988544099049 3.6151731720725673
162 Nif_Acetobacterium_woodii nsdb-000163 DDKK 94.91980142566192 33952 Bacteria; Bacillota; Clostridia; Eubacteriales; Eubacteriaceae; Acetobacterium; Acetobacterium woodii False Nif gold {'A': 'D'	'B': 'K'	'D': 'D'	'E': 'K'} WT nif-ii 62077.55817250841 23270.558306206505 30638.53847869881 8799.521421977206 31439.019693809612 14471.036884229274 972 98 80 255 207 307 36.74 34.77 -81.1 0.11630952728221501 0.43779007833511 0.511286450078922 0.8034230551485091 0.8628699760567221 38.73036589369808 13.07546653456494 0.10572431536717201 0.002037709404394 3.706593406593406
163 Nif_Nitrospirae_bacterium_GWC2_57_13 nsdb-000164 DDKK 95.3490415821501 Nitrospirae bacterium GWC2 57 13 False Nif gold {'A': 'D'	'B': 'K'	'D': 'D'	'E': 'K'} WT nif-i 63549.92639725536 27185.982988702366 30370.560954624143 10580.640137155318 33179.3654426312 16605.34285154711 1113 152 149 227 198 344 37.33 36.61 -77.5 0.11917112538195701 0.47982059777963904 0.510127820792145 0.6946220743490501 0.738225432722549 37.58043893643779 12.87730795148248 0.085803656951286 0.001972766985779 3.659482758620689
164 Nif_Cohaesibacter_haloalkalitolerans nsdb-000165 DDKK 94.59776406712734 1162980 Bacteria; Pseudomonadota; Alphaproteobacteria; Hyphomicrobiales; Cohaesibacteraceae; Cohaesibacter haloalkalitolerans False Nif gold {'A': 'D'	'B': 'K'	'D': 'D'	'E': 'K'} WT nif-i 63613.285410522076 28882.293652400316 31390.3336081129 10626.801500019788 32222.951802409178 18255.492152380513 1197 140 107 302 213 400 36.49 37.82 -88.8 0.11702446268043701 0.46205712353411504 0.464640081632939 0.711153470448 0.7468237748716261 37.75314177509263 12.610802689648809 0.108132219272523 0.0019897742951660003 3.7845507094062
165 Nif_Candidatus_Magnetoovum_chiemensis nsdb-000166 DDKK 95.5514519427403 1609970 Bacteria; Nitrospirota; Nitrospiria; Nitrospirales; Nitrospiraceae; Magnetoovum; Candidatus Magnetoovum chiemensis False Nif gold {'A': 'D'	'B': 'K'	'D': 'D'	'E': 'K'} WT nif-i 66879.45262219141 21968.88735953356 30671.86566240684 8385.078774650334 36207.586959784545 13583.808584883227 898 90 85 209 225 255 38.97 36.36 -77.4 0.108996040337184 0.426801329562963 0.481385662827212 0.5209087539564541 0.523897510010474 39.24190194432731 13.122921929845184 0.098008903524819 0.002001891579577 3.645444566410538
166 Nif_Anaerotignum_neopropionicum nsdb-000167 DDKK 94.68950505050503 36847 Bacteria; Bacillota; Clostridia; Lachnospirales; Anaerotignaceae; Anaerotignum; Anaerotignum neopropionicum False Nif gold {'A': 'D'	'B': 'K'	'D': 'D'	'E': 'K'} WT nif-ii 65470.71906139611 23284.598496511906 31940.801825019284 8474.38379141735 33529.917236376816 14810.21470509452 908 113 80 209 204 277 35.52 36.36 -77.2 0.11245548600193 0.422367498710968 0.484518108903403 0.789774504225753 0.8400258319506101 38.94916582629342 13.266383762824482 0.092154207532451 0.002034223026257 3.681943677526228
167 Nif_Carboxydocella_sp_ULO1 nsdb-000168 DDKK 95.48211656441718 Carboxydocella sp ULO1 False Nif gold {'A': 'D'	'B': 'K'	'D': 'D'	'E': 'K'} WT nif-ii 65653.87460370632 23667.51003866954 31539.366038865133 8655.48198866054 34114.508564841184 15012.028050009008 966 109 82 230 213 304 39.84 34.85 -79.8 0.107114182609958 0.41571645174598104 0.48156179990559805 0.7489827082897531 0.7695003383469591 38.97822517007962 13.1491033528229 0.10227836275691 0.0019925492824460003 3.62046204620462
168 Nif_Clostridium_pasteurianum nsdb-000169 DDKK 94.86761088709676 1501 Bacteria; Bacillota; Clostridia; Eubacteriales; Clostridiaceae; Clostridium; Clostridium pasteurianum False Nif gold {'A': 'D'	'B': 'K'	'D': 'D'	'E': 'K'} WT nif-ii 64000.20388189856 22202.19680786466 30805.863116880962 8482.659780424128 33194.340765017565 13719.537027440507 923 108 70 216 201 292 35.65 37.11 -74.5 0.117343571422167 0.42738555254124605 0.48283033671629705 0.7750407209398801 0.8515328672871181 38.89682336923031 13.458243997720004 0.08861293061620501 0.001966377215304 3.600436681222707
169 Nif_Natranaerovirga_hydrolytica nsdb-000170 DDKK 94.98844410876131 680378 Bacteria; Bacillota; Clostridia; Eubacteriales; Natranaerovirga; Natranaerovirga hydrolytica False Nif gold {'A': 'D'	'B': 'K'	'D': 'D'	'E': 'K'} WT nif-ii 66247.0650309535 23223.76595245453 32590.97733528535 8835.233174836038 33656.08769566814 14388.532777618522 932 112 72 238 206 278 35.81 38.67 -79.9 0.11756563556842801 0.43301157450570205 0.48649787635100905 0.7840846986827451 0.840306924464517 38.68501252705893 12.910793157835329 0.089592700691541 0.002007986796464 3.634456101601325
170 Nif_Lucifera_butyrica nsdb-000171 DDKK 94.56296796796796 1351585 Bacteria; Bacillota; Negativicutes; Veillonellales; Veillonellaceae; Lucifera; Lucifera butyrica False Nif gold {'A': 'D'	'B': 'K'	'D': 'D'	'E': 'K'} WT nif-ii 65070.13267664153 23574.91976821721 30402.745367551324 8730.911423709738 34667.38730909021 14844.008344507522 947 103 80 232 200 294 42.03 32.54 -74.5 0.11594755583275201 0.42483801189698306 0.48515146265225606 0.7583230907920661 0.8036027086938301 38.95792180938216 13.000636320641725 0.084819065206876 0.002012763265381 3.6310249307479223
171 Nif_Desulfuromonas_acetexigens nsdb-000172 DDKK 94.45465570400825 38815 Bacteria; Thermodesulfobacteriota; Desulfuromonadia; Desulfuromonadales; Desulfuromonadaceae; Desulfuromonas; Desulfuromonas acetexigens False Nif gold {'A': 'D'	'B': 'K'	'D': 'D'	'E': 'K'} WT nif-i 62206.41188769219 24415.412389468176 28863.90940001927 9198.051323905667 33342.50248767295 15217.361065562509 988 120 78 262 166 341 39.62 35.53 -74.7 0.12064701708498402 0.47133749385828705 0.49503386198069105 0.689475851764763 0.727950590056549 37.797931396030336 12.727460831786022 0.090095535277253 0.0020036164609650003 3.636563876651982
172 Nif_Sporobacter_termitidis nsdb-000173 DDKK 94.6760162601626 44749 Bacteria; Bacillota; Clostridia; Eubacteriales; Oscillospiraceae; Sporobacter; Sporobacter termitidis False Nif gold {'A': 'D'	'B': 'K'	'D': 'D'	'E': 'K'} WT nif-ii 65456.573853358976 22875.168852633913 31982.68984338302 8121.700196663747 33473.88400997598 14753.46865597018 935 93 75 224 210 307 38.42 35.43 -77.6 0.113175868892953 0.427779848837037 0.49617167235581905 0.808701313864513 0.861591718648624 38.82740933319243 13.217871753647904 0.08389121155548501 0.0019890723052180003 3.600220872446162
173 Nif_Sulfurivermis_fontis nsdb-000174 DDKK 95.26286771964462 1972068 Bacteria; Pseudomonadota; Gammaproteobacteria; Thiohalomonadales; Thiohalomonadaceae; Sulfurivermis; Sulfurivermis fontis False Nif gold {'A': 'D'	'B': 'K'	'D': 'D'	'E': 'K'} WT nif-i 63002.891721835535 28235.406813697482 29817.85850978673 9955.690937502663 33185.033212048795 18279.715876194823 1146 135 94 262 239 394 40.23 36.0 -92.3 0.11470830541306401 0.47247165796817603 0.47333407463664 0.7024060735706481 0.737345697940866 37.783489106264774 12.68663299917932 0.088174297777472 0.00197579414096 3.732275132275132
174 Nif_Coleofasciculus_chthonoplastes nsdb-000175 DDKK 94.17029559118237 64178 Bacteria; Cyanobacteriota; Cyanophyceae; Coleofasciculales; Coleofasciculaceae; Coleofasciculus; Coleofasciculus chthonoplastes False Nif gold {'A': 'D'	'B': 'K'	'D': 'D'	'E': 'K'} WT nif-ii 63605.522003047685 22504.767450697625 31483.847591107857 8491.242638878917 32121.67441193983 14013.524811818777 948 104 90 208 238 286 37.76 34.95 -84.4 0.11753040563651301 0.440353425574295 0.49693979778832403 0.7998132548536481 0.8602754814415761 38.76911924811667 13.34621282833612 0.09611973392461101 0.0020063874818140003 3.6175166297117523
175 Nif_Azoarcus_sp_CC-YHH838 nsdb-000176 DDKK 95.53597140039447 Azoarcus sp CC-YHH838 False Nif gold {'A': 'D'	'B': 'K'	'D': 'D'	'E': 'K'} WT nif-i 63312.29381188461 29057.921822630058 31323.707070154174 11222.24232005483 31988.586741730454 17835.679502575294 1199 155 132 259 224 387 37.7 37.25 -86.9 0.11961269224304501 0.46962972710982404 0.47012512778762505 0.693837085709138 0.7382108382496261 37.78100185291791 12.773458749056179 0.09161871256858001 0.0019547912725360003 3.702374670184696
176 Nif_Methanocaldococcus_infernus nsdb-000177 DDKK 95.75973375931842 67760 Archaea; Euryarchaeota; Methanomada group; Methanococci; Methanococcales; Methanocaldococcaceae; Methanocaldococcus; Methanocaldococcus infernus False Nif gold {'A': 'D'	'B': 'K'	'D': 'D'	'E': 'K'} WT nif-iii 62690.436282166 23287.0381565734 31254.01980721154 9006.443300717827 31436.4164749545 14280.59485585551 948 129 91 267 154 277 34.33 43.34 -71.5 0.126551571658843 0.44102713161655605 0.44673882471970205 0.7512286871443801 0.8416648268675181 37.7118131926951 12.906734622099961 0.091069761237828 0.002052480184899 3.6616246498599443
177 Nif_Methanotorris_igneus nsdb-000178 DDKK 95.40652542372882 2189 Archaea; Euryarchaeota; Methanomada group; Methanococci; Methanococcales; Methanocaldococcaceae; Methanotorris; Methanotorris igneus False Nif gold {'A': 'D'	'B': 'K'	'D': 'D'	'E': 'K'} WT nif-iii 61753.262173574076 23167.10391315759 30497.00473728681 9167.797291825049 31256.257436287306 13999.306621332456 939 129 83 267 165 266 35.46 42.78 -74.1 0.12517075273311 0.44363884760829303 0.44880705247123903 0.746358451931119 0.831848588037 37.718531404636 12.99062660015108 0.08841859384909401 0.002037420087504 3.618458075407991
178 Nif_Prosthecochloris_sp_GSB1 nsdb-000179 DDKK 94.81469092721836 Prosthecochloris sp GSB1 False Nif gold {'A': 'D'	'B': 'K'	'D': 'D'	'E': 'K'} WT nif-ii 65862.99812042191 22990.06071837021 31965.316476750842 8611.706010641545 33897.68164367103 14378.354707728671 935 114 79 230 220 262 35.21 40.26 -81.6 0.11149595350242401 0.42990963482647304 0.486212325780476 0.767371665388435 0.822954179982144 39.02974500586216 12.990280273205077 0.08836760757943 0.0019825532912360003 3.6201423097974823
179 Nif_Spirochaetes_bacterium_GWB1_36_13 nsdb-000180 DDKK 94.23090139442232 Spirochaetes bacterium GWB1 36 13 False Nif gold {'A': 'D'	'B': 'K'	'D': 'D'	'E': 'K'} WT nif-ii 66753.11658775184 22428.066738590467 33026.39893290374 8528.5495374393 33726.7176548481 13899.517201151182 899 118 74 219 200 260 35.68 36.6 -77.2 0.110485928848449 0.424149595458823 0.486908245623056 0.7436917327658411 0.7954999089131981 39.13953953652168 13.131743344267251 0.09333324573390701 0.0020240546183910003 3.665562913907285
180 Nif_Halocella_sp_SP3-1 nsdb-000181 DDKK 94.41861530715003 Halocella sp SP3-1 False Nif gold {'A': 'D'	'B': 'K'	'D': 'D'	'E': 'K'} WT nif-ii 65339.55263788049 23201.25996023795 33201.41433367925 8413.314957419658 32138.138304201268 14787.945002818342 920 96 96 205 193 292 37.89 37.03 -69.7 0.117527937619608 0.43708713677177 0.491687526050316 0.772717991333418 0.8227979272117311 38.782812365878264 12.917019076179638 0.09652169721192301 0.002024460708195 3.664273881833241
181 Nif_Ethanoligenens_harbinense nsdb-000182 DDKK 95.00912512716177 253239 Bacteria; Bacillota; Clostridia; Eubacteriales; Oscillospiraceae; Ethanoligenens; Ethanoligenens harbinense False Nif gold {'A': 'D'	'B': 'K'	'D': 'D'	'E': 'K'} WT nif-ii 64109.704620652235 22540.143998427433 31927.87664294074 8269.074471949105 32181.82797771149 14271.06952647828 903 99 58 225 209 290 35.9 36.16 -79.2 0.11453936369430001 0.43335591881446905 0.49953599835912704 0.8166688610425491 0.8843034924234071 38.84475969240124 12.919350795877481 0.089742170760432 0.002001567669963 3.614831211953514
182 Nif_Methanospirillum_lacunae nsdb-000183 DDKK 95.07048484848484 668570 Archaea; Euryarchaeota; Stenosarchaea group; Methanomicrobia; Methanomicrobiales; Methanospirillaceae; Methanospirillum; Methanospirillum lacunae False Nif gold {'A': 'D'	'B': 'K'	'D': 'D'	'E': 'K'} WT nif-ii 65700.45303535435 22546.81106658063 31797.150316753577 8227.16689009896 33903.302718600775 14319.644176481612 931 102 72 225 210 288 38.01 36.36 -76.9 0.11361715035398501 0.42143820947555105 0.48407311816910603 0.763929182095004 0.826359082289135 39.08481937933549 13.229356632581105 0.094648006547628 0.001962843512184 3.635186184565569
183 Nif_Moorella_thermoacetica nsdb-000184 DDKK 91.7152044989775 1525 Bacteria; Bacillota; Clostridia; Moorellales; Moorellaceae; Moorella; Moorella thermoacetica False Nif gold {'A': 'D'	'B': 'K'	'D': 'D'	'E': 'K'} WT nif-iii 62070.59571034899 21762.061796388138 29753.232117586154 8451.733341839554 32317.363592762857 13310.328454548544 892 105 91 221 147 298 41.45 34.22 -63.0 0.12108604046843101 0.46618424976111805 0.47600556844644304 0.7046554298701391 0.7962346569888431 37.5347297284374 13.107444254275107 0.07649569108385801 0.0020528862274150003 3.5371229698375872
184 Nif_Rhodovibrio_salinarum nsdb-000185 DDKK 94.5983684738956 1087 Bacteria; Pseudomonadota; Alphaproteobacteria; Hyphomicrobiales; Rhodovibrionaceae; Rhodovibrio; Rhodovibrio salinarum False Nif gold {'A': 'D'	'B': 'K'	'D': 'D'	'E': 'K'} WT nif-i 61625.47069629508 28050.74586018247 31530.099961733125 10831.28356712572 30095.37073456192 17219.46229305678 1153 157 117 296 219 317 37.39 33.13 -89.3 0.12538338721688902 0.488985702565469 0.5047035837477231 0.709340983886054 0.7592828700027671 37.57977688620907 12.765259977626862 0.08970145660286401 0.001990680795215 3.672806067172264
185 Nif_Dysgonomonas_capnocytophagoides nsdb-000186 DDKK 94.48416998011928 45254 Bacteria; Bacteroidota; Bacteroidia; Bacteroidales; Dysgonomonadaceae; Dysgonomonas; Dysgonomonas capnocytophagoides False Nif gold {'A': 'D'	'B': 'K'	'D': 'D'	'E': 'K'} WT nif-ii 66250.70480139916 23592.885724973414 32147.83087538686 8894.815407190868 34102.87392601236 14698.070317782498 944 119 91 213 207 282 34.79 37.83 -77.5 0.11016616695629201 0.429404965980382 0.47501665018570904 0.7323714573444291 0.7784078168061701 39.006859463312246 13.26428678272676 0.089628494829567 0.0019157969830510002 3.5710455764075073
186 Nif_Geothermobacter_sp_EPR-M nsdb-000187 DDKK 95.83766012396694 Geothermobacter sp EPR-M False Nif gold {'A': 'D'	'B': 'K'	'D': 'D'	'E': 'K'} WT nif-i 63343.6883960417 24698.22308878228 30361.515006476067 9375.004371380433 32982.173389565636 15323.218717401869 991 125 79 259 166 338 37.82 37.82 -74.3 0.119579645148601 0.473043755243068 0.502035931987543 0.6895939030143721 0.7267130674425201 37.72739169836687 13.086145628478016 0.093259994150862 0.002032991916422 3.6492204899777283
187 Nif_Verrucomicrobia_bacterium_Tous-C9LFEB nsdb-000188 DDKK 92.6579766536965 1982333 Bacteria; Verrucomicrobiota; Verrucomicrobia bacterium Tous-C9LFEB False Nif gold {'A': 'D'	'B': 'K'	'D': 'D'	'E': 'K'} WT nif-ii 65159.89336819975 22765.42397815614 31470.366869128244 8210.32690922761 33689.52649907154 14555.097068928531 896 99 100 215 195 257 37.15 33.22 -73.6 0.10702643383570701 0.42127672546933004 0.47273526049316006 0.745896623470478 0.801120038607913 39.13243441711614 13.048650527873441 0.085837550278967 0.001955196871685 3.5858310626703
188 Nif_Gorillibacterium_timonense nsdb-000189 DDKK 95.35783770161292 1689269 Bacteria; Bacillota; Bacilli; Bacillales; Paenibacillaceae; Gorillibacterium; Gorillibacterium timonense False Nif gold {'A': 'D'	'B': 'K'	'D': 'D'	'E': 'K'} WT nif-i 61160.20295429741 27231.224690988493 29050.060749398697 10141.062976143017 32110.14220489876 17090.161714845388 1137 135 112 282 196 380 38.57 35.09 -83.1 0.124076670380847 0.474807999221501 0.48230878878889605 0.715853366369653 0.761108693159474 37.65979786618033 13.015396839460724 0.084149465950641 0.001944683417315 3.636557990379476
189 Nif_Acidihalobacter_prosperus nsdb-000190 DDKK 94.43394192913388 160660 Bacteria; Pseudomonadota; Gammaproteobacteria; Chromatiales; Ectothiorhodospiraceae; Acidihalobacter; Acidihalobacter prosperus False Nif gold {'A': 'D'	'B': 'K'	'D': 'D'	'E': 'K'} WT nif-i 63519.62512797004 29187.66260034297 31878.64439387517 10874.225054295668 31640.980734094876 18313.437546047375 1205 155 112 290 230 386 34.5 40.16 -93.5 0.11888986564001901 0.46745504978314306 0.46946649820775 0.7052627159672411 0.745245761371617 37.81209022861957 12.485273164383864 0.09615548056492901 0.0019729151503120003 3.756430446194225
190 Nif_Gaiellales_bacterium nsdb-000191 DDKK 94.56880544354838 2093372 Bacteria; Actinomycetota; Rubrobacteria; Gaiellales; Gaiellales bacterium False Nif gold {'A': 'D'	'B': 'K'	'D': 'D'	'E': 'K'} WT nif-ii 65123.274424693154 22828.864472689063 33630.60457293477 8690.000091329246 31492.66985175837 14138.864381359832 932 106 64 271 203 266 40.91 35.85 -82.2 0.111174346700265 0.43006501707342104 0.49487962903569704 0.750795341350291 0.788723418041357 39.028084965578365 13.335177385792333 0.097870796850388 0.00199381703639 3.612796469939327
191 Nif_Fontibacillus_panacisegetis nsdb-000192 DDKK 94.67320060483873 670482 Bacteria; Bacillota; Bacilli; Bacillales; Paenibacillaceae; Fontibacillus; Fontibacillus panacisegetis False Nif gold {'A': 'D'	'B': 'K'	'D': 'D'	'E': 'K'} WT nif-i 61704.52039875104 26812.392173791777 29779.339003122142 10309.135911348887 31925.181395628915 16503.256262442843 1116 153 118 281 202 330 38.35 35.77 -86.0 0.121205042188189 0.474421528170322 0.48068873695037106 0.689892803744886 0.7261487513441811 37.67982387177542 13.270562877292376 0.10102338676048 0.0019593273788370003 3.6796168174560933
192 Nif_Calditerrivibrio_nitroreducens nsdb-000193 DDKK 95.08832317073173 477976 Bacteria; Deferribacterota; Deferribacteres; Deferribacterales; Calditerrivibrionaceae; Calditerrivibrio nitroreducens False Nif gold {'A': 'D'	'B': 'K'	'D': 'D'	'E': 'K'} WT nif-i 63721.477644523984 26966.25593545512 32309.24106254092 9754.434105639408 31412.236581983063 17211.82182981572 1080 135 118 244 229 327 31.78 40.39 -88.2 0.12273289689588401 0.48081936221310406 0.48744620631978103 0.7059088137003661 0.743241797742027 37.56889545302588 12.734400909975468 0.08311202686202601 0.001935753539174 3.6217948717948723
193 Nif_Desertifilum_sp_IPPAS_B-1220 nsdb-000194 DDKK 94.70426441351889 Desertifilum sp IPPAS B-1220 False Nif gold {'A': 'D'	'B': 'K'	'D': 'D'	'E': 'K'} WT nif-i 63155.9456190133 29583.049325194508 30686.783005102094 10876.20675146769 32469.162613911176 18706.8425737269 1214 170 112 295 243 354 35.7 34.5 -97.4 0.120861481432424 0.45872738956469405 0.48062365715421 0.7017416884366621 0.776115499173987 37.47961192549229 13.023764351472089 0.08296344370636101 0.0019698351134820003 3.68359166221272
194 Nif_Nitrospirae_bacterium nsdb-000195 DDKK 95.8361899897855 Nitrospirae bacterium False Nif gold {'A': 'D'	'B': 'K'	'D': 'D'	'E': 'K'} WT nif-i 62624.9804871102 26931.886628121043 30068.398073787204 10432.136996102548 32556.582413323005 16499.749632018502 1102 156 143 242 202 329 35.4 37.85 -83.0 0.121977896399294 0.48249487668371005 0.505803020214123 0.6831483187870091 0.730720974693534 37.518684554360924 12.852930681939489 0.08274563535149801 0.0019615926528150003 3.6112920738327903
195 Nif_Planctomycetes_bacterium nsdb-000196 DDKK 94.15371769383698 Planctomycetes bacterium False Nif gold {'A': 'D'	'B': 'K'	'D': 'D'	'E': 'K'} WT nif-ii 63311.98321233083 22957.840165042944 30500.13969213899 8847.528761620677 32811.84352019185 14110.311403422245 913 96 98 241 205 237 38.02 33.98 -76.8 0.11256738574166 0.44674698177772404 0.5039971337953421 0.776266642812074 0.8190574997051471 38.95855093831465 13.351892149585725 0.098502915718731 0.001963659624285 3.5738605161998898
196 Nif_Dethiosulfatibacter_aminovorans nsdb-000197 DDKK 94.5890332326284 332095 Bacteria; Bacillota; Tissierellia; Dethiosulfatibacter; Dethiosulfatibacter aminovorans False Nif gold {'A': 'D'	'B': 'K'	'D': 'D'	'E': 'K'} WT nif-ii 65160.20777747799 22804.558204628178 32893.35274372117 8564.573543398343 32266.85503375682 14239.984661229868 906 93 90 212 211 274 36.55 38.1 -76.6 0.12019379766469102 0.436479568553984 0.48707214652645703 0.778059034111772 0.838850894506269 38.6419257959076 13.27437963738199 0.09108491715399501 0.001969233286177 3.5899122807017543
197 Nif_Clostridium_algidixylanolyticum nsdb-000198 DDKK 94.91925176946413 Clostridium algidixylanolyticum False Nif gold {'A': 'D'	'B': 'K'	'D': 'D'	'E': 'K'} WT nif-ii 66554.62607241834 23282.686611556608 32939.85606324258 8809.660969902776 33614.77000917576 14473.025641653832 922 121 65 210 227 281 33.56 39.57 -84.6 0.113283431160277 0.425118426669263 0.493696775866776 0.790416035448371 0.8345988489779821 38.84925201777803 12.807885661825766 0.096163508753436 0.002057337007981 3.715550636413946
198 Nif_Sulfuricurvum_kujiense nsdb-000199 DDKK 95.7780707876371 148813 Bacteria; Campylobacterota; Epsilonproteobacteria; Campylobacterales; Sulfurimonadaceae; Sulfuricurvum; Sulfuricurvum kujiense False Nif gold {'A': 'D'	'B': 'K'	'D': 'D'	'E': 'K'} WT nif-i 63287.12910013776 28500.189971301043 30914.683663512777 9872.446501720937 32372.445436624956 18627.743469580164 1182 124 116 299 204 409 37.5 36.53 -85.9 0.11887176118421601 0.47390861887356006 0.499029190369884 0.711715388448746 0.7641318446184241 37.830292161388066 12.894188680602504 0.09283615165968001 0.0019393730952580002 3.657657657657657
199 Nif_Methanococcus_maripaludis nsdb-000200 DDKK 94.00595846645368 39152 Archaea; Euryarchaeota; Methanomada group; Methanococci; Methanococcales; Methanococcaceae; Methanococcus; Methanococcus maripaludis False Nif gold {'A': 'D'	'B': 'K'	'D': 'D'	'E': 'K'} WT nif-iii 60908.183107366945 20825.19484639664 30235.659147831935 8684.368276732766 30672.52395953503 12140.826569663885 835 126 87 188 167 231 35.3 38.53 -65.6 0.12862308222248 0.466739003320193 0.47377348369388705 0.7330515779908281 0.7965623027748611 37.513547638211705 13.195807392601111 0.08818831499037401 0.002008018977285 3.508009153318077
200 Nif_Neorhizobium_galegae nsdb-000201 DDKK 94.78126976284584 399 Bacteria; Pseudomonadota; Alphaproteobacteria; Hyphomicrobiales; Rhizobiaceae; Rhizobium/Agrobacterium group; Neorhizobium; Neorhizobium galegae False Nif gold {'A': 'D'	'B': 'K'	'D': 'D'	'E': 'K'} WT nif-i 63539.65903752665 28843.65438178448 30842.037681788774 10935.431922121235 32697.62135573788 17908.222459663302 1196 160 124 288 224 362 36.6 35.3 -91.5 0.12471252459845701 0.48462749154563606 0.498353335649575 0.67279691242742 0.6843467922706381 37.74041913894917 12.766294150259743 0.08549956802358001 0.001971508848143 3.692636072572038
201 Nif_Terrimicrobium_sacchariphilum nsdb-000202 DDKK 94.2791600790514 690879 Bacteria; Verrucomicrobiota; Terrimicrobiia; Terrimicrobiales; Terrimicrobiaceae; Terrimicrobium; Terrimicrobium sacchariphilum False Nif gold {'A': 'D'	'B': 'K'	'D': 'D'	'E': 'K'} WT nif-ii 64865.398534994834 22889.587943942213 31141.84109093133 8695.439660028787 33723.55744406353 14194.14828391344 916 116 82 231 193 266 39.44 36.03 -76.0 0.109949972259509 0.41719106383055304 0.479899528393091 0.7508225682872041 0.7913430684058781 39.105290437061996 12.992769884019266 0.08790443157913001 0.0019847259523770003 3.622124863088718
202 Nif_Oceanospirillaceae_bacterium nsdb-000203 DDKK 95.1109251968504 1899355 Bacteria; Pseudomonadota; Gammaproteobacteria; Oceanospirillales; Oceanospirillaceae; Oceanospirillaceae bacterium False Nif gold {'A': 'D'	'B': 'K'	'D': 'D'	'E': 'K'} WT nif-i 63504.049834393925 29489.364199600648 31762.887687101178 11133.47780763153 31741.162147292736 18355.886391969063 1198 149 114 284 242 367 34.23 39.71 -93.2 0.11894489786436001 0.464902947466421 0.46717854303628503 0.6962087027762881 0.7384232065781411 37.809423966363475 12.835762312574484 0.092635756056808 0.001967240375821 3.73578947368421
203 Nif_Afifella_pfennigii nsdb-000204 DDKK 93.77866963402572 209897 Bacteria; Pseudomonadota; Alphaproteobacteria; Hyphomicrobiales; Afifellaceae; Afifella; Afifella pfennigii False Nif gold {'A': 'D'	'B': 'K'	'D': 'D'	'E': 'K'} WT nif-i 61520.717154488884 28830.960851683194 29031.40029597538 11126.462938127555 32489.316858513528 17704.497913555664 1213 172 104 282 230 388 40.23 35.28 -92.9 0.122966249659819 0.486739340525462 0.513611644587312 0.6908578509683191 0.7233276223382931 37.75571729263206 12.88320632296491 0.087022965214454 0.0019198758959600001 3.607446808510638
204 Nif_Ilyobacter_polytropus nsdb-000205 DDKK 95.18395979899496 167642 Bacteria; Fusobacteriota; Fusobacteriia; Fusobacteriales; Fusobacteriaceae; Ilyobacter; Ilyobacter polytropus False Nif gold {'A': 'D'	'B': 'K'	'D': 'D'	'E': 'K'} WT nif-ii 65239.55137095644 23164.464513944433 31289.75578818196 8242.366983856213 33949.79558277451 14922.097530088242 946 120 70 219 215 282 37.47 37.98 -77.9 0.11885504923185002 0.43739604430780105 0.49122789872236705 0.782374489940439 0.8390718977758921 38.753918248817484 12.857212542464223 0.082568400167084 0.002004720385714 3.654605263157894
205 Nif_Defluviimonas_alba nsdb-000206 DDKK 95.01720197044337 Defluviimonas alba False Nif gold {'A': 'D'	'B': 'K'	'D': 'D'	'E': 'K'} WT nif-i 61684.7792731319 28790.462489589925 28888.117965023946 10861.834209953198 32796.66130810793 17928.62827963676 1218 153 105 280 239 405 42.93 32.2 -93.1 0.12190108240397501 0.49066361226873106 0.511815610263885 0.7313660276017541 0.7727845790843011 37.68054504199472 12.989550560546853 0.082846929207688 0.0019338031461870002 3.664556962025316
206 Nif_Verrucomicrobia_bacterium_S94 nsdb-000207 DDKK 94.7012736318408 2488809 Bacteria; Verrucomicrobiota; Verrucomicrobia bacterium S94 False Nif gold {'A': 'D'	'B': 'K'	'D': 'D'	'E': 'K'} WT nif-ii 65621.5860817912 22697.038200454917 31499.843631484662 8588.302974113787 34121.74245030653 14108.735226341152 910 89 108 200 224 247 36.8 37.56 -74.9 0.112851370798921 0.43098208470520605 0.477911008310741 0.765159831118518 0.8141818941613961 38.994557509404636 13.292242357614015 0.09497282608695601 0.0019623141121110003 3.608695652173913
207 Nif_Spirochaetes_bacterium_GWB1_27_13 nsdb-000208 DDKK 95.0784984984985 Spirochaetes bacterium GWB1 27 13 False Nif gold {'A': 'D'	'B': 'K'	'D': 'D'	'E': 'K'} WT nif-ii 67280.6163249311 23312.330346534203 32717.953808544225 8855.207272067542 34562.66251638692 14457.123074466646 937 106 88 237 202 276 36.16 38.2 -78.0 0.11103742548055101 0.41245687387343405 0.46799639366021806 0.7363419964564181 0.801022709068648 39.16723791278076 12.93750726327154 0.09073783837908801 0.001989458998418 3.624794295117937
208 Nif_Thermacetogenium_phaeum nsdb-000209 DDKK 92.24882051282052 85874 Bacteria; Bacillota; Clostridia; Thermoanaerobacterales; Thermoanaerobacteraceae; Thermacetogenium; Thermacetogenium phaeum False Nif gold {'A': 'D'	'B': 'K'	'D': 'D'	'E': 'K'} WT nif-iii 62112.93544586729 21722.679257522308 30103.10657421289 8354.10014798502 32009.828871654365 13368.579109537288 910 111 88 239 140 308 40.72 36.64 -64.7 0.12337911882122701 0.466335915714212 0.47053276731862703 0.710421944099878 0.8022596447252041 37.53202642317309 13.076536329322954 0.08697549235743601 0.002094324347509 3.616898148148148
209 Nif_Methanoculleus_taiwanensis nsdb-000210 DDKK 94.9617688442211 1550565 Archaea; Euryarchaeota; Stenosarchaea group; Methanomicrobia; Methanomicrobiales; Methanomicrobiaceae; Methanoculleus; Methanoculleus taiwanensis False Nif gold {'A': 'D'	'B': 'K'	'D': 'D'	'E': 'K'} WT nif-ii 65337.14126020558 22278.509252136253 30902.65396835952 8264.473168520068 34434.487291846075 14014.036083616193 871 107 71 200 196 267 39.56 34.34 -72.5 0.112737234720042 0.417633771407796 0.48340242796729205 0.7658079650677321 0.8047736254766461 39.06326683711918 13.64996582211881 0.072736479997205 0.001935031147583 3.515951595159516
210 Nif_Lutibacter_agarilyticus nsdb-000211 DDKK 94.97346460618144 1109740 Bacteria; Bacteroidota; Flavobacteriia; Flavobacteriales; Flavobacteriaceae; Lutibacter; Lutibacter agarilyticus False Nif gold {'A': 'D'	'B': 'K'	'D': 'D'	'E': 'K'} WT nif-ii 64014.90861759811 23483.167587212214 30632.814691227017 9180.20710984293 33382.09392637111 14302.96047736924 906 93 94 198 209 270 36.07 37.44 -71.8 0.11318802379685901 0.42976144444101705 0.483823314365376 0.7421784017310311 0.79608529818301 38.9745734172442 13.055647891320193 0.09463046320426001 0.0020375017733350004 3.683803206191266
211 Nif_Beggiatoa_alba nsdb-000212 DDKK 95.4724827586207 1022 Bacteria; Pseudomonadota; Gammaproteobacteria; Thiotrichales; Thiotrichaceae; Beggiatoa; Beggiatoa alba False Nif gold {'A': 'D'	'B': 'K'	'D': 'D'	'E': 'K'} WT nif-i 63444.81404331726 29487.68839602994 31183.106812981856 11126.78984248971 32261.707230335378 18360.898553540283 1204 151 111 278 246 388 34.9 38.44 -96.1 0.115803374561774 0.46620917184646005 0.46858202295622303 0.69461947654149 0.741288327474506 37.79757876760311 12.838692207256772 0.098968128588981 0.001961544842801 3.723012111637704
212 Nif_Desulfonatronovibrio_hydrogenovorans nsdb-000213 DDKK 94.17274225774226 53245 Bacteria; Thermodesulfobacteriota; Desulfovibrionia; Desulfovibrionales; Desulfonatronovibrionaceae; Desulfonatronovibrio; Desulfonatronovibrio hydrogenovorans False Nif gold {'A': 'D'	'B': 'K'	'D': 'D'	'E': 'K'} WT nif-ii 64799.17526879041 23042.03861713699 31825.717592810935 8633.752988720662 32973.45767597952 14408.285628416343 957 99 82 226 248 269 38.05 35.19 -85.7 0.11822249389126101 0.43524038896688705 0.48818311699799505 0.792562889896515 0.841003125180328 39.01335478508506 13.467081498573238 0.10133261935236601 0.0019780184049040003 3.6039495337356
213 Nif_Geitlerinema_sp_PCC_9228 nsdb-000214 DDKK 95.56415151515152 Geitlerinema sp PCC 9228 False Nif gold {'A': 'D'	'B': 'K'	'D': 'D'	'E': 'K'} WT nif-ii 65003.51822336222 22907.301409033666 32955.77816019829 8549.511073391208 32047.74006316395 14357.790335642425 955 106 87 211 214 295 33.95 35.44 -76.1 0.11735337660943701 0.44552137272796405 0.49267957307375104 0.7756338208731071 0.8362740382210571 38.95945999866837 13.57464504102518 0.10542513190355401 0.0019055722226070002 3.574853489611081
214 Nif_Ectothiorhodospiraceae_bacterium nsdb-000215 DDKK 95.3856354679803 2026737 Bacteria; Pseudomonadota; Gammaproteobacteria; Chromatiales; Ectothiorhodospiraceae; Ectothiorhodospiraceae bacterium False Nif gold {'A': 'D'	'B': 'K'	'D': 'D'	'E': 'K'} WT nif-i 63981.781926728036 29300.676053902258 32207.798361354526 11387.514491326405 31773.98356537349 17913.16156257587 1176 159 119 280 222 364 35.05 37.8 -91.3 0.118179717186754 0.46150800954153404 0.46404284488025505 0.683456542747601 0.72253740186838 37.892494784878146 12.913689353663068 0.102530232324752 0.0019569471624260003 3.712328767123288
215 Nif_Blastopirellula_marina nsdb-000216 DDKK 95.48620689655172 124 Bacteria; Planctomycetota; Planctomycetia; Pirellulales; Pirellulaceae; Blastopirellula; Blastopirellula marina False Nif gold {'A': 'D'	'B': 'K'	'D': 'D'	'E': 'K'} WT nif-i 63920.410641068214 29202.60410015979 31742.96382606602 11158.755072492582 32177.446815002215 18043.849027667166 1179 143 114 276 234 378 35.28 38.92 -91.5 0.114407997651294 0.462692396430452 0.46801776960691105 0.68563076897201 0.737338576337706 37.876708264057534 12.620590774407503 0.09378668133920201 0.001967812873967 3.7447478991596643
216 Nif_Candidatus_Acidulodesulfobacterium_acidiphilum nsdb-000217 DDKK 95.7363301787592 2597224 Bacteria; Deltaproteobacteria; Candidatus Acidulodesulfobacterales; Acidulodesulfobacterium; Candidatus Acidulodesulfobacterium acidiphilum False Nif gold {'A': 'D'	'B': 'K'	'D': 'D'	'E': 'K'} WT nif-i 65021.845822351475 23250.5208017346 30797.618086002334 8956.118667193074 34224.22773634913 14294.402134541546 924 96 90 204 219 277 37.41 34.03 -76.0 0.10794844728196501 0.416609857573757 0.475896226620433 0.7186449978657531 0.74899610046911 39.139285674626784 13.26188055755828 0.07971776473146301 0.0020031242489780003 3.653698630136986
217 Nif_Fibrobacteres_bacterium nsdb-000218 DDKK 94.66444277108434 Fibrobacteres bacterium False Nif gold {'A': 'D'	'B': 'K'	'D': 'D'	'E': 'K'} WT nif-ii 65567.32037064931 22768.361341762124 31310.85677299728 8580.6682483634 34256.46359765204 14187.693093398717 920 85 89 233 200 276 37.81 37.73 -73.1 0.11090254876146001 0.42982212256399804 0.48492075769323906 0.7517392856584171 0.801982158704255 39.14045741997558 12.789841716378053 0.103309998345653 0.0020201679599550003 3.680746023038947
218 Nif_Methanolacinia_paynteri nsdb-000219 DDKK 94.51882293762574 230356 Archaea; Euryarchaeota; Stenosarchaea group; Methanomicrobia; Methanomicrobiales; Methanomicrobiaceae; Methanolacinia; Methanolacinia paynteri False Nif gold {'A': 'D'	'B': 'K'	'D': 'D'	'E': 'K'} WT nif-ii 64894.39546348994 22583.834532456138 31543.861218036527 8422.312514560606 33350.53424545342 14161.522017895513 900 111 70 222 199 275 38.25 35.78 -77.2 0.11660074121587001 0.429499688557798 0.494771914269846 0.80138954919168 0.855127279319407 38.92752875874168 13.154214973377433 0.09139398532922101 0.002001891579577 3.645444566410538
219 Nif_Candidatus_Thiosymbion_oneisti nsdb-000220 DDKK 95.67484592445328 589554 Bacteria; Pseudomonadota; Gammaproteobacteria; Chromatiales; Chromatiaceae; Candidatus Thiosymbion; Candidatus Thiosymbion oneisti False Nif gold {'A': 'D'	'B': 'K'	'D': 'D'	'E': 'K'} WT nif-i 66568.15469136697 23280.71660789699 33024.707207601925 8894.947534080668 33543.447483765034 14385.769073816336 960 111 79 232 220 286 37.56 36.8 -81.2 0.11167881520755 0.421556086688234 0.482014584220933 0.7349379561198971 0.790079339425789 39.1280762221323 13.14199899565875 0.098441676398079 0.0019825339708020003 3.635967302452316
220 Nif_Roseiflexus_castenholzii nsdb-000221 DDKK 91.3710199789695 120962 Bacteria; Chloroflexota; Chloroflexia; Chloroflexales; Roseiflexineae; Roseiflexaceae; Roseiflexus; Roseiflexus castenholzii False Nif gold {'A': 'D'	'B': 'K'	'D': 'D'	'E': 'K'} WT nif-iii 59805.97287200052 19507.870652604703 29951.155800968965 7194.677268872769 29854.81707103155 12313.193383731941 774 99 58 223 140 220 37.11 34.81 -61.0 0.115034114233725 0.41223402399437903 0.45380928683361205 0.7271770596714461 0.8057331073324321 37.53719406912887 13.24245446627022 0.08691539748716601 0.002167985512688 3.63787969029184
221 Nif_Phaeospirillum_fulvum nsdb-000222 DDKK 95.58065326633164 Phaeospirillum fulvum False Nif gold {'A': 'D'	'B': 'K'	'D': 'D'	'E': 'K'} WT nif-i 60467.399555282114 28685.08255596699 28722.95163372202 10519.875620229323 31744.447921560084 18165.206935737642 1199 171 116 288 246 350 37.67 36.31 -99.2 0.12227884095515601 0.48064081667446706 0.48939493284392405 0.6997730836974411 0.7626330197735921 37.62188860599582 13.031379011028104 0.084479153439153 0.0019500533617920002 3.6544
222 Nif_Thermicanus_aegyptius nsdb-000223 DDKK 94.73166497461928 94009 Bacteria; Bacillota; Bacilli; Bacillales; Bacillales Family X. Incertae Sedis; Thermicanus; Thermicanus aegyptius False Nif gold {'A': 'D'	'B': 'K'	'D': 'D'	'E': 'K'} WT nif-i 61979.4496908581 27458.619268200688 30590.181934399803 10244.958668940217 31389.26775645829 17213.660599260544 1163 153 118 301 216 345 38.87 37.97 -91.1 0.12263463529082101 0.46998842697340404 0.48960246798357204 0.739665751258838 0.79968903751125 37.50858492795994 12.965394371161302 0.09393059325891101 0.0019459996648810002 3.619559376679205
223 Nif_Methanolobus_psychrotolerans nsdb-000224 DDKK 94.33342158859472 1874706 Archaea; Euryarchaeota; Stenosarchaea group; Methanomicrobia; Methanosarcinales; Methanosarcinaceae; Methanolobus; Methanolobus psychrotolerans False Nif gold {'A': 'D'	'B': 'K'	'D': 'D'	'E': 'K'} WT nif-ii 67045.64848307992 22209.1615125025 32370.66472866041 8271.35030014144 34674.9837544195 13937.811212361048 918 96 84 198 207 311 39.1 35.52 -75.3 0.108487898702151 0.42587748175073903 0.49044574426984405 0.760242913498087 0.7896459090033151 39.16686611808784 13.117625748147452 0.094950603732162 0.0019976719947960003 3.637760702524698
224 Nif_Desulfomicrobium_apsheronum nsdb-000225 DDKK 94.68238047808764 52560 Bacteria; Thermodesulfobacteriota; Desulfovibrionia; Desulfovibrionales; Desulfomicrobiaceae; Desulfomicrobium; Desulfomicrobium apsheronum False Nif gold {'A': 'D'	'B': 'K'	'D': 'D'	'E': 'K'} WT nif-ii 64853.14762688079 22679.665580391797 30411.750361711034 8513.899305114559 34441.39726516979 14165.766275277187 924 90 86 225 208 290 39.37 35.36 -77.0 0.112922467089947 0.420075512607995 0.482190386051671 0.7486650939350511 0.8063502758753031 39.05583269387904 12.888665914176052 0.09667346692834701 0.001973228125886 3.636659436008676
225 Nif_Anaerobacillus_alkalidiazotrophicus nsdb-000226 DDKK 95.13489329268292 472963 Bacteria; Bacillota; Bacilli; Bacillales; Bacillaceae; Anaerobacillus; Anaerobacillus alkalidiazotrophicus False Nif gold {'A': 'D'	'B': 'K'	'D': 'D'	'E': 'K'} WT nif-i 63114.54942044924 27830.157054461975 30291.68338259638 10364.565018907077 32822.866037852844 17465.59203555483 1157 164 136 296 198 337 35.68 40.57 -88.6 0.12350131633797101 0.47558130430870305 0.48480842849633005 0.696262320751987 0.736493198116654 37.59817020553781 12.953523476647776 0.07775457161422 0.0019240557874370002 3.617224880382775
226 Nif_Desulfofarcimen_acetoxidans nsdb-000227 DDKK 94.74668004012037 58138 Bacteria; Bacillota; Clostridia; Eubacteriales; Peptococcaceae; Desulfofarcimen; Desulfofarcimen acetoxidans False Nif gold {'A': 'D'	'B': 'K'	'D': 'D'	'E': 'K'} WT nif-ii 66362.32765777898 23784.348576680815 32204.354242500747 8837.93077509458 34157.9734152782 14946.41780158627 965 94 80 238 232 279 38.19 36.9 -80.8 0.115091510407237 0.41901423617840006 0.474183432845928 0.7781876634310131 0.836030466541212 38.92632091263569 12.985689568471026 0.098807991665134 0.0020114722101470003 3.644787644787644
227 Nif_Bacteroides_graminisolvens nsdb-000228 DDKK 94.19997502497505 477666 Bacteria; Bacteroidota; Bacteroidia; Bacteroidales; Bacteroidaceae; Bacteroides; Bacteroides graminisolvens False Nif gold {'A': 'D'	'B': 'K'	'D': 'D'	'E': 'K'} WT nif-ii 65452.27237005632 23346.72751390068 31523.926254237103 9094.592590213546 33928.34611581924 14252.134923687103 958 96 92 211 239 284 34.24 36.7 -81.8 0.11410870242026601 0.426207627881495 0.47454353898308205 0.773667128680656 0.8357106665686781 38.83716807358283 13.233600504133596 0.094344042838018 0.001989527224714 3.630887185104052
228 Nif_Desulfopila_aestuarii nsdb-000229 DDKK 94.59559880239522 231440 Bacteria; Thermodesulfobacteriota; Desulfobulbia; Desulfobulbales; Desulfocapsaceae; Desulfopila; Desulfopila aestuarii False Nif gold {'A': 'D'	'B': 'K'	'D': 'D'	'E': 'K'} WT nif-ii 66294.59200406581 22825.100158279703 31259.19430244915 8563.626487202957 35035.39770161672 14261.473671076696 950 91 93 227 232 281 36.72 36.64 -82.9 0.112675038161877 0.41629823521880305 0.47585238685720704 0.728769392819916 0.788107389780742 39.06727544301913 13.177596447560221 0.09007280236607601 0.0019824968635800003 3.594266813671444
229 Nif_Anaerosporobacter_mobilis nsdb-000230 DDKK 94.34453233830848 264463 Bacteria; Bacillota; Clostridia; Lachnospirales; Lachnospiraceae; Anaerosporobacter; Anaerosporobacter mobilis False Nif gold {'A': 'D'	'B': 'K'	'D': 'D'	'E': 'K'} WT nif-ii 64859.07483457832 23022.582505698025 31353.778263616296 8332.569640746638 33505.296570962004 14690.012864951386 937 103 78 239 199 290 36.03 33.99 -77.8 0.11259128766914 0.427374619959391 0.472428957584744 0.789417521139903 0.8464055978058601 38.94714385194987 12.873685220561939 0.099318872202969 0.001968498213231 3.6495956873315363
230 Nif_Dehalococcoides_mccartyi nsdb-000231 DDKK 94.36343 61435 Bacteria; Chloroflexota; Dehalococcoidia; Dehalococcoidales; Dehalococcoidaceae; Dehalococcoides; Dehalococcoides mccartyi False Nif gold {'A': 'D'	'B': 'K'	'D': 'D'	'E': 'K'} WT nif-ii 65205.97680697139 23264.811556497254 32716.604856481004 8993.312760805726 32489.371950490386 14271.498795691543 912 85 89 216 222 254 36.92 34.8 -75.2 0.112207717711197 0.423912762990003 0.47755729881253306 0.7518958778564411 0.804044997448022 38.936586251798644 13.232008493745095 0.09213429944135901 0.001962170221414 3.582922824302134
231 Nif_Alkalibacter_saccharofermentans nsdb-000232 DDKK 94.9984797979798 235931 Bacteria; Bacillota; Clostridia; Eubacteriales; Eubacteriaceae; Alkalibacter; Alkalibacter saccharofermentans False Nif gold {'A': 'D'	'B': 'K'	'D': 'D'	'E': 'K'} WT nif-ii 65224.1146189924 22948.870708705428 32037.51082180359 8586.972685931585 33186.60379718884 14361.898022773858 911 101 72 211 221 266 35.95 37.57 -77.0 0.11724361428274001 0.432606986737103 0.488629011342096 0.7896038798421801 0.8720851237010261 38.870270393771044 12.973339539961714 0.091358861252834 0.002021516311717 3.620535714285714
232 Nif_Candidatus_Marispirochaeta_associata nsdb-000233 DDKK 94.57639221556886 1560235 Bacteria; Spirochaetota; Spirochaetia; Spirochaetales; Spirochaetaceae; Marispirochaeta; Candidatus Marispirochaeta associata False Nif gold {'A': 'D'	'B': 'K'	'D': 'D'	'E': 'K'} WT nif-ii 66568.15469136697 23280.71660789699 33024.707207601925 8894.947534080668 33543.447483765034 14385.769073816336 960 111 79 232 220 286 37.56 36.8 -81.2 0.11167881520755 0.421556086688234 0.482014584220933 0.7349379561198971 0.790079339425789 39.1280762221323 13.14199899565875 0.098441676398079 0.0019825339708020003 3.635967302452316
233 Nif_Lentisphaerae_bacterium_GWF2_57_35 nsdb-000234 DDKK 94.0519890329013 Lentisphaerae bacterium GWF2 57 35 False Nif gold {'A': 'D'	'B': 'K'	'D': 'D'	'E': 'K'} WT nif-ii 63945.86673671129 23343.2746943842 30379.613955204208 9070.624537171112 33566.25278150707 14272.650157213066 925 107 88 247 200 233 38.77 35.76 -74.2 0.11580249768671101 0.437627310584756 0.49801410888554903 0.757845322144948 0.800164646198335 38.85319433297173 13.082933697353468 0.10027927155586701 0.00197733450544 3.622476813966175
234 Nif_Anaeroarcus_burkinensis nsdb-000235 DDKK 94.717982982983 82376 Bacteria; Bacillota; Negativicutes; Selenomonadales; Sporomusaceae; Anaeroarcus; Anaeroarcus burkinensis False Nif gold {'A': 'D'	'B': 'K'	'D': 'D'	'E': 'K'} WT nif-ii 66963.19395567499 23107.725138522146 31904.960821875102 8667.048985463254 35058.23313379988 14440.67615305887 920 95 76 230 206 275 41.88 33.64 -74.7 0.11571797655382302 0.41742429234563605 0.47447017990336404 0.756750881220672 0.8043152666173381 38.96103815165449 13.185709342539134 0.08040944965305301 0.002018566353637 3.627363737486095
235 Nif_Candidatus_Methanoperedens_nitroreducens nsdb-000236 DDKK 93.75466298342542 1392998 Archaea; Euryarchaeota; Stenosarchaea group; Methanomicrobia; Methanosarcinales; Candidatus Methanoperedenaceae; Methanoperedens; Candidatus Methanoperedens nitroreducens False Nif gold {'A': 'D'	'B': 'K'	'D': 'D'	'E': 'K'} WT nif-iii 66568.15469136697 23280.71660789699 33024.707207601925 8894.947534080668 33543.447483765034 14385.769073816336 960 111 79 232 220 286 37.56 36.8 -81.2 0.11167881520755 0.421556086688234 0.482014584220933 0.7349379561198971 0.790079339425789 39.1280762221323 13.14199899565875 0.098441676398079 0.0019825339708020003 3.635967302452316
236 Nif_Aliagarivorans_marinus nsdb-000237 DDKK 94.92383778437193 561965 Bacteria; Pseudomonadota; Gammaproteobacteria; Alteromonadales; Alteromonadaceae; Aliagarivorans; Aliagarivorans marinus False Nif gold {'A': 'D'	'B': 'K'	'D': 'D'	'E': 'K'} WT nif-i 64132.10753517211 29154.9326240589 31707.930622847904 10755.183717746935 32424.176912324234 18399.748906311972 1198 150 159 278 191 390 38.02 37.5 -83.1 0.12003535823814601 0.46496238491693603 0.46858330569578405 0.6987271531482171 0.74028951685538 37.80893354287705 13.063895661467553 0.096814094836246 0.001951615955824 3.69831223628692
237 Nif_Desulfocarbo_indianensis nsdb-000238 DDKK 94.18421393034826 1348163 Bacteria; Thermodesulfobacteriota; Desulfarculia; Desulfarculales; Desulfarculaceae; Desulfocarbo; Desulfocarbo indianensis False Nif gold {'A': 'D'	'B': 'K'	'D': 'D'	'E': 'K'} WT nif-ii 64605.57048084662 23323.521804747237 31356.05391911047 9067.03961433177 33249.51656173614 14256.482190415503 941 118 86 224 220 257 36.95 36.27 -80.4 0.11439815981107601 0.42605030987122705 0.484842200618026 0.741125168793423 0.8002266194768021 39.07422691434869 13.042343351433486 0.101861581714762 0.001973324907502 3.626971179989124
238 Nif_Gallionellales_bacterium_GWA2_60_18 nsdb-000239 DDKK 94.93520623742457 Gallionellales bacterium GWA2 60 18 False Nif gold {'A': 'D'	'B': 'K'	'D': 'D'	'E': 'K'} WT nif-i 61955.89152042005 27972.458868500522 29023.389018275124 10119.265368053162 32932.50250214491 17853.19350044735 1163 169 99 270 219 370 37.05 36.88 -89.5 0.126458370471165 0.48677570270269704 0.501539831021512 0.7043863102110061 0.7596313135496281 37.575265942536774 12.565925938765723 0.09685567581859801 0.0020095566610620003 3.7377753895754973
239 Nif_Peptococcaceae_bacterium_SCADC1_2_3 nsdb-000240 DDKK 94.20036363636363 Peptococcaceae bacterium SCADC1 2 3 False Nif gold {'A': 'D'	'B': 'K'	'D': 'D'	'E': 'K'} WT nif-ii 65138.750737391594 22081.207104162233 30966.311793092933 8256.135875556556 34172.4389442986 13825.071228605673 897 107 65 213 200 294 40.89 36.95 -76.5 0.110641430207061 0.44318642603698305 0.511212806623507 0.758842243336702 0.791365736212248 39.068952502677774 13.0578890385896 0.10335086752540801 0.002032398421815 3.654252362423568
240 Nif_Desulfocurvibacter_africanus nsdb-000241 DDKK 95.0106554121152 873 Bacteria; Thermodesulfobacteriota; Desulfovibrionia; Desulfovibrionales; Desulfovibrionaceae; Desulfocurvibacter; Desulfocurvibacter africanus False Nif gold {'A': 'D'	'B': 'K'	'D': 'D'	'E': 'K'} WT nif-ii 66949.76785952793 23519.0306079335 32491.584094216283 8834.591878106301 34458.18376531166 14684.43872982719 916 113 70 240 200 259 36.28 39.06 -77.2 0.10919786024415201 0.414242990454873 0.47362794922397705 0.714062235328847 0.750012781532655 39.2747572141013 13.2023224151116 0.092909533335065 0.001946364205957 3.565739225313693
241 Nif_Sulfurimonas_sp_RIFOXYD12_FULL_33_39 nsdb-000242 DDKK 95.10930348258708 Sulfurimonas sp RIFOXYD12 FULL 33 39 False Nif gold {'A': 'D'	'B': 'K'	'D': 'D'	'E': 'K'} WT nif-i 63605.53057615497 28550.424847271148 30818.080252992604 9931.312091040756 32787.4503231624 18619.112756230345 1203 134 103 314 233 386 37.64 35.73 -94.4 0.11880540855400701 0.47348628626334704 0.49884261093338406 0.7041458039249501 0.7544529587206911 37.766096900658496 12.761264887647101 0.08626050465222401 0.0019314618561650002 3.636942675159235
242 Nif_Sediminispirochaeta_smaragdinae nsdb-000243 DDKK 94.703175 55206 Bacteria; Spirochaetota; Spirochaetia; Spirochaetales; Spirochaetaceae; Sediminispirochaeta; Sediminispirochaeta smaragdinae False Nif gold {'A': 'D'	'B': 'K'	'D': 'D'	'E': 'K'} WT nif-ii 65677.9587761431 22724.93148923594 32625.5069258737 8712.952837957993 33052.45185026935 14011.978651277954 932 100 75 235 207 287 36.89 38.11 -78.2 0.11128285527975701 0.429054849385523 0.48843402671984104 0.7511784387686361 0.8072836460736851 39.088443821269905 12.885071501096174 0.086342046903102 0.0020010256391620003 3.635863586358636
243 Nif_Desulfomonile_tiedjei nsdb-000244 DDKK 94.92694694694696 2358 Bacteria; Thermodesulfobacteriota; Desulfomonilia; Desulfomonilales; Desulfomonilaceae; Desulfomonile; Desulfomonile tiedjei False Nif gold {'A': 'D'	'B': 'K'	'D': 'D'	'E': 'K'} WT nif-ii 65038.94321373094 23254.155420406714 32697.684761394114 8287.900409503876 32341.258452336824 14966.255010902813 959 89 74 227 231 308 37.4 37.75 -81.4 0.119079794668314 0.43774795440461606 0.487486490474333 0.7887052380505931 0.8463777509720111 38.82336882452685 13.393248561913412 0.091651969429746 0.00197621888598 3.62636165577342
244 Nif_Mangrovibacterium_diazotrophicum nsdb-000245 DDKK 94.65040298507462 1261403 Bacteria; Bacteroidota; Bacteroidia; Marinilabiliales; Prolixibacteraceae; Mangrovibacterium; Mangrovibacterium diazotrophicum False Nif gold {'A': 'D'	'B': 'K'	'D': 'D'	'E': 'K'} WT nif-ii 64406.16252694253 23110.38205968315 30274.430669606576 8848.801517762542 34131.73185733592 14261.580541920644 923 89 106 219 206 269 38.37 37.07 -74.0 0.114764219754015 0.42690168154713 0.48230354076895704 0.7271948468565881 0.7823529337307661 38.94693074449818 13.242937199100046 0.09344762596396501 0.001954847939781 3.58714596949891
245 Nif_Elusimicrobia_bacterium_RIFOXYA2_FULL_50_26 nsdb-000246 DDKK 93.89412587412588 Elusimicrobia bacterium RIFOXYA2 FULL 50 26 False Nif gold {'A': 'D'	'B': 'K'	'D': 'D'	'E': 'K'} WT nif-ii 65843.95298328603 22452.011612402843 31815.019184704568 8371.60538401808 34028.933798581515 14080.406228384767 890 102 78 238 186 258 37.69 37.69 -73.8 0.10923129335830001 0.417905187451422 0.48066638312948506 0.7505239923944941 0.800721929153231 39.19175431618152 13.326014193761347 0.09752777343138701 0.00200513135981 3.659364731653888
246 Nif_Lyngbya_sp_PCC_8106 nsdb-000247 DDKK 95.74865792129162 Lyngbya sp PCC 8106 False Nif gold {'A': 'D'	'B': 'K'	'D': 'D'	'E': 'K'} WT nif-i 62797.924344234125 29277.650018719607 31090.809115185373 10644.730085802825 31707.11522904875 18632.919932916833 1221 154 112 302 231 384 35.7 37.39 -93.8 0.124647223284383 0.47318875159250906 0.5083644028640001 0.712273617979563 0.773217275685071 37.46158718028252 12.765418839003395 0.090082745913416 0.001999429220829 3.7529286474973382
247 Nif_Robinsoniella_sp_MCWD5 nsdb-000248 DDKK 95.0184813319879 Robinsoniella sp MCWD5 False Nif gold {'A': 'D'	'B': 'K'	'D': 'D'	'E': 'K'} WT nif-ii 64895.62808744893 23015.63630917594 30199.602807587384 8133.834939445907 34696.02527986149 14881.801369730085 897 95 67 224 200 299 38.01 35.71 -78.3 0.113834327897186 0.42352536671671104 0.49314667467798706 0.790191440721267 0.839205949833223 38.89203745988542 13.028072155733378 0.09874313060398 0.0020153085350110003 3.6477084483710662
248 Nif_Defluviitalea_phaphyphila nsdb-000249 DDKK 95.29891809909 1473580 Bacteria; Bacillota; Clostridia; Lachnospirales; Defluviitaleaceae; Defluviitalea; Defluviitalea phaphyphila False Nif gold {'A': 'D'	'B': 'K'	'D': 'D'	'E': 'K'} WT nif-ii 66417.3814843663 22482.72644814136 32816.72985578293 8011.649159085391 33600.65162858337 14471.077289056011 912 104 68 215 220 275 35.54 38.71 -79.3 0.11807638881324702 0.44032898293512 0.49953309404017604 0.7953593694470551 0.844076282607879 38.69796690617947 13.159540878332757 0.08288391661885601 0.0019661210220700003 3.588170865279299
249 Nif_Gloeocapsa_sp_DLM2Bin57 nsdb-000250 DDKK 95.88628918099091 Gloeocapsa sp DLM2Bin57 False Nif gold {'A': 'D'	'B': 'K'	'D': 'D'	'E': 'K'} WT nif-i 62458.931406970485 29134.801474301028 30541.83202363216 10648.807972932496 31917.099383338325 18485.99350136856 1186 152 116 267 246 371 36.59 34.49 -94.6 0.12018248357119601 0.46809035655211606 0.49941081955853905 0.7013570374344981 0.7631623508752411 37.53521223994222 13.027063433330136 0.09043506647673201 0.0019517420639810002 3.651709401709401
250 Nif_Methanosphaerula_palustris nsdb-000251 DDKK 94.81253514056225 475088 Archaea; Euryarchaeota; Stenosarchaea group; Methanomicrobia; Methanomicrobiales; Methanoregulaceae; Methanosphaerula; Methanosphaerula palustris False Nif gold {'A': 'D'	'B': 'K'	'D': 'D'	'E': 'K'} WT nif-ii 65528.69504872529 22474.98659708207 32019.95417126242 8273.992791046105 33508.74087746286 14200.993806035956 900 99 75 217 211 277 38.82 34.45 -78.7 0.113997424575244 0.42227484655805003 0.48643912902412506 0.761739613543258 0.822009212779501 39.0436261337702 13.243384535797636 0.094031918096958 0.001942871923296 3.5826558265582653
251 Nif_Heliobacterium_modesticaldum nsdb-000252 DDKK 94.42616977225671 Heliobacterium modesticaldum False Nif gold {'A': 'D'	'B': 'K'	'D': 'D'	'E': 'K'} WT nif-i 60463.94218156681 22152.624762570216 29488.378791573854 7853.552466289719 30975.563389992945 14299.072296280567 871 104 52 210 175 300 39.91 34.27 -68.4 0.125240674719068 0.46757716711357605 0.48081462733360203 0.7145583735180491 0.756586265219334 37.40831524990097 12.761883771444435 0.086171222727958 0.002029554210856 3.62884292901062
252 Nif_Desulfobacterium_autotrophicum nsdb-000253 DDKK 94.4769181459566 Desulfobacterium autotrophicum False Nif gold {'A': 'D'	'B': 'K'	'D': 'D'	'E': 'K'} WT nif-ii 66281.91722069585 23311.107366652315 31825.147755884587 9392.232170692463 34456.769464811274 13918.875195959816 943 98 103 211 244 239 36.61 34.88 -80.6 0.112534392367024 0.426289871925051 0.481204788590593 0.75023304036768 0.809505180504358 39.15536390324606 13.018697499560627 0.09478045536479901 0.0020165520244270004 3.656008820286659
253 Nif_Clostridium_fimetarium nsdb-000254 DDKK 95.27347320525784 Clostridium fimetarium False Nif gold {'A': 'D'	'B': 'K'	'D': 'D'	'E': 'K'} WT nif-ii 65209.25137609005 22664.600589268666 31644.985471324122 7950.360184756159 33564.265904765896 14714.240404512566 897 98 73 222 198 296 37.79 35.03 -78.5 0.113105505593225 0.42969087060989103 0.492813009501659 0.790482273373957 0.8458545516765891 38.84731393335527 12.856245121354874 0.101618347981984 0.0020240492526750003 3.6716253443526172
254 Nif_Lachnospiraceae_bacterium nsdb-000255 DDKK 95.28049544994944 1898203 Bacteria; Bacillota; Clostridia; Lachnospirales; Lachnospiraceae; Lachnospiraceae bacterium False Nif gold {'A': 'D'	'B': 'K'	'D': 'D'	'E': 'K'} WT nif-ii 64279.34453122855 22353.34172820495 31466.888678680465 7701.912033830296 32812.45585254806 14651.429694374703 907 97 63 222 207 298 37.22 36.01 -78.4 0.112412221059351 0.42671395672960505 0.48982547935832804 0.798179214559221 0.8553636130088421 38.84108884507244 13.210380897641063 0.10542082553545401 0.0020194419733880003 3.697598253275109
255 Nif_Betaproteobacteria_bacterium_HGW-Betaproteobacteria-11 nsdb-000256 DDKK 95.03625 2013702 Bacteria; Pseudomonadota; Betaproteobacteria; Betaproteobacteria bacterium HGW-Betaproteobacteria-11 False Nif gold {'A': 'D'	'B': 'K'	'D': 'D'	'E': 'K'} WT nif-i 63064.66236523703 28985.60157307927 29558.915948276644 10890.159141069696 33505.746416960435 18095.4424320095 1176 159 101 291 206 395 39.4 37.19 -89.6 0.121065659747578 0.47517964605955804 0.47556450946377604 0.7075572379333911 0.748032278534497 37.7060652522922 12.66160369659675 0.098769320501603 0.0019503076821270001 3.713385826771653
256 Nif_Azotobacter_vinelandii nsdb-000257 DDKK 94.60397536945813 354 Bacteria; Pseudomonadota; Gammaproteobacteria; Pseudomonadales; Pseudomonadaceae; Azotobacter; Azotobacter vinelandii False Nif gold {'A': 'D'	'B': 'K'	'D': 'D'	'E': 'K'} WT nif-i 62371.85446486599 29521.72591214985 30282.158347766544 11294.49471576793 32089.69611709947 18227.231196381967 1221 170 130 270 245 360 35.61 38.45 -93.6 0.12008538938347701 0.464040453009181 0.46571097772299 0.7073846504190271 0.751334590973875 37.758650404424706 12.680258613713264 0.092833080261203 0.0019444146743160002 3.717720857292211
257 Nif_Actibacterium_ureilyticum nsdb-000258 DDKK 94.8826597836775 1590614 Bacteria; Pseudomonadota; Alphaproteobacteria; Rhodobacterales; Roseobacteraceae; Actibacterium; Actibacterium ureilyticum False Nif gold {'A': 'D'	'B': 'K'	'D': 'D'	'E': 'K'} WT nif-i 62167.357071609746 29192.115184048904 29815.304600064283 11076.832716458299 32352.052471545474 18115.28246759058 1231 162 107 302 234 388 39.02 36.52 -94.8 0.12166841830038201 0.482983609164284 0.49457488007166006 0.7125105843431031 0.751183234946117 37.70654751996118 12.434997400328829 0.086071198709429 0.0019670937673920003 3.733543970510795
258 Nif_Desulfovibrio_desulfuricans nsdb-000259 DDKK 95.3630976602238 876 Bacteria; Thermodesulfobacteriota; Desulfovibrionia; Desulfovibrionales; Desulfovibrionaceae; Desulfovibrio; Desulfovibrio desulfuricans False Nif gold {'A': 'D'	'B': 'K'	'D': 'D'	'E': 'K'} WT nif-ii 63809.91109713644 23519.27849122793 30842.98506637588 8897.544856204466 32966.92603076058 14621.73363502344 963 92 74 216 218 334 39.62 34.65 -77.8 0.11680235836769601 0.429230237995295 0.48931916599700104 0.7917532164113911 0.8429403408992201 38.732511986627934 13.287840560187377 0.08972711698482601 0.001989053530903 3.610132158590308
259 Nif_Candidatus_Acididesulfobacter_diazotrophicus nsdb-000260 DDKK 95.76953830010494 2597226 Bacteria; Deltaproteobacteria; Candidatus Acidulodesulfobacterales; Acididesulfobacter; Candidatus Acididesulfobacter diazotrophicus False Nif gold {'A': 'D'	'B': 'K'	'D': 'D'	'E': 'K'} WT nif-i 65021.845822351475 23250.5208017346 30797.618086002334 8956.118667193074 34224.22773634913 14294.402134541546 924 96 90 204 219 277 37.41 34.03 -76.0 0.10794844728196501 0.416609857573757 0.475896226620433 0.7186449978657531 0.74899610046911 39.139285674626784 13.26188055755828 0.07971776473146301 0.0020031242489780003 3.653698630136986
260 Nif_Amphritea_atlantica nsdb-000261 DDKK 94.778218503937 355243 Bacteria; Pseudomonadota; Gammaproteobacteria; Oceanospirillales; Oceanospirillaceae; Amphritea; Amphritea atlantica False Nif gold {'A': 'D'	'B': 'K'	'D': 'D'	'E': 'K'} WT nif-i 63166.07583277713 29522.75354676362 31282.553695615254 11318.804511588769 31883.522137161875 18203.94903517486 1224 161 125 285 262 349 33.95 39.15 -99.1 0.120671516200058 0.46775804150437506 0.47340189875110805 0.7055354145198891 0.7444200075269131 37.7188101941019 12.896473474496993 0.09108588525167101 0.001959087863863 3.708553326293558
261 Nif_Bacteroides_luti nsdb-000262 DDKK 94.28280938123751 1297750 Bacteria; Bacteroidota; Bacteroidia; Bacteroidales; Bacteroidaceae; Bacteroides; Bacteroides luti False Nif gold {'A': 'D'	'B': 'K'	'D': 'D'	'E': 'K'} WT nif-ii 65689.20714314723 22742.463409778065 31871.843736989744 8621.56503788592 33817.363406157456 14120.898371892152 928 92 86 206 216 290 35.57 37.28 -75.0 0.111811331557308 0.42877324156401303 0.48475697197837603 0.774535255044094 0.831286615436939 38.85662333826407 13.025173582410316 0.09704913651138501 0.001971400231443 3.627376425855513
262 Nif_Acidiferrobacter_sp_SPIII_3 nsdb-000263 DDKK 94.8781623505976 Acidiferrobacter sp SPIII 3 False Nif gold {'A': 'D'	'B': 'K'	'D': 'D'	'E': 'K'} WT nif-i 62271.42914806664 28792.32157904921 28589.995991642594 10309.452382011536 33681.433156424035 18482.869197037624 1200 164 91 271 238 411 42.14 34.49 -95.0 0.12109351693067001 0.48800398977850507 0.49452156755115007 0.687857508477516 0.7239341293901711 37.756772525286884 12.768796778950136 0.092402608848933 0.001974823656473 3.73241671073506
263 Nif_Coraliomargarita_akajimensis nsdb-000264 DDKK 93.82789085545724 395922 Bacteria; Verrucomicrobiota; Opitutae; Puniceicoccales; Coraliomargaritaceae; Coraliomargarita; Coraliomargarita akajimensis False Nif gold {'A': 'D'	'B': 'K'	'D': 'D'	'E': 'K'} WT nif-ii 65341.53918992374 22506.49071403445 30748.07579003075 8425.34076731556 34593.46339989298 14081.14994671887 916 115 84 246 204 238 36.33 36.92 -80.1 0.11201154882177002 0.418005841397022 0.478208063881201 0.7633546202757281 0.830946599794516 39.0843798847841 13.586962660913454 0.08930334613274801 0.00198343763341 3.613823368074602
264 Nif_Acuticoccus_sp_PTG4-2 nsdb-000265 DDKK 95.27302554027506 Acuticoccus sp PTG4-2 False Nif gold {'A': 'D'	'B': 'K'	'D': 'D'	'E': 'K'} WT nif-i 63066.43837105861 29264.818492124294 31180.76875882882 10826.26558098695 31885.66961222981 18438.55291113734 1185 154 101 293 224 378 39.51 36.69 -91.3 0.118226250944888 0.47007411975123903 0.48859107269117 0.6784257678337611 0.729320424026456 37.83334086534447 12.968183718907714 0.092735815113252 0.001925091583646 3.649973642593568
265 Nif_Phycisphaeraceae_bacterium nsdb-000266 DDKK 94.1662122687439 2026777 Bacteria; Planctomycetota; Phycisphaerae; Phycisphaerales; Phycisphaeraceae; Phycisphaeraceae bacterium False Nif gold {'A': 'D'	'B': 'K'	'D': 'D'	'E': 'K'} WT nif-ii 67015.11103474596 23037.22880596404 31993.081065127968 9127.86993961758 35022.02996961805 13909.35886634636 953 97 115 220 217 256 35.86 36.54 -75.2 0.10979766876428301 0.42592433402064805 0.481391365376274 0.695401022121507 0.7159550879649541 39.309918753816504 12.920099465636739 0.096737213403879 0.002004597052478 3.696476964769648
266 Nif_Candidatus_Viridilinea_mediisalina nsdb-000267 DDKK 90.98976939203357 2024553 Bacteria; Chloroflexota; Chloroflexia; Chloroflexales; Chloroflexineae; Oscillochloridaceae; Viridilinea; Candidatus Viridilinea mediisalina False Nif gold {'A': 'D'	'B': 'K'	'D': 'D'	'E': 'K'} WT nif-iii 66568.15469136697 23280.71660789699 33024.707207601925 8894.947534080668 33543.447483765034 14385.769073816336 960 111 79 232 220 286 37.56 36.8 -81.2 0.11167881520755 0.421556086688234 0.482014584220933 0.7349379561198971 0.790079339425789 39.1280762221323 13.14199899565875 0.098441676398079 0.0019825339708020003 3.635967302452316
267 Nif_Desulfosporosinus_fructosivorans nsdb-000268 DDKK 95.36085084033613 2018669 Bacteria; Bacillota; Clostridia; Eubacteriales; Desulfitobacteriaceae; Desulfosporosinus; Desulfosporosinus fructosivorans False Nif gold {'A': 'D'	'B': 'K'	'D': 'D'	'E': 'K'} WT nif-i 62342.909948231834 22997.198360282717 29078.83391832328 8567.15370658974 33264.07602990855 14430.04465369296 922 104 72 196 192 327 39.77 33.54 -70.8 0.12229166509287001 0.47418542342470704 0.47940193075247606 0.706840312185492 0.7297326390261151 37.65598075446369 12.918180378420175 0.082524649599858 0.00199675178481 3.582172701949861
268 Nif_archaeon_BMS3Abin16 nsdb-000269 DDKK 92.74690810810807 2005740 Archaea; archaeon BMS3Abin16 False Nif gold {'A': 'D'	'B': 'K'	'D': 'D'	'E': 'K'} WT nif-iii 61705.632910886176 17831.095703417748 30370.938667065686 6777.339203688247 31334.694243820486 11053.756499729498 710 96 44 198 122 212 37.74 38.87 -52.6 0.11689393160634001 0.42973795781519103 0.460579678525653 0.7322461201224421 0.802717765631889 37.37543589807965 13.438823088856791 0.090220326936744 0.00213270564739 3.5701492537313433
269 Nif_Hydrogenispora_ethanolica nsdb-000270 DDKK 95.14872 1082276 Bacteria; Bacillota; Hydrogenispora; Hydrogenispora ethanolica False Nif gold {'A': 'D'	'B': 'K'	'D': 'D'	'E': 'K'} WT nif-ii 64895.655445447475 23498.785176534373 32240.035632674648 9163.403732558443 32655.619812772828 14335.381443975923 938 125 96 231 214 248 36.04 38.07 -82.7 0.11033671865260201 0.41898674114815604 0.475171584847754 0.748914053295456 0.8176293193279851 39.078132791934046 13.074801620102496 0.09610801112702201 0.0019424698297230002 3.574144486692015
270 Nif_Desulfatibacillum_aliphaticivorans nsdb-000271 DDKK 94.8471076011846 218208 Bacteria; Thermodesulfobacteriota; Desulfobacteria; Desulfobacterales; Desulfatibacillaceae; Desulfatibacillum; Desulfatibacillum aliphaticivorans False Nif gold {'A': 'D'	'B': 'K'	'D': 'D'	'E': 'K'} WT nif-ii 65742.35998119191 23444.15149518018 31502.04888016065 9092.640916975975 34240.31110103126 14351.510578204165 929 87 87 221 232 284 38.01 36.35 -83.2 0.110647329890907 0.419711574988514 0.487842318058583 0.7327344528281731 0.7780434895925561 39.3319292672909 13.257364458148666 0.092642955866319 0.0019221809378650002 3.552190373174689
271 Nif_Desulfobulbus_elongatus nsdb-000272 DDKK 94.2113123752495 53332 Bacteria; Thermodesulfobacteriota; Desulfobulbia; Desulfobulbales; Desulfobulbaceae; Desulfobulbus; Desulfobulbus elongatus False Nif gold {'A': 'D'	'B': 'K'	'D': 'D'	'E': 'K'} WT nif-ii 65688.16715176584 22713.06022601825 31977.221497711806 8745.3123816839 33710.94565405399 13967.7478443344 912 82 90 217 225 260 36.82 35.47 -77.2 0.11249436705582701 0.42074754545116705 0.474724400337142 0.7271536180750181 0.787798476576636 39.12990740021241 12.891842996913548 0.088485551040255 0.001992361118596 3.640043763676149
272 Nif_Draconibacterium_sediminis nsdb-000273 DDKK 94.61109172482551 1544798 Bacteria; Bacteroidota; Bacteroidia; Marinilabiliales; Prolixibacteraceae; Draconibacterium; Draconibacterium sediminis False Nif gold {'A': 'D'	'B': 'K'	'D': 'D'	'E': 'K'} WT nif-ii 64841.78425267793 22688.507468954733 30793.517565082475 8743.02999773324 34048.26668759547 13945.477471221508 904 102 86 213 199 274 36.53 38.49 -74.0 0.11388671311920501 0.42557298273651806 0.475033607354347 0.7461254786803101 0.799443379131328 38.9159326344408 13.062065132661605 0.094803849902533 0.0019950967655010003 3.6370614035087723
273 Nif_Methanoregula_boonei nsdb-000274 DDKK 94.45843656343656 358766 Archaea; Euryarchaeota; Stenosarchaea group; Methanomicrobia; Methanomicrobiales; Methanoregulaceae; Methanoregula; Methanoregula boonei False Nif gold {'A': 'D'	'B': 'K'	'D': 'D'	'E': 'K'} WT nif-ii 64706.53459938764 22715.609897282455 31117.168448948563 8336.811354529505 33589.36615043906 14378.798542752964 909 111 72 216 212 276 38.33 36.15 -79.7 0.11494211788738401 0.42509781805071606 0.488091564201704 0.777400177971678 0.833730813998225 38.95932417298086 13.283206738771426 0.093782852999818 0.0019478817377800001 3.580206634040239
274 Nif_filamentous_cyanobacterium_ESFC-1 nsdb-000275 DDKK 94.37748258706468 1128427 Bacteria; Cyanobacteriota; Cyanophyceae; Oscillatoriophycideae; Oscillatoriales; filamentous cyanobacterium ESFC-1 False Nif gold {'A': 'D'	'B': 'K'	'D': 'D'	'E': 'K'} WT nif-i 63294.63555314981 28704.86329579493 31299.967634077533 10373.159956612813 31994.66791907227 18331.703339182146 1201 152 119 273 245 370 35.14 35.31 -93.5 0.12048772570048001 0.470883696263432 0.49388273371752106 0.7002709843821121 0.7619968986442901 37.57900407597072 13.039414155356184 0.0910883623444 0.001990252834755 3.705850778314546
275 Nif_Dendrosporobacter_quercicolus nsdb-000276 DDKK 94.94801198801198 146817 Bacteria; Bacillota; Negativicutes; Selenomonadales; Sporomusaceae; Dendrosporobacter; Dendrosporobacter quercicolus False Nif gold {'A': 'D'	'B': 'K'	'D': 'D'	'E': 'K'} WT nif-ii 66095.07241043901 23427.45522225258 31481.69377196557 8777.840635550747 34613.378638473434 14649.614586701879 945 88 78 239 218 280 40.65 34.69 -77.0 0.11444077497979001 0.424683095188695 0.48439658543552605 0.7674024353379291 0.8133260497997251 39.0412028821913 12.937193288931246 0.09149634972906001 0.001993452410015 3.6300768386388578
276 Nif_Clostridiales_bacterium_43-6 nsdb-000277 DDKK 95.05080792682926 1895747 Bacteria; Bacillota; Clostridia; Eubacteriales; Clostridiales bacterium 43-6 False Nif gold {'A': 'D'	'B': 'K'	'D': 'D'	'E': 'K'} WT nif-ii 65932.6558352517 23228.77543811951 32016.39551001305 8432.439126294568 33916.26032523863 14796.33631182494 940 91 73 233 211 302 36.72 36.8 -77.9 0.11457283012694601 0.425948744252851 0.485024245086262 0.8047611572839161 0.8564779727189201 38.854353712429024 12.906246854148847 0.10779537574268601 0.0020139475360940002 3.6673984632272223
277 Nif_Desulfobacteraceae_bacterium_Eth-SRB1 nsdb-000278 DDKK 93.02156281920328 2528437 Bacteria; Thermodesulfobacteriota; Desulfobacteria; Desulfobacterales; Desulfobacteraceae; Desulfobacteraceae bacterium Eth-SRB1 False Nif gold {'A': 'D'	'B': 'K'	'D': 'D'	'E': 'K'} WT nif-iii 65179.01350248167 23017.294030142002 31282.58512136268 8952.991942311055 33896.42838111904 14064.302087830882 927 102 90 221 222 252 37.71 35.45 -78.3 0.112272379695666 0.42093343679009004 0.47872434980201406 0.7591215997279721 0.814815895543732 39.19595404369964 12.977208893151285 0.08717149492727001 0.00197922929332 3.5962596259625963
278 Nif_Oxalobacter_sp nsdb-000279 DDKK 96.04638415245736 Oxalobacter sp False Nif gold {'A': 'D'	'B': 'K'	'D': 'D'	'E': 'K'} WT nif-i 62391.182789052655 28475.47587748769 29593.7001588433 10899.206463653612 32797.48263020936 17576.269413834045 1187 159 121 275 235 349 38.34 35.02 -90.4 0.11987912895143801 0.477316646105344 0.48742981741968305 0.671861360576236 0.7199409535288861 37.83210298007812 13.002112336830065 0.094348090673968 0.001958578226533 3.676251331203408
279 Nif_Haliea_sp_SAOS-164 nsdb-000280 DDKK 95.43192948090108 Haliea sp SAOS-164 False Nif gold {'A': 'D'	'B': 'K'	'D': 'D'	'E': 'K'} WT nif-i 62725.81081574725 29428.474827796315 31831.115871747737 11256.120701997395 30894.694943999548 18172.354125798887 1209 160 125 282 258 346 33.75 38.8 -98.7 0.113414914862696 0.46158599007739004 0.46180674956404605 0.68450186087619 0.7357003985922931 37.87161697452739 12.824023403609232 0.089044231261826 0.0019374674648620002 3.719937532535138
280 Nif_Desulfotalea_sp nsdb-000281 DDKK 94.3832235528942 Desulfotalea sp False Nif gold {'A': 'D'	'B': 'K'	'D': 'D'	'E': 'K'} WT nif-ii 65674.17757770768 22894.34084572723 30943.874092311784 8687.794702873729 34730.30348539584 14206.546142853527 927 102 92 208 230 274 37.94 35.33 -82.5 0.11253083237595 0.42123781978210906 0.478014318634484 0.7448263951334131 0.802442951895983 39.09285287519083 12.949433755961666 0.09252838844675501 0.00199746983096 3.619415333701048
281 Nif_Anaerocolumna_jejuensis nsdb-000282 DDKK 95.2358952187182 259063 Bacteria; Bacillota; Clostridia; Lachnospirales; Lachnospiraceae; Anaerocolumna; Anaerocolumna jejuensis False Nif gold {'A': 'D'	'B': 'K'	'D': 'D'	'E': 'K'} WT nif-ii 64414.66409609362 23902.731572028628 31709.477094381742 8638.821313215667 32705.187001711878 15263.910258813004 954 107 73 235 207 310 37.05 37.67 -80.1 0.11703578735781 0.42979272588718803 0.49595430208803404 0.803893443478879 0.8495676288762941 38.89582336297174 12.789224703856929 0.099564673351883 0.002027498326128 3.6758544652701213
282 Nif_Geobacter_thiogenes nsdb-000283 DDKK 95.99909278350516 Geobacter thiogenes False Nif gold {'A': 'D'	'B': 'K'	'D': 'D'	'E': 'K'} WT nif-i 62293.078558803914 26333.481323500877 30158.648339258925 9990.841246833264 32134.430219545 16342.640076667652 1071 116 81 257 214 374 38.45 34.39 -83.5 0.119085937253881 0.47259326201574103 0.50021591578377 0.680725541696731 0.718622347599507 37.952402134568466 12.5096015930707 0.09011603541306401 0.002026454709312 3.682068206820682
283 Nif_bacterium_BMS3Abin12 nsdb-000284 DDKK 94.6367895771878 2005720 Bacteria; bacterium BMS3Abin12 False Nif gold {'A': 'D'	'B': 'K'	'D': 'D'	'E': 'K'} WT nif-i 67364.68143190874 22752.764725992616 34313.04002897724 8704.452431555226 33051.64140293153 14048.312294437346 922 106 91 208 204 263 35.83 38.69 -71.2 0.111376138576475 0.421952867555666 0.480723030720663 0.7234920121148251 0.7616418115693341 39.173896673851644 12.90636487300986 0.09658682531022901 0.0019963931512750003 3.6573922531369343
284 Nif_Megasphaera_cerevisiae nsdb-000285 DDKK 94.89844758064515 39029 Bacteria; Bacillota; Negativicutes; Veillonellales; Veillonellaceae; Megasphaera; Megasphaera cerevisiae False Nif gold {'A': 'D'	'B': 'K'	'D': 'D'	'E': 'K'} WT nif-ii 62596.6362844684 23660.52837208614 29893.10627451021 9064.485131524925 32703.530009958202 14596.043240561208 963 108 96 231 212 286 36.47 36.64 -79.6 0.11736785465261002 0.433616916242875 0.50237529915933 0.808689788813001 0.8794864596791441 38.72875912536317 12.850943956847686 0.092273652882205 0.001996901194291 3.640350877192982
285 Nif_Spirochaetaceae_bacterium nsdb-000286 DDKK 94.35002002002 1898206 Bacteria; Spirochaetota; Spirochaetia; Spirochaetales; Spirochaetaceae; Spirochaetaceae bacterium False Nif gold {'A': 'D'	'B': 'K'	'D': 'D'	'E': 'K'} WT nif-ii 65309.40050333603 23027.13627444672 31980.253945695673 8924.064469992183 33329.14655764031 14103.07180445458 918 94 100 221 207 266 37.3 36.87 -75.9 0.10827366577842301 0.42693294749055205 0.48606640137760904 0.76730692194292 0.818596300158388 39.138226998960334 13.072904779161114 0.0995884447962 0.002023204820313 3.649861495844875
286 Nif_Desulfonatronum_lacustre nsdb-000287 DDKK 94.4489332003988 66849 Bacteria; Thermodesulfobacteriota; Desulfovibrionia; Desulfovibrionales; Desulfonatronaceae; Desulfonatronum; Desulfonatronum lacustre False Nif gold {'A': 'D'	'B': 'K'	'D': 'D'	'E': 'K'} WT nif-ii 66211.07672747999 23222.181474290905 31701.90632942459 8742.154470925587 34509.17039805538 14480.027003365321 906 103 91 222 206 253 35.97 37.24 -76.7 0.11272309973277901 0.422422061572293 0.483829218441005 0.751757705067009 0.8119783019224711 39.11510912398212 13.142432793091489 0.091121435023873 0.0019493383654010002 3.594579945799458
287 Nif_Phormidium_sp_HE10JO nsdb-000288 DDKK 95.22525247524752 Phormidium sp HE10JO False Nif gold {'A': 'D'	'B': 'K'	'D': 'D'	'E': 'K'} WT nif-ii 66468.84296195931 22260.54952610971 32909.70084486043 7917.299340636688 33559.14211709887 14343.25018547297 936 95 82 205 208 312 37.23 33.19 -74.4 0.11496356890902301 0.428284763486437 0.481236236609669 0.7710020964842741 0.8055146510241821 39.141687184200464 13.57932467473645 0.10553909152313301 0.0019159127195310002 3.6
288 Nif_Geosporobacter_ferrireducens nsdb-000289 DDKK 94.54478744939271 1424294 Bacteria; Bacillota; Clostridia; Peptostreptococcales; Thermotaleaceae; Geosporobacter; Geosporobacter ferrireducens False Nif gold {'A': 'D'	'B': 'K'	'D': 'D'	'E': 'K'} WT nif-ii 65974.929191862 22993.613583834725 31583.949164923295 8219.131092513751 34390.98002693872 14774.482491320974 929 120 71 223 211 268 37.06 37.84 -78.3 0.11880853378202201 0.433031871148827 0.492001353620069 0.800825642212301 0.8605703845985481 38.74574997533262 13.048021469553952 0.084531521288878 0.0020038250354740004 3.6068850638534142
289 Nif_Orenia_metallireducens nsdb-000290 DDKK 95.16278846153844 1413210 Bacteria; Bacillota; Clostridia; Halanaerobiales; Halobacteroidaceae; Orenia; Orenia metallireducens False Nif gold {'A': 'D'	'B': 'K'	'D': 'D'	'E': 'K'} WT nif-ii 66209.80483640794 22616.823151756806 33461.15237048659 8146.541218008904 32748.652465921376 14470.281933747887 919 91 84 218 220 263 36.6 39.17 -75.6 0.12071698316079602 0.440545147035221 0.5017119856963801 0.7714838243901291 0.8345229379418301 38.76744871708998 12.89267268884103 0.098882157029478 0.0020470656855700003 3.6662946428571432
290 Nif_Varunaivibrio_sulfuroxidans nsdb-000291 DDKK 95.5316765285996 1773489 Bacteria; Pseudomonadota; Alphaproteobacteria; Rhodospirillales; Magnetovibrionaceae; Varunaivibrio; Varunaivibrio sulfuroxidans False Nif gold {'A': 'D'	'B': 'K'	'D': 'D'	'E': 'K'} WT nif-i 62930.35485601462 28748.661597749837 30861.325604204103 10886.530056408155 32069.029251810516 17862.1315413417 1187 141 126 253 252 385 35.55 36.35 -94.2 0.12073023997078301 0.46641887347695804 0.467561936825012 0.692364278967561 0.7382346168056321 37.79956884266468 12.794817029046012 0.099853074141048 0.0019488327043180001 3.693037974683544
291 Nif_Chloroherpeton_thalassium nsdb-000292 DDKK 95.07018924302788 100716 Bacteria; Chlorobiota; Chlorobiia; Chlorobiales; Chloroherpetonaceae; Chloroherpeton; Chloroherpeton thalassium False Nif gold {'A': 'D'	'B': 'K'	'D': 'D'	'E': 'K'} WT nif-ii 65961.08014140163 23778.026840995342 31385.02876328418 9323.599549264734 34576.05137811746 14454.4272917306 938 119 95 218 217 261 37.38 38.57 -80.4 0.11135997074619301 0.42761299016970805 0.48262366077118 0.7569040065025691 0.8181772808681481 39.0656437384593 13.288517235818647 0.083308076916491 0.0019496649941110002 3.612729234088457
292 Nif_Desulfobacteraceae_bacterium nsdb-000293 DDKK 94.68122035573124 2049433 Bacteria; Thermodesulfobacteriota; Desulfobacteria; Desulfobacterales; Desulfobacteraceae; Desulfobacteraceae bacterium False Nif gold {'A': 'D'	'B': 'K'	'D': 'D'	'E': 'K'} WT nif-ii 65179.01350248167 23017.294030142002 31282.58512136268 8952.991942311055 33896.42838111904 14064.302087830882 927 102 90 221 222 252 37.71 35.45 -78.3 0.112272379695666 0.42093343679009004 0.47872434980201406 0.7591215997279721 0.814815895543732 39.19595404369964 12.977208893151285 0.08717149492727001 0.00197922929332 3.5962596259625963
293 Nif_Lebetimonas_sp_JS032 nsdb-000294 DDKK 94.67893954410307 Lebetimonas sp JS032 False Nif gold {'A': 'D'	'B': 'K'	'D': 'D'	'E': 'K'} WT nif-i 64333.41527567804 28838.72394290389 31050.712570494565 10163.898343427521 33282.702705183474 18674.825599476353 1188 131 107 311 213 402 35.76 38.94 -91.0 0.117424118615226 0.463470358502843 0.49131647027224706 0.7023212874213871 0.75838450358175 37.799305850017305 12.565265609843047 0.090573182868613 0.0019598637530280003 3.686503719447396
294 Nif_Ectothiorhodospira_haloalkaliphila nsdb-000295 DDKK 95.42831510934394 421628 Bacteria; Pseudomonadota; Gammaproteobacteria; Chromatiales; Ectothiorhodospiraceae; Ectothiorhodospira; Ectothiorhodospira haloalkaliphila False Nif gold {'A': 'D'	'B': 'K'	'D': 'D'	'E': 'K'} WT nif-i 63628.167163048915 29290.524943659664 32376.028209829296 11373.40708722805 31252.138953219568 17917.117856431665 1231 166 132 296 228 383 34.02 40.8 -95.9 0.12242447221435401 0.47050100780400705 0.47198813342030704 0.7071417566894841 0.7517616439101391 37.67522515630719 12.872461924395184 0.098722334590189 0.001957222823518 3.73046670162559
295 Nif_Telmatospirillum_siberiense nsdb-000296 DDKK 95.43794935451837 382514 Bacteria; Pseudomonadota; Alphaproteobacteria; Rhodospirillales; Rhodospirillaceae; Telmatospirillum; Telmatospirillum siberiense False Nif gold {'A': 'D'	'B': 'K'	'D': 'D'	'E': 'K'} WT nif-i 62103.518762205094 29305.252773322332 30267.26281931263 10620.885351833887 31836.25594289248 18684.367421488474 1184 167 84 310 207 391 37.94 37.68 -92.5 0.12102650863750801 0.48490062055579203 0.49526913778493603 0.6963961165219941 0.748317469967938 37.7014577766419 12.99723845859458 0.095096777449718 0.0019663478586810002 3.708532061473238
296 Nif_Cytophaga_xylanolytica nsdb-000297 DDKK 94.28435756972112 Cytophaga xylanolytica False Nif gold {'A': 'D'	'B': 'K'	'D': 'D'	'E': 'K'} WT nif-ii 64742.73790664209 22868.15405048058 31672.45317275172 8875.714922477538 33070.28473389039 13992.439128003032 927 120 103 208 199 262 36.29 35.95 -74.6 0.11351049999608401 0.419080659198856 0.476738966347288 0.764062764182011 0.8275196606330211 38.958763466938564 13.378124663490913 0.09487762025929901 0.001953760602453 3.581243184296619
297 Nif_Vibrio_aerogenes nsdb-000298 DDKK 94.37042941757156 92172 Bacteria; Pseudomonadota; Gammaproteobacteria; Vibrionales; Vibrionaceae; Vibrio; Vibrio aerogenes False Nif gold {'A': 'D'	'B': 'K'	'D': 'D'	'E': 'K'} WT nif-i 65029.84263689203 28394.6474181215 32477.59171172836 10167.449002825968 32552.25092516367 18227.198415295537 1186 160 111 285 225 381 35.57 38.0 -94.0 0.12152387383688201 0.47085165759127506 0.47182103526482605 0.705995625194334 0.7467897717860921 37.70500669546809 12.82839656705559 0.111543247242399 0.0019524759056160001 3.684322033898305
298 Nif_Candidatus_Methanolliviera_hydrocarbonicum nsdb-000299 DDKK 94.30639353400224 2491085 Archaea; Euryarchaeota; Candidatus Methanoliparia; Candidatus Methanoliparales; Candidatus Methanollivieraceae; Candidatus Methanolliviera; Candidatus Methanolliviera hydrocarbonicum False Nif gold {'A': 'D'	'B': 'K'	'D': 'D'	'E': 'K'} WT nif-iii 66568.15469136697 23280.71660789699 33024.707207601925 8894.947534080668 33543.447483765034 14385.769073816336 960 111 79 232 220 286 37.56 36.8 -81.2 0.11167881520755 0.421556086688234 0.482014584220933 0.7349379561198971 0.790079339425789 39.1280762221323 13.14199899565875 0.098441676398079 0.0019825339708020003 3.635967302452316
299 Nif_Rhizobiales_bacterium nsdb-000300 DDKK 95.46480538922154 Rhizobiales bacterium False Nif gold {'A': 'D'	'B': 'K'	'D': 'D'	'E': 'K'} WT nif-i 63017.00300148348 29348.298093446938 31365.66816867314 11196.598408657184 31651.334832810346 18151.699684789768 1241 168 124 296 243 372 37.14 39.66 -96.7 0.125429280543291 0.486387846648397 0.508310120619465 0.6940648874335761 0.736701218221083 37.48264895111386 12.977847545830668 0.07773183622891501 0.0019295638643870002 3.6314391927774823
300 Nif_ANME-2_cluster_archaeon nsdb-000301 DDKK 93.24809967141292 2056317 Archaea; Euryarchaeota; Stenosarchaea group; Methanomicrobia; Methanosarcinales; Methanosarcinales incertae sedis; ANME-2 cluster; ANME-2 cluster archaeon False Nif gold {'A': 'D'	'B': 'K'	'D': 'D'	'E': 'K'} WT nif-iii 57735.54578465501 19260.726874938016 27674.08267450791 7786.439653361529 30061.463110147077 11474.287221576535 802 107 53 211 139 258 41.89 32.44 -59.7 0.12048346773677 0.4382012311903 0.46709000395590505 0.7676109577972421 0.837486137555257 37.11438668967698 12.84245150838478 0.09148502798865 0.0021768320270880003 3.6026570048309168
301 Nif_Candidatus_Azobacteroides_pseudotrichonymphae nsdb-000302 DDKK 93.84724257425742 511435 Bacteria; Bacteroidota; Bacteroidia; Bacteroidales; Candidatus Azobacteroides; Candidatus Azobacteroides pseudotrichonymphae False Nif gold {'A': 'D'	'B': 'K'	'D': 'D'	'E': 'K'} WT nif-ii 67465.43535761781 22332.723768743876 32690.27113008637 8815.357414355025 34775.164227531415 13517.366354388832 900 119 97 180 220 245 34.14 37.57 -75.9 0.10794754896238601 0.427706180566837 0.479255723479718 0.701580923271891 0.7370834206790221 39.089672559062805 13.101764872572984 0.08890869786149101 0.001955929145877 3.602821486706457
302 Nif_Candidatus_Accumulibacter_aalborgensis nsdb-000303 DDKK 95.36333498023716 1860102 Bacteria; Pseudomonadota; Betaproteobacteria; Candidatus Accumulibacter; Candidatus Accumulibacter aalborgensis False Nif gold {'A': 'D'	'B': 'K'	'D': 'D'	'E': 'K'} WT nif-i 63721.477644523984 26966.25593545512 32309.24106254092 9754.434105639408 31412.236581983063 17211.82182981572 1080 135 118 244 229 327 31.78 40.39 -88.2 0.12273289689588401 0.48081936221310406 0.48744620631978103 0.7059088137003661 0.743241797742027 37.56889545302588 12.734400909975468 0.08311202686202601 0.001935753539174 3.6217948717948723
303 Nif_Thioflavicoccus_mobilis nsdb-000304 DDKK 94.8340953785644 80679 Bacteria; Pseudomonadota; Gammaproteobacteria; Chromatiales; Chromatiaceae; Thioflavicoccus; Thioflavicoccus mobilis False Nif gold {'A': 'D'	'B': 'K'	'D': 'D'	'E': 'K'} WT nif-i 63569.48973583617 29141.92980474588 31109.44147366957 11067.761609550085 32460.0482621666 18074.16819519583 1193 161 110 267 202 418 35.65 38.63 -84.8 0.11933087936438501 0.45871580334889106 0.460323096166711 0.6878296281879811 0.7325030768788571 37.81241319641109 13.07636475382048 0.094959979905092 0.0018941092327980002 3.621536853110298
304 Nif_Firmicutes_bacterium_HGW-Firmicutes-8 nsdb-000305 DDKK 95.1175707070707 2013789 Bacteria; Bacillota; Firmicutes bacterium HGW-Firmicutes-8 False Nif gold {'A': 'D'	'B': 'K'	'D': 'D'	'E': 'K'} WT nif-ii 65362.31455914613 23184.428206657372 31195.937380361785 8326.41137750131 34166.377178784314 14858.016829156084 948 97 76 241 212 288 40.74 35.59 -78.1 0.115986465199194 0.433776060492148 0.5020787513832761 0.774588533259789 0.8271955510245561 38.96979412293008 13.14631267269406 0.099566902112057 0.00196816524195 3.593869731800766
305 Nif_Acidithiobacillus_ferridurans nsdb-000306 DDKK 95.2796828543112 1232575 Bacteria; Pseudomonadota; Acidithiobacillia; Acidithiobacillales; Acidithiobacillaceae; Acidithiobacillus; Acidithiobacillus ferridurans False Nif gold {'A': 'D'	'B': 'K'	'D': 'D'	'E': 'K'} WT nif-i 62442.642700118115 29662.462726743164 29975.00953369841 11309.860385205626 32467.63316641973 18352.602341537477 1225 174 109 332 214 370 37.66 36.52 -97.0 0.12001162936431901 0.47940611402272904 0.492661840415535 0.664999751549743 0.7031675105926251 37.84362002441924 12.697115617900703 0.08988668083156201 0.001936522640552 3.6871391076115483
306 Nif_Candidatus_Dadabacteria_bacterium nsdb-000307 DDKK 95.277065 2080303 Bacteria; Thermodesulfobacteriota; Candidatus Dadabacteria; Candidatus Dadabacteria bacterium False Nif gold {'A': 'D'	'B': 'K'	'D': 'D'	'E': 'K'} WT nif-ii 65779.1318195553 24039.55579058957 32967.79697859738 9139.4177680574 32811.33484095794 14900.1380225322 970 117 86 260 181 294 41.04 37.81 -74.9 0.11330143868330501 0.42890400572941806 0.490112318642315 0.777053026557022 0.829696235607946 39.14327202813029 13.009400955361437 0.08294664974925901 0.001963857681559 3.609570418705818
307 Nif_Propionibacterium_cyclohexanicum nsdb-000308 DDKK 94.02148977604676 64702 Bacteria; Actinomycetota; Actinomycetes; Propionibacteriales; Propionibacteriaceae; Propionibacterium; Propionibacterium cyclohexanicum False Nif gold {'A': 'D'	'B': 'K'	'D': 'D'	'E': 'K'} WT nif-ii 66530.7306205985 22052.00912835363 32137.995177015506 8110.683618010367 34392.73544358296 13941.325510343304 905 68 93 186 221 296 41.69 32.35 -70.8 0.10615440598906001 0.39570909573096 0.468846775925549 0.7875487021553861 0.820310814804997 39.567820007968066 13.701756115616854 0.08812122451413901 0.001896851629879 3.5319377348362853
308 Nif_Alkaliphilus_metalliredigens nsdb-000309 DDKK 95.21945850202432 208226 Bacteria; Bacillota; Clostridia; Peptostreptococcales; Natronincolaceae; Alkaliphilus; Alkaliphilus metalliredigens False Nif gold {'A': 'D'	'B': 'K'	'D': 'D'	'E': 'K'} WT nif-ii 65923.35110527794 22353.64374862128 32098.227592527102 8064.398042631867 33825.12351275081 14289.245705989495 907 102 71 218 210 273 37.45 36.84 -76.5 0.11891163945537901 0.43537920652420703 0.49552758591111706 0.7873637480062471 0.84915038470874 38.749940197456034 13.05166018158236 0.08934126984126901 0.0020214934222710004 3.636666666666666
309 Nif_Actinobacteria_bacterium_HGW-Actinobacteria-2 nsdb-000310 DDKK 94.29749748237664 2013647 Bacteria; Actinomycetota; Actinobacteria bacterium HGW-Actinobacteria-2 False Nif gold {'A': 'D'	'B': 'K'	'D': 'D'	'E': 'K'} WT nif-ii 65823.10975738609 21783.994150213213 32137.55827418968 7925.702601568948 33685.551483196425 13858.291548644265 859 100 91 202 192 250 38.95 34.63 -72.4 0.11140122416923601 0.413268152585184 0.47238703249982006 0.7721240004639031 0.828343471147259 39.26166213352866 13.562765141137808 0.09184888782058001 0.0019414528044320002 3.564507348938487
310 Nif_Agaribacterium_haliotis nsdb-000311 DDKK 95.44282329713722 2013869 Bacteria; Pseudomonadota; Gammaproteobacteria; Cellvibrionales; Cellvibrionaceae; Agaribacterium; Agaribacterium haliotis False Nif gold {'A': 'D'	'B': 'K'	'D': 'D'	'E': 'K'} WT nif-i 63141.887874406064 29149.05125138261 32427.74955472857 10957.010746322561 30714.138319677506 18192.040505060082 1207 155 126 265 243 382 35.2 39.1 -93.2 0.11804041687669001 0.46898571496829905 0.47208909551147105 0.6924195399530391 0.7432649033266451 37.753607345515334 12.89253689194053 0.086545093225787 0.0019336083501750002 3.6738558653340343
311 Nif_Candidatus_Lambdaproteobacteria_bacterium_RIFOXYC1_FULL_56_13 nsdb-000312 DDKK 93.84086102719031 Candidatus Lambdaproteobacteria bacterium RIFOXYC1 FULL 56 13 False Nif gold {'A': 'D'	'B': 'K'	'D': 'D'	'E': 'K'} WT nif-i 66879.45262219141 21968.88735953356 30671.86566240684 8385.078774650334 36207.586959784545 13583.808584883227 898 90 85 209 225 255 38.97 36.36 -77.4 0.108996040337184 0.426801329562963 0.481385662827212 0.5209087539564541 0.523897510010474 39.24190194432731 13.122921929845184 0.098008903524819 0.002001891579577 3.645444566410538
312 Nif_Pelotomaculum_sp_FP nsdb-000313 DDKK 95.29290136411332 Pelotomaculum sp FP False Nif gold {'A': 'D'	'B': 'K'	'D': 'D'	'E': 'K'} WT nif-i 61028.810906942956 23101.405006984256 29428.302533520182 8637.181280225755 31600.508373422756 14464.223726758504 934 107 96 241 189 290 38.08 36.08 -78.8 0.125722073602924 0.47560284944257103 0.48872425950153703 0.7345097122230311 0.774148714826418 37.53588082374125 12.984626408214256 0.088177349636265 0.0020126725214860003 3.598658468418111
313 Nif_Celerinatantimonas_diazotrophica nsdb-000314 DDKK 94.2833628318584 412034 Bacteria; Pseudomonadota; Gammaproteobacteria; Celerinatantimonadaceae; Celerinatantimonas; Celerinatantimonas diazotrophica False Nif gold {'A': 'D'	'B': 'K'	'D': 'D'	'E': 'K'} WT nif-i 63860.04533741379 28466.05567909582 31756.693877189944 10080.534934914758 32103.351460223832 18385.520744181074 1176 151 118 267 219 391 35.61 35.7 -89.1 0.11636520620010402 0.45794903617811505 0.459997454846217 0.687613372153359 0.737550756248953 37.770929276834075 12.864270388078866 0.09042735042735 0.001962639454403 3.6976127320954912
314 Nif_Thermodesulfovibrio_aggregans nsdb-000315 DDKK 95.97532077393076 86166 Bacteria; Nitrospirota; Thermodesulfovibrionia; Thermodesulfovibrionales; Thermodesulfovibrionaceae; Thermodesulfovibrio; Thermodesulfovibrio aggregans False Nif gold {'A': 'D'	'B': 'K'	'D': 'D'	'E': 'K'} WT nif-i 64494.09714136711 28496.27950538529 31318.546077016188 10609.970054256482 33175.551064350904 17886.309451128822 1169 165 133 265 231 355 34.88 39.42 -94.6 0.11918281713848701 0.47514040898894205 0.50312909109057 0.6921900611468641 0.73950924164746 37.61557899511807 13.007986333172719 0.093715966487441 0.001970008906799 3.644516477579686
315 Nif_Smithella_sp_SC_K08D17 nsdb-000316 DDKK 94.95451884920637 Smithella sp SC K08D17 False Nif gold {'A': 'D'	'B': 'K'	'D': 'D'	'E': 'K'} WT nif-ii 66302.38829308102 23205.92325665844 32038.38159291576 8873.42462661186 34264.00670016519 14332.498630046597 941 91 90 246 202 278 38.96 35.79 -76.1 0.110539715736716 0.42522148976447305 0.48350659128865503 0.75335580299501 0.7984895166348891 39.26910108646389 13.094490813149548 0.09274860574860501 0.0019464136933030002 3.598918918918919
316 Nif_Anaeromyxobacter_sp_Fw109-5 nsdb-000317 DDKK 95.19465336134454 Anaeromyxobacter sp Fw109-5 False Nif gold {'A': 'D'	'B': 'K'	'D': 'D'	'E': 'K'} WT nif-i 60623.38301687584 24684.325165731134 28637.284082733677 9129.946911689767 31986.098934142145 15554.378254041389 1009 118 88 248 183 350 38.36 36.44 -76.9 0.12217972025854501 0.47271232175979905 0.500900868632029 0.7301247467729921 0.78832345825695 37.5932525121083 12.838508667495422 0.09707618692517901 0.0020481003118470002 3.659955257270693
317 Nif_Chlorobium_chlorochromatii nsdb-000318 DDKK 94.408110667996 337090 Bacteria; Chlorobiota; Chlorobiia; Chlorobiales; Chlorobiaceae; Chlorobium/Pelodictyon group; Chlorobium; Chlorobium chlorochromatii False Nif gold {'A': 'D'	'B': 'K'	'D': 'D'	'E': 'K'} WT nif-ii 65158.16640567254 22844.16750875942 30487.46323323167 8724.209750764901 34670.703172440866 14119.957757994525 921 100 81 233 202 275 38.27 36.47 -76.5 0.114031040622296 0.42976029044385805 0.485750316590331 0.7756620907396511 0.8360368628519741 38.88028524262187 13.515818655648756 0.094144015630943 0.0019708761494300004 3.616557734204793
318 Nif_Oscillochloris_trichoides nsdb-000319 DDKK 91.24815651260504 104176 Bacteria; Chloroflexota; Chloroflexia; Chloroflexales; Chloroflexineae; Oscillochloridaceae; Oscillochloris; Oscillochloris trichoides False Nif gold {'A': 'D'	'B': 'K'	'D': 'D'	'E': 'K'} WT nif-iii 59522.01421398721 19413.95262466296 29465.307165095466 7050.586527796186 30056.707048891738 12363.366096866783 763 96 52 226 152 205 37.36 35.66 -63.9 0.117861774570354 0.417224405885797 0.45705870871334703 0.7301416640029811 0.807657765786401 37.56958288159561 13.13408127302675 0.08306173466031301 0.002110814610288 3.563055062166962
319 Nif_Desulforhopalus_singaporensis nsdb-000320 DDKK 94.13772954091816 91360 Bacteria; Thermodesulfobacteriota; Desulfobulbia; Desulfobulbales; Desulfocapsaceae; Desulforhopalus; Desulforhopalus singaporensis False Nif gold {'A': 'D'	'B': 'K'	'D': 'D'	'E': 'K'} WT nif-ii 66215.55238193883 22782.9574457945 31964.74541065613 8861.093393104518 34250.80697128266 13921.864052689962 949 98 102 225 227 263 35.27 36.55 -80.9 0.109990504327292 0.41921612825511706 0.47177480149279405 0.7443984170369261 0.7977348687264191 39.06461217500045 12.926840434118333 0.09763398072750501 0.0020003419702260003 3.612617598229109
320 Nif_Actinobacteria_bacterium_HGW-Actinobacteria-10 nsdb-000321 DDKK 94.7457804632427 2013645 Bacteria; Actinomycetota; Actinobacteria bacterium HGW-Actinobacteria-10 False Nif gold {'A': 'D'	'B': 'K'	'D': 'D'	'E': 'K'} WT nif-i 62167.357071609746 29192.115184048904 29815.304600064283 11076.832716458299 32352.052471545474 18115.28246759058 1231 162 107 302 234 388 39.02 36.52 -94.8 0.12166841830038201 0.482983609164284 0.49457488007166006 0.7125105843431031 0.751183234946117 37.70654751996118 12.434997400328829 0.086071198709429 0.0019670937673920003 3.733543970510795
321 Nif_Dehalobacter nsdb-000322 DDKK 93.51595164609054 56112 Bacteria; Bacillota; Clostridia; Eubacteriales; Desulfitobacteriaceae; Dehalobacter False Nif gold {'A': 'D'	'B': 'K'	'D': 'D'	'E': 'K'} WT nif-i 61394.332323767514 22568.948098878223 29968.387983036773 8553.716735788366 31425.944340730744 14015.231363089883 917 104 80 230 208 278 39.14 33.66 -80.7 0.12061850841447301 0.47115360909714804 0.48717636554693106 0.7239274631946061 0.761798473414903 37.644010221821254 12.90896360345917 0.086544830070009 0.0020070833187780003 3.6247924737133372
322 Nif_Geminicoccaceae_bacterium nsdb-000323 DDKK 93.69182174338884 2448052 Bacteria; Pseudomonadota; Alphaproteobacteria; Geminicoccales; Geminicoccaceae; Geminicoccaceae bacterium False Nif gold {'A': 'D'	'B': 'K'	'D': 'D'	'E': 'K'} WT nif-i 63275.77715081588 28602.950508445836 30157.335278195358 10849.996364871258 33118.441872620526 17752.954143574585 1190 157 105 268 235 388 42.84 32.09 -91.2 0.120195685441024 0.48245533525460704 0.49874428981140206 0.7429107168500091 0.769091462667377 37.93201983023598 13.01475745203023 0.080173068164566 0.0019299206054610002 3.630180658873538
323 Nif_Rhodoblastus_acidophilus nsdb-000324 DDKK 94.57642927308449 1074 Bacteria; Pseudomonadota; Alphaproteobacteria; Hyphomicrobiales; Beijerinckiaceae; Rhodoblastus; Rhodoblastus acidophilus False Nif gold {'A': 'D'	'B': 'K'	'D': 'D'	'E': 'K'} WT nif-i 63310.872661302434 28905.067300907278 30398.558690302238 10781.900850381335 32912.3139710002 18123.166450525896 1163 167 84 299 215 372 38.3 36.32 -93.1 0.11851252531352201 0.47082102176696405 0.482238019767299 0.68896505160744 0.7495391933607111 37.82280038155548 12.926449844704369 0.08959743080186801 0.0019343547888120002 3.659799260433175
324 Nif_Thermoanaerobacterium_thermosaccharolyticum nsdb-000325 DDKK 93.77516112789527 1517 Bacteria; Bacillota; Clostridia; Thermoanaerobacterales; Thermoanaerobacteraceae; Thermoanaerobacterium; Thermoanaerobacterium thermosaccharolyticum False Nif gold {'A': 'D'	'B': 'K'	'D': 'D'	'E': 'K'} WT nif-ii 64549.47153541295 22130.4935490641 31474.571163171982 8338.633696379206 33074.900372241 13791.859852684873 897 110 74 230 209 242 34.79 37.63 -78.8 0.108234786332165 0.41968905884502206 0.491762962843081 0.7885272882267641 0.8173394026067751 39.07605115097785 13.472212582903216 0.08621332702965301 0.001947548305164 3.528957528957529
325 Nif_Klebsiella_pneumoniae nsdb-000326 DDKK 95.1713872255489 573 Bacteria; Pseudomonadota; Gammaproteobacteria; Enterobacterales; Enterobacteriaceae; Klebsiella/Raoultella group; Klebsiella; Klebsiella pneumoniae False Nif gold {'A': 'D'	'B': 'K'	'D': 'D'	'E': 'K'} WT nif-i 62971.13850779302 28621.186161358317 30436.15658027768 10254.514209333585 32534.981927515313 18366.671952024742 1207 158 122 263 216 414 39.03 32.59 -87.7 0.11922273692781 0.47744574695059105 0.48257657205492605 0.712784134824716 0.7498311216559641 37.681887530010776 12.500341961323809 0.101535569182627 0.001984893008534 3.7435082140964493
326 Nif_Holophaga_foetida nsdb-000327 DDKK 94.42915590863952 35839 Bacteria; Acidobacteriota; Holophagae; Holophagales; Holophagaceae; Holophaga; Holophaga foetida False Nif gold {'A': 'D'	'B': 'K'	'D': 'D'	'E': 'K'} WT nif-ii 65538.80122776197 22904.399645599464 30189.486628338407 8969.445324746765 35349.31459942358 13934.954320852674 933 103 86 235 208 269 38.46 35.42 -78.0 0.11063822718261701 0.42204125134271503 0.48508833140335006 0.706445436885421 0.723655810671961 39.29557841077956 13.219445272393136 0.095666078136088 0.001976368063748 3.6226826608505993
327 Nif_Thermodesulforhabdus_norvegica nsdb-000328 DDKK 91.27299689440994 39841 Bacteria; Thermodesulfobacteriota; Syntrophobacteria; Syntrophobacterales; Thermodesulforhabdaceae; Thermodesulforhabdus; Thermodesulforhabdus norvegica False Nif gold {'A': 'D'	'B': 'K'	'D': 'D'	'E': 'K'} WT nif-iii 63656.26908480278 20331.3382274447 31136.175901734932 7438.08997944474 32520.093183067835 12893.248247999942 825 88 48 239 137 296 40.51 34.46 -63.6 0.11831024048415001 0.44781120700027205 0.462187758201389 0.702920889625239 0.794268048194235 37.769634554181806 13.332473143328407 0.09433473794376 0.002097257031467 3.6240601503759393
328 Nif_Arcticibacter_svalbardensis nsdb-000329 DDKK 94.79764292878636 1288027 Bacteria; Bacteroidota; Sphingobacteriia; Sphingobacteriales; Sphingobacteriaceae; Arcticibacter; Arcticibacter svalbardensis False Nif gold {'A': 'D'	'B': 'K'	'D': 'D'	'E': 'K'} WT nif-ii 65088.48922866826 23610.313548965103 30227.792295848278 8813.942751551458 34860.69693281998 14796.370797413692 939 103 100 200 217 292 37.76 34.52 -77.8 0.11214299253160001 0.42938015877983104 0.48251899717178504 0.775185421355955 0.8245501521546651 38.921486963489485 13.057034366738765 0.10240747988693101 0.0020139389569810004 3.673424657534246
329 Nif_Lachnospiraceae_bacterium_Marseille-P3773 nsdb-000330 DDKK 95.26110547667342 Lachnospiraceae bacterium Marseille-P3773 False Nif gold {'A': 'D'	'B': 'K'	'D': 'D'	'E': 'K'} WT nif-ii 64674.49516125165 23487.49040043602 31871.153440732956 8634.761140647726 32803.34172051873 14852.729259788248 905 92 77 237 199 278 36.5 36.24 -77.3 0.11385677601192601 0.42162611770509806 0.490464659526446 0.8010000876448401 0.8424881723456931 39.0261280250409 12.674340281146288 0.091120923205168 0.002008529964464 3.669584245076586
330 Nif_Oxobacter_pfennigii nsdb-000331 DDKK 94.84684903748732 36849 Bacteria; Bacillota; Clostridia; Eubacteriales; Clostridiaceae; Oxobacter; Oxobacter pfennigii False Nif gold {'A': 'D'	'B': 'K'	'D': 'D'	'E': 'K'} WT nif-ii 65089.601959390064 23282.76377937287 31039.538287743515 8531.013822841876 34050.063671646545 14751.749956531006 960 108 74 239 207 304 38.3 36.72 -79.3 0.11896198655637301 0.428685954770862 0.48800014595603003 0.7982399870261481 0.8505818413431491 38.691690471380966 13.137640816830157 0.104313741043335 0.0020210993892280003 3.6379789006107712
331 Nif_Desulfobacca_acetoxidans nsdb-000332 DDKK 94.64244755244756 60893 Bacteria; Thermodesulfobacteriota; Desulfobaccia; Desulfobaccales; Desulfobaccaceae; Desulfobacca; Desulfobacca acetoxidans False Nif gold {'A': 'D'	'B': 'K'	'D': 'D'	'E': 'K'} WT nif-ii 65179.01350248167 23017.294030142002 31282.58512136268 8952.991942311055 33896.42838111904 14064.302087830882 927 102 90 221 222 252 37.71 35.45 -78.3 0.112272379695666 0.42093343679009004 0.47872434980201406 0.7591215997279721 0.814815895543732 39.19595404369964 12.977208893151285 0.08717149492727001 0.00197922929332 3.5962596259625963
332 Nif_Geoalkalibacter_ferrihydriticus nsdb-000333 DDKK 94.9475770020534 392333 Bacteria; Thermodesulfobacteriota; Desulfuromonadia; Desulfuromonadales; Geoalkalibacteraceae; Geoalkalibacter; Geoalkalibacter ferrihydriticus False Nif gold {'A': 'D'	'B': 'K'	'D': 'D'	'E': 'K'} WT nif-i 61898.508623611226 25288.420697431313 29774.128407469292 9689.621297416223 32124.38021614189 15598.799400015105 1016 136 88 241 205 320 38.04 38.22 -81.9 0.11856963352875001 0.466719804848842 0.49302593775595005 0.693047976646992 0.7321971152691741 37.83758149136058 12.814429152382354 0.08908135581276501 0.00201022862499 3.6204217536071033
333 Nif_Desulfoluna_spongiiphila nsdb-000334 DDKK 93.81018867924529 419481 Bacteria; Thermodesulfobacteriota; Desulfobacteria; Desulfobacterales; Desulfolunaceae; Desulfoluna; Desulfoluna spongiiphila False Nif gold {'A': 'D'	'B': 'K'	'D': 'D'	'E': 'K'} WT nif-ii 65437.68910196776 23175.123003735236 31025.796184736275 8944.337626118286 34411.89291723148 14230.78537761698 927 101 89 214 220 269 36.91 33.47 -78.6 0.11461788167976202 0.43574939650918904 0.48819940292866004 0.744766395798374 0.7939529362218011 38.938557746630686 12.911567455777785 0.097516543402101 0.001983722540329 3.638147138964577
334 Nif_Derxia_gummosa nsdb-000335 DDKK 95.26809262948208 203699 Bacteria; Pseudomonadota; Betaproteobacteria; Burkholderiales; Alcaligenaceae; Derxia; Derxia gummosa False Nif gold {'A': 'D'	'B': 'K'	'D': 'D'	'E': 'K'} WT nif-i 61811.317552393615 29321.698530362984 28940.592866510116 10884.97235599465 32870.7246858835 18436.726174368392 1246 161 104 320 227 408 38.48 35.95 -97.4 0.11970351698081401 0.48324982843856806 0.49726883554125506 0.689264829038263 0.747964670046499 37.750121541758524 12.458151253920688 0.10038108668462901 0.00197930044572 3.740877842411422
335 Nif_Methanosarcina_acetivorans_C2A nsdb-000336 DDKK 95.1946138211382 188937 Archaea; Euryarchaeota; Stenosarchaea group; Methanomicrobia; Methanosarcinales; Methanosarcinaceae; Methanosarcina; Methanosarcina acetivorans C2A False Nif gold {'A': 'D'	'B': 'K'	'D': 'D'	'E': 'K'} WT nif-ii 66237.95128380792 22604.74156070192 32351.181114926454 8270.76796696533 33886.77016888146 14333.973593736599 917 111 75 218 199 284 38.79 38.19 -75.0 0.11065875794959001 0.42011435077108605 0.488290747382478 0.7506945872169021 0.7858565850292111 39.10148813616297 13.128451699435626 0.094130534556066 0.0019481509540040002 3.569012547735952
336 Nif_Orenia_marismortui nsdb-000337 DDKK 94.7412626774848 46469 Bacteria; Bacillota; Clostridia; Halanaerobiales; Halobacteroidaceae; Orenia; Orenia marismortui False Nif gold {'A': 'D'	'B': 'K'	'D': 'D'	'E': 'K'} WT nif-ii 67048.80840706309 23095.57292876774 34304.358184022334 8605.699432015492 32744.45022304079 14489.873496752269 967 114 88 232 215 272 36.59 40.17 -77.3 0.121062709315989 0.438094174395791 0.49572701534738406 0.7954467960075841 0.848895343648813 38.792599453783005 13.169256021980349 0.09059410679476401 0.001980059858917 3.609649122807017
337 Nif_Desulfallas_arcticus nsdb-000338 DDKK 94.19310945273632 Desulfallas arcticus False Nif gold {'A': 'D'	'B': 'K'	'D': 'D'	'E': 'K'} WT nif-ii 66468.51840177973 22849.356585956484 32787.28702118297 8482.462223521674 33681.23138059679 14366.894362434767 934 101 69 224 214 299 40.77 36.0 -78.6 0.11528646478015 0.43061366459459405 0.489273950727638 0.7741399181090921 0.822058843303151 39.06787657084135 12.902039964007798 0.097854997854997 0.0020199953974780003 3.66023166023166
338 Nif_Vulcanococcus_limneticus nsdb-000339 DDKK 94.46242063492063 2170428 Bacteria; Cyanobacteriota; Cyanophyceae; Synechococcales; Synechococcaceae; Vulcanococcus; Vulcanococcus limneticus False Nif gold {'A': 'D'	'B': 'K'	'D': 'D'	'E': 'K'} WT nif-i 62037.63107160177 28899.61731093408 29815.47910063395 10442.272245238535 32222.151970967825 18457.345065695583 1177 152 115 284 232 352 37.24 33.36 -91.6 0.12269154052506401 0.46976914560117106 0.50115474711215 0.7142552739547231 0.7817498382027971 37.48512874043025 13.023145738451529 0.085041221948549 0.0019675388047210004 3.64978448275862
339 Nif_Zymomonas_mobilis nsdb-000340 DDKK 95.48560878243512 542 Bacteria; Pseudomonadota; Alphaproteobacteria; Sphingomonadales; Zymomonadaceae; Zymomonas; Zymomonas mobilis False Nif gold {'A': 'D'	'B': 'K'	'D': 'D'	'E': 'K'} WT nif-i 63538.20244361185 28378.04091086384 30625.39493578195 10246.031106424474 32912.80750782988 18132.009804439323 1188 156 100 278 245 375 36.24 36.78 -95.6 0.12130168844906401 0.47837561128136 0.494458494020915 0.683926428239502 0.7221584446862901 37.709572914290476 12.861659338085847 0.07821271874100001 0.0019492866385830002 3.651013874066168
340 Nif_Desulfatitalea_sp_BRH_c12 nsdb-000341 DDKK 94.72402694610778 Desulfatitalea sp BRH c12 False Nif gold {'A': 'D'	'B': 'K'	'D': 'D'	'E': 'K'} WT nif-ii 64424.124429993986 23450.961306827565 31133.201977596254 9156.44444859089 33290.9224523977 14294.516858236668 938 104 83 243 206 276 38.78 33.86 -79.8 0.11114852501566001 0.42213212468283906 0.483796869617071 0.7548651022203441 0.800824945923949 39.254354141536304 13.270354177761815 0.082592247901694 0.001949207371483 3.588490770901194
341 Nif_Desulforegula_conservatrix nsdb-000342 DDKK 95.18909959758552 153026 Bacteria; Thermodesulfobacteriota; Desulfobacteria; Desulfobacterales; Desulforegulaceae; Desulforegula; Desulforegula conservatrix False Nif gold {'A': 'D'	'B': 'K'	'D': 'D'	'E': 'K'} WT nif-ii 65701.05104896663 23229.942304716053 31344.061830828337 9024.171282669507 34356.98921813828 14205.771022046494 940 105 86 224 233 251 35.7 36.79 -81.3 0.11253386638099301 0.422049197139149 0.482671476773164 0.7487380087095551 0.8027904225008691 39.09240983587221 12.974464409411702 0.106705025731816 0.002013511945282 3.6806998359759433
342 Nif_Dissulfuribacter_thermophilus nsdb-000343 DDKK 94.429285 1156395 Bacteria; Thermodesulfobacteriota; Dissulfuribacteria; Dissulfuribacterales; Dissulfuribacteraceae; Dissulfuribacter; Dissulfuribacter thermophilus False Nif gold {'A': 'D'	'B': 'K'	'D': 'D'	'E': 'K'} WT nif-ii 63882.61821023111 23231.14754728556 31274.166117261433 8576.486739739179 32608.45209296964 14654.660807546377 960 111 71 236 232 284 37.79 40.11 -85.0 0.11692348844036402 0.44035399753458304 0.49668647156724804 0.7971130923083051 0.8502408063431771 38.94031201283142 12.95305274970599 0.09795100106745701 0.0019877897190050003 3.633679606342263
343 Nif_Methanothrix_soehngenii nsdb-000344 DDKK 94.27119834710744 2223 Archaea; Euryarchaeota; Stenosarchaea group; Methanomicrobia; Methanotrichales; Methanotrichaceae; Methanothrix; Methanothrix soehngenii False Nif gold {'A': 'D'	'B': 'K'	'D': 'D'	'E': 'K'} WT nif-ii 64088.11303943585 22255.72870163858 31609.905686749917 8339.594218914011 32478.20735268594 13916.134482724578 890 97 76 221 191 273 38.84 36.84 -71.9 0.111444498086501 0.423037920263089 0.49581647274491203 0.8068639591761331 0.8502101012394101 38.996725867026825 13.097617919079875 0.09985549752795901 0.002003584168474 3.570386988222097
344 Nif_Propionispira_arboris nsdb-000345 DDKK 94.74227873855544 84035 Bacteria; Bacillota; Negativicutes; Selenomonadales; Selenomonadaceae; Propionispira; Propionispira arboris False Nif gold {'A': 'D'	'B': 'K'	'D': 'D'	'E': 'K'} WT nif-ii 63618.46339788886 23912.134586503395 30972.610141803554 9043.067735316828 32645.85325608528 14869.066851186533 946 104 74 246 204 298 37.64 35.98 -80.7 0.11524952268906101 0.428507560738946 0.49894613947787403 0.8003817118766771 0.8530713699397721 38.83490629063779 12.7779693618809 0.09052573932091901 0.002008732314063 3.665936473165389
345 Nif_Thioploca_ingrica nsdb-000346 DDKK 94.59299605133266 40754 Bacteria; Pseudomonadota; Gammaproteobacteria; Thiotrichales; Thiotrichaceae; Thioploca; Thioploca ingrica False Nif gold {'A': 'D'	'B': 'K'	'D': 'D'	'E': 'K'} WT nif-i 64366.976914833336 29306.988434992083 30954.615975689838 10853.084336050251 33412.360939143466 18453.904098941835 1208 152 97 292 234 409 38.96 35.58 -95.7 0.12065221135491101 0.467994234517827 0.47233731436289705 0.696979736286367 0.73988188267748 37.77937320268356 12.743303149322994 0.110385343859472 0.001976938322759 3.74234424498416
346 Nif_Anaerosporomusa_subterranea nsdb-000347 DDKK 94.23992992992991 1794912 Bacteria; Bacillota; Negativicutes; Selenomonadales; Sporomusaceae; Anaerosporomusa; Anaerosporomusa subterranea False Nif gold {'A': 'D'	'B': 'K'	'D': 'D'	'E': 'K'} WT nif-ii 66432.120452873 23282.792380158833 30765.294833650398 8557.00469177663 35666.82561922258 14725.787688382181 948 89 86 231 226 284 38.34 33.53 -80.7 0.11452945639061801 0.423222010322913 0.475439925441738 0.771523975030949 0.8171142412103221 39.031132756305794 12.843776167764954 0.076631004824837 0.001972063445831 3.579295154185022
347 Nif_Methyloferula_stellata nsdb-000348 DDKK 95.28074552683896 876270 Bacteria; Pseudomonadota; Alphaproteobacteria; Hyphomicrobiales; Beijerinckiaceae; Methyloferula; Methyloferula stellata False Nif gold {'A': 'D'	'B': 'K'	'D': 'D'	'E': 'K'} WT nif-i 61859.293939497555 29184.771329296113 29647.040745317536 10407.304299304982 32212.25319418002 18777.467029991174 1186 147 90 300 226 391 37.83 36.25 -92.8 0.12258179735255001 0.48611884855479803 0.48781726932198605 0.699258644289625 0.748605530097153 37.74825336564385 12.904218013836223 0.095097602485465 0.001959249177377 3.710817941952506
348 Nif_Pantoea_cypripedii nsdb-000349 DDKK 95.94552894211576 55209 Bacteria; Pseudomonadota; Gammaproteobacteria; Enterobacterales; Erwiniaceae; Pantoea; Pantoea cypripedii False Nif gold {'A': 'D'	'B': 'K'	'D': 'D'	'E': 'K'} WT nif-i 63800.66862028807 28465.363136556974 31118.15726022861 10234.870447514986 32682.51136005945 18230.492689041974 1177 147 128 256 212 392 38.72 33.89 -83.4 0.119539715851735 0.46848962235314506 0.47265506394967305 0.6802955515029471 0.7123051345399961 37.79961664680468 12.653317440731508 0.09320759151536401 0.0019546781048630003 3.694341618191433
349 Nif_Tolumonas_lignilytica nsdb-000350 DDKK 95.87107569721115 1283284 Bacteria; Pseudomonadota; Gammaproteobacteria; Aeromonadales; Aeromonadaceae; Tolumonas; Tolumonas lignilytica False Nif gold {'A': 'D'	'B': 'K'	'D': 'D'	'E': 'K'} WT nif-i 63025.83100681126 28627.788324890847 30459.71271388015 10677.419444914281 32566.11829293111 17950.368879976602 1193 143 141 266 215 390 36.75 36.04 -85.5 0.11842498941938101 0.465889182743066 0.46893276492370006 0.6873608973187361 0.728703489871883 37.823644558332894 12.772217514218541 0.10324500369307901 0.001973469101779 3.7416974169741692
350 Nif_Proteobacteria_bacterium_CG1_02_64_396 nsdb-000351 DDKK 95.11547337278108 Proteobacteria bacterium CG1 02 64 396 False Nif gold {'A': 'D'	'B': 'K'	'D': 'D'	'E': 'K'} WT nif-i 63164.66573993235 29230.70620098008 30496.91186834933 10775.517461960662 32667.75387158303 18455.18873901941 1191 161 97 279 245 376 38.42 36.58 -95.9 0.11899440334181101 0.46517206312319603 0.46863484929542404 0.69542869571869 0.7367895611661771 37.74833526055308 13.014935816846423 0.092159843655906 0.0019387282472040001 3.691338582677165
351 Vnf_Phaeospirillum_fulvum nsdb-000352 DDKK 93.93456638115632 Phaeospirillum fulvum False Vnf gold {'A': 'D'	'B': 'K'	'D': 'D'	'E': 'K'} WT an 57615.50771798259 22283.94125299726 27457.53587015758 8907.921671993983 30157.97184782501 13376.019581003264 923 120 91 282 147 255 37.59 35.61 -71.4 0.136422823696861 0.461681949220049 0.485669365617286 0.780020121056549 0.8207264087980061 37.13358907083192 13.068004061893232 0.09125747625459 0.002098911364638 3.63531448355453
352 Vnf_Methylomusa_anaerophila nsdb-000353 DDKK 94.78235644637051 1930071 Bacteria; Bacillota; Negativicutes; Selenomonadales; Sporomusaceae; Methylomusa; Methylomusa anaerophila False Vnf gold {'A': 'D'	'B': 'K'	'D': 'D'	'E': 'K'} WT an 58347.19678452437 22027.44129428616 27854.534220942645 8762.249842170415 30492.662563581725 13265.191452115789 894 112 108 260 157 223 39.14 36.35 -69.2 0.135325577680876 0.46209009398697604 0.48236841434794003 0.777413562270716 0.816158833074006 37.1681634467074 12.83954567789745 0.085647995757442 0.0020836930105310003 3.615207373271889
353 Vnf_Tolumonas_lignilytica nsdb-000354 DDKK 93.6271164021164 1283284 Bacteria; Pseudomonadota; Gammaproteobacteria; Aeromonadales; Aeromonadaceae; Tolumonas; Tolumonas lignilytica False Vnf gold {'A': 'D'	'B': 'K'	'D': 'D'	'E': 'K'} WT an 59409.94702715775 21984.701598310938 28723.02440544323 8559.781699562776 30686.922621714533 13424.919898748209 915 108 94 278 141 260 37.42 36.95 -67.2 0.133244055015839 0.457705765556607 0.476197171966438 0.7704891450496071 0.8128512245556291 37.257398980114196 12.743310324998525 0.079665095804336 0.00210208598744 3.651323360184119
354 Vnf_Clostridium_pasteurianum nsdb-000355 DDKK 94.51277360515022 1501 Bacteria; Bacillota; Clostridia; Eubacteriales; Clostridiaceae; Clostridium; Clostridium pasteurianum False Vnf gold {'A': 'D'	'B': 'K'	'D': 'D'	'E': 'K'} WT an 60262.202081861135 22816.277437153927 29237.885405176636 8542.913059527233 31024.316676684513 14273.364377626709 936 105 97 266 171 258 36.12 38.38 -71.6 0.138235050588812 0.45016851987196504 0.471150682064632 0.7791417348808941 0.8250293093556921 37.19442000055323 12.63031505607897 0.082086619508361 0.0020620414534500003 3.6209447922595333
355 Vnf_Methanosarcina_acetivorans_C2A nsdb-000356 DDKK 93.63980871413388 188937 Archaea; Euryarchaeota; Stenosarchaea group; Methanomicrobia; Methanosarcinales; Methanosarcinaceae; Methanosarcina; Methanosarcina acetivorans C2A False Vnf gold {'A': 'D'	'B': 'K'	'D': 'D'	'E': 'K'} WT an 59254.083978980896 21735.893466795605 29225.405347783926 8842.121363431048 30028.678631196955 12893.772103364514 919 114 98 266 156 244 35.76 37.05 -68.9 0.137647314939739 0.45824118780208006 0.480662126889897 0.776902861410907 0.826818399671791 37.200994611538526 12.640607525071468 0.08341994657330601 0.002082301755497 3.6232050545663412
356 Vnf_Lucifera_butyrica nsdb-000357 DDKK 94.9832665222102 1351585 Bacteria; Bacillota; Negativicutes; Veillonellales; Veillonellaceae; Lucifera; Lucifera butyrica False Vnf gold {'A': 'D'	'B': 'K'	'D': 'D'	'E': 'K'} WT an 58238.84361839271 22176.430041225278 27995.357256178828 9109.74224122483 30243.48636221387 13066.687800000476 908 114 110 267 160 222 36.54 35.78 -71.1 0.135201751280026 0.46135108715600404 0.48321597110145803 0.7793501189121861 0.817977360582668 37.215179900467966 12.928588582338367 0.08725301513985101 0.002083324994696 3.606235565819861
357 Anf_Sporomusa_termitida nsdb-000358 DDKK 94.07490853658535 2377 Bacteria; Bacillota; Negativicutes; Selenomonadales; Sporomusaceae; Sporomusa; Sporomusa termitida False Anf gold {'A': 'D'	'B': 'K'	'D': 'D'	'E': 'K'} WT an 60745.20347452209 24856.690721404186 28769.107095653228 9924.359288940272 31976.096378868846 14932.331432463921 1044 114 115 297 192 288 37.71 35.07 -80.6 0.144527970775848 0.422147581657461 0.478590019938526 0.7500626590862861 0.78341390653736 37.2465598959359 12.817335871137972 0.080489678542338 0.0019756098589010004 3.599561162918266
358 Vnf_Azotobacter_vinelandii nsdb-000359 DDKK 93.99788724973656 354 Bacteria; Pseudomonadota; Gammaproteobacteria; Pseudomonadales; Pseudomonadaceae; Azotobacter; Azotobacter vinelandii False Vnf gold {'A': 'D'	'B': 'K'	'D': 'D'	'E': 'K'} WT an 58744.31458067488 24052.275906072973 28623.944476800672 9880.032669093693 30120.37010387426 14172.243236979208 982 146 102 313 140 251 36.79 37.63 -74.9 0.143114130549008 0.45147859839880106 0.48486772452804805 0.78761859380648 0.8474936905619811 37.12160460007487 12.789103874287699 0.08638127577007 0.0020496570766040004 3.619694397283531
359 Anf_Methanosarcina_acetivorans_C2A nsdb-000360 DDKK 93.37975050916498 188937 Archaea; Euryarchaeota; Stenosarchaea group; Methanomicrobia; Methanosarcinales; Methanosarcinaceae; Methanosarcina; Methanosarcina acetivorans C2A False Anf gold {'A': 'D'	'B': 'K'	'D': 'D'	'E': 'K'} WT an 62196.39461902539 24775.669259892966 29522.61184492198 9603.524433201892 32673.78277410342 15172.144826691067 1018 126 104 316 168 275 37.28 37.54 -79.7 0.141434067370419 0.426477382173136 0.47396955722734 0.7662858448857871 0.7789746394325731 37.27270304725307 12.996055342296579 0.090268308581293 0.001982497083566 3.570477247502774
360 Anf_Phaeospirillum_fulvum nsdb-000361 DDKK 94.00023421588595 Phaeospirillum fulvum False Anf gold {'A': 'D'	'B': 'K'	'D': 'D'	'E': 'K'} WT an 61808.09986811416 24951.742376982576 29314.84516233621 10072.1144101071 32493.254705777996 14879.627966875458 1013 99 139 276 178 278 38.92 35.86 -72.6 0.14091503463259 0.42263956688973603 0.46407167912100605 0.73833661779445 0.7762116948198481 37.28350759448 12.818873750157072 0.082425919772972 0.001996901274711 3.588431590656284
361 Anf_Desulfosporosinus_fructosivorans nsdb-000362 DDKK 92.85281754032258 2018669 Bacteria; Bacillota; Clostridia; Eubacteriales; Desulfitobacteriaceae; Desulfosporosinus; Desulfosporosinus fructosivorans False Anf gold {'A': 'D'	'B': 'K'	'D': 'D'	'E': 'K'} WT an 61586.59477806629 24605.353267735067 29163.232921647046 9956.63816211452 32423.36185641923 14648.715105620562 1024 112 119 301 182 274 37.76 35.85 -78.9 0.14153978578402002 0.42029078738496506 0.46560588190324104 0.7213034889626291 0.7762470814179171 37.291265722105834 12.966485489204047 0.084085818748395 0.001990628236793 3.567205800334634
362 Vnf_Rhodoblastus_acidophilus nsdb-000363 DDKK 94.39075562700964 1074 Bacteria; Pseudomonadota; Alphaproteobacteria; Hyphomicrobiales; Beijerinckiaceae; Rhodoblastus; Rhodoblastus acidophilus False Vnf gold {'A': 'D'	'B': 'K'	'D': 'D'	'E': 'K'} WT an 57880.956563926586 22426.302990343807 27507.46671035248 9144.311250417344 30373.489853574098 13281.991739926405 912 120 85 276 152 243 36.69 37.55 -70.3 0.137714606121004 0.458365664514278 0.48257229999767903 0.783504181161465 0.826312834705048 37.102242882817094 12.751560091870406 0.084419671529497 0.0020901520140940003 3.613872832369942
363 Vnf_Methylocystis_parvus nsdb-000364 DDKK 94.3347965738758 134 Bacteria; Pseudomonadota; Alphaproteobacteria; Hyphomicrobiales; Methylocystaceae; Methylocystis; Methylocystis parvus False Vnf gold {'A': 'D'	'B': 'K'	'D': 'D'	'E': 'K'} WT an 58374.24381286227 22353.748076836557 29041.568963605627 9038.68604732435 29332.674849256622 13315.062029512203 939 118 91 289 163 243 34.91 37.57 -74.4 0.137990349221001 0.461359988244032 0.48560345904699403 0.783629910374207 0.824883026623038 37.071144489705816 12.712114670298687 0.08186265167397201 0.002088149750167 3.65008576329331
364 Anf_Thiorhodococcus_drewsii nsdb-000365 DDKK 94.08512158054712 210408 Bacteria; Pseudomonadota; Gammaproteobacteria; Chromatiales; Chromatiaceae; Thiorhodococcus; Thiorhodococcus drewsii False Anf gold {'A': 'D'	'B': 'K'	'D': 'D'	'E': 'K'} WT an 61277.19215235884 24443.289656580542 29687.25865937782 9649.369456836128 31589.933492981054 14793.920199744407 996 114 107 285 184 263 37.85 35.0 -76.6 0.142103282409102 0.40852653913840103 0.45899084242160104 0.7331110190480901 0.7816521221334141 37.31247556306552 13.297072416313759 0.07907291121576801 0.0019579650695640003 3.5615384615384613
365 Vnf_Archaeoglobus_sp nsdb-000366 DDKK 94.86556034482756 Archaeoglobus sp False Vnf gold {'A': 'D'	'B': 'K'	'D': 'D'	'E': 'K'} WT an 59001.331349720844 22035.47353085222 29044.8459220757 8699.449058279723 29956.48542764513 13336.024472572542 915 136 95 264 155 231 36.91 39.56 -71.4 0.132770809654346 0.46079479626524905 0.47997532553283606 0.7841206707478761 0.824951458742564 37.26700601219382 13.251192901337541 0.077098478041874 0.0020345068054570003 3.556317895940537
366 Anf_Desulfovibrio_desulfuricans nsdb-000367 DDKK 95.16900306748468 876 Bacteria; Thermodesulfobacteriota; Desulfovibrionia; Desulfovibrionales; Desulfovibrionaceae; Desulfovibrio; Desulfovibrio desulfuricans False Anf gold {'A': 'D'	'B': 'K'	'D': 'D'	'E': 'K'} WT an 61394.32768667344 24766.23916507796 29656.986653227188 9928.822381915332 31737.34103344626 14837.416783162633 1047 102 111 317 189 296 38.03 37.31 -81.6 0.144322646899903 0.42466027633854003 0.46554580204572904 0.728546977702328 0.8072148552990631 37.2356587579417 12.837309890195147 0.075915734116064 0.0019353438766030002 3.5145844799119432
367 Vnf_Azomonas_agilis nsdb-000368 DDKK 93.8335970464135 116849 Bacteria; Pseudomonadota; Gammaproteobacteria; Pseudomonadales; Pseudomonadaceae; Azomonas; Azomonas agilis False Vnf gold {'A': 'D'	'B': 'K'	'D': 'D'	'E': 'K'} WT an 58547.469635128815 24026.959234824128 28658.056398938505 9692.404330189405 29889.41323619028 14334.554904634737 985 142 115 294 143 258 35.63 38.27 -72.8 0.14168045176903601 0.45309686916941305 0.486577735255996 0.775514012648102 0.830961891591194 37.13478152584879 12.963809328369148 0.09136792790855901 0.0020189840584380002 3.575620767494356
368 Vnf_Ethanoligenens_harbinense nsdb-000369 DDKK 94.61919372294372 253239 Bacteria; Bacillota; Clostridia; Eubacteriales; Oscillospiraceae; Ethanoligenens; Ethanoligenens harbinense False Vnf gold {'A': 'D'	'B': 'K'	'D': 'D'	'E': 'K'} WT an 59017.32188657197 21471.192040878115 28843.613662730826 8406.974079453368 30173.708223841164 13064.217961424762 900 114 91 235 188 245 37.69 36.94 -75.4 0.13868721596858902 0.45915077893044204 0.47979533818956405 0.7939470578190371 0.845629396886124 37.16073449044343 12.983037406767252 0.08175245435361 0.002098175630271 3.627745664739884
369 Anf_Rhodoblastus_acidophilus nsdb-000370 DDKK 94.33968052738336 1074 Bacteria; Pseudomonadota; Alphaproteobacteria; Hyphomicrobiales; Beijerinckiaceae; Rhodoblastus; Rhodoblastus acidophilus False Anf gold {'A': 'D'	'B': 'K'	'D': 'D'	'E': 'K'} WT an 60698.309216302616 24688.496307250112 28462.12859148605 9815.94064094656 32236.180624816552 14872.555666303531 999 115 122 298 164 265 38.92 36.13 -74.7 0.145133193263312 0.41557775210742803 0.466954901028297 0.719633644842768 0.776473859002333 37.35454168030945 12.964687379229712 0.07936156957715801 0.0019531154453880002 3.531232725262576
370 Anf_Clostridium_pasteurianum nsdb-000371 DDKK 94.1857497467072 1501 Bacteria; Bacillota; Clostridia; Eubacteriales; Clostridiaceae; Clostridium; Clostridium pasteurianum False Anf gold {'A': 'D'	'B': 'K'	'D': 'D'	'E': 'K'} WT an 62646.35054061195 24836.547894246934 30008.41889009205 9980.005399383801 32637.93165051986 14856.542494863177 1014 100 138 290 180 271 36.66 36.23 -76.5 0.139481950527408 0.411859158569968 0.440038021353337 0.68888536244212 0.7756118783565861 37.45303668610553 13.262436978888491 0.075143884578881 0.0019406859418580002 3.535929786066922
371 Vnf_Rhodopseudomonas_palustris nsdb-000372 DDKK 94.46321199143468 1076 Bacteria; Pseudomonadota; Alphaproteobacteria; Hyphomicrobiales; Nitrobacteraceae; Rhodopseudomonas; Rhodopseudomonas palustris False Vnf gold {'A': 'D'	'B': 'K'	'D': 'D'	'E': 'K'} WT an 58663.8264104696 22181.768636201392 27840.897969926766 8872.14932056763 30822.928440542837 13309.619315633721 918 114 86 287 158 243 37.82 36.78 -73.2 0.13487942908358502 0.45980714020110103 0.48071200692540506 0.7752681473889581 0.8192522942872441 37.2019860325108 12.73314517353615 0.079846922494826 0.002061835251242 3.58759333716255
372 Anf_Anaerocolumna_jejuensis nsdb-000373 DDKK 93.74521276595743 259063 Bacteria; Bacillota; Clostridia; Lachnospirales; Lachnospiraceae; Anaerocolumna; Anaerocolumna jejuensis False Anf gold {'A': 'D'	'B': 'K'	'D': 'D'	'E': 'K'} WT an 60908.931497605474 24778.55178259399 29356.319881395266 9931.287921206214 31552.611616210233 14847.263861387735 1027 119 121 308 172 277 37.84 37.3 -78.9 0.14157709088584 0.41912134420131203 0.46888555130520504 0.740257812626344 0.7775278877953451 37.28663736023383 12.927133174331875 0.088140890574518 0.001984661419945 3.586283185840708
373 Vnf_Methylocystaceae_bacterium nsdb-000374 DDKK 94.4642130620985 2052174 Bacteria; Pseudomonadota; Alphaproteobacteria; Hyphomicrobiales; Methylocystaceae; Methylocystaceae bacterium False Vnf gold {'A': 'D'	'B': 'K'	'D': 'D'	'E': 'K'} WT an 58622.07493279961 22463.25036058136 28725.99771483249 9164.924690173008 29896.07721796712 13298.325670408361 949 120 94 296 158 249 36.0 37.04 -74.6 0.137370300094056 0.45618742422635905 0.48222880657037304 0.785531987368238 0.8295202268417331 37.1292565897959 12.682698647633012 0.081746487082115 0.0020781831607220003 3.620195065978198
374 Vnf_Paenibacillus_durus nsdb-000375 DDKK 94.8696878363832 44251 Bacteria; Bacillota; Bacilli; Bacillales; Paenibacillaceae; Paenibacillus; Paenibacillus durus False Vnf gold {'A': 'D'	'B': 'K'	'D': 'D'	'E': 'K'} WT an 58583.5164348026 22256.02761549267 28448.974880307534 9018.116686963753 30134.541554495107 13237.910928528898 926 113 92 275 187 231 36.99 36.35 -79.1 0.138966510085655 0.455910559526766 0.48339534737335205 0.7798311954504751 0.8326476782098441 37.092651618224124 12.829171183728253 0.08184743516941101 0.002028805947034 3.570698466780238
375 Vnf_Desulfobacter_curvatus nsdb-000376 DDKK 93.95860962566844 2290 Bacteria; Thermodesulfobacteriota; Desulfobacteria; Desulfobacterales; Desulfobacteraceae; Desulfobacter; Desulfobacter curvatus False Vnf gold {'A': 'D'	'B': 'K'	'D': 'D'	'E': 'K'} WT an 59627.65440925317 22750.25175284408 29523.893750912986 8771.11464537196 30103.760658340194 13979.137107472096 946 94 99 278 162 280 35.11 38.01 -71.1 0.136397452186509 0.45466952562843405 0.46893976168343604 0.792433339911354 0.8273045759819371 37.13546245894178 13.1201742870018 0.073579409118484 0.002016764476813 3.533371363377068
376 Anf_Rahnella_sp_AA nsdb-000377 DDKK 94.06574317492417 Rahnella sp AA False Anf gold {'A': 'D'	'B': 'K'	'D': 'D'	'E': 'K'} WT an 60402.41833187357 24610.968427359236 28779.065618468725 9792.309402255138 31623.352713404864 14818.659025104069 1023 108 120 298 185 280 37.63 35.19 -79.8 0.14533510201410302 0.42726750597449603 0.47530642629081205 0.733768775967169 0.7888130118216611 37.225051491664566 12.993704356585242 0.08223453370267701 0.00200416433779 3.615512465373961
377 Anf_Geobacter_thiogenes nsdb-000378 DDKK 94.0443431771894 Geobacter thiogenes False Anf gold {'A': 'D'	'B': 'K'	'D': 'D'	'E': 'K'} WT an 61308.61421038104 24431.91645767774 29316.11917052218 9785.997208891153 31992.495039858884 14645.919248786566 1014 99 127 280 190 272 37.73 34.26 -75.6 0.143400366192557 0.421876599005915 0.477387660592522 0.744547617576503 0.7752353913012191 37.22255845124162 12.547772534262773 0.07927389024145401 0.001963747776646 3.570093457943925
378 Anf_Azotobacter_vinelandii nsdb-000379 DDKK 94.3476275510204 354 Bacteria; Pseudomonadota; Gammaproteobacteria; Pseudomonadales; Pseudomonadaceae; Azotobacter; Azotobacter vinelandii False Anf gold {'A': 'D'	'B': 'K'	'D': 'D'	'E': 'K'} WT an 62400.766067344426 24341.559906631453 30294.213249351884 10048.596276951732 32106.552817992524 14292.963629679725 1018 114 126 300 177 255 39.91 35.88 -75.5 0.14341834738411502 0.419545682051835 0.46334647652638206 0.715904451327488 0.7721274967679721 37.337652714149506 12.621854916088854 0.08504223215920001 0.001976935749588 3.598023064250412
379 Anf_Dysgonomonas_capnocytophagoides nsdb-000380 DDKK 94.217 45254 Bacteria; Bacteroidota; Bacteroidia; Bacteroidales; Dysgonomonadaceae; Dysgonomonas; Dysgonomonas capnocytophagoides False Anf gold {'A': 'D'	'B': 'K'	'D': 'D'	'E': 'K'} WT an 62327.9161103196 24451.948307799328 29286.94098402205 9767.562820671239 33040.975126297555 14684.385487128107 1047 109 123 293 201 278 38.16 35.4 -80.7 0.138131323955576 0.41367798327001604 0.44078146562566706 0.6901516177975171 0.7743810838269961 37.491200091941366 12.891801480796197 0.08620081329984401 0.0019035992749620002 3.534983853606028
380 Anf_Dickeya_paradisiaca nsdb-000381 DDKK 93.77681218274112 Dickeya paradisiaca False Anf gold {'A': 'D'	'B': 'K'	'D': 'D'	'E': 'K'} WT an 59340.079760595414 24802.91276942275 28057.017756402864 10087.265662881407 31283.062004192514 14715.647106541386 1019 102 125 285 187 277 37.66 33.01 -76.5 0.14241752105991 0.422482887322071 0.46846180667692505 0.739691788421422 0.781311667386642 37.295320841455215 12.950734799327085 0.074819545751052 0.0019556596971880003 3.567123287671232
381 Anf_Rhodopseudomonas_palustris nsdb-000382 DDKK 94.10876398779249 1076 Bacteria; Pseudomonadota; Alphaproteobacteria; Hyphomicrobiales; Nitrobacteraceae; Rhodopseudomonas; Rhodopseudomonas palustris False Anf gold {'A': 'D'	'B': 'K'	'D': 'D'	'E': 'K'} WT an 59812.434614774116 24689.14352167357 28121.7225017588 10231.532006125337 31690.712113015303 14457.611515548226 1021 120 126 286 177 271 38.67 35.97 -75.8 0.14705762041348502 0.42546052778250604 0.49615835115897905 0.7710266138507441 0.7803591282098681 37.1036194420362 13.06657289160343 0.078641495465482 0.001984699858103 3.5724597445863413
382 Vnf_Ruminiclostridium_hungatei nsdb-000383 DDKK 94.81763271939327 48256 Bacteria; Bacillota; Clostridia; Eubacteriales; Oscillospiraceae; Ruminiclostridium; Ruminiclostridium hungatei False Vnf gold {'A': 'D'	'B': 'K'	'D': 'D'	'E': 'K'} WT an 59411.847240482806 22109.535300608753 28705.70789079136 8831.49447607799 30706.13934969145 13278.040824530752 930 118 106 279 160 229 38.35 38.54 -71.4 0.136525522644174 0.47101402245761603 0.487740128712748 0.7828576159421711 0.827295343558735 37.15859076977889 12.870305701531333 0.080706987536958 0.002084101991364 3.613832853025936
383 Anf_Rhodobacter_capsulatus nsdb-000384 DDKK 93.82191995947316 1061 Bacteria; Pseudomonadota; Alphaproteobacteria; Rhodobacterales; Paracoccaceae; Rhodobacter; Rhodobacter capsulatus False Anf gold {'A': 'D'	'B': 'K'	'D': 'D'	'E': 'K'} WT an 62452.60036557999 23797.379699794255 28980.52501807506 9505.002882588007 33472.07534750493 14292.376817206256 974 112 108 289 160 259 40.34 35.51 -70.3 0.144683062075131 0.41729936673064705 0.45018101139293704 0.6737414077795331 0.754392633230873 37.25215642190405 13.093424957613768 0.089387419809106 0.0019829254752500003 3.618838992332968
384 Anf_Pectinatus_cerevisiiphilus nsdb-000385 DDKK 94.19580448065172 86956 Bacteria; Bacillota; Negativicutes; Selenomonadales; Selenomonadaceae; Pectinatus; Pectinatus cerevisiiphilus False Anf gold {'A': 'D'	'B': 'K'	'D': 'D'	'E': 'K'} WT an 62220.50580242267 24879.88164889758 29878.094441237547 10013.27877315622 32342.411361185106 14866.602875741359 1034 118 108 288 193 282 34.88 37.03 -79.2 0.145101422504571 0.41841471815542 0.47404670406096905 0.7433112602145441 0.7915689059037311 37.21626901843164 12.651135456508857 0.085353894507655 0.002009760469364 3.631637168141593
385 Anc_1392 nsdb-000386 DDKK 94.6053046953047 Anc_1392_map Anc_1392_map Anc_1392_map True Anc gold {'A': 'D'	'B': 'K'	'D': 'D'	'E': 'K'} MAP nif-ii 66656.04596798307 22510.598361175842 32176.818605157045 8602.606154029716 34479.227362826 13907.992207146119 931 95 95 221 226 260 36.75 38.25 -79.5 0.111775668655041 0.42078809640209003 0.48013960344753404 0.7320026646113771 0.7954560430984431 39.19192667255103 12.87214537554606 0.09859216280731001 0.002019975514352 3.678375411635565
386 Anc_1414 nsdb-000387 DDKK 94.75149649649649 Anc_1414_map Anc_1414_map Anc_1414_map True Anc gold {'A': 'D'	'B': 'K'	'D': 'D'	'E': 'K'} MAP nif-ii 67444.70722870818 23712.32366135725 33217.043644886064 9069.10664816817 34227.66358382213 14643.217013189067 951 121 85 233 199 281 32.74 42.46 -77.6 0.1119427050815 0.41956965918176103 0.478805387902879 0.744116353589767 0.797289238985439 38.98584115153389 13.293675873302822 0.107214770915643 0.002000362509808 3.662663755458515
387 Anc_1242 nsdb-000388 DDKK 96.04919273461152 Anc_1242_map Anc_1242_map Anc_1242_map True Anc gold {'A': 'D'	'B': 'K'	'D': 'D'	'E': 'K'} MAP nif-i 62434.95375064884 29555.518164899186 31164.796189030465 10719.791174705228 31270.15756161838 18835.72699019396 1218 146 116 282 263 373 34.87 36.09 -98.7 0.12192692860398902 0.46783271426314205 0.5024181568880081 0.7090079632957561 0.7689019063517201 37.50897359312391 12.870586968326513 0.09094628246175701 0.0019851840540260003 3.718249733191035
388 Anc_1339 nsdb-000389 DDKK 94.67757070707071 Anc_1339_map Anc_1339_map Anc_1339_map True Anc gold {'A': 'D'	'B': 'K'	'D': 'D'	'E': 'K'} MAP nif-i 64547.36250054571 28022.64220946443 31831.36629517583 10671.296041803631 32715.996205369847 17351.346167660835 1190 162 115 308 201 370 36.35 38.74 -88.9 0.12262701473265102 0.468943827949283 0.4857165091037 0.695702810018717 0.7356654316986261 37.70827441972797 12.745942283007434 0.099254710952207 0.002009829386631 3.692056583242655
389 Anc_1346 nsdb-000390 DDKK 95.38266497461927 Anc_1346_map Anc_1346_map Anc_1346_map True Anc gold {'A': 'D'	'B': 'K'	'D': 'D'	'E': 'K'} MAP nif-ii 69076.44393467945 22795.80418539555 34148.43738312671 8524.126610806794 34928.006551552746 14271.677574588779 911 111 64 235 198 279 36.63 40.52 -77.7 0.110010463340867 0.415948013404203 0.47715479704413205 0.751555895758201 0.786365391596048 39.20759688746627 12.977551567723248 0.10640783325458 0.002022025175277 3.66593164277839
390 Anc_785 nsdb-000391 DDKK 93.24553299492386 Anc_785_map Anc_785_map Anc_785_map True Anc gold {'A': 'D'	'B': 'K'	'D': 'D'	'E': 'K'} MAP an 61674.527406109046 24766.37208905579 29909.49640926694 9767.209129688206 31765.030996842124 14999.162959367623 1026 115 114 306 189 268 36.5 36.32 -81.8 0.139208848130582 0.41635653305407105 0.464769169208108 0.7288503777669231 0.7660569454010131 37.32111605841113 12.919219484170137 0.082032701597918 0.0019821913660270003 3.55406911928651
391 Anc_1338 nsdb-000392 DDKK 95.35505478087649 Anc_1338_map Anc_1338_map Anc_1338_map True Anc gold {'A': 'D'	'B': 'K'	'D': 'D'	'E': 'K'} MAP nif-i 63193.335981711585 29268.36531359919 31848.340719915264 10754.681080777576 31344.995261796306 18513.684232821543 1211 152 105 302 213 409 35.85 39.17 -90.9 0.117288674381817 0.46944115864954006 0.47378315309313906 0.7011115440919481 0.7393122289948231 37.79957463921957 12.764127380061527 0.10971846282372501 0.0019883040935670003 3.77578947368421
392 Anc_1452 nsdb-000393 DDKK 94.7205005005005 Anc_1452_map Anc_1452_map Anc_1452_map True Anc gold {'A': 'D'	'B': 'K'	'D': 'D'	'E': 'K'} MAP nif-ii 64632.494072381414 23146.36893061868 32289.06165785915 8608.569475924363 32343.4324145223 14537.79945469425 952 106 81 216 251 270 36.36 40.45 -86.6 0.11954912597463101 0.43698002524904006 0.48442504500585803 0.787328556739583 0.847299207896897 38.8058233845885 13.302137758535375 0.10736862968133301 0.001989312091986 3.662323561346362
393 Anc_1258 nsdb-000394 DDKK 94.51879565646595 Anc_1258_map Anc_1258_map Anc_1258_map True Anc gold {'A': 'D'	'B': 'K'	'D': 'D'	'E': 'K'} MAP nif-i 63001.94858879024 29366.725462627306 31498.19499047362 11246.981868147184 31503.75359831663 18119.743594480038 1239 168 131 300 253 357 35.63 39.93 -101.2 0.12435222288322001 0.49130226150246703 0.508858534108896 0.695260980785904 0.72934067981338 37.65344180668258 12.668830749719747 0.084823117190138 0.0019713971895410002 3.704255319148936
394 Anc_1454 nsdb-000395 DDKK 95.014898989899 Anc_1454_map Anc_1454_map Anc_1454_map True Anc gold {'A': 'D'	'B': 'K'	'D': 'D'	'E': 'K'} MAP nif-ii 67484.88491996107 23105.288914687306 32790.62344399215 8563.141052257211 34694.261475968924 14542.147862430109 947 104 74 228 219 286 36.44 39.64 -78.9 0.11489826463156001 0.42227903923688503 0.48644953182129 0.765927487219616 0.812592482200108 39.06297406523532 12.907480173035328 0.090429223744291 0.0019790915645270003 3.60986301369863
395 Anc_821 nsdb-000396 DDKK 94.28918756815705 Anc_821_map Anc_821_map Anc_821_map True Anc gold {'A': 'D'	'B': 'K'	'D': 'D'	'E': 'K'} MAP other 60957.129698139805 23452.108771856845 29798.622713555254 9537.01597142555 31158.50698458455 13915.092800431295 942 155 70 269 166 259 37.73 40.5 -78.0 0.131482037873136 0.45248443688502904 0.46166593096499103 0.757385585078428 0.8165731122772251 37.21425117136855 12.836344439069645 0.09175699146442201 0.002141164766225 3.657109420713868
396 Anc_1303 nsdb-000397 DDKK 95.10092482690406 Anc_1303_map Anc_1303_map Anc_1303_map True Anc gold {'A': 'D'	'B': 'K'	'D': 'D'	'E': 'K'} MAP nif-i 64875.73350269909 28728.197708432795 32765.595108146794 10607.728827922969 32110.138394552334 18120.468880509812 1177 146 124 269 223 383 34.19 38.81 -89.2 0.11925120753935801 0.46473428055695004 0.46497777094013304 0.6884640230758851 0.7307669865253941 37.81266232280299 13.022174467588226 0.10119257801990801 0.00196089658951 3.70021186440678
397 Anc_810 nsdb-000398 DDKK 94.17022459893047 Anc_810_map Anc_810_map Anc_810_map True Anc gold {'A': 'D'	'B': 'K'	'D': 'D'	'E': 'K'} MAP nif-iii 61630.7648055781 19120.794125263375 30131.88297659319 7661.81954824529 31498.8818289849 11458.974577018074 798 107 73 198 129 265 35.07 41.99 -57.7 0.11305979201096501 0.43449061003487105 0.45227632098282605 0.7169847853800361 0.8253481913749141 37.77727343170547 12.682471270226372 0.08771182521182501 0.002141396018947 3.672494172494172
398 Anc_1264 nsdb-000399 DDKK 95.65354886475816 Anc_1264_map Anc_1264_map Anc_1264_map True Anc gold {'A': 'D'	'B': 'K'	'D': 'D'	'E': 'K'} MAP nif-i 61779.7571183636 29124.784328868816 29741.08909810445 10975.466757109083 32038.66802025913 18149.3175717598 1211 159 102 299 225 391 38.15 36.76 -92.9 0.12286168421047002 0.488751613890802 0.504295290792644 0.720916197306775 0.76127682000211 37.68766419418563 12.866445310492647 0.076691356171124 0.0019356232590850002 3.681555438780872
399 Anc_1286 nsdb-000400 DDKK 94.37376512096772 Anc_1286_map Anc_1286_map Anc_1286_map True Anc gold {'A': 'D'	'B': 'K'	'D': 'D'	'E': 'K'} MAP nif-i 63613.29700149422 29044.27089942307 32039.027528460545 11154.151355850023 31574.26947303371 17890.119543573004 1243 175 130 304 217 367 34.38 40.14 -90.4 0.12313546725801401 0.47763355017392606 0.500434210875336 0.713228322120899 0.7638986173123421 37.62480496087554 12.694908210592365 0.08912410826959201 0.0020298792608140002 3.751216873985938
400 Anc_1376 nsdb-000401 DDKK 94.51762795275592 Anc_1376_map Anc_1376_map Anc_1376_map True Anc gold {'A': 'D'	'B': 'K'	'D': 'D'	'E': 'K'} MAP nif-ii 65615.79343967613 23340.47603192425 32761.0074494194 9053.73798518712 32854.785990256714 14286.738046737199 929 108 84 220 233 254 34.83 38.98 -83.2 0.109674579328321 0.416984896707068 0.48098548403421004 0.743529046330836 0.780601377909211 39.33151604862094 12.99456698864039 0.09667925471836301 0.002005053964055 3.689299293862031
401 Anc_1510 nsdb-000402 DDKK 95.15683148335016 Anc_1510_map Anc_1510_map Anc_1510_map True Anc gold {'A': 'D'	'B': 'K'	'D': 'D'	'E': 'K'} MAP nif-ii 66106.77903029276 23474.011732468876 32005.08640919678 8631.874252042944 34101.69262109595 14842.137480425932 954 101 78 237 212 286 38.4 36.77 -77.2 0.114932597092433 0.42060974042521704 0.48425539511346405 0.7678611881235781 0.81756282785247 38.98022192009936 13.01281642539016 0.097125194868727 0.0019983804450860003 3.62905888827738
402 Anc_1532 nsdb-000403 DDKK 95.30444004524888 Anc_1532_map Anc_1532_map Anc_1532_map True Anc gold {'A': 'D'	'B': 'K'	'D': 'D'	'E': 'K'} MAP nif-iii 58854.406754511285 18877.535092397164 29250.006457107484 7114.658956526902 29604.4002974038 11762.876135870269 752 76 59 207 139 235 37.75 35.87 -56.3 0.12099431936682802 0.439698085276983 0.46820324786746004 0.7920834335391971 0.851861885789257 37.31996924083672 13.1943524952347 0.1045357737596 0.002208230003673 3.667870036101083
403 Anc_1483 nsdb-000404 DDKK 95.30177337398376 Anc_1483_map Anc_1483_map Anc_1483_map True Anc gold {'A': 'D'	'B': 'K'	'D': 'D'	'E': 'K'} MAP nif-ii 65230.81415227605 22978.56135477323 31644.663954379626 8366.732206578039 33586.15019789639 14611.829148195182 944 98 58 229 220 315 36.28 38.81 -81.2 0.11621386988962501 0.42750742527060304 0.49563336812103403 0.7864156719331451 0.854114635018262 38.85296425237347 13.05928763360453 0.09246233057616901 0.0020744845258030002 3.715401785714285
404 Anc_1255 nsdb-000405 DDKK 95.00380857427716 Anc_1255_map Anc_1255_map Anc_1255_map True Anc gold {'A': 'D'	'B': 'K'	'D': 'D'	'E': 'K'} MAP nif-i 61600.90127275779 29066.086203659688 30153.313033784627 10827.587988268711 31447.588238973156 18238.498215390966 1224 164 110 293 233 385 37.98 37.62 -93.7 0.123955220158924 0.48912655574376807 0.504678472804516 0.6892029181965951 0.71812922760882 37.68617708526975 12.540556161177443 0.08164502164502101 0.001983387839303 3.706951871657754
405 Anc_794 nsdb-000406 DDKK 94.37073497854075 Anc_794_map Anc_794_map Anc_794_map True Anc gold {'A': 'D'	'B': 'K'	'D': 'D'	'E': 'K'} MAP an 58948.72541840786 22104.6555386822 28470.593418102177 8819.08013634085 30478.132000305675 13285.575402341405 932 106 95 266 176 250 34.75 39.11 -73.0 0.13438598841189 0.46126360893122204 0.478174246374085 0.779841128371583 0.822206691096193 37.226009259447686 12.97608363963081 0.08493560090702901 0.002081189251 3.64
406 Anc_1371 nsdb-000407 DDKK 94.47815789473684 Anc_1371_map Anc_1371_map Anc_1371_map True Anc gold {'A': 'D'	'B': 'K'	'D': 'D'	'E': 'K'} MAP nif-ii 65784.83758001713 23136.82689278577 32218.782771086917 8826.935804687811 33566.054808930225 14309.89108809799 917 93 85 245 183 283 38.43 37.43 -72.9 0.111260361949939 0.429727691881223 0.48575361441609405 0.749232466546165 0.795155316650848 39.19039630751689 13.027157484008402 0.10468297337149701 0.00198681234632 3.633879781420765
407 Anc_1505 nsdb-000408 DDKK 94.72872372372372 Anc_1505_map Anc_1505_map Anc_1505_map True Anc gold {'A': 'D'	'B': 'K'	'D': 'D'	'E': 'K'} MAP nif-ii 66765.49806851476 23392.028622589918 32181.96618320335 8702.746501301142 34583.531885311386 14689.282121288838 942 102 82 232 208 276 39.71 35.33 -75.4 0.115934275958673 0.42308002406375506 0.48062899117116703 0.767615864295592 0.817308494768721 39.001058964864754 13.033145510401445 0.090978412347821 0.001988462160339 3.5991165102153513
408 Anc_1491 nsdb-000409 DDKK 94.75401705115348 Anc_1491_map Anc_1491_map Anc_1491_map True Anc gold {'A': 'D'	'B': 'K'	'D': 'D'	'E': 'K'} MAP nif-ii 66563.95118291677 23320.742934389462 32737.036125864222 8749.642316719743 33826.91505705253 14571.10061766972 954 96 72 228 216 304 39.44 35.73 -77.1 0.11509451905027501 0.42580717297961 0.48346002970571406 0.7705214871567201 0.8225286792821701 39.02128512681171 12.921675607612542 0.099207981741094 0.0020167409612330003 3.652317880794702
409 Anc_1391 nsdb-000410 DDKK 94.37244755244755 Anc_1391_map Anc_1391_map Anc_1391_map True Anc gold {'A': 'D'	'B': 'K'	'D': 'D'	'E': 'K'} MAP nif-ii 66427.79183820475 22846.517979618046 32413.83493644725 8773.355633384057 34013.95690175747 14073.162346234007 920 96 90 219 214 269 35.36 39.0 -77.2 0.11338674678542401 0.42392761953148905 0.48289057110197 0.7304904111091881 0.790516184716134 39.10899733890866 12.9 0.10341365988392301 0.002037596631108 3.698237885462555
410 Anc_1300 nsdb-000411 DDKK 95.07128486055778 Anc_1300_map Anc_1300_map Anc_1300_map True Anc gold {'A': 'D'	'B': 'K'	'D': 'D'	'E': 'K'} MAP nif-i 63572.919885991665 28652.675620308044 31952.591095622844 10436.188852806907 31620.32879036884 18216.486767501126 1198 153 124 267 222 398 36.85 34.54 -89.2 0.11996780936303601 0.466685825040402 0.468281535948103 0.716064887147126 0.752476639102967 37.74058591442577 12.577390511222589 0.10200849378931501 0.001979721739111 3.7555321390937833
411 Anc_1278 nsdb-000412 DDKK 96.0052891326022 Anc_1278_map Anc_1278_map Anc_1278_map True Anc gold {'A': 'D'	'B': 'K'	'D': 'D'	'E': 'K'} MAP nif-i 62313.35621921326 29245.335803729286 29975.8885485652 10775.24636128603 32337.467670648068 18470.08944244321 1229 164 110 311 225 388 37.71 38.6 -95.1 0.12150395695390101 0.48307236200130405 0.504430208134239 0.6834498011801411 0.7312203986765441 37.730437912385376 12.781496701483572 0.09291761546096701 0.0019897742951660003 3.7845507094062
412 Anc_801 nsdb-000413 DDKK 94.5244807280514 Anc_801_map Anc_801_map Anc_801_map True Anc gold {'A': 'D'	'B': 'K'	'D': 'D'	'E': 'K'} MAP an 58675.23520436017 22367.140830329037 28804.246084019527 9103.062795940801 29870.98912034064 13264.078034388254 939 121 88 290 163 242 35.26 37.71 -74.7 0.137003933267063 0.458062948968731 0.482345625777695 0.782441084548056 0.8248107115551431 37.133707053359885 12.658691476123558 0.08206403878045601 0.0020851866677300004 3.630309988518943
413 Anc_786 nsdb-000414 DDKK 93.60006619144605 Anc_786_map Anc_786_map Anc_786_map True Anc gold {'A': 'D'	'B': 'K'	'D': 'D'	'E': 'K'} MAP an 61915.258025203 24959.368344850387 30275.286592404864 9762.797144819579 31639.971432798142 15196.571200030827 1025 124 109 316 172 276 36.68 37.99 -80.7 0.140264359742717 0.42112081259578904 0.47212734271145 0.750433012439877 0.7711522760404841 37.262949540396214 12.848816263747912 0.08431240420696501 0.001992357187183 3.588235294117647
414 Anc_780 nsdb-000415 DDKK 94.20983772819471 Anc_780_map Anc_780_map Anc_780_map True Anc gold {'A': 'D'	'B': 'K'	'D': 'D'	'E': 'K'} MAP an 60797.97278631228 24667.976079812637 29020.689937599695 10071.585438021677 31777.282848712617 14596.39064179091 1013 109 131 283 177 274 36.67 37.46 -75.0 0.14298070742510502 0.41877948743208504 0.473441641675774 0.7488877219550121 0.7776317120700461 37.23915877895872 12.880128876339409 0.08354021956351301 0.002004305316764 3.611758180809761
415 Anc_787 nsdb-000416 DDKK 94.12127545551984 Anc_787_map Anc_787_map Anc_787_map True Anc gold {'A': 'D'	'B': 'K'	'D': 'D'	'E': 'K'} MAP an 59543.95177614948 22056.646880078115 28892.04478079275 8740.19107921455 30651.90699535671 13316.455800863558 898 109 92 271 143 248 35.21 39.74 -66.9 0.133866898847141 0.462080341814858 0.48107740489288503 0.7736982591172531 0.808256877208764 37.22469020557983 12.852449192935355 0.08296940655431201 0.002046936268256 3.578044596912521
416 Anc_774 nsdb-000417 DDKK 94.27626524390244 Anc_774_map Anc_774_map Anc_774_map True Anc gold {'A': 'D'	'B': 'K'	'D': 'D'	'E': 'K'} MAP an 61858.537330534156 24761.549118832314 30131.271517428162 10047.282945610124 31727.26581310601 14714.26617322216 1036 114 136 290 190 261 36.53 37.96 -77.9 0.142068543099221 0.42096531301736806 0.46887778152059406 0.7328558589433981 0.782198352763083 37.290532613943896 12.835263515356484 0.079053552885328 0.0019601190465390003 3.563496426608026
417 Anc_1290 nsdb-000418 DDKK 94.15969284994966 Anc_1290_map Anc_1290_map Anc_1290_map True Anc gold {'A': 'D'	'B': 'K'	'D': 'D'	'E': 'K'} MAP nif-i 64280.456641544624 29399.564961994278 32317.88588220489 11185.755528480531 31962.570759339742 18213.809433513696 1229 163 124 299 226 364 34.54 39.33 -90.3 0.12120254700585101 0.46985413476915205 0.48804833271974 0.708559589187695 0.7542913811792991 37.660973238363184 12.502902877828639 0.09546059025113701 0.002035679511206 3.788399570354457
418 Anc_1397 nsdb-000419 DDKK 94.5653190428714 Anc_1397_map Anc_1397_map Anc_1397_map True Anc gold {'A': 'D'	'B': 'K'	'D': 'D'	'E': 'K'} MAP nif-ii 65410.40133289003 22782.746113372064 31453.748498936668 8835.797892621125 33956.652833953325 13946.94822075095 937 92 93 223 224 269 37.5 37.08 -78.6 0.112337917777449 0.42502543106449403 0.482818530519917 0.7336864233944641 0.7957187283396441 39.13907703264184 13.054053050582139 0.087014171095133 0.001978587657301 3.6148796498905913
419 Anc_1312 nsdb-000420 DDKK 94.80251968503936 Anc_1312_map Anc_1312_map Anc_1312_map True Anc gold {'A': 'D'	'B': 'K'	'D': 'D'	'E': 'K'} MAP nif-i 62423.7820006111 29865.826623069166 31363.940148039925 11483.620038930334 31059.84185257116 18382.206584138912 1215 164 131 267 239 368 34.2 39.75 -91.5 0.11939599207411301 0.46688681489578404 0.47016620716095403 0.7021483426876891 0.7444935940195071 37.76633893931287 12.753479514556927 0.099228693910654 0.0019522378934320002 3.742440041710114
420 Anc_1423 nsdb-000421 DDKK 94.29116883116882 Anc_1423_map Anc_1423_map Anc_1423_map True Anc gold {'A': 'D'	'B': 'K'	'D': 'D'	'E': 'K'} MAP nif-ii 66439.94922643455 23231.693297243983 33043.37831421137 8920.792372476302 33396.57091222317 14310.900924767666 933 117 98 202 201 278 33.48 37.75 -74.1 0.11175886145924101 0.425770657243261 0.48359996783677306 0.7617138809650701 0.819367395762662 38.929020660809236 13.046491408903908 0.08969858617399501 0.001963508381957 3.5912568306010932
421 Anc_1304 nsdb-000422 DDKK 94.65556324110672 Anc_1304_map Anc_1304_map Anc_1304_map True Anc gold {'A': 'D'	'B': 'K'	'D': 'D'	'E': 'K'} MAP nif-i 63544.54818398689 29234.50393552544 31994.652393990502 11199.72125952832 31549.89578999639 18034.782675997125 1199 155 114 287 226 381 33.86 39.31 -91.8 0.113690912449333 0.46504634225190505 0.47111613300808003 0.692977891923446 0.734639753278113 37.87552545587608 12.59627916074735 0.10144637577638001 0.001980380748091 3.766684182869154
422 Anc_1381 nsdb-000423 DDKK 94.91312190287412 Anc_1381_map Anc_1381_map Anc_1381_map True Anc gold {'A': 'D'	'B': 'K'	'D': 'D'	'E': 'K'} MAP nif-ii 66616.57859883692 23495.369436553578 33000.405302320214 9056.406039812951 33616.17329651671 14438.963396740655 952 108 88 226 225 267 35.29 39.98 -80.2 0.11188936253306901 0.41707667129966103 0.479064497933791 0.736591821681987 0.7902483310498941 39.17327068257339 12.898106905886094 0.088842610613727 0.001999173944178 3.666485013623978
423 Anc_1349 nsdb-000424 DDKK 95.24389847715736 Anc_1349_map Anc_1349_map Anc_1349_map True Anc gold {'A': 'D'	'B': 'K'	'D': 'D'	'E': 'K'} MAP nif-ii 68596.35525209091 22207.670947004124 33659.731672353235 8156.19232065446 34936.62357973764 14051.478626349657 896 107 58 224 187 292 38.63 39.98 -72.7 0.11046223243804101 0.41287446206019 0.48002794298752505 0.7369585968383241 0.7813354486559201 39.22422712321887 12.94482021107293 0.09646666492524901 0.001976814131902 3.6017553483269342
424 Anc_1428 nsdb-000425 DDKK 94.64069154228856 Anc_1428_map Anc_1428_map Anc_1428_map True Anc gold {'A': 'D'	'B': 'K'	'D': 'D'	'E': 'K'} MAP nif-ii 65609.6492649099 23214.2669136092 31731.157232171066 8966.65476193948 33878.49203273885 14247.61215166968 913 104 87 217 196 279 34.49 40.93 -74.0 0.11241617924522102 0.42268721962821704 0.48325770343454405 0.7307779468511371 0.784759642668252 39.04362714578648 12.93833463580744 0.10236581462739401 0.002015813917554 3.69700272479564
425 Anc_772 nsdb-000426 DDKK 94.13164974619288 Anc_772_map Anc_772_map Anc_772_map True Anc gold {'A': 'D'	'B': 'K'	'D': 'D'	'E': 'K'} MAP an 62392.47151604936 25045.69113108355 30316.244132952394 10137.669399740254 32076.227383096993 14908.021731343295 1031 108 131 299 194 262 35.78 37.49 -81.0 0.140697351854075 0.41631367294429905 0.461867917882441 0.7228305431560631 0.768908895987363 37.34350483078762 12.88212101081562 0.07252535576696201 0.0019214030970350002 3.48926802421574
426 Anc_1213 nsdb-000427 DDKK 95.44223711340206 Anc_1213_map Anc_1213_map Anc_1213_map True Anc gold {'A': 'D'	'B': 'K'	'D': 'D'	'E': 'K'} MAP nif-i 62723.3717124019 24883.223422380324 29890.029382431745 9615.391151211345 32833.34232997018 15267.832271168983 1008 130 71 254 186 345 37.56 38.35 -79.2 0.117755306286385 0.466698815872346 0.49103741112327304 0.683254163595535 0.7212690484877431 37.87620478164708 12.892418316292567 0.08574636572975401 0.002002558415622 3.6146179401993352
427 Anc_1468 nsdb-000428 DDKK 94.96049039433773 Anc_1468_map Anc_1468_map Anc_1468_map True Anc gold {'A': 'D'	'B': 'K'	'D': 'D'	'E': 'K'} MAP nif-ii 66190.90803277309 23865.683715093866 33117.832508088664 9041.920886396794 33073.07552468441 14823.76282869708 931 116 82 219 199 290 34.19 38.29 -77.4 0.11482514245698601 0.423835206313869 0.49054929472606706 0.791384751053922 0.8430184021412701 38.93474319188454 13.084951277419666 0.10399180184894401 0.002041334146886 3.7131868131868133
428 Anc_1400 nsdb-000429 DDKK 94.45464606181456 Anc_1400_map Anc_1400_map Anc_1400_map True Anc gold {'A': 'D'	'B': 'K'	'D': 'D'	'E': 'K'} MAP nif-ii 65520.71828589944 22639.51556361297 31224.745590970266 8663.408704908248 34295.9726949292 13976.106858704727 942 89 98 231 229 259 37.07 37.24 -80.3 0.11318913594335901 0.42288279886289104 0.48124565610571 0.7355351271544811 0.7945242069946341 39.14079095845 13.074257039506348 0.092066942719116 0.001963496229046 3.610869565217391
429 Anc_1502 nsdb-000430 DDKK 95.20368580060423 Anc_1502_map Anc_1502_map Anc_1502_map True Anc gold {'A': 'D'	'B': 'K'	'D': 'D'	'E': 'K'} MAP nif-ii 65329.23277792936 22780.712833827296 31859.3888429375 8485.542895881044 33469.84393499187 14295.169937946295 918 107 79 223 204 277 37.25 36.49 -77.1 0.11524029373859301 0.42646227942462706 0.49088504223308804 0.7656024497015731 0.814247737892932 39.036836120877815 13.060211928229792 0.088948649159916 0.0019624941644860003 3.620801733477789
430 Anc_1322 nsdb-000431 DDKK 95.40318540433924 Anc_1322_map Anc_1322_map Anc_1322_map True Anc gold {'A': 'D'	'B': 'K'	'D': 'D'	'E': 'K'} MAP nif-i 63547.904448569265 28940.59703735784 31367.04992251263 10799.740876433756 32180.85452605664 18140.856160924086 1165 149 112 264 226 383 36.23 38.46 -89.5 0.11896477148737901 0.469824148297921 0.47187276296810304 0.7045041039349891 0.740846204652975 37.779569344707724 12.655340048894805 0.09881014807601 0.0019621750319550003 3.739905610907184
431 Anc_1250 nsdb-000432 DDKK 95.52495995995996 Anc_1250_map Anc_1250_map Anc_1250_map True Anc gold {'A': 'D'	'B': 'K'	'D': 'D'	'E': 'K'} MAP nif-i 61156.35820095109 29096.75332590498 29623.16255534605 11089.199896049799 31533.195645605025 18007.5534298552 1191 154 108 295 226 378 37.92 37.21 -93.2 0.12404450089938901 0.48674950946426004 0.5096516387290561 0.705040319582093 0.757675070556688 37.586277396262844 12.570679981599811 0.08261214260140101 0.0020039351468400003 3.729323308270676
432 Anc_1283 nsdb-000433 DDKK 94.76617271835134 Anc_1283_map Anc_1283_map Anc_1283_map True Anc gold {'A': 'D'	'B': 'K'	'D': 'D'	'E': 'K'} MAP nif-i 63087.83204390622 29153.26133989208 30576.312253212716 10705.539671804152 32511.519790693546 18447.72166808789 1174 158 94 299 220 373 37.6 38.54 -92.5 0.11849264644579201 0.47340345201605105 0.482909693426367 0.683229226811202 0.7357047188190171 37.838779648770284 12.971347159440917 0.092445589052163 0.0019459313495220002 3.668080593849416
433 Anc_1235 nsdb-000434 DDKK 95.53901990049752 Anc_1235_map Anc_1235_map Anc_1235_map True Anc gold {'A': 'D'	'B': 'K'	'D': 'D'	'E': 'K'} MAP nif-i 64508.904198225035 28755.653003935382 31229.49487599414 10143.005449183423 33279.409322230895 18612.64755475196 1192 142 89 300 232 397 36.59 38.33 -93.6 0.117059371058069 0.47348507503152704 0.491408918640424 0.7008345763412901 0.741092947000997 37.85783133113656 12.744821977799788 0.08455460065049 0.0019513923876250002 3.701791359325605
434 Anc_1315 nsdb-000435 DDKK 94.94135826771654 Anc_1315_map Anc_1315_map Anc_1315_map True Anc gold {'A': 'D'	'B': 'K'	'D': 'D'	'E': 'K'} MAP nif-i 62736.67909809773 29627.761138560418 31894.578047397183 11244.634904137383 30842.10105070052 18383.126234423107 1210 155 126 277 238 374 33.16 38.67 -92.9 0.118117857263795 0.46497375074142905 0.468055039688047 0.696125303506773 0.733266535949045 37.815915254872856 12.781598971049073 0.091606077901022 0.001949116485656 3.7384054194893173
435 Anc_1403 nsdb-000436 DDKK 94.76780693069308 Anc_1403_map Anc_1403_map Anc_1403_map True Anc gold {'A': 'D'	'B': 'K'	'D': 'D'	'E': 'K'} MAP nif-ii 66915.11217572448 23369.456038370656 33069.45151615332 9307.52771791556 33845.66065957115 14061.928320455118 944 103 106 220 238 233 34.84 37.87 -81.3 0.113668571546472 0.42712618977124306 0.484816355902058 0.740568442542744 0.802076528332282 39.13443851941375 13.077295355074247 0.094590056408238 0.001988816702658 3.607713498622589
436 Anc_1489 nsdb-000437 DDKK 94.74282347041124 Anc_1489_map Anc_1489_map Anc_1489_map True Anc gold {'A': 'D'	'B': 'K'	'D': 'D'	'E': 'K'} MAP nif-ii 67125.7173115491 23465.876401806207 33229.78375450577 8868.04886062909 33895.9335570433 14597.827541177088 932 92 75 220 209 294 37.77 36.93 -73.7 0.11516184714735 0.422285802724478 0.47958185052810504 0.7709297238626851 0.8211615930019921 39.0017641181804 13.031766367372079 0.09752043460925 0.001977052477601 3.604166666666666
437 Anc_1518 nsdb-000438 DDKK 94.71492943548388 Anc_1518_map Anc_1518_map Anc_1518_map True Anc gold {'A': 'D'	'B': 'K'	'D': 'D'	'E': 'K'} MAP nif-ii 68059.6841965881 22678.789689972546 33783.083094660346 8373.97828337425 34276.601101927765 14304.811406598303 931 109 76 217 213 277 35.4 39.74 -76.5 0.11605611689105401 0.429316531220144 0.489501977609519 0.7693045014965401 0.8217901741636661 38.915246375344836 12.948261274323528 0.09473172491465101 0.0020254490852270003 3.651884700665188
438 Anc_1265 nsdb-000439 DDKK 94.99633032128514 Anc_1265_map Anc_1265_map Anc_1265_map True Anc gold {'A': 'D'	'B': 'K'	'D': 'D'	'E': 'K'} MAP nif-i 61052.9176685889 29095.974255506088 29574.155841023905 11069.78170940046 31478.76182756501 18026.192546105536 1213 157 111 300 232 381 37.85 37.23 -94.9 0.124263103752469 0.48414371577285303 0.507407003798808 0.713445689797912 0.77164227182413 37.54606826918043 12.566221282524303 0.083060783708731 0.0020034701924000003 3.708423326133909
439 Anc_1455 nsdb-000440 DDKK 95.22022796352584 Anc_1455_map Anc_1455_map Anc_1455_map True Anc gold {'A': 'D'	'B': 'K'	'D': 'D'	'E': 'K'} MAP nif-ii 66060.66128329148 23243.49919104707 31832.374134649977 8434.779933532755 34228.28714864154 14808.719257514284 955 95 69 239 217 301 36.99 39.19 -79.1 0.118158037227165 0.43316462681092105 0.49474153845113805 0.780410553175737 0.834724494335159 38.871196627518685 13.166700205353743 0.08741122205624101 0.002005047774445 3.641166758392955
440 Anc_1335 nsdb-000441 DDKK 95.20121062992123 Anc_1335_map Anc_1335_map Anc_1335_map True Anc gold {'A': 'D'	'B': 'K'	'D': 'D'	'E': 'K'} MAP nif-i 63041.13361552662 29583.896229167105 31598.333977911934 11349.440636789754 31442.799637614684 18234.455592377337 1186 160 116 280 231 365 34.43 38.86 -93.0 0.11657879845766801 0.47187210478253305 0.47376161400246103 0.6947793735702821 0.7369851354587851 37.78723404649568 12.635802067048811 0.100461722883597 0.0019498002431820002 3.7416666666666663
441 Anc_1442 nsdb-000442 DDKK 94.461626984127 Anc_1442_map Anc_1442_map Anc_1442_map True Anc gold {'A': 'D'	'B': 'K'	'D': 'D'	'E': 'K'} MAP nif-ii 64937.4472653251 23318.98105942017 31531.592593702993 8926.883069862506 33405.85467162209 14392.097989557631 918 121 85 221 203 262 35.68 38.59 -78.4 0.11103605894686601 0.413773443610829 0.47466645506555705 0.758300702900301 0.8205450233197351 39.07163522793296 12.862672106369411 0.091084038178008 0.001993245636823 3.667571971754481
442 Anc_1473 nsdb-000443 DDKK 95.56341302136316 Anc_1473_map Anc_1473_map Anc_1473_map True Anc gold {'A': 'D'	'B': 'K'	'D': 'D'	'E': 'K'} MAP nif-ii 64440.98884932995 23202.080278407273 31450.002712539863 8559.967008105654 32990.98613679012 14642.113270301677 938 92 77 209 208 318 35.58 37.39 -74.2 0.11601396061403801 0.427627914788314 0.492203583917916 0.793784403574122 0.8528161677335381 38.85895584174111 12.996476270837672 0.08289557779353601 0.002019386598383 3.659128516271373
443 Anc_775 nsdb-000444 DDKK 94.34725101626016 Anc_775_map Anc_775_map Anc_775_map True Anc gold {'A': 'D'	'B': 'K'	'D': 'D'	'E': 'K'} MAP an 61673.0558045721 24795.53829326066 29892.930051329316 10123.069354311632 31780.125753242784 14672.468938948987 1032 113 134 283 194 265 36.47 37.46 -78.5 0.141730393016399 0.41923917478081 0.46696457428993804 0.734036219077647 0.7805710808651901 37.30271677948826 13.091727142358543 0.083284982489153 0.0019602985295950003 3.569703622392974
444 Anc_1220 nsdb-000445 DDKK 94.84156964656964 Anc_1220_map Anc_1220_map Anc_1220_map True Anc gold {'A': 'D'	'B': 'K'	'D': 'D'	'E': 'K'} MAP nif-i 61560.52176088293 22618.389242081794 29981.78642613129 8302.687680243176 31578.735334751655 14315.701561838563 905 97 74 220 183 309 38.8 36.36 -72.0 0.12383653111032801 0.47362895599369104 0.49046695465564505 0.7236405706156761 0.761336156144892 37.49422549446774 12.860680796930463 0.08944895684026101 0.0020319326801050003 3.643255295429208
445 Anc_1389 nsdb-000446 DDKK 94.61724825523429 Anc_1389_map Anc_1389_map Anc_1389_map True Anc gold {'A': 'D'	'B': 'K'	'D': 'D'	'E': 'K'} MAP nif-ii 66439.93856997041 22913.183816447578 31935.83474346939 8718.266809052231 34504.10382650103 14194.917007395365 941 94 89 234 220 270 35.52 38.8 -79.5 0.11464394908232702 0.42411633647573604 0.481569146988277 0.743001178794906 0.802384616783795 39.094658042513124 12.904739020157523 0.10016388714075901 0.0020303151660780003 3.685022026431718
446 Anc_818 nsdb-000447 DDKK 91.3688564102564 Anc_818_map Anc_818_map Anc_818_map True Anc gold {'A': 'D'	'B': 'K'	'D': 'D'	'E': 'K'} MAP nif-iii 62725.351381770095 22303.42719526741 30352.076654810975 8703.36188207913 32373.274726959145 13600.065313188232 923 137 78 235 141 308 40.22 37.51 -67.0 0.12423622289194002 0.45962642145098404 0.4672851660498 0.7132927704696771 0.810298199523194 37.45214280321139 12.920054025682258 0.078029176988714 0.002104861977085 3.639306358381503
447 Anc_1269 nsdb-000448 DDKK 95.31162189054726 Anc_1269_map Anc_1269_map Anc_1269_map True Anc gold {'A': 'D'	'B': 'K'	'D': 'D'	'E': 'K'} MAP nif-i 61999.371304600805 29273.570015378747 30033.4362552887 10972.85279975877 31965.935049312095 18300.717215620003 1217 175 93 310 218 391 36.44 38.97 -94.9 0.11935714989269601 0.48277734056979404 0.49687924509971504 0.69702542005499 0.749450134944543 37.696555573435525 12.808976142048113 0.092024706186555 0.0019488847373090002 3.706778770362585
448 Anc_1358 nsdb-000449 DDKK 94.85635135135136 Anc_1358_map Anc_1358_map Anc_1358_map True Anc gold {'A': 'D'	'B': 'K'	'D': 'D'	'E': 'K'} MAP nif-ii 66783.33387138647 23574.10216680297 33457.64339925349 9086.373256220599 33325.69047213298 14487.728910582395 926 130 73 236 198 257 34.73 41.51 -78.3 0.112095544103342 0.421724126663143 0.48099171240231803 0.756183266095457 0.81388201399635 39.0242242675024 12.93952526300472 0.09910859623285001 0.0019753706102790002 3.638632664134563
449 Anc_1377 nsdb-000450 DDKK 94.12356157635467 Anc_1377_map Anc_1377_map Anc_1377_map True Anc gold {'A': 'D'	'B': 'K'	'D': 'D'	'E': 'K'} MAP nif-ii 65263.892548250384 23340.43026403252 32596.060237311594 9007.157055239473 32667.832310938757 14333.273208793005 934 111 80 228 232 255 36.26 38.48 -84.3 0.110582550868557 0.42025327815254604 0.48048404246546705 0.7491939679052511 0.792403432035726 39.2938463160377 12.976065934195134 0.095663096313502 0.00198460986779 3.6596205962059623
450 Anc_1211 nsdb-000451 DDKK 94.84887975334016 Anc_1211_map Anc_1211_map Anc_1211_map True Anc gold {'A': 'D'	'B': 'K'	'D': 'D'	'E': 'K'} MAP nif-i 62174.38161121181 24901.95263732405 29687.24631696349 9606.752062562078 32487.135294248284 15295.200574761962 996 123 74 248 196 333 38.38 37.85 -80.1 0.117811952271773 0.46390665678562304 0.49915929816810506 0.689566281638828 0.722943175556452 37.77220400144865 12.757401514989734 0.09918005486752 0.002039104185288 3.690778575372722
451 Anc_1495 nsdb-000452 DDKK 95.12476767676766 Anc_1495_map Anc_1495_map Anc_1495_map True Anc gold {'A': 'D'	'B': 'K'	'D': 'D'	'E': 'K'} MAP nif-ii 66890.01909921464 23025.266212284492 32410.81375856803 8516.081776822619 34479.20534064663 14509.184435461822 952 96 75 239 224 279 39.06 37.09 -79.7 0.11448565958455001 0.42142979026133803 0.48734039974269605 0.7643140957102931 0.814996510991546 39.03301874046153 13.088228351849406 0.09801561377017401 0.002005704026573 3.626312880044223
452 Anc_1527 nsdb-000453 DDKK 94.00521546961326 Anc_1527_map Anc_1527_map Anc_1527_map True Anc gold {'A': 'D'	'B': 'K'	'D': 'D'	'E': 'K'} MAP nif-iii 58080.55068071092 18526.19848642977 28274.168516208538 7378.309733291655 29806.382164502407 11147.888753138068 769 81 53 212 146 240 38.36 33.65 -58.9 0.12083122630470801 0.439168631415744 0.47128460299110103 0.7877639045117131 0.858843400452532 37.39442935992122 13.143215658798802 0.09943483172712901 0.002221852608524 3.661613098847786
453 Anc_1458 nsdb-000454 DDKK 95.51696138211382 Anc_1458_map Anc_1458_map Anc_1458_map True Anc gold {'A': 'D'	'B': 'K'	'D': 'D'	'E': 'K'} MAP nif-ii 65103.69375632256 23102.793754922583 31137.951594437218 8389.764653041108 33965.74216188534 14713.029101881453 952 107 67 240 209 299 38.43 37.12 -79.3 0.118676207602753 0.43174325969876404 0.493325425445835 0.7836360916046671 0.8343682824252071 38.77280897296885 13.01144253404452 0.088946203251605 0.0019861456308140004 3.6008820286659313
454 Anc_1212 nsdb-000455 DDKK 94.78649897330595 Anc_1212_map Anc_1212_map Anc_1212_map True Anc gold {'A': 'D'	'B': 'K'	'D': 'D'	'E': 'K'} MAP nif-i 61843.55789360625 25326.93094872935 29259.957852305404 9677.814965723668 32583.600041300822 15649.115983005722 1017 127 80 254 191 343 36.54 38.86 -80.2 0.118458527339203 0.46772130966940206 0.494564296944816 0.6951107110268071 0.731679712624633 37.78053366696607 12.66027125552401 0.084669617755426 0.0020137401742370002 3.658965896589658
455 Anc_1490 nsdb-000456 DDKK 94.41118856569707 Anc_1490_map Anc_1490_map Anc_1490_map True Anc gold {'A': 'D'	'B': 'K'	'D': 'D'	'E': 'K'} MAP nif-ii 66548.22188991016 23509.40029867334 32975.36629771184 8905.198918058166 33572.8555921983 14604.201380615188 953 94 78 236 212 291 38.16 36.37 -76.1 0.116181547182994 0.425750692220967 0.48311041912887404 0.769592947845645 0.8166937481641551 39.01565444761342 13.024757870704157 0.101120797011207 0.0019905070896410002 3.630684931506849
456 Anc_773 nsdb-000457 DDKK 94.08099085365852 Anc_773_map Anc_773_map Anc_773_map True Anc gold {'A': 'D'	'B': 'K'	'D': 'D'	'E': 'K'} MAP an 61768.295269581155 24609.68228518963 30009.718898212886 9962.005682393006 31758.576371368286 14647.67660279659 1030 107 125 298 197 265 35.89 37.59 -81.2 0.14228570203974802 0.42020426632706603 0.46981068235120205 0.745797450580526 0.778077622641517 37.29318953227675 12.948544152168534 0.084793807693313 0.0019600388628390002 3.56727073036793
457 Anc_789 nsdb-000458 DDKK 94.87367280606716 Anc_789_map Anc_789_map Anc_789_map True Anc gold {'A': 'D'	'B': 'K'	'D': 'D'	'E': 'K'} MAP an 59630.075771846736 21911.288731502165 28692.671492697904 8785.7004323098 30937.4042791488 13125.588299192397 905 112 97 267 160 230 35.85 39.96 -69.7 0.136698695329282 0.462959008509609 0.48212407662022605 0.7779679733119901 0.82079618045265 37.17362297040877 12.852060094407307 0.08391703317587 0.0020430849607220004 3.581527936145952
458 Anc_1456 nsdb-000459 DDKK 95.38760162601623 Anc_1456_map Anc_1456_map Anc_1456_map True Anc gold {'A': 'D'	'B': 'K'	'D': 'D'	'E': 'K'} MAP nif-ii 65667.81218122708 22959.698430443415 31519.587683239763 8333.389536990828 34148.22449798735 14626.308893452544 957 105 72 239 209 300 37.88 37.7 -78.6 0.116842599102964 0.42928008465527806 0.49018912073706006 0.7948406973613341 0.8430471409150191 38.86384771605703 12.857904349915886 0.08311937377690701 0.001992910358086 3.635068493150685
459 Anc_1401 nsdb-000460 DDKK 94.90920974155068 Anc_1401_map Anc_1401_map Anc_1401_map True Anc gold {'A': 'D'	'B': 'K'	'D': 'D'	'E': 'K'} MAP nif-ii 67010.48930200798 23246.68529848328 32839.026330402805 9144.560881356796 34171.46297160519 14102.124417126506 939 115 92 220 223 249 35.24 40.71 -79.4 0.111615295357984 0.41855971286720706 0.48141911824648703 0.7377207725640621 0.7957936714246571 39.12865177530165 13.012336978807022 0.101857462216352 0.0019804253269590003 3.640021750951604
460 Anc_1232 nsdb-000461 DDKK 94.97478957915833 Anc_1232_map Anc_1232_map Anc_1232_map True Anc gold {'A': 'D'	'B': 'K'	'D': 'D'	'E': 'K'} MAP nif-i 65057.75509408035 29338.214687758737 31729.598698147776 11050.877723597638 33328.156395932594 18287.336964161077 1206 158 114 300 221 375 35.73 38.46 -91.6 0.119271526696407 0.472582303192618 0.49636793584648703 0.6694806953444501 0.7123581192858991 37.808555795418094 13.00449197092283 0.08474478597276201 0.0019530804367960002 3.6561665776828622
461 Anc_1240 nsdb-000462 DDKK 94.88983 Anc_1240_map Anc_1240_map Anc_1240_map True Anc gold {'A': 'D'	'B': 'K'	'D': 'D'	'E': 'K'} MAP nif-i 62603.15864514156 29480.01748576649 30754.295175658543 10811.609391820803 31848.863469482996 18668.40809394567 1210 147 107 296 254 364 34.18 37.25 -97.3 0.12187545216248001 0.46904016819721506 0.49909283646269903 0.7166135914567591 0.777718592170001 37.453213401805755 12.78578827501097 0.08700172569924901 0.002005619211745 3.724434876210979
462 Anc_1476 nsdb-000463 DDKK 95.3285743174924 Anc_1476_map Anc_1476_map Anc_1476_map True Anc gold {'A': 'D'	'B': 'K'	'D': 'D'	'E': 'K'} MAP nif-ii 64921.724898537024 22944.137847558435 31459.786131272445 8085.051406895767 33461.93876726459 14859.086440662599 915 98 70 226 199 304 35.78 38.48 -77.4 0.113826638301807 0.42725620000276204 0.49749193594206303 0.7817336984972031 0.8385416117506851 38.82498933670082 13.06871576266089 0.11021677654330601 0.002044347361282 3.704357418643133
463 Anc_1323 nsdb-000464 DDKK 94.95667159763312 Anc_1323_map Anc_1323_map Anc_1323_map True Anc gold {'A': 'D'	'B': 'K'	'D': 'D'	'E': 'K'} MAP nif-i 63644.73857345735 29020.3718003424 30895.372851011456 10885.96910755782 32749.36572244589 18134.402692784573 1172 167 100 289 215 381 37.44 38.33 -93.2 0.12010400849604201 0.465128407238234 0.46582668589753906 0.693628752269673 0.733485828171196 37.772596909674476 12.656863975598423 0.093744657313822 0.0019473735002120001 3.686378035902851
464 Anc_1226 nsdb-000465 DDKK 96.05711656441716 Anc_1226_map Anc_1226_map Anc_1226_map True Anc gold {'A': 'D'	'B': 'K'	'D': 'D'	'E': 'K'} MAP nif-i 63072.49986453478 27401.47816471984 30923.221255556564 10670.543794414581 32149.278608978202 16730.93437030523 1141 162 139 259 202 351 35.7 39.39 -85.4 0.12086164377541601 0.48215839212711603 0.5086349532888771 0.698124034283187 0.744478603375146 37.61798119253859 12.877425260875775 0.09541021744915701 0.001984224536955 3.666846944294213
465 Anc_819 nsdb-000466 DDKK 93.4920030737705 Anc_819_map Anc_819_map Anc_819_map True Anc gold {'A': 'D'	'B': 'K'	'D': 'D'	'E': 'K'} MAP nif-iii 61582.026246028065 29267.513945018727 29496.111505621164 12123.375013945537 32085.91474040692 17144.138931073136 1240 158 131 345 163 413 42.33 36.15 -83.6 0.136427717012388 0.48919943541198 0.5044098390184271 0.726917480423739 0.818218942711683 37.28911287752436 12.931000062386923 0.08124053587016501 0.002020958225337 3.599326599326599
466 Anc_1317 nsdb-000467 DDKK 95.60441437007871 Anc_1317_map Anc_1317_map Anc_1317_map True Anc gold {'A': 'D'	'B': 'K'	'D': 'D'	'E': 'K'} MAP nif-i 63354.91068609018 29617.089083867802 32138.86154346755 11331.102088167969 31216.049142622618 18285.98699569993 1199 151 121 286 240 369 34.41 39.23 -95.1 0.11916799683050901 0.46417055668370105 0.46522600275435505 0.696630311545366 0.738443348942393 37.772452027013536 12.771608931404868 0.09569888466602 0.001942296320255 3.721439749608763
467 Anc_1224 nsdb-000468 DDKK 95.83688765182188 Anc_1224_map Anc_1224_map Anc_1224_map True Anc gold {'A': 'D'	'B': 'K'	'D': 'D'	'E': 'K'} MAP nif-i 64050.28005132879 28302.77400339752 31709.018039496492 10602.09810374905 32341.26201183231 17700.67589964848 1157 140 130 286 205 362 34.57 40.72 -85.5 0.11989402253212302 0.46718792867344106 0.493497629658587 0.6869144790578611 0.7299413972442931 37.715948409162294 13.119655143769629 0.09883299313576001 0.001977727151418 3.642973412913727
468 Anc_1388 nsdb-000469 DDKK 94.49682452642074 Anc_1388_map Anc_1388_map Anc_1388_map True Anc gold {'A': 'D'	'B': 'K'	'D': 'D'	'E': 'K'} MAP nif-ii 66268.66823431935 23211.539194161072 32354.66097840038 8837.292502881857 33914.00725591895 14374.246691279259 958 101 82 236 224 277 35.39 39.1 -80.4 0.112740105335541 0.42074459198496905 0.48427527643736906 0.7298709928761921 0.7886420982607301 39.10479115018484 13.090799195307167 0.09919849991278501 0.0020081073407070002 3.652747252747252
469 Anc_1430 nsdb-000470 DDKK 94.6364463220676 Anc_1430_map Anc_1430_map Anc_1430_map True Anc gold {'A': 'D'	'B': 'K'	'D': 'D'	'E': 'K'} MAP nif-ii 65775.1900087328 22782.890926808905 32114.475450065904 8560.622887952872 33660.7145586669 14222.268038856055 921 100 102 200 212 271 34.78 39.73 -74.4 0.112725592271065 0.42680039890887006 0.484172575375976 0.751671016780966 0.803952166399381 39.10757681924382 13.455557636426246 0.09775379382522201 0.001993608370738 3.626373626373626
470 Anc_1310 nsdb-000471 DDKK 95.5531938976378 Anc_1310_map Anc_1310_map Anc_1310_map True Anc gold {'A': 'D'	'B': 'K'	'D': 'D'	'E': 'K'} MAP nif-i 63323.82947898253 29423.846962121082 31888.07653648624 11080.905885793276 31435.75294249633 18342.941076327843 1203 152 122 282 236 375 34.44 39.64 -93.1 0.11841996043392801 0.46731831330377005 0.467931869630943 0.6893794095144401 0.734240419097359 37.77457275649465 12.993743554711875 0.09063309424188001 0.0019147021537930002 3.658995815899581
471 Anc_1481 nsdb-000472 DDKK 95.33873737373736 Anc_1481_map Anc_1481_map Anc_1481_map True Anc gold {'A': 'D'	'B': 'K'	'D': 'D'	'E': 'K'} MAP nif-ii 65386.04282817628 22859.249653085826 32070.780962134995 7976.662048096761 33315.26186604131 14882.587604989014 896 96 64 231 193 298 35.86 38.19 -77.2 0.111982256559294 0.41968552036995305 0.483511818633291 0.783492448008378 0.8392152862258231 38.912199890676916 13.246211646086213 0.113489890297118 0.002000330087473 3.6506024096385543
472 Anc_1410 nsdb-000473 DDKK 95.11764764764764 Anc_1410_map Anc_1410_map Anc_1410_map True Anc gold {'A': 'D'	'B': 'K'	'D': 'D'	'E': 'K'} MAP nif-ii 66353.4640277867 23125.602677829113 32775.364984778134 8820.306943519136 33578.09904300855 14305.29573431005 938 127 81 231 205 264 34.97 41.19 -79.5 0.11038566570875401 0.423355098041344 0.48108652231549803 0.7480158659554871 0.8088318171382971 39.057032202379915 13.180743144109929 0.092785071723802 0.001993558810883 3.6422319474835883
473 Anc_1471 nsdb-000474 DDKK 94.85130831643002 Anc_1471_map Anc_1471_map Anc_1471_map True Anc gold {'A': 'D'	'B': 'K'	'D': 'D'	'E': 'K'} MAP nif-ii 64561.26185916503 23658.072377682016 31908.781007918027 8816.153650719032 32652.48085124701 14841.918726962977 947 104 74 237 214 298 34.92 38.96 -82.2 0.120733572762396 0.43860906470357003 0.5043660456376381 0.806303840488903 0.8644278690093311 38.70100635905397 13.133790271734384 0.09157923056228101 0.002024877580148 3.701476216511755
474 Anc_782 nsdb-000475 DDKK 94.3604674796748 Anc_782_map Anc_782_map Anc_782_map True Anc gold {'A': 'D'	'B': 'K'	'D': 'D'	'E': 'K'} MAP an 61595.12074655388 24887.091879154577 29986.847041240304 10078.10780962537 31608.273705313575 14808.984069529226 1013 109 134 287 187 253 36.31 36.84 -77.1 0.14173653203702502 0.416793284170545 0.46679617337933704 0.72638183898963 0.7740483935694771 37.26289449505358 12.894655193080519 0.08397458178480001 0.002014396658864 3.585626052779337
475 Anc_1257 nsdb-000476 DDKK 94.54410979228489 Anc_1257_map Anc_1257_map Anc_1257_map True Anc gold {'A': 'D'	'B': 'K'	'D': 'D'	'E': 'K'} MAP nif-i 62982.47575223466 29376.323713688485 31286.306988706077 11285.106776851222 31696.168763528607 18091.2169368373 1244 177 127 292 259 355 35.62 40.0 -101.8 0.12273862479069901 0.488997430283844 0.5072126968516191 0.6862334259272781 0.713229196120965 37.700009169071464 12.64384117987962 0.08221552725023 0.001962777389899 3.6743192738921513
476 Anc_1402 nsdb-000477 DDKK 94.69667326732674 Anc_1402_map Anc_1402_map Anc_1402_map True Anc gold {'A': 'D'	'B': 'K'	'D': 'D'	'E': 'K'} MAP nif-ii 66636.440746528 23426.49184122002 32816.0720124822 9408.806397655753 33820.368734045784 14017.685443564282 949 101 110 220 240 232 35.84 37.64 -81.0 0.11330554602332801 0.42616530406712705 0.48439669360409204 0.740603892344146 0.796600165313694 39.14186920654865 13.21657030865442 0.09234332163375 0.001980440201422 3.598459845984598
477 Anc_806 nsdb-000478 DDKK 93.44453926701571 Anc_806_map Anc_806_map Anc_806_map True Anc gold {'A': 'D'	'B': 'K'	'D': 'D'	'E': 'K'} MAP nif-iii 60558.49851777063 21719.88741017291 29713.694544530965 8945.37840883037 30844.803973239686 12774.50900134255 888 120 90 212 188 238 36.89 38.36 -71.1 0.12729750287101801 0.465144960111917 0.47153044283412204 0.7349258845538661 0.8174815445485941 37.48856499477585 12.970590843066844 0.08666240849460001 0.002009288886454 3.518264840182648
478 Anc_1418 nsdb-000479 DDKK 94.2549603960396 Anc_1418_map Anc_1418_map Anc_1418_map True Anc gold {'A': 'D'	'B': 'K'	'D': 'D'	'E': 'K'} MAP nif-ii 66095.07736681144 23406.472036015955 32357.900405552904 8741.468373875923 33737.17696125858 14665.003662140014 929 110 90 208 205 285 35.43 36.79 -75.9 0.11290235876913901 0.427561305555318 0.47683252757865 0.756482424701104 0.812442167855244 38.9395844981962 13.272559601264058 0.0804554939792 0.0019355888093680002 3.59051724137931
479 Anc_1433 nsdb-000480 DDKK 94.62896809571286 Anc_1433_map Anc_1433_map Anc_1433_map True Anc gold {'A': 'D'	'B': 'K'	'D': 'D'	'E': 'K'} MAP nif-ii 64729.31778073587 23412.808049437124 32382.085166532066 9090.168885056308 32347.23261420381 14322.63916438077 937 122 76 256 201 245 35.98 38.55 -79.4 0.11526691666663301 0.44027597976569705 0.49690610093246 0.7571291592722571 0.7965474963641721 38.83343580569038 13.176760994953137 0.09293368123505001 0.001994111992309 3.6372602739726023
480 Anc_1486 nsdb-000481 DDKK 95.29816851664984 Anc_1486_map Anc_1486_map Anc_1486_map True Anc gold {'A': 'D'	'B': 'K'	'D': 'D'	'E': 'K'} MAP nif-ii 66784.05114271888 22863.54611191305 32581.775315982028 8626.944445836365 34202.2758267368 14236.601666076713 953 93 78 223 221 296 37.73 37.65 -76.7 0.115100788774393 0.424593460015523 0.49262790156010805 0.764032291100838 0.814665120007457 38.933323524201185 13.083687100919827 0.09077397422721101 0.002008921868383 3.628112894299944
481 Anc_1480 nsdb-000482 DDKK 95.3237815975733 Anc_1480_map Anc_1480_map Anc_1480_map True Anc gold {'A': 'D'	'B': 'K'	'D': 'D'	'E': 'K'} MAP nif-ii 65129.511072703586 22574.1105454578 31567.891328210244 7747.083568877511 33561.61974449335 14827.026976580288 907 98 73 221 204 301 36.1 38.01 -79.6 0.11516995643902 0.427813909712054 0.500747139047389 0.787579976236769 0.841215707673108 38.825102024572985 13.063454447803707 0.10486127454825901 0.002014350284531 3.666117517847336
482 Anc_1305 nsdb-000483 DDKK 94.9726729249012 Anc_1305_map Anc_1305_map Anc_1305_map True Anc gold {'A': 'D'	'B': 'K'	'D': 'D'	'E': 'K'} MAP nif-i 62999.55922572024 29259.485681293765 32028.237946279995 11149.287763307831 30971.321279440264 18110.197917985926 1219 144 118 297 228 404 34.29 40.41 -93.5 0.119837446776322 0.47934652832544405 0.48070348634130006 0.710179681602028 0.748887982871777 37.776107319744646 12.598760517664864 0.099391834859686 0.00197667577268 3.779404077365394
483 Anc_1453 nsdb-000484 DDKK 94.22877 Anc_1453_map Anc_1453_map Anc_1453_map True Anc gold {'A': 'D'	'B': 'K'	'D': 'D'	'E': 'K'} MAP nif-ii 65067.87289041733 22962.379782573887 32530.73654905112 8631.98899578914 32537.136341366204 14330.390786784788 934 111 72 221 234 266 37.15 36.89 -83.7 0.117645523842341 0.43560332746171504 0.49165550434152705 0.795530783018902 0.8433990014603161 38.98507742872759 13.747001095829631 0.095097936157538 0.0020069894183570003 3.634657836644591
484 Anc_1482 nsdb-000485 DDKK 95.3772939979654 Anc_1482_map Anc_1482_map Anc_1482_map True Anc gold {'A': 'D'	'B': 'K'	'D': 'D'	'E': 'K'} MAP nif-ii 65098.865913929694 23486.07964912156 31675.879093957887 8592.596253938227 33422.98681997179 14893.48339518343 945 103 73 247 193 303 35.51 38.38 -77.1 0.115684179096599 0.42975780700965704 0.493389709186819 0.8029628952908081 0.8598806630141861 38.899778753657486 12.70015465567967 0.09673338566195601 0.0020244186819220003 3.682417582417582
485 Anc_1294 nsdb-000486 DDKK 94.9374209486166 Anc_1294_map Anc_1294_map Anc_1294_map True Anc gold {'A': 'D'	'B': 'K'	'D': 'D'	'E': 'K'} MAP nif-i 63446.53977405751 29051.451540624796 31883.006735443538 11029.786610141491 31563.53303861401 18021.66493048325 1202 158 118 283 230 377 34.08 39.16 -92.5 0.117502950704121 0.46628181579859 0.47042699339054705 0.7015929760456501 0.7405832852262451 37.84143544142079 12.836508245593345 0.100660683121415 0.0019735669287660003 3.767539267015706
486 Anc_1524 nsdb-000487 DDKK 94.85192813765184 Anc_1524_map Anc_1524_map Anc_1524_map True Anc gold {'A': 'D'	'B': 'K'	'D': 'D'	'E': 'K'} MAP nif-ii 66279.6455110559 22492.048729355403 32641.7893869539 8023.134778316253 33637.856124101985 14468.913951039161 935 108 80 229 212 267 36.37 38.89 -77.3 0.11977069524016801 0.435390440257711 0.49463859614155603 0.8057336114026831 0.869749773014846 38.743945983172374 13.031364532706558 0.08462406713940401 0.002014281730539 3.609592861126603
487 Anc_1512 nsdb-000488 DDKK 94.88061616161616 Anc_1512_map Anc_1512_map Anc_1512_map True Anc gold {'A': 'D'	'B': 'K'	'D': 'D'	'E': 'K'} MAP nif-ii 67574.11625377648 22960.750376138138 33507.98055859883 8440.060750073411 34066.135695177596 14520.689626064777 935 120 64 228 218 279 34.4 40.26 -82.5 0.11762481873196601 0.42923273354074404 0.49123048261822205 0.7775489676198021 0.823542219573249 38.82304054670583 12.848395471504709 0.08930390120340401 0.0020110375208590003 3.6399779127553833
488 Anc_1526 nsdb-000489 DDKK 94.49311602209946 Anc_1526_map Anc_1526_map Anc_1526_map True Anc gold {'A': 'D'	'B': 'K'	'D': 'D'	'E': 'K'} MAP nif-iii 58914.13807970167 18678.643644326927 29141.393836514297 7248.679425890114 29772.744243187408 11429.964218436799 744 79 54 209 118 247 36.05 40.08 -51.6 0.12268346957600101 0.44261834960108704 0.456037532163018 0.771278158948944 0.843144064585427 37.16795766900257 13.44488496685907 0.09574954857861301 0.0021530779502240004 3.612864800476474
489 Anc_1248 nsdb-000490 DDKK 95.34654308617236 Anc_1248_map Anc_1248_map Anc_1248_map True Anc gold {'A': 'D'	'B': 'K'	'D': 'D'	'E': 'K'} MAP nif-i 63072.51306730579 29233.60736945254 30733.533834093112 10958.094433169099 32338.97923321263 18275.512936283543 1205 167 98 298 226 384 36.6 38.82 -94.3 0.12189101462415301 0.482464990201922 0.49440127111026805 0.7053266064920201 0.7556948533396971 37.61077804749617 12.743778975617946 0.09603216506595501 0.0019786118032810002 3.7455121436114043
490 Anc_1370 nsdb-000491 DDKK 94.73043824701196 Anc_1370_map Anc_1370_map Anc_1370_map True Anc gold {'A': 'D'	'B': 'K'	'D': 'D'	'E': 'K'} MAP nif-ii 66301.55518461246 23072.040151251887 32640.8184151545 8727.339708021376 33660.736769457995 14344.700443230511 923 84 92 249 192 276 37.61 37.7 -74.2 0.10869519897231701 0.42341503605004205 0.48152115065591405 0.7433746381221491 0.7908129762568771 39.28641996884832 12.972291792976682 0.09500182748537901 0.002007126290768 3.658991228070175
491 Anc_1460 nsdb-000492 DDKK 95.42529471544717 Anc_1460_map Anc_1460_map Anc_1460_map True Anc gold {'A': 'D'	'B': 'K'	'D': 'D'	'E': 'K'} MAP nif-ii 65688.6488579489 23384.023073532226 31926.17881320287 8731.141923819403 33762.470044746064 14652.881149712775 956 102 64 241 217 306 37.18 39.9 -81.4 0.117007440111889 0.43047041891258103 0.49456030402071005 0.7910433377553131 0.8510297568438031 38.917605912090636 13.127994132944155 0.091726805028795 0.0020066996096790002 3.626106194690265
492 Anc_1365 nsdb-000493 DDKK 95.01993013972056 Anc_1365_map Anc_1365_map Anc_1365_map True Anc gold {'A': 'D'	'B': 'K'	'D': 'D'	'E': 'K'} MAP nif-ii 67367.78095696839 23252.370711153024 33661.04552837609 8901.529388787138 33706.73542859229 14350.84132236593 930 110 85 233 210 260 34.01 41.94 -78.9 0.11115119611478701 0.424169947432447 0.48376212679688 0.7405305015301751 0.784249981257606 39.1932219896858 12.946223052861537 0.103080213718511 0.0020059224741930002 3.674849972722313
493 Anc_1449 nsdb-000494 DDKK 95.56707489878542 Anc_1449_map Anc_1449_map Anc_1449_map True Anc gold {'A': 'D'	'B': 'K'	'D': 'D'	'E': 'K'} MAP nif-ii 64091.831072987 22478.826074086755 31756.066898638637 8185.841689510737 32335.764174348325 14292.984384576019 971 104 84 216 218 311 35.13 38.05 -77.6 0.11528173578657701 0.43930927394754704 0.497833406954413 0.7763833949958121 0.831221667075659 39.00094595242453 13.513107825216684 0.10456289145870201 0.0019387149073260002 3.607948442534908
494 Anc_1525 nsdb-000495 DDKK 94.57069383259912 Anc_1525_map Anc_1525_map Anc_1525_map True Anc gold {'A': 'D'	'B': 'K'	'D': 'D'	'E': 'K'} MAP nif-iii 59886.637862577176 20202.525579378227 29529.941455810418 8016.590816800483 30356.69640676674 12185.934762577763 825 119 70 215 129 250 35.45 40.76 -57.5 0.130212051248525 0.45809983778834 0.46463225864056806 0.7947937979121381 0.8589087869612141 37.17657842998595 13.091805353289615 0.09332656686120201 0.0021234416169300004 3.58436944937833
495 Anc_1519 nsdb-000496 DDKK 95.16551061678464 Anc_1519_map Anc_1519_map Anc_1519_map True Anc gold {'A': 'D'	'B': 'K'	'D': 'D'	'E': 'K'} MAP nif-ii 67328.05817373245 22717.43259180992 34062.67999829123 8263.059327651812 33265.37817544122 14454.373264158115 926 106 74 205 219 274 36.12 39.83 -74.5 0.11733581212157201 0.430657613084362 0.49314855332655105 0.76846354266765 0.828194745402109 38.86780098266702 13.055965821457216 0.093272256153988 0.002008143623912 3.614658523042754
496 Anc_790 nsdb-000497 DDKK 94.79154929577466 Anc_790_map Anc_790_map Anc_790_map True Anc gold {'A': 'D'	'B': 'K'	'D': 'D'	'E': 'K'} MAP an 59171.45419043779 21949.091869859774 28373.054223096588 8865.658139292202 30798.39996734118 13083.433730567594 929 109 94 280 175 231 37.25 38.28 -73.9 0.136889422192449 0.46109847918293806 0.482986861235888 0.7700732395366281 0.8167208767245071 37.13319457531087 12.75988839030758 0.081130057200873 0.002061189524353 3.607081667618503
497 Anc_1487 nsdb-000498 DDKK 95.4219393939394 Anc_1487_map Anc_1487_map Anc_1487_map True Anc gold {'A': 'D'	'B': 'K'	'D': 'D'	'E': 'K'} MAP nif-ii 66114.40363731694 23180.35623458578 32175.174766075328 8617.804969495573 33939.22887124163 14562.551265090187 929 89 79 225 208 286 37.92 37.92 -73.5 0.11469946305559602 0.422937675082297 0.48993609626209605 0.766930945611425 0.8188665888990371 38.98724263772742 12.947536373566027 0.096189398495823 0.001998056858023 3.636463481603514
498 Anc_1374 nsdb-000499 DDKK 95.10716617210684 Anc_1374_map Anc_1374_map Anc_1374_map True Anc gold {'A': 'D'	'B': 'K'	'D': 'D'	'E': 'K'} MAP nif-ii 67088.84587283028 23240.16686724576 32797.97261542845 8905.795099795847 34290.8732574018 14334.37176744995 937 100 77 223 238 263 36.28 38.45 -82.5 0.11006279152195 0.415442457447857 0.476254206439685 0.727602907303283 0.773860052675984 39.2780503131498 12.91671040996157 0.093191742242203 0.0019830293689830003 3.652740097666847
499 Anc_1405 nsdb-000500 DDKK 94.82869284294236 Anc_1405_map Anc_1405_map Anc_1405_map True Anc gold {'A': 'D'	'B': 'K'	'D': 'D'	'E': 'K'} MAP nif-ii 66838.45598050219 23245.125916114688 32127.360495387198 8957.44238879723 34711.09548511503 14287.683527317466 942 105 88 220 234 259 36.39 38.42 -81.8 0.11397968249919001 0.424857551495661 0.485596269757381 0.7481465089598911 0.795734455022938 39.076296959638746 12.943169398907104 0.09725301413825901 0.0019898000340590003 3.639344262295082
500 Anc_1311 nsdb-000501 DDKK 95.32137303149608 Anc_1311_map Anc_1311_map Anc_1311_map True Anc gold {'A': 'D'	'B': 'K'	'D': 'D'	'E': 'K'} MAP nif-i 63045.56390254431 29698.305959477802 31656.64412839081 11247.47440245828 31388.91977415351 18450.831557019534 1200 147 118 279 240 371 33.84 39.48 -91.6 0.11773247809391602 0.46632040896206206 0.47303859213637606 0.696846026134015 0.7375246792985231 37.796488266812446 12.819060075633137 0.09594835669064501 0.0019493358588120002 3.727130162049137
501 Anc_1504 nsdb-000502 DDKK 95.2797931382442 Anc_1504_map Anc_1504_map Anc_1504_map True Anc gold {'A': 'D'	'B': 'K'	'D': 'D'	'E': 'K'} MAP nif-ii 65686.74466710722 23445.46355835696 31691.562774791317 8562.948188195995 33995.18189231591 14882.515370161003 952 97 78 235 216 284 38.36 36.82 -77.1 0.11499368408551801 0.425759228926737 0.49235562676444006 0.7699762710430961 0.8197150573174691 38.96220835692733 12.918284288527918 0.09144049325567401 0.002007080179674 3.6468646864686463
502 Anc_1256 nsdb-000503 DDKK 94.89292537313432 Anc_1256_map Anc_1256_map Anc_1256_map True Anc gold {'A': 'D'	'B': 'K'	'D': 'D'	'E': 'K'} MAP nif-i 62701.03284242928 29149.49205212042 30886.13430505649 11057.795150815196 31814.898537372806 18091.696901305215 1208 171 111 282 239 377 36.49 39.33 -96.8 0.12239197802863101 0.48793599005838706 0.504930508748433 0.6978408477804541 0.7364889968537861 37.68228018843081 12.611059877793082 0.077898907310671 0.0019393730952580002 3.657657657657657
503 Anc_1341 nsdb-000504 DDKK 95.67666835699796 Anc_1341_map Anc_1341_map Anc_1341_map True Anc gold {'A': 'D'	'B': 'K'	'D': 'D'	'E': 'K'} MAP nif-i 62968.344948139464 27475.99684735325 31079.567078150543 10201.45264933282 31888.77786998892 17274.54419802048 1144 146 116 303 199 352 35.84 38.62 -87.7 0.123390626642842 0.472897291134155 0.48292986006467503 0.695214828701459 0.738789601180436 37.70575573703545 13.098358812232886 0.08150601043496601 0.001960405830671 3.640473627556512
504 Anc_776 nsdb-000505 DDKK 94.01085786802032 Anc_776_map Anc_776_map Anc_776_map True Anc gold {'A': 'D'	'B': 'K'	'D': 'D'	'E': 'K'} MAP an 60555.375754481414 24750.678178075905 29193.567302945426 10013.232015529844 31361.80845153598 14737.446162546039 1028 108 124 292 190 277 36.83 35.32 -79.5 0.14270290512112901 0.42090954217674603 0.46881784148673306 0.7373574208376771 0.779577144766282 37.262574067265156 12.972493705218973 0.082913749855898 0.0019748451742030004 3.58236914600551
505 Anc_1342 nsdb-000506 DDKK 94.89103955375252 Anc_1342_map Anc_1342_map Anc_1342_map True Anc gold {'A': 'D'	'B': 'K'	'D': 'D'	'E': 'K'} MAP nif-i 62925.558451825855 27676.152405298155 30683.422072779475 10300.420257883234 32242.13637904638 17375.732147414885 1153 149 118 306 196 362 36.19 38.7 -88.7 0.122711490227718 0.471773733353799 0.48344909080654 0.6985004922328111 0.7418343240777191 37.69080970003692 12.89039296250311 0.08991086756137301 0.001958962323628 3.675013319126265
506 Anc_1254 nsdb-000507 DDKK 95.05323207171315 Anc_1254_map Anc_1254_map Anc_1254_map True Anc gold {'A': 'D'	'B': 'K'	'D': 'D'	'E': 'K'} MAP nif-i 62106.58694245312 28998.007496174898 30424.740937101065 10962.321093739578 31681.84600535207 18035.68640243535 1228 155 110 293 239 394 38.24 36.38 -94.7 0.122630413569125 0.48585382010398703 0.5049545400091551 0.693456489600467 0.7267736862257551 37.69645644656115 12.629942199147127 0.08860914913546401 0.001961948714468 3.688463583200425
507 Anc_1506 nsdb-000508 DDKK 94.67905405405403 Anc_1506_map Anc_1506_map Anc_1506_map True Anc gold {'A': 'D'	'B': 'K'	'D': 'D'	'E': 'K'} MAP nif-ii 67355.87198788984 23559.34375840462 32406.27575545157 8770.046417377103 34949.59623243825 14789.297341027457 952 95 81 236 216 282 40.12 35.54 -76.9 0.115527205544745 0.4221568498511 0.48177787994638605 0.758000287656136 0.8087337574380531 38.98341120974792 13.027864206343585 0.084129603436534 0.001967725666347 3.575357535753575
508 Anc_1496 nsdb-000509 DDKK 94.95010090817358 Anc_1496_map Anc_1496_map Anc_1496_map True Anc gold {'A': 'D'	'B': 'K'	'D': 'D'	'E': 'K'} MAP nif-ii 66481.94063613797 23404.659229696525 32373.702178925312 8701.959080245193 34108.23845721266 14702.700149451324 958 98 76 239 211 294 38.11 37.17 -76.9 0.11490986820698701 0.42354039827285106 0.48775658076605904 0.7661580944873111 0.8153169758607801 39.01539518994318 13.150402935122385 0.09375266667625401 0.002008693704886 3.625692137320044
509 Anc_1292 nsdb-000510 DDKK 95.91480577689242 Anc_1292_map Anc_1292_map Anc_1292_map True Anc gold {'A': 'D'	'B': 'K'	'D': 'D'	'E': 'K'} MAP nif-i 63623.44781367169 29043.360838554858 31817.16814747238 10945.496051203161 31806.279666199312 18097.864787351697 1192 150 117 278 232 383 35.05 38.69 -92.4 0.11970663542010002 0.47012598578797304 0.47316357152244 0.7003430642696941 0.738226204128945 37.825619681744584 12.870565036790554 0.092373813723019 0.001970752420725 3.7227513227513223
510 Anc_1329 nsdb-000511 DDKK 95.42899606299213 Anc_1329_map Anc_1329_map Anc_1329_map True Anc gold {'A': 'D'	'B': 'K'	'D': 'D'	'E': 'K'} MAP nif-i 63101.04389018477 29273.976880788527 31644.321906563855 11208.492275881566 31456.721983620926 18065.484604906887 1202 160 113 285 244 368 33.69 40.21 -96.8 0.11915981715491201 0.468503563389052 0.47046647693685206 0.692572016083981 0.740764706216657 37.81069045636643 12.74123067513921 0.09985869347739 0.001951253438842 3.713235294117647
511 Anc_1251 nsdb-000512 DDKK 94.82692039800996 Anc_1251_map Anc_1251_map Anc_1251_map True Anc gold {'A': 'D'	'B': 'K'	'D': 'D'	'E': 'K'} MAP nif-i 61671.42993057969 29184.445232231854 29387.902925555638 11119.21130754229 32283.527005024047 18065.23392468953 1216 162 111 302 222 385 37.9 37.21 -92.9 0.122046975239642 0.48509735142737903 0.505321647170742 0.6824712823611381 0.7137143643467301 37.69582197685114 12.475199863617195 0.075601855353046 0.0019386322240260003 3.6601376389624143
512 Anc_1253 nsdb-000513 DDKK 93.9989552238806 Anc_1253_map Anc_1253_map Anc_1253_map True Anc gold {'A': 'D'	'B': 'K'	'D': 'D'	'E': 'K'} MAP nif-i 62336.805615953686 29338.59603909919 30847.738967751753 11157.911872602013 31489.066648201944 18180.68416649713 1254 161 126 298 234 396 37.27 37.98 -94.2 0.12241270699051501 0.48559124418186106 0.504510827554536 0.6949309950601731 0.7243151905381331 37.62775585845337 12.44756026424604 0.085861021793497 0.00200052297498 3.730975348338692
513 Anc_814 nsdb-000514 DDKK 94.87167531120332 Anc_814_map Anc_814_map Anc_814_map True Anc gold {'A': 'D'	'B': 'K'	'D': 'D'	'E': 'K'} MAP nif-iii 64373.421643821 25208.901011315145 31549.969562764607 9357.753652592386 32823.45208105638 15851.14735872273 1015 129 74 268 139 377 37.69 38.14 -68.7 0.119203052709983 0.463184072506901 0.46666948367804706 0.703566454263532 0.797695560916539 37.72411402444911 13.215027445955961 0.092717531457027 0.002022333597115 3.607843137254902
514 Anc_1237 nsdb-000515 DDKK 95.46062124248496 Anc_1237_map Anc_1237_map Anc_1237_map True Anc gold {'A': 'D'	'B': 'K'	'D': 'D'	'E': 'K'} MAP nif-i 63537.37995176604 29210.345876824504 31178.878504214514 10894.939536943002 32358.5014475515 18315.406339881545 1194 152 97 309 220 378 35.2 38.08 -91.8 0.12217376907223501 0.478124151609416 0.503232639778117 0.7116272331226311 0.7632118640188411 37.54870255983967 12.744928224392915 0.10457205435894801 0.0020242800004080003 3.797549280767181
515 Anc_1422 nsdb-000516 DDKK 94.39595309381237 Anc_1422_map Anc_1422_map Anc_1422_map True Anc gold {'A': 'D'	'B': 'K'	'D': 'D'	'E': 'K'} MAP nif-ii 65507.49279053094 23172.42078212917 32285.130252055038 8777.716998461648 33222.3625384759 14394.703783667537 931 107 95 193 209 289 34.35 38.32 -73.6 0.112484514568571 0.42805867356097804 0.478485511787727 0.772587729011031 0.8321939723379721 38.90188554829841 13.41981693179298 0.092390111551788 0.001965172447736 3.608056614044638
516 Anc_1272 nsdb-000517 DDKK 95.33069651741292 Anc_1272_map Anc_1272_map Anc_1272_map True Anc gold {'A': 'D'	'B': 'K'	'D': 'D'	'E': 'K'} MAP nif-i 63511.55142197036 29260.71187509841 30500.343256986736 10883.189451543825 33011.20816498363 18377.522423554612 1203 166 99 289 224 389 37.8 38.49 -91.9 0.118621111618048 0.47736607633875106 0.48306506640068303 0.683894275958543 0.7254585817407351 37.76005769948902 12.787437293290292 0.093460133085264 0.0019629926517470003 3.715945089757127
517 Anc_1419 nsdb-000518 DDKK 94.3391766467066 Anc_1419_map Anc_1419_map Anc_1419_map True Anc gold {'A': 'D'	'B': 'K'	'D': 'D'	'E': 'K'} MAP nif-ii 65138.076624522306 23289.69249369047 31761.150837916925 8939.27116118576 33376.92578660536 14350.421332504688 945 114 93 206 205 291 34.42 38.34 -75.0 0.11267622641698201 0.42852370912554605 0.48246179279807205 0.766263740279009 0.8311925311347861 38.85661455994477 13.423972000064254 0.09654911004420201 0.001968633932252 3.608505997818975
518 Anc_1463 nsdb-000519 DDKK 95.577538071066 Anc_1463_map Anc_1463_map Anc_1463_map True Anc gold {'A': 'D'	'B': 'K'	'D': 'D'	'E': 'K'} MAP nif-ii 66168.22207704316 23400.55835556306 32379.540851006313 8387.081077123003 33788.68122603683 15013.477278440143 937 98 71 244 202 298 35.26 39.24 -78.7 0.115161701774976 0.42190107111788905 0.48982797040936304 0.78127399572301 0.8369216090183911 38.941733166734736 13.001532124670822 0.097364745566184 0.002019340316144 3.646928610957387
519 Anc_779 nsdb-000520 DDKK 94.4801575203252 Anc_779_map Anc_779_map Anc_779_map True Anc gold {'A': 'D'	'B': 'K'	'D': 'D'	'E': 'K'} MAP an 61677.76504500706 24762.25613057016 29580.56254239384 9896.511945591235 32097.20250261323 14865.744184978936 1047 105 140 297 192 270 36.02 39.0 -78.6 0.144335000234177 0.42794098065359304 0.477431202705952 0.742428414378813 0.7888249864399871 37.251411562204005 12.936241288151887 0.084303109371602 0.0019682768565240003 3.590136986301369
520 Anc_1475 nsdb-000521 DDKK 95.2688668699187 Anc_1475_map Anc_1475_map Anc_1475_map True Anc gold {'A': 'D'	'B': 'K'	'D': 'D'	'E': 'K'} MAP nif-ii 64714.23637871579 23269.04978268942 32787.361140741086 8420.804749984061 31926.875237974753 14848.245032705272 934 101 74 237 203 299 34.58 37.98 -79.6 0.116376602170372 0.432803391456677 0.49978097456811205 0.8114136839543441 0.86028005019326 38.91107239563303 12.689951741859236 0.099213284439936 0.0020210521289390003 3.698525395958492
521 Anc_1297 nsdb-000522 DDKK 95.36205472636814 Anc_1297_map Anc_1297_map Anc_1297_map True Anc gold {'A': 'D'	'B': 'K'	'D': 'D'	'E': 'K'} MAP nif-i 63499.15573795396 29166.84078134413 31163.05614841314 10906.038325732152 32336.099589540805 18260.802455611985 1183 142 126 280 218 393 36.74 37.28 -90.1 0.118013788788089 0.46272445446915106 0.462981140736807 0.6989164404070031 0.737783811819068 37.859585853790406 12.822228470679518 0.09757561266546401 0.001971059083697 3.727272727272727
522 Anc_1263 nsdb-000523 DDKK 95.6328923988154 Anc_1263_map Anc_1263_map Anc_1263_map True Anc gold {'A': 'D'	'B': 'K'	'D': 'D'	'E': 'K'} MAP nif-i 61241.845657962986 29024.655055498763 29756.552673643393 10984.481034388966 31485.29298431961 18040.17402110977 1214 158 108 297 222 395 38.45 36.24 -92.1 0.122298694476779 0.48690001627403706 0.5070851498476251 0.724834513389716 0.7722596102943451 37.69654020421827 12.943425685035267 0.082137403939729 0.001964910005444 3.7156448202959833
523 Anc_1260 nsdb-000524 DDKK 94.3770771513353 Anc_1260_map Anc_1260_map Anc_1260_map True Anc gold {'A': 'D'	'B': 'K'	'D': 'D'	'E': 'K'} MAP nif-i 62601.76612333112 28942.284060185353 30687.378830163387 11127.206381916385 31914.387293167732 17815.077678268986 1251 172 125 282 258 378 37.79 38.5 -99.5 0.12431529218308 0.49265672096980007 0.5167689040916781 0.677889030811735 0.6923170758279681 37.69328456400573 12.871928342541125 0.08876594669698001 0.001946870758643 3.667904509283819
524 Anc_1472 nsdb-000525 DDKK 95.12178680203046 Anc_1472_map Anc_1472_map Anc_1472_map True Anc gold {'A': 'D'	'B': 'K'	'D': 'D'	'E': 'K'} MAP nif-ii 65113.105788766945 23213.223037679185 31842.97573531069 8188.776064125494 33270.130053456254 15024.446973553706 934 93 75 225 199 316 35.58 38.43 -75.3 0.11550700115766001 0.42230754399652304 0.492449674709009 0.793460195499576 0.849740262480951 38.87297025928822 12.900380908127868 0.08447800503849301 0.0020496690394590004 3.6914539400665918
525 Anc_1520 nsdb-000526 DDKK 95.07974696356276 Anc_1520_map Anc_1520_map Anc_1520_map True Anc gold {'A': 'D'	'B': 'K'	'D': 'D'	'E': 'K'} MAP nif-ii 67183.84830665668 22837.371441941184 34110.835830221724 8305.688321781614 33073.012476434946 14531.683120159556 946 99 76 226 219 280 36.22 40.16 -76.3 0.11816452179659201 0.43269855364236204 0.49764742683954705 0.764833825235664 0.8303541727806371 38.85716849802711 13.020310827373049 0.09674616380107201 0.002019694638914 3.63948973932335
526 Anc_1417 nsdb-000527 DDKK 94.19309027777778 Anc_1417_map Anc_1417_map Anc_1417_map True Anc gold {'A': 'D'	'B': 'K'	'D': 'D'	'E': 'K'} MAP nif-ii 65718.77722936092 23185.9821770368 31945.292583086368 8678.514583041891 33773.48464627455 14507.467593994923 938 118 91 218 200 277 35.03 38.27 -75.8 0.111063346625762 0.427196175970225 0.47810453805768205 0.758930017147956 0.821020343616032 38.93817116793418 13.123021106023373 0.090291195332067 0.0019688654212430003 3.6108991825613073
527 Anc_1225 nsdb-000528 DDKK 95.2858256880734 Anc_1225_map Anc_1225_map Anc_1225_map True Anc gold {'A': 'D'	'B': 'K'	'D': 'D'	'E': 'K'} MAP nif-i 62394.5792302981 27558.028619802048 31113.96161629414 10547.233607830756 31280.61761400393 17010.795011971342 1142 157 141 266 194 356 35.77 39.78 -83.7 0.121123020035479 0.477176357269033 0.5078097988064421 0.695560984970078 0.738164326446835 37.60848542461945 12.89702426091506 0.098853615520281 0.001996954893627 3.682384823848238
528 Anc_808 nsdb-000529 DDKK 93.0870464362851 Anc_808_map Anc_808_map Anc_808_map True Anc gold {'A': 'D'	'B': 'K'	'D': 'D'	'E': 'K'} MAP nif-iii 60891.36463245817 19008.930692124362 29870.69147019147 7422.702976320925 31020.673162266678 11586.22771580347 776 94 62 199 155 237 35.59 41.39 -61.8 0.11977124375377302 0.44143107022632005 0.44816707936208405 0.7489930022091891 0.8517840360676131 37.36507382088501 12.831435774835217 0.09255406129295901 0.0021543076331650003 3.6364712847838963
529 Anc_781 nsdb-000530 DDKK 94.3548730964467 Anc_781_map Anc_781_map Anc_781_map True Anc gold {'A': 'D'	'B': 'K'	'D': 'D'	'E': 'K'} MAP an 62217.94853639089 24741.346642238786 30125.16055377541 9977.192523337555 32092.787982615482 14764.154118901162 1036 113 132 291 190 272 36.92 37.0 -79.4 0.14070238990694 0.41982738489466104 0.464759368135544 0.723574863634024 0.780636915036203 37.34163212965227 12.727554204479967 0.08062000105937801 0.001978950209315 3.556173526140155
530 Anc_1299 nsdb-000531 DDKK 95.63001494023904 Anc_1299_map Anc_1299_map Anc_1299_map True Anc gold {'A': 'D'	'B': 'K'	'D': 'D'	'E': 'K'} MAP nif-i 64416.25915795732 28656.615201011315 32581.9194224026 10368.60518986218 31834.33973555475 18288.01001114909 1209 162 128 262 228 397 36.69 35.26 -91.2 0.12024953750307901 0.46796543949936104 0.468224123859778 0.688638219919507 0.7210488109838341 37.75737460740532 12.679225536368394 0.096832230505699 0.0019506795871790002 3.725798011512297
531 Anc_1241 nsdb-000532 DDKK 96.34455095862766 Anc_1241_map Anc_1241_map Anc_1241_map True Anc gold {'A': 'D'	'B': 'K'	'D': 'D'	'E': 'K'} MAP nif-i 63106.514941549845 29538.27086798435 31356.923396297618 10819.660594731093 31749.591545252188 18718.610273253318 1201 142 111 287 260 365 34.4 36.13 -98.6 0.120089208935825 0.46312807359879304 0.49114058688601303 0.69673862175874 0.76051587391157 37.59111153512539 13.105385915917148 0.09157069127704401 0.001963347798905 3.675387079551521
532 Anc_1208 nsdb-000533 DDKK 96.12873291272344 Anc_1208_map Anc_1208_map Anc_1208_map True Anc gold {'A': 'D'	'B': 'K'	'D': 'D'	'E': 'K'} MAP nif-i 61787.014883741096 23227.421906497562 30412.163019200198 8767.435712330604 31374.851864540906 14459.986194166922 952 117 74 230 189 314 34.56 39.77 -75.4 0.11877766011707801 0.47339470381327203 0.48879636009257804 0.715724948895878 0.7470172800446481 37.689368199663534 12.741088197436385 0.09218278178344701 0.002039392971265 3.674986134220743
533 Anc_1293 nsdb-000534 DDKK 95.60009950248757 Anc_1293_map Anc_1293_map Anc_1293_map True Anc gold {'A': 'D'	'B': 'K'	'D': 'D'	'E': 'K'} MAP nif-i 63250.526899094955 28934.961442559244 31725.142985752882 10889.720691359576 31525.383913342073 18045.240751199653 1191 150 120 272 232 383 34.96 38.95 -91.4 0.119831110880247 0.46981316438109205 0.47203523109481105 0.704742836788516 0.7432995518445811 37.81692194313186 12.771681113390239 0.10080247544814401 0.0019729151503120003 3.756430446194225
534 Anc_1513 nsdb-000535 DDKK 95.08102926337034 Anc_1513_map Anc_1513_map Anc_1513_map True Anc gold {'A': 'D'	'B': 'K'	'D': 'D'	'E': 'K'} MAP nif-ii 67132.45190478757 22809.477544928537 33105.440870537255 8547.407944623395 34027.01103425039 14262.069600305098 912 106 62 238 202 274 34.43 40.12 -77.7 0.11776161242430301 0.43344151261384706 0.49049200099421103 0.7675452575335001 0.825418859535273 38.74841593022602 12.71177115895449 0.08507594303614101 0.002029552336645 3.669430624654505
535 Anc_1217 nsdb-000536 DDKK 95.0387886597938 Anc_1217_map Anc_1217_map Anc_1217_map True Anc gold {'A': 'D'	'B': 'K'	'D': 'D'	'E': 'K'} MAP nif-i 61220.2263043369 25052.879991997455 29120.295954688907 9602.922740227757 32099.93034964799 15449.957251769709 1018 124 74 253 193 342 36.78 35.99 -78.6 0.119959899554331 0.47608460531904406 0.5009453947779751 0.7008192442066441 0.732108101116518 37.81878333687551 12.715199728017621 0.089684282055302 0.002001891579577 3.645444566410538
536 Anc_1282 nsdb-000537 DDKK 95.6021456888008 Anc_1282_map Anc_1282_map Anc_1282_map True Anc gold {'A': 'D'	'B': 'K'	'D': 'D'	'E': 'K'} MAP nif-i 62553.11900691377 29083.126324704994 30177.554374592746 10631.785195862318 32375.564632321017 18451.341128842723 1167 155 93 288 227 374 37.03 38.59 -92.8 0.12066255859704 0.479580932614923 0.486888655847074 0.694169824160314 0.747192584627642 37.766440692798255 12.828168596302852 0.090496679880241 0.0019630574147070003 3.723919915700737
537 Anc_800 nsdb-000538 DDKK 94.46912740899356 Anc_800_map Anc_800_map Anc_800_map True Anc gold {'A': 'D'	'B': 'K'	'D': 'D'	'E': 'K'} MAP an 58376.79452052661 22358.72144193363 28264.518470148723 9057.484618884111 30112.276050377888 13301.236823049538 919 121 88 283 154 240 36.49 36.68 -72.3 0.13750848940172 0.460042453129051 0.48358383645211606 0.7829640891563021 0.829252047989512 37.157120622179434 12.685528169503392 0.084636308040563 0.002103638785567 3.6561242093156983
538 Anc_1336 nsdb-000539 DDKK 95.52357283464568 Anc_1336_map Anc_1336_map Anc_1336_map True Anc gold {'A': 'D'	'B': 'K'	'D': 'D'	'E': 'K'} MAP nif-i 63233.82972774729 29554.065432787625 31810.962132145884 11481.186174265757 31422.86759560139 18072.879258521796 1192 155 124 278 231 372 34.5 38.47 -92.8 0.11890616212459901 0.466880466247419 0.46816557999700603 0.694506061829541 0.739104838211415 37.800559914921806 12.783593072184626 0.097914032869784 0.0019228266527850002 3.691827173347214
539 Anc_1434 nsdb-000540 DDKK 94.9129091816367 Anc_1434_map Anc_1434_map Anc_1434_map True Anc gold {'A': 'D'	'B': 'K'	'D': 'D'	'E': 'K'} MAP nif-ii 66005.3577444932 23366.162383823554 32505.682661984225 9465.509477073349 33499.67508250901 13900.652906750154 928 125 80 248 205 236 35.51 39.19 -80.4 0.112532675608509 0.42389332896719606 0.481195682827371 0.7381735271527261 0.7986908530280271 39.01192203724997 13.132275700824222 0.10341946664597301 0.001976123562336 3.636067354698533
540 Anc_1267 nsdb-000541 DDKK 94.8292110552764 Anc_1267_map Anc_1267_map Anc_1267_map True Anc gold {'A': 'D'	'B': 'K'	'D': 'D'	'E': 'K'} MAP nif-i 60980.09186257215 29105.581262780193 29563.563192293117 10859.423188530225 31416.528670279004 18246.15807425003 1225 167 117 293 231 383 37.62 37.8 -94.5 0.12382400810697701 0.48716067356965603 0.507743669433882 0.724513200035328 0.7728812078232861 37.55264992304363 12.432324151899863 0.085614595955689 0.002014334979097 3.718462371413102
541 Anc_1231 nsdb-000542 DDKK 94.49996975806452 Anc_1231_map Anc_1231_map Anc_1231_map True Anc gold {'A': 'D'	'B': 'K'	'D': 'D'	'E': 'K'} MAP nif-i 64492.5688860135 29023.777181132784 32105.09444493949 11067.426967330655 32387.47444107401 17956.350213802143 1216 157 122 292 221 382 34.93 39.53 -89.9 0.121332745790051 0.47774999771860105 0.500946706840528 0.6946565124815061 0.742416394818297 37.6767447886769 12.894266065092646 0.10060070489568 0.0019886985851320003 3.679092382495948
542 Anc_1228 nsdb-000543 DDKK 95.58799489795916 Anc_1228_map Anc_1228_map Anc_1228_map True Anc gold {'A': 'D'	'B': 'K'	'D': 'D'	'E': 'K'} MAP nif-i 62486.909789440375 27910.05849635804 30422.751380918737 10778.468108841087 32064.158408521645 17131.59038751694 1163 161 137 263 205 367 35.55 38.51 -86.1 0.12373874802859601 0.48794567768740305 0.5136470223432981 0.6987277487982151 0.743799425518702 37.524646004261776 12.877935906360378 0.10075113378684701 0.002013912815212 3.719696969696969
543 Anc_1243 nsdb-000544 DDKK 94.05031809145127 Anc_1243_map Anc_1243_map Anc_1243_map True Anc gold {'A': 'D'	'B': 'K'	'D': 'D'	'E': 'K'} MAP nif-i 62138.245317292516 29758.290326248592 30325.679992576243 11106.349077191986 31812.565324716255 18651.94124905669 1239 158 108 314 242 379 35.87 36.57 -98.0 0.12360194174227501 0.47151595678873204 0.5011440232597161 0.724173507922632 0.7936103375820751 37.40827344510856 12.547250445544497 0.08914801394563901 0.002022288297885 3.745277927684835
544 Anc_1509 nsdb-000545 DDKK 94.85114614614616 Anc_1509_map Anc_1509_map Anc_1509_map True Anc gold {'A': 'D'	'B': 'K'	'D': 'D'	'E': 'K'} MAP nif-ii 66189.76871752873 23278.10532158552 31636.9912312073 8564.91766892004 34552.777486321385 14713.187652665525 949 103 83 229 220 275 39.36 34.29 -78.8 0.11503310437825101 0.42152482378052103 0.48434260023176606 0.7691626587340841 0.8177720835401361 39.04668003411946 12.94693148780751 0.08481042984336001 0.001973560081763 3.593852908891328
545 Anc_1357 nsdb-000546 DDKK 94.78911411411411 Anc_1357_map Anc_1357_map Anc_1357_map True Anc gold {'A': 'D'	'B': 'K'	'D': 'D'	'E': 'K'} MAP nif-ii 66476.268676792 23075.01950236062 33113.30855832907 9032.201930355397 33362.96011846292 14042.81757200526 904 128 76 230 198 240 35.86 41.03 -77.3 0.11137143069173501 0.42045619186200606 0.48240686955944106 0.7505547107452231 0.8116723097608111 39.06289273025778 12.964423412717945 0.09701650862365101 0.001970552457829 3.639610389610389
546 Anc_1351 nsdb-000547 DDKK 94.87342131979696 Anc_1351_map Anc_1351_map Anc_1351_map True Anc gold {'A': 'D'	'B': 'K'	'D': 'D'	'E': 'K'} MAP nif-ii 66790.08581848658 22444.401124119802 32616.863176871273 8414.00236715543 34173.22264161531 14030.39875696438 927 109 81 214 205 296 38.72 38.81 -77.2 0.111506500264234 0.42664665627604104 0.493150911536665 0.7553094308536921 0.7857902136251771 39.10643018437513 12.88433857584599 0.094320786584629 0.0019580540010060003 3.6047774158523342
547 Anc_1441 nsdb-000548 DDKK 94.3436742800397 Anc_1441_map Anc_1441_map Anc_1441_map True Anc gold {'A': 'D'	'B': 'K'	'D': 'D'	'E': 'K'} MAP nif-ii 66010.05588431846 22724.51229049315 31910.408556074697 8791.525539064598 34099.647328243715 13932.98675142855 904 126 80 229 208 233 36.11 39.42 -80.3 0.10952998537582101 0.415992552558534 0.47728193811908903 0.757647049941464 0.8194576043585491 39.054844218744336 13.266941830586171 0.09702781895572701 0.001983448382889 3.629710540688148
548 Anc_1330 nsdb-000549 DDKK 95.3487155511811 Anc_1330_map Anc_1330_map Anc_1330_map True Anc gold {'A': 'D'	'B': 'K'	'D': 'D'	'E': 'K'} MAP nif-i 63032.5755436699 29546.45817204556 31620.629305271817 11357.686874636434 31411.9462383981 18188.771297409083 1204 152 122 286 232 380 34.23 39.77 -93.4 0.11916323557125101 0.46971799121558105 0.471420604734115 0.692069331978286 0.7390443586528651 37.7483376058819 12.80398439915679 0.10427620049071101 0.001967529403695 3.740273396424816
549 Anc_777 nsdb-000550 DDKK 94.02320956256358 Anc_777_map Anc_777_map Anc_777_map True Anc gold {'A': 'D'	'B': 'K'	'D': 'D'	'E': 'K'} MAP an 62001.35032586481 24681.875043054068 30127.66388102294 9981.258588410907 31873.68644484182 14700.616454643226 1027 102 135 291 189 267 36.14 38.18 -77.1 0.143543945960958 0.42172710715069806 0.47040650085272706 0.7363430685576301 0.7782513437941411 37.27452355564629 12.908698254056388 0.08998932771836601 0.002024184095255 3.6435313714602993
550 Anc_1462 nsdb-000551 DDKK 95.33672588832488 Anc_1462_map Anc_1462_map Anc_1462_map True Anc gold {'A': 'D'	'B': 'K'	'D': 'D'	'E': 'K'} MAP nif-ii 66184.66181420255 23286.15135768964 32323.32167521069 8351.240487740557 33861.34013899187 14934.910869949133 944 94 71 251 198 304 35.0 39.15 -77.8 0.114769513553043 0.42519757668838604 0.491760720058703 0.7893830215163801 0.847089370758295 38.92264214281092 12.84484440606073 0.094060006016527 0.00205742510357 3.688963210702341
551 Anc_1412 nsdb-000552 DDKK 94.964585 Anc_1412_map Anc_1412_map Anc_1412_map True Anc gold {'A': 'D'	'B': 'K'	'D': 'D'	'E': 'K'} MAP nif-ii 66899.49258005808 22979.18145326698 33048.010968659895 8743.789118188186 33851.48161139818 14235.392335078846 922 122 72 224 206 274 34.28 42.98 -79.6 0.110900627787491 0.425113581174038 0.48426753497487 0.753025415978532 0.807514679893318 39.00982283010729 13.215814371128955 0.101883620988424 0.002003939909229 3.669213973799126
552 Anc_1427 nsdb-000553 DDKK 94.6896812749004 Anc_1427_map Anc_1427_map Anc_1427_map True Anc gold {'A': 'D'	'B': 'K'	'D': 'D'	'E': 'K'} MAP nif-ii 65924.3099144376 23093.26013437689 32137.057405108786 8992.630188319683 33787.25250932885 14100.629946057197 922 108 90 220 198 274 34.33 40.43 -74.8 0.11240762909387701 0.422750320244826 0.48255825858965606 0.7422748990598781 0.792000335636307 38.99079465738129 13.089508445971989 0.10150132635162501 0.002020913609501 3.710397387044093
553 Anc_1289 nsdb-000554 DDKK 94.47673604060913 Anc_1289_map Anc_1289_map Anc_1289_map True Anc gold {'A': 'D'	'B': 'K'	'D': 'D'	'E': 'K'} MAP nif-i 62719.83089304185 27951.772022380093 31706.493410823325 10579.065535731886 31013.33748221856 17372.70648664815 1175 177 107 282 224 353 33.39 41.26 -93.5 0.12431504447525 0.48174293470108703 0.49622781849412007 0.713991197392917 0.768244554288508 37.68269167382671 12.654615507582733 0.08475950495388901 0.00198655096247 3.677105831533477
554 Anc_1233 nsdb-000555 DDKK 95.10035323383084 Anc_1233_map Anc_1233_map Anc_1233_map True Anc gold {'A': 'D'	'B': 'K'	'D': 'D'	'E': 'K'} MAP nif-i 64800.18030140233 28781.82255164087 31145.14400195515 10318.726194895837 33655.03629944717 18463.09635674503 1184 140 98 306 219 393 36.36 39.31 -91.8 0.116285401883136 0.46538030383279005 0.48492663201918806 0.6913003102617621 0.7336204203365111 37.916828011706585 12.655317891429705 0.088777318571838 0.0019336171082620002 3.668071654373024
555 Anc_1367 nsdb-000556 DDKK 94.90265234765236 Anc_1367_map Anc_1367_map Anc_1367_map True Anc gold {'A': 'D'	'B': 'K'	'D': 'D'	'E': 'K'} MAP nif-ii 67491.19351230934 23306.192846018297 33948.63251005599 8895.513442252384 33542.56100225336 14410.679403765942 936 108 86 239 207 260 34.48 41.36 -77.8 0.11193154208950101 0.420645310470992 0.481147882831904 0.7402096705567821 0.783387958940004 39.19949774264619 13.103577297133468 0.10261969637991401 0.001997391089888 3.663215258855586
556 Anc_1411 nsdb-000557 DDKK 95.02678143712572 Anc_1411_map Anc_1411_map Anc_1411_map True Anc gold {'A': 'D'	'B': 'K'	'D': 'D'	'E': 'K'} MAP nif-ii 66249.69032168336 22995.78064188907 32688.117227348648 8940.855262966154 33561.5730943347 14054.92537892294 943 114 80 236 204 279 35.11 40.19 -78.6 0.11345554941528001 0.43087467651626304 0.486443969967476 0.752635182448804 0.810431606973915 38.996799170942815 13.064410500395983 0.09299747828039401 0.001987320245254 3.6507072905331883
557 Anc_1355 nsdb-000558 DDKK 94.525895 Anc_1355_map Anc_1355_map Anc_1355_map True Anc gold {'A': 'D'	'B': 'K'	'D': 'D'	'E': 'K'} MAP nif-ii 66871.12815215188 22214.418789079762 33117.14413550788 8087.143763247419 33753.98401664399 14127.2750258323 892 93 92 202 205 266 37.92 35.58 -72.8 0.11016649613915501 0.41193705695042704 0.474705354141906 0.7496209925209101 0.805619126957243 39.27144956341894 13.366326543250286 0.08590128052668701 0.0019556948998 3.6004343105320302
558 Anc_1247 nsdb-000559 DDKK 94.70330845771146 Anc_1247_map Anc_1247_map Anc_1247_map True Anc gold {'A': 'D'	'B': 'K'	'D': 'D'	'E': 'K'} MAP nif-i 63751.271341702966 28665.248194029373 31190.146040395324 10353.183526391906 32561.125301307657 18312.064667637438 1192 151 122 258 257 364 34.94 35.72 -95.0 0.11989805872955601 0.46962044413818105 0.494790718198074 0.6915716170265971 0.757244309370053 37.59928068515629 13.127851151518502 0.09500562027386 0.0019933007586170003 3.713519313304721
559 Anc_1448 nsdb-000560 DDKK 95.38936363636364 Anc_1448_map Anc_1448_map Anc_1448_map True Anc gold {'A': 'D'	'B': 'K'	'D': 'D'	'E': 'K'} MAP nif-ii 64284.18686111699 22689.932162674493 31692.362737612097 8663.552397911651 32591.824123504906 14026.37976476283 948 94 93 198 253 277 37.36 36.24 -83.6 0.115667283175978 0.44069639180248205 0.49485113897980004 0.781271054376094 0.836254554738557 38.95326718932005 13.441170534214292 0.10215617111041901 0.001978593435557 3.630718954248366
560 Anc_1360 nsdb-000561 DDKK 94.69986 Anc_1360_map Anc_1360_map Anc_1360_map True Anc gold {'A': 'D'	'B': 'K'	'D': 'D'	'E': 'K'} MAP nif-ii 66575.87035120153 23325.82024914425 33563.427880527124 9119.720447536813 33012.4424706744 14206.099801607466 918 127 80 235 195 249 34.06 40.71 -77.4 0.11188838332610201 0.42294540838113504 0.482952057120533 0.7459702356101111 0.800850492915925 39.06860929230479 12.935349425019494 0.10288706739526401 0.002004140935206 3.665573770491803
561 Anc_1478 nsdb-000562 DDKK 95.31839737108189 Anc_1478_map Anc_1478_map Anc_1478_map True Anc gold {'A': 'D'	'B': 'K'	'D': 'D'	'E': 'K'} MAP nif-ii 64647.19644566603 22713.396329741714 31134.254969482972 7844.486706514166 33512.94147618306 14868.909623227548 909 98 68 229 200 302 36.52 37.57 -79.1 0.11415840784728001 0.42787550725688306 0.49957601800618306 0.7835481840266321 0.8379921876995441 38.82940385148011 13.023420669489939 0.10847680097680001 0.002023210434425 3.68021978021978
562 Anc_1219 nsdb-000563 DDKK 94.52073284823284 Anc_1219_map Anc_1219_map Anc_1219_map True Anc gold {'A': 'D'	'B': 'K'	'D': 'D'	'E': 'K'} MAP nif-i 62480.71017753956 23228.351713526063 30587.716357815763 8664.458342627433 31892.993819723753 14563.893370898662 931 106 72 214 195 322 38.3 36.88 -75.0 0.12474123952071 0.473114051775104 0.494275901900579 0.706835449131704 0.7391771187928271 37.573634292783716 12.725173334006271 0.08861126707842 0.002060450826136 3.667602470522178
563 Anc_1507 nsdb-000564 DDKK 94.4198048048048 Anc_1507_map Anc_1507_map Anc_1507_map True Anc gold {'A': 'D'	'B': 'K'	'D': 'D'	'E': 'K'} MAP nif-ii 66418.27706483759 23528.879036054946 31688.378154263515 8632.271430089018 34729.89891057408 14896.607605965924 953 99 81 234 217 280 39.44 35.24 -77.5 0.11594566456531001 0.42232158273955206 0.479802443896355 0.7699013872896361 0.8215228232827221 38.95379401892091 13.257864603740117 0.08808692990511101 0.001977882462998 3.587878787878788
564 Anc_1447 nsdb-000565 DDKK 94.78934934934937 Anc_1447_map Anc_1447_map Anc_1447_map True Anc gold {'A': 'D'	'B': 'K'	'D': 'D'	'E': 'K'} MAP nif-ii 64514.93293951312 22988.648642200365 32400.95271251035 8577.013486580443 32113.98022700275 14411.635155619973 940 94 85 211 254 266 36.52 40.21 -85.3 0.117464782305797 0.43960029168602005 0.489294938104383 0.7927911548926011 0.8510949375190321 38.85159026676151 13.495725385541885 0.10766448531250201 0.0019985593840770003 3.677349266702879
565 Anc_1206 nsdb-000566 DDKK 94.94025268817204 Anc_1206_map Anc_1206_map Anc_1206_map True Anc gold {'A': 'D'	'B': 'K'	'D': 'D'	'E': 'K'} MAP other 62087.88366085902 22900.752410356887 30990.715960267917 8848.041514802353 31097.167700591075 14052.710895554555 941 122 76 240 192 289 36.68 41.06 -78.2 0.12617389385157202 0.467423954952406 0.49015646986157 0.7512685817780951 0.799041218073804 37.574016740596235 12.522622646841484 0.09493735292247 0.0021368656200680004 3.7309673726388093
566 Anc_1350 nsdb-000567 DDKK 94.8838022426096 Anc_1350_map Anc_1350_map Anc_1350_map True Anc gold {'A': 'D'	'B': 'K'	'D': 'D'	'E': 'K'} MAP nif-ii 65411.35085825609 22690.47546572554 32076.92341066827 8419.487791085805 33334.427447587834 14270.987674639735 907 112 68 226 197 286 38.79 39.48 -77.6 0.110346844910852 0.42405207856952104 0.504475023365278 0.766166017714345 0.808631381734059 39.17739683519782 13.142914599566092 0.09398704171934201 0.001980376216385 3.578539823008849
567 Anc_1326 nsdb-000568 DDKK 95.81957593688362 Anc_1326_map Anc_1326_map Anc_1326_map True Anc gold {'A': 'D'	'B': 'K'	'D': 'D'	'E': 'K'} MAP nif-i 64250.73347383925 29374.570900146282 31990.45734950929 10993.857338514194 32260.276124329972 18380.713561632107 1192 154 108 279 236 387 35.39 39.1 -94.4 0.12053916751450201 0.46221471651500706 0.46522578881631904 0.69770685888464 0.737282945846469 37.74416607097757 12.78146650360013 0.09442691903259601 0.001954253973363 3.715036803364879
568 Anc_1266 nsdb-000569 DDKK 94.76123995983936 Anc_1266_map Anc_1266_map Anc_1266_map True Anc gold {'A': 'D'	'B': 'K'	'D': 'D'	'E': 'K'} MAP nif-i 60911.62831477016 28466.09507509094 29409.4658307883 10810.89069602677 31502.162483981858 17655.204379064173 1180 160 113 288 225 362 38.3 35.98 -92.5 0.12560891983809702 0.490898349785481 0.519090548604565 0.7281571332647541 0.7872093733311181 37.48160999541005 12.860121725108021 0.09421303438582 0.0020151386268350002 3.7300215982721383
569 Anc_1364 nsdb-000570 DDKK 94.983565 Anc_1364_map Anc_1364_map Anc_1364_map True Anc gold {'A': 'D'	'B': 'K'	'D': 'D'	'E': 'K'} MAP nif-ii 67124.99348489249 23281.739253627442 33570.7545505207 9119.334010377832 33554.23893437178 14162.405243249632 936 115 86 235 209 253 33.87 41.01 -78.3 0.11205130919550702 0.41899294726102104 0.47925564956715805 0.737858885826003 0.791164232874894 39.16148876852164 13.072362914006572 0.09449118069619601 0.0019739883309800002 3.618320610687023
570 Anc_1470 nsdb-000571 DDKK 95.10762461851476 Anc_1470_map Anc_1470_map Anc_1470_map True Anc gold {'A': 'D'	'B': 'K'	'D': 'D'	'E': 'K'} MAP nif-ii 63478.099511161236 23768.950836602926 31095.044024909304 8812.75781936711 32383.05548625198 14956.193017235753 965 111 77 242 212 294 35.57 38.39 -81.1 0.11834078637889502 0.43411998612024505 0.50659921314636 0.810351347589204 0.866638900739763 38.82001182562118 12.751659589791295 0.10129348563083401 0.002061546309772 3.762322015334063
571 Anc_1307 nsdb-000572 DDKK 95.63214003944772 Anc_1307_map Anc_1307_map Anc_1307_map True Anc gold {'A': 'D'	'B': 'K'	'D': 'D'	'E': 'K'} MAP nif-i 63403.69177823265 29341.947168577026 32153.799810785902 11117.46099840966 31249.891967446754 18224.486170167344 1192 146 134 266 245 369 34.02 39.05 -93.9 0.12022932401554401 0.46553800177341603 0.466187266451392 0.688601528504264 0.73246024070423 37.786937168913035 12.792416423677706 0.092877995479151 0.0019494372989020002 3.707829742511823
572 Anc_1333 nsdb-000573 DDKK 95.44715059055116 Anc_1333_map Anc_1333_map Anc_1333_map True Anc gold {'A': 'D'	'B': 'K'	'D': 'D'	'E': 'K'} MAP nif-i 63427.00194441103 29437.865660873846 31625.842395728672 11200.372778575722 31801.1595486823 18237.492882298226 1205 147 128 286 219 397 35.06 39.69 -90.6 0.12010866673297901 0.46524928762426104 0.46641797561511905 0.6935051521940251 0.73960710534532 37.77826894853731 12.942855967461925 0.102739134048034 0.001955465842427 3.732984293193717
573 Anc_1382 nsdb-000574 DDKK 94.78079025844931 Anc_1382_map Anc_1382_map Anc_1382_map True Anc gold {'A': 'D'	'B': 'K'	'D': 'D'	'E': 'K'} MAP nif-ii 67190.84396134633 23438.06003777754 32850.65336090184 9058.802327215795 34340.19060044454 14379.257710561753 941 110 93 223 224 253 35.69 39.93 -79.8 0.11173328030872501 0.415936167960671 0.47750254917334706 0.7370153958106931 0.792946991120823 39.18675558153823 12.947319029538336 0.09668686397887001 0.001954982157237 3.5932572050027183
574 Anc_1318 nsdb-000575 DDKK 95.4633529990167 Anc_1318_map Anc_1318_map Anc_1318_map True Anc gold {'A': 'D'	'B': 'K'	'D': 'D'	'E': 'K'} MAP nif-i 63829.98446787498 29576.878586075254 32020.887214621987 11147.145331640982 31809.09725325301 18429.733254434268 1197 154 111 281 245 374 34.97 38.89 -96.0 0.11919826323246902 0.46524097830083305 0.466676980166481 0.687818952717774 0.730589474864878 37.80648272355229 12.90995487856429 0.093029839262715 0.0019241739911000002 3.650158061116965
575 Anc_1354 nsdb-000576 DDKK 94.87229689067202 Anc_1354_map Anc_1354_map Anc_1354_map True Anc gold {'A': 'D'	'B': 'K'	'D': 'D'	'E': 'K'} MAP nif-ii 66229.34541483717 23122.328106276356 33018.44897476753 8857.354996336042 33210.89644006961 14264.973109940336 913 108 84 226 204 261 34.51 41.55 -77.0 0.11096485715803801 0.41893799015568806 0.47408445686490003 0.766250338224236 0.8168942132497251 39.078975947178336 13.140304745780647 0.102084570052049 0.0019757919921930002 3.643360433604336
576 Anc_1309 nsdb-000577 DDKK 94.7872933070866 Anc_1309_map Anc_1309_map Anc_1309_map True Anc gold {'A': 'D'	'B': 'K'	'D': 'D'	'E': 'K'} MAP nif-i 62648.57041569665 29716.92704504868 31550.642692177214 11414.728375846207 31097.927723519435 18302.198669202426 1219 166 126 295 232 366 33.79 39.84 -95.3 0.119362614162986 0.46752344300936005 0.47019991463880306 0.698544696876585 0.74313487029858 37.75215883798377 12.835618221068357 0.09449754810444701 0.0019351191036000002 3.699947726084684
577 Anc_1262 nsdb-000578 DDKK 95.31297418073486 Anc_1262_map Anc_1262_map Anc_1262_map True Anc gold {'A': 'D'	'B': 'K'	'D': 'D'	'E': 'K'} MAP nif-i 61561.49474643435 28466.180990439672 29899.43800544143 10590.515189340025 31662.056740992943 17875.665801099625 1181 143 110 269 232 386 38.29 35.25 -88.9 0.12232470408703201 0.48546704643006805 0.503050365143146 0.7247327186853021 0.7669529854040841 37.75833100482719 12.941019474023216 0.08136998032831301 0.001966017532559 3.6784188034188032
578 Anc_1528 nsdb-000579 DDKK 94.3014411441144 Anc_1528_map Anc_1528_map Anc_1528_map True Anc gold {'A': 'D'	'B': 'K'	'D': 'D'	'E': 'K'} MAP nif-iii 58470.51618748673 19367.698752018157 28548.694645301686 7308.798708337017 29921.82154218505 12058.900043681144 787 83 64 205 148 251 38.09 32.92 -59.2 0.12231533875834001 0.43665904090865404 0.455487207573304 0.792201000733868 0.8759627978401211 37.38848852788934 13.318796196223788 0.095441514135071 0.002160840834741 3.586995785671282
579 Anc_1465 nsdb-000580 DDKK 95.0390060851927 Anc_1465_map Anc_1465_map Anc_1465_map True Anc gold {'A': 'D'	'B': 'K'	'D': 'D'	'E': 'K'} MAP nif-ii 65093.50173105361 23590.181122099246 31672.640959825825 8550.540049710049 33420.86077122781 15039.641072389168 943 103 80 222 204 308 35.76 38.27 -77.1 0.11475002374003701 0.419907921117589 0.492409376856961 0.7876365845318051 0.837307573666449 38.92007100597918 12.67053494496426 0.093224687084818 0.002033955898593 3.691629955947136
580 Anc_1383 nsdb-000581 DDKK 94.911958250497 Anc_1383_map Anc_1383_map Anc_1383_map True Anc gold {'A': 'D'	'B': 'K'	'D': 'D'	'E': 'K'} MAP nif-ii 66340.28777598092 22960.843355745485 32365.39678020298 8756.14576509942 33974.890995777896 14204.697590646094 941 100 94 226 226 255 35.53 39.24 -79.4 0.11248873017723302 0.42237026662193305 0.47983601181074403 0.7492405671354221 0.808081960153027 39.124492683367784 12.956777379957055 0.09177995287293801 0.0019709581010160003 3.622620989668298
581 Anc_1404 nsdb-000582 DDKK 95.04340954274352 Anc_1404_map Anc_1404_map Anc_1404_map True Anc gold {'A': 'D'	'B': 'K'	'D': 'D'	'E': 'K'} MAP nif-ii 66744.61961262423 23510.05387039279 32238.83880624654 9157.908249897286 34505.78080637774 14352.14562049551 952 111 97 217 228 261 35.4 39.25 -80.4 0.11201733083036101 0.418015456155355 0.47941477884307804 0.734351641338568 0.7886896188509871 39.1733923671192 13.11054240648727 0.087254901960784 0.001960190676331 3.596949891067538
582 Anc_1535 nsdb-000583 DDKK 91.52070147679323 Anc_1535_map Anc_1535_map Anc_1535_map True Anc gold {'A': 'D'	'B': 'K'	'D': 'D'	'E': 'K'} MAP nif-iii 60073.02556966894 19416.729424943973 29802.28260782489 6979.992588389156 30270.742961844044 12436.736836554825 766 89 55 223 150 217 36.53 35.52 -62.7 0.116400472531043 0.41418069071496405 0.45254675521162 0.721755304320551 0.8050930065975881 37.49556038950967 13.366845842174698 0.078833139298255 0.002155371778505 3.612403100775194
583 Anc_1492 nsdb-000584 DDKK 94.27184890656063 Anc_1492_map Anc_1492_map Anc_1492_map True Anc gold {'A': 'D'	'B': 'K'	'D': 'D'	'E': 'K'} MAP nif-ii 66149.19825484036 23283.86723625574 32571.97581203004 8752.926947736865 33577.22244281031 14530.940288518905 940 87 70 228 221 292 38.52 35.97 -76.7 0.114653192212848 0.426184311845111 0.486486570757075 0.767004587110192 0.8194685809733051 39.03937840706648 13.15096121161763 0.08772339076115701 0.001967565739896 3.592775041050903
584 Anc_1385 nsdb-000585 DDKK 94.83218625498006 Anc_1385_map Anc_1385_map Anc_1385_map True Anc gold {'A': 'D'	'B': 'K'	'D': 'D'	'E': 'K'} MAP nif-ii 65901.74082111225 22956.975168631194 32373.162821525497 8857.210613637333 33528.57799958674 14099.764554993868 925 104 87 232 210 254 35.16 39.11 -77.2 0.113327154496766 0.42286592612899604 0.484647409960104 0.7379457551513411 0.798129916922039 39.13171493250427 13.119604420541119 0.09459549129516101 0.00199497109865 3.624862486248624
585 Anc_788 nsdb-000586 DDKK 94.78710043196546 Anc_788_map Anc_788_map Anc_788_map True Anc gold {'A': 'D'	'B': 'K'	'D': 'D'	'E': 'K'} MAP an 59494.63516689499 22022.65686772507 28716.9200469318 8855.381232307027 30777.715119963195 13167.275635418027 919 109 86 287 156 245 35.49 39.44 -71.2 0.134126050171805 0.46025289614102305 0.480847527390074 0.7769586040196771 0.8149122042069351 37.2643592575906 12.917805775013365 0.08020246381615201 0.002084531243056 3.5916473317865423
586 Anc_1529 nsdb-000587 DDKK 94.79895061728394 Anc_1529_map Anc_1529_map Anc_1529_map True Anc gold {'A': 'D'	'B': 'K'	'D': 'D'	'E': 'K'} MAP nif-iii 58074.42356338012 19183.43912337251 28558.20736710547 7600.930406158292 29516.216196274665 11582.508717214212 790 108 53 225 130 234 36.76 37.23 -58.3 0.12517442439450002 0.44976163824892 0.462099065240103 0.7774170710799231 0.8437209187830821 37.0643113138 13.23466845936021 0.099071760745375 0.0021651459769810003 3.633114949374627
587 Anc_1444 nsdb-000588 DDKK 93.10594146341464 Anc_1444_map Anc_1444_map Anc_1444_map True Anc gold {'A': 'D'	'B': 'K'	'D': 'D'	'E': 'K'} MAP nif-ii 64634.95471808771 22916.95873786771 31109.732059983296 8469.546402423002 33525.22265810442 14447.412335444744 891 106 82 221 194 260 37.73 36.29 -74.5 0.10981716164254901 0.414881283659402 0.47432682438778906 0.7611074480687131 0.8185781047961591 39.08056906650268 12.889136519595823 0.09378219567988501 0.002012529266135 3.656765676567656
588 Anc_1450 nsdb-000589 DDKK 95.58381072874494 Anc_1450_map Anc_1450_map Anc_1450_map True Anc gold {'A': 'D'	'B': 'K'	'D': 'D'	'E': 'K'} MAP nif-ii 64793.89859895129 22656.589956970507 32386.555252928778 8340.049983410867 32407.343346022513 14316.53997355963 951 103 84 209 217 301 35.19 37.46 -76.8 0.116267372554263 0.44247991766632705 0.49545524888021003 0.7700067531240841 0.823202272631786 39.030037450146175 13.525682610546664 0.10547984633775401 0.0019163722974600002 3.5721179624664883
589 Anc_1270 nsdb-000590 DDKK 94.95976640159046 Anc_1270_map Anc_1270_map Anc_1270_map True Anc gold {'A': 'D'	'B': 'K'	'D': 'D'	'E': 'K'} MAP nif-i 62118.1888722678 29144.847108726695 29959.350070631634 10795.323463506305 32158.838801636164 18349.52364522036 1202 170 94 298 217 393 36.46 39.09 -93.0 0.11971539188441901 0.48302013864756704 0.493404871771395 0.695672745962818 0.7446577799834171 37.690793209219486 12.738511636191257 0.09328192545858101 0.001968082546625 3.741324921135646
590 Anc_1501 nsdb-000591 DDKK 94.43389336016097 Anc_1501_map Anc_1501_map Anc_1501_map True Anc gold {'A': 'D'	'B': 'K'	'D': 'D'	'E': 'K'} MAP nif-ii 64375.81362057871 22866.989534676475 30753.411053001888 8554.339951704991 33622.40256757683 14312.649582971506 911 116 71 234 194 272 38.32 35.14 -77.6 0.117703733786591 0.432840712561176 0.49365133769138403 0.8006151510454841 0.848537902003299 38.865873018392 13.277725048358691 0.08265455304928901 0.0019620155710170003 3.576754385964912
591 Anc_1353 nsdb-000592 DDKK 94.834704112337 Anc_1353_map Anc_1353_map Anc_1353_map True Anc gold {'A': 'D'	'B': 'K'	'D': 'D'	'E': 'K'} MAP nif-ii 66638.18963002713 23302.197258566157 33169.08322525305 8905.291299681136 33469.10640477409 14396.905958884985 931 110 84 220 225 255 34.07 41.81 -80.0 0.112636836786768 0.42098534050316205 0.478189012109803 0.768408580846331 0.8227223727417391 39.09284832635955 13.22389060757732 0.103659129589107 0.002004338041461 3.6619256017505473
592 Anc_1221 nsdb-000593 DDKK 94.732734375 Anc_1221_map Anc_1221_map Anc_1221_map True Anc gold {'A': 'D'	'B': 'K'	'D': 'D'	'E': 'K'} MAP nif-i 60750.61293805213 22663.78573846232 29462.30814306619 8588.954240058643 31288.304794985925 14074.831498403677 907 102 86 228 205 273 38.29 36.0 -80.2 0.12320953074253801 0.471557533560693 0.48720834457849105 0.727127832838908 0.76874160265402 37.60628599871511 12.870646502056328 0.085201738050899 0.0020122973728330003 3.6
593 Anc_791 nsdb-000594 DDKK 94.06127843986998 Anc_791_map Anc_791_map Anc_791_map True Anc gold {'A': 'D'	'B': 'K'	'D': 'D'	'E': 'K'} MAP an 59760.730742616994 19688.758343075016 28717.480255666032 7805.055424075439 31043.25048695097 11883.702918999534 829 119 89 236 145 202 37.34 36.32 -64.3 0.126463964757733 0.44738336181772903 0.454112654670111 0.770996641500246 0.815121714414176 37.267806319759856 13.00645331954493 0.090554044275913 0.002080920695799 3.604154645124062
594 Anc_1511 nsdb-000595 DDKK 94.75441028225806 Anc_1511_map Anc_1511_map Anc_1511_map True Anc gold {'A': 'D'	'B': 'K'	'D': 'D'	'E': 'K'} MAP nif-ii 67763.31544396821 22613.963887499223 33532.19739160279 8183.039179046456 34231.11805236545 14430.924708452723 931 112 74 213 210 280 34.84 40.33 -75.2 0.116260916604559 0.42893947229754104 0.49086993580900806 0.7694189884861251 0.8196732828405741 38.86863617262942 13.118530067333815 0.08987535246528 0.002013824667329 3.636967349197565
595 Anc_1538 nsdb-000596 DDKK 94.80329373650108 Anc_1538_map Anc_1538_map Anc_1538_map True Anc gold {'A': 'D'	'B': 'K'	'D': 'D'	'E': 'K'} MAP an 59773.34208901561 22166.1854338875 28544.019003978476 8908.012503457827 31229.323085037126 13258.172930429602 929 116 90 279 159 248 35.93 38.15 -71.7 0.13675005191199402 0.454861504676894 0.47966406066396505 0.7869727791068081 0.8329762347795611 37.18091127738549 12.95344956757183 0.083176877245645 0.0020596198838090003 3.591977077363897
596 Anc_1445 nsdb-000597 DDKK 92.05704326923076 Anc_1445_map Anc_1445_map Anc_1445_map True Anc gold {'A': 'D'	'B': 'K'	'D': 'D'	'E': 'K'} MAP nif-ii 64996.3894724735 22833.818832614314 30939.315763901206 8625.255995742373 34057.07370857229 14208.562836871934 924 103 75 234 198 280 38.64 35.23 -75.3 0.10861290867763401 0.412378995561737 0.476768051393234 0.753210091166938 0.8113503476296051 39.129843099488184 12.781464715407383 0.090407120702686 0.0019825532912360003 3.6201423097974823
597 Anc_1536 nsdb-000598 DDKK 91.34097689075632 Anc_1536_map Anc_1536_map Anc_1536_map True Anc gold {'A': 'D'	'B': 'K'	'D': 'D'	'E': 'K'} MAP nif-iii 59645.57066456656 19172.489126817934 29325.052718797673 6958.877113073093 30320.517945768916 12213.612013744809 765 94 53 223 154 210 36.07 35.71 -64.3 0.114653884125158 0.410790832444468 0.452987060648444 0.722940668494751 0.8038263506855171 37.567819084641165 13.310028318027177 0.09063981042654001 0.002147731327098 3.623222748815166
598 Anc_1443 nsdb-000599 DDKK 93.7168078817734 Anc_1443_map Anc_1443_map Anc_1443_map True Anc gold {'A': 'D'	'B': 'K'	'D': 'D'	'E': 'K'} MAP nif-ii 64472.30931674542 22963.076926028487 31495.163725405568 8694.819577922142 32977.14559133986 14268.25734810633 908 113 94 211 208 254 36.95 37.04 -77.4 0.11114272235379401 0.414906865985526 0.47779309901278205 0.762922210823311 0.821254072267909 39.035604848084766 12.964389811177291 0.09540763404025301 0.0020131433640490004 3.663920922570016
599 Anc_1301 nsdb-000600 DDKK 95.78941616766468 Anc_1301_map Anc_1301_map Anc_1301_map True Anc gold {'A': 'D'	'B': 'K'	'D': 'D'	'E': 'K'} MAP nif-i 63643.1896126368 28382.765245738286 31596.053637580524 10266.20730074987 32047.13597505627 18116.557944988366 1207 153 132 266 218 392 37.8 34.69 -85.6 0.119082896438468 0.47006020931296905 0.47091770824730106 0.695785474650187 0.737247688883032 37.756057749639 12.698342769468196 0.09243432586471201 0.001962185175547 3.704605611434621
600 Anc_1328 nsdb-000601 DDKK 94.82827263779528 Anc_1328_map Anc_1328_map Anc_1328_map True Anc gold {'A': 'D'	'B': 'K'	'D': 'D'	'E': 'K'} MAP nif-i 62869.54448454718 29657.06907437976 31450.727632997503 11549.475386082504 31418.816851549676 18107.593688297235 1207 172 119 296 226 360 34.33 40.47 -94.4 0.11931543552163401 0.466530023200376 0.467379309876146 0.701687218907252 0.7450077640335361 37.76610647472136 12.572586182316341 0.102567547395133 0.00196587065019 3.760710553814002
601 Anc_817 nsdb-000602 DDKK 92.0297336065574 Anc_817_map Anc_817_map Anc_817_map True Anc gold {'A': 'D'	'B': 'K'	'D': 'D'	'E': 'K'} MAP nif-iii 61922.16552328804 21917.99493059025 30152.90494509892 8513.603841591277 31769.260578189125 13404.391088999 890 108 83 237 136 300 41.82 36.43 -62.8 0.12334136446492501 0.463952527680689 0.468925230327326 0.705769138649005 0.8086958822659781 37.54614037858028 13.03394850353841 0.088126361655773 0.0020964904749440003 3.633217993079585
602 Anc_1332 nsdb-000603 DDKK 95.21221948818896 Anc_1332_map Anc_1332_map Anc_1332_map True Anc gold {'A': 'D'	'B': 'K'	'D': 'D'	'E': 'K'} MAP nif-i 63435.483101782884 29365.397406532007 31613.035811208174 11279.12121549488 31822.447290574688 18086.27619103715 1187 149 125 275 228 376 34.42 39.36 -90.7 0.11700839061705401 0.462648629045088 0.46539671544340805 0.6887056300637321 0.7270457293874221 37.83657142665248 12.827481877556684 0.09731427576255101 0.001941836666136 3.714733542319749
603 Anc_1295 nsdb-000604 DDKK 95.3802766798419 Anc_1295_map Anc_1295_map Anc_1295_map True Anc gold {'A': 'D'	'B': 'K'	'D': 'D'	'E': 'K'} MAP nif-i 63758.329814593315 29053.37170997791 32283.214086453056 10913.732459922223 31475.115728140227 18139.639250055712 1189 148 121 264 233 389 34.67 38.25 -90.8 0.11964079690794201 0.46548257462323206 0.47030160692649603 0.692603101797124 0.737879577517155 37.78896789673926 12.829561507367208 0.09898921832884001 0.0019705619482010004 3.757861635220126
604 Anc_1378 nsdb-000605 DDKK 94.90941205533596 Anc_1378_map Anc_1378_map Anc_1378_map True Anc gold {'A': 'D'	'B': 'K'	'D': 'D'	'E': 'K'} MAP nif-ii 66548.06052882629 23377.02988483137 32702.724793844525 8993.366829241884 33845.33573498177 14383.66305558948 934 101 79 219 227 280 36.92 37.17 -81.4 0.11088520715934201 0.419533759247174 0.48350891388655604 0.7467424432189711 0.7939215885175721 39.27224478259606 13.17213762889352 0.088793356848912 0.001977406160768 3.628540305010893
605 Anc_1531 nsdb-000606 DDKK 94.57807126696832 Anc_1531_map Anc_1531_map Anc_1531_map True Anc gold {'A': 'D'	'B': 'K'	'D': 'D'	'E': 'K'} MAP nif-iii 58543.221708079145 18970.87224773453 28981.575457575134 7422.638332190254 29561.646250504 11548.233915544271 741 76 56 206 134 232 38.67 35.43 -54.8 0.122447436819461 0.45039806751272504 0.46608818093882104 0.7825201713798111 0.845390658931584 37.296508309957815 13.433833935492826 0.09912744187668601 0.0021991911944670003 3.6374622356495463
606 Anc_1352 nsdb-000607 DDKK 94.78633299798793 Anc_1352_map Anc_1352_map Anc_1352_map True Anc gold {'A': 'D'	'B': 'K'	'D': 'D'	'E': 'K'} MAP nif-ii 66623.24126839614 23316.26757502099 32945.88916963665 8712.841892200406 33677.3520987595 14603.425682820562 925 107 78 226 203 287 35.37 41.46 -77.7 0.11428414822716101 0.42822701255069 0.483853670773607 0.7818551333445901 0.8285142102027601 39.01615527840436 13.044164107522839 0.10345331287439301 0.001999564274053 3.659202621518296
607 Anc_1425 nsdb-000608 DDKK 94.89595309381237 Anc_1425_map Anc_1425_map Anc_1425_map True Anc gold {'A': 'D'	'B': 'K'	'D': 'D'	'E': 'K'} MAP nif-ii 65510.25957238939 23499.426999956573 32089.44563618797 9141.844373789325 33420.81393620142 14357.582626167306 938 119 84 223 196 284 33.62 41.55 -75.7 0.11204580751313101 0.42532808521928606 0.48663852357581106 0.748088371420583 0.803009625893467 38.94242097210632 13.216143077915648 0.095702724317181 0.0020045312007680002 3.658269441401971
608 Anc_813 nsdb-000609 DDKK 93.58639089968976 Anc_813_map Anc_813_map Anc_813_map True Anc gold {'A': 'D'	'B': 'K'	'D': 'D'	'E': 'K'} MAP nif-iii 64222.81592523202 25461.56611586429 31204.30125472379 9849.48095530607 33018.51467050822 15612.085160558272 1029 117 97 272 136 378 38.72 39.09 -66.8 0.122461535865528 0.47103747361090803 0.473545832359044 0.701871272572948 0.7959628982352971 37.4459090787229 13.089146623944629 0.08214552637198301 0.0019975654474620004 3.561659192825112
609 Anc_1440 nsdb-000610 DDKK 94.55986097318768 Anc_1440_map Anc_1440_map Anc_1440_map True Anc gold {'A': 'D'	'B': 'K'	'D': 'D'	'E': 'K'} MAP nif-ii 65753.9459591476 23184.525452731992 32021.900534960827 8912.614071415803 33732.0454241868 14271.911381316197 922 120 84 232 204 256 36.17 38.81 -79.6 0.11103713605887801 0.41197917367955306 0.47489313242874004 0.758977884993405 0.821680783121261 39.07048085430323 13.109996504405345 0.096749501257697 0.0020023483225620003 3.662295081967213
610 Anc_1302 nsdb-000611 DDKK 95.5230239520958 Anc_1302_map Anc_1302_map Anc_1302_map True Anc gold {'A': 'D'	'B': 'K'	'D': 'D'	'E': 'K'} MAP nif-i 63802.07348875108 28577.37596534437 31686.40078460573 10314.858496525456 32115.672704145356 18262.517468818878 1203 166 133 261 218 380 37.32 34.42 -86.7 0.11809230708043 0.470701711732652 0.47220592178018006 0.6772611497847151 0.7110739673328921 37.79368402012572 12.74967695604927 0.09170830636757701 0.0019527825336250002 3.694664553618595
611 Anc_803 nsdb-000612 DDKK 93.29072502685284 Anc_803_map Anc_803_map Anc_803_map True Anc gold {'A': 'D'	'B': 'K'	'D': 'D'	'E': 'K'} MAP nif-iii 61764.12099161286 18873.51746206658 30402.95838865569 7399.828718432404 31361.16260295716 11473.688743634153 767 107 58 171 162 238 34.56 42.33 -61.5 0.119748493811465 0.43643304765503504 0.45579458255897204 0.728219308330876 0.8134612063918221 37.44938344337019 13.219740681962296 0.096116276885507 0.002148955475912 3.629585798816568
612 Anc_1277 nsdb-000613 DDKK 95.41825870646768 Anc_1277_map Anc_1277_map Anc_1277_map True Anc gold {'A': 'D'	'B': 'K'	'D': 'D'	'E': 'K'} MAP nif-i 62992.12783352006 29544.50190146573 29245.053428236795 11013.988359993404 33747.074405283245 18530.51354147234 1228 158 120 299 218 395 37.84 37.05 -90.6 0.12089427077126301 0.4824483992449 0.49321610287326306 0.676856839773585 0.7203158647639221 37.636852141174714 12.676540951189114 0.10287640335538101 0.001992200097371 3.741351782863225
613 Anc_1215 nsdb-000614 DDKK 95.72882109617372 Anc_1215_map Anc_1215_map Anc_1215_map True Anc gold {'A': 'D'	'B': 'K'	'D': 'D'	'E': 'K'} MAP nif-i 62618.05149943636 24809.054173139375 30162.443198591372 9524.426127954062 32455.608300844957 15284.62804518533 1001 132 76 257 173 345 36.86 37.76 -77.7 0.11943350972037901 0.47119407997647506 0.49977088880590004 0.692896229164442 0.730241470553169 37.7676281626999 12.858630243773293 0.097541746822322 0.0020052447691730002 3.621472053126729
614 Anc_1236 nsdb-000615 DDKK 94.76149253731342 Anc_1236_map Anc_1236_map Anc_1236_map True Anc gold {'A': 'D'	'B': 'K'	'D': 'D'	'E': 'K'} MAP nif-i 63995.62529549709 28545.839528257267 30887.212671781268 9836.654665992824 33108.412623715834 18709.184862264447 1190 126 104 308 234 389 36.52 37.84 -94.0 0.11850679600085201 0.47039410921162006 0.495129478127299 0.709936344587283 0.761710173886441 37.807072116493565 12.71684680256199 0.09323287499070801 0.001953831558499 3.677110993096123
615 Anc_798 nsdb-000616 DDKK 94.3404817987152 Anc_798_map Anc_798_map Anc_798_map True Anc gold {'A': 'D'	'B': 'K'	'D': 'D'	'E': 'K'} MAP an 58483.85727924629 22697.555505818083 28150.82421084556 9355.242554038487 30333.033068400717 13342.31295177968 945 121 86 295 164 247 37.02 36.92 -75.8 0.136062137347847 0.45858886673915306 0.479906388108338 0.7752988711016 0.8195911391504771 37.21462772802075 12.89974449880172 0.089042969284209 0.002067777139574 3.597932222860425
616 Anc_778 nsdb-000617 DDKK 94.4418394308943 Anc_778_map Anc_778_map Anc_778_map True Anc gold {'A': 'D'	'B': 'K'	'D': 'D'	'E': 'K'} MAP an 61692.72474385641 24474.020760978106 29763.987770679203 9751.397481871834 31928.73697317719 14722.623279106316 1017 96 132 292 182 272 36.52 38.48 -75.0 0.14202023678653 0.42173555723409506 0.468425460774512 0.7276246856471461 0.775249761642929 37.328797696473 13.058862837439568 0.08677760238533601 0.001961341237336 3.5480662983425413
617 Anc_1521 nsdb-000618 DDKK 94.45511581067473 Anc_1521_map Anc_1521_map Anc_1521_map True Anc gold {'A': 'D'	'B': 'K'	'D': 'D'	'E': 'K'} MAP nif-ii 66599.16693518337 22938.183259211248 33882.52808874266 8118.039567957763 32716.638846440685 14820.143691253528 948 108 82 213 209 295 36.95 39.36 -74.5 0.11613290731261801 0.43044508498723205 0.49591309579345105 0.7821582668980981 0.8338609927889451 38.854136999828846 12.765110609338047 0.097643508641303 0.001996483804642 3.6196251378169793
618 Anc_1345 nsdb-000619 DDKK 95.69064974619288 Anc_1345_map Anc_1345_map Anc_1345_map True Anc gold {'A': 'D'	'B': 'K'	'D': 'D'	'E': 'K'} MAP other 68652.33903240145 22831.325579681492 34207.20281215853 8520.488227133384 34445.13622024292 14310.837352548093 915 115 79 224 202 267 36.1 41.4 -77.1 0.112228761126707 0.42348975877563705 0.48010663801073106 0.750745692284249 0.787824011743497 39.11972865285713 13.015950081524387 0.09967520561579901 0.002007080179674 3.6468646864686463
619 Anc_1494 nsdb-000620 DDKK 95.08855050505052 Anc_1494_map Anc_1494_map Anc_1494_map True Anc gold {'A': 'D'	'B': 'K'	'D': 'D'	'E': 'K'} MAP nif-ii 66661.87361631157 23142.62971346741 32701.01917148083 8619.76301122128 33960.85444483077 14522.866702246138 927 91 74 227 213 282 38.7 37.41 -75.3 0.11531062474989401 0.42477529818735704 0.49063639533903103 0.76964480748395 0.8198561832571041 39.01839824466851 13.08874534137156 0.100272478259203 0.002028125627476 3.664823008849557
620 Anc_1534 nsdb-000621 DDKK 92.413669527897 Anc_1534_map Anc_1534_map Anc_1534_map True Anc gold {'A': 'D'	'B': 'K'	'D': 'D'	'E': 'K'} MAP nif-iii 60807.722821443545 19639.66246932246 30367.605933298597 7603.651036105592 30440.116888144938 12036.011433216878 769 108 50 215 146 216 36.05 40.22 -61.8 0.11872367222217602 0.41824186619472703 0.456024681464599 0.7270056876834821 0.805355232569115 37.55194388200237 13.379090502691039 0.08748564273475201 0.002140159315149 3.606168446026097
621 Anc_1431 nsdb-000622 DDKK 94.86814314314314 Anc_1431_map Anc_1431_map Anc_1431_map True Anc gold {'A': 'D'	'B': 'K'	'D': 'D'	'E': 'K'} MAP nif-ii 66390.00207908318 23417.720973173942 33003.52270153936 9211.900367634269 33386.47937754379 14205.82060553968 938 130 83 233 213 246 34.91 40.31 -81.3 0.11103223808781301 0.417528981845733 0.47875965683910404 0.740827652589057 0.8041837692455711 39.06596408426597 13.020940610445185 0.095829882677708 0.0019788637492020003 3.639130434782609
622 Anc_1280 nsdb-000623 DDKK 95.00223488602578 Anc_1280_map Anc_1280_map Anc_1280_map True Anc gold {'A': 'D'	'B': 'K'	'D': 'D'	'E': 'K'} MAP nif-i 62446.41683179839 29264.96636537974 30049.300834036105 11037.780970133448 32397.115997762274 18227.1853952463 1214 169 98 292 231 386 37.11 38.68 -93.8 0.11939894665555902 0.48131699810689305 0.49315771805787006 0.6918981678905031 0.742766888726062 37.71399462797619 12.899115154536391 0.095661824051654 0.00198503588334 3.745762711864406
623 Anc_1451 nsdb-000624 DDKK 94.62356356356356 Anc_1451_map Anc_1451_map Anc_1451_map True Anc gold {'A': 'D'	'B': 'K'	'D': 'D'	'E': 'K'} MAP nif-ii 64152.81273637218 23053.815213068003 31946.76616301161 8572.325141146208 32206.0465733606 14481.490071921758 939 98 76 210 255 274 36.15 41.47 -86.5 0.120736409624557 0.440837080259796 0.48805238730055106 0.796559556591059 0.8555776779421921 38.813607123000914 13.428058254208034 0.11031400778545901 0.0020023182869520002 3.6802610114192493
624 Anc_1395 nsdb-000625 DDKK 94.24923652694608 Anc_1395_map Anc_1395_map Anc_1395_map True Anc gold {'A': 'D'	'B': 'K'	'D': 'D'	'E': 'K'} MAP nif-ii 66283.51125345513 22819.572043492008 31926.339473963708 8854.871215364961 34357.17177949144 13964.700828127046 953 101 103 222 226 267 35.93 37.29 -80.4 0.11225080819036101 0.42281524422495403 0.478433907204287 0.738600361321145 0.795758839976421 39.037022908546064 13.055682690042229 0.10048229548229501 0.0019869630095020003 3.614285714285714
625 Anc_1407 nsdb-000626 DDKK 94.88806274900398 Anc_1407_map Anc_1407_map Anc_1407_map True Anc gold {'A': 'D'	'B': 'K'	'D': 'D'	'E': 'K'} MAP nif-ii 66874.98359213417 22849.311090574192 32704.628092459017 8804.798594356223 34170.35549967516 14044.512496218027 922 115 78 218 221 262 34.28 41.67 -81.1 0.11092375048039001 0.42636266313418003 0.48239043111496804 0.752637233462751 0.807894412132739 39.04086283119568 13.269722566364171 0.086859553948161 0.001995349840832 3.623555310952119
626 Anc_1485 nsdb-000627 DDKK 94.8820816532258 Anc_1485_map Anc_1485_map Anc_1485_map True Anc gold {'A': 'D'	'B': 'K'	'D': 'D'	'E': 'K'} MAP nif-ii 67195.06074976652 23003.408050387297 32413.06185282332 8561.469250025137 34781.99889694326 14441.938800362157 944 100 80 224 218 282 36.84 39.18 -77.1 0.114576104429795 0.42221780074354903 0.485048164535444 0.7656565630378911 0.8121542055804961 38.98516434870564 12.997825269110812 0.090713936088385 0.0019926942634190003 3.6167400881057272
627 Anc_1394 nsdb-000628 DDKK 94.53629241516964 Anc_1394_map Anc_1394_map Anc_1394_map True Anc gold {'A': 'D'	'B': 'K'	'D': 'D'	'E': 'K'} MAP nif-ii 66434.83863286467 22885.518723251793 31536.47614033687 8739.738430838384 34898.36249252782 14145.780292413445 960 97 100 219 242 268 36.34 37.45 -83.3 0.11326820123745 0.42189442554267803 0.47624299487318805 0.7433352830694641 0.8054412293898461 39.04084427305855 12.953375396565619 0.09641681041241901 0.0019819992513250002 3.6092206366630073
628 Anc_1421 nsdb-000629 DDKK 94.04899201596804 Anc_1421_map Anc_1421_map Anc_1421_map True Anc gold {'A': 'D'	'B': 'K'	'D': 'D'	'E': 'K'} MAP nif-ii 65836.2157389183 23064.68779120079 32599.540217935326 8822.750601242777 33236.67552098298 14241.937189957993 936 116 86 205 204 293 34.17 38.18 -75.8 0.11165511071101301 0.424043476438949 0.476860278779745 0.768667288215446 0.828080223011693 38.91991813395942 13.19107766793328 0.102689930934205 0.001993026193123 3.653217011995638
629 Anc_1321 nsdb-000630 DDKK 94.89902654867257 Anc_1321_map Anc_1321_map Anc_1321_map True Anc gold {'A': 'D'	'B': 'K'	'D': 'D'	'E': 'K'} MAP nif-i 63383.5541453762 29207.16597113671 30666.638040270976 10882.149349859334 32716.9161051052 18325.01662127742 1175 150 108 274 233 380 37.16 37.6 -92.4 0.117938710508853 0.46842529769794106 0.471667060851982 0.6946894914261871 0.732119916709081 37.76038443560642 12.6662028295357 0.10210916560206301 0.00196350951023 3.730668069437138
630 Anc_1223 nsdb-000631 DDKK 95.1921213692946 Anc_1223_map Anc_1223_map Anc_1223_map True Anc gold {'A': 'D'	'B': 'K'	'D': 'D'	'E': 'K'} MAP nif-i 62079.162663422794 25662.965509123744 30395.25870033206 9840.09859756937 31683.90396309073 15822.866911554382 1052 129 103 269 202 317 36.3 39.09 -82.4 0.12245644169356901 0.47225085518124504 0.5020258965791441 0.709117900839151 0.761018228309395 37.51394823940723 12.831140681486971 0.09962150977002401 0.002050672871359 3.726072607260726
631 Anc_1324 nsdb-000632 DDKK 95.65077075098814 Anc_1324_map Anc_1324_map Anc_1324_map True Anc gold {'A': 'D'	'B': 'K'	'D': 'D'	'E': 'K'} MAP nif-i 63659.197214691216 29019.250853833684 30644.454705819146 10748.515786639233 33014.74250887208 18270.735067194473 1182 155 106 291 226 386 37.58 37.58 -95.2 0.12209710236369802 0.46274919231556805 0.468899897193763 0.69832297393104 0.7447103041856721 37.73054033817454 12.921363644838111 0.095225865762528 0.0019502593472050002 3.668437832093517
632 Anc_1273 nsdb-000633 DDKK 95.3193184079602 Anc_1273_map Anc_1273_map Anc_1273_map True Anc gold {'A': 'D'	'B': 'K'	'D': 'D'	'E': 'K'} MAP nif-i 62605.61462011781 29712.88061668627 29891.650836784604 11047.581504579357 32713.963783333187 18665.299112106906 1242 167 108 315 227 397 37.24 38.93 -96.9 0.12166711923949401 0.48582668124229106 0.48795209803530404 0.6794227284294031 0.7214254042397531 37.66088290207128 12.508724589530265 0.10057612542977001 0.0020160044797580003 3.78605641298563
633 Anc_1426 nsdb-000634 DDKK 94.87956131605186 Anc_1426_map Anc_1426_map Anc_1426_map True Anc gold {'A': 'D'	'B': 'K'	'D': 'D'	'E': 'K'} MAP nif-ii 65699.28239088609 23262.464521507747 32287.349887499233 8946.209367736632 33411.93250338682 14316.255153771177 917 107 80 226 194 282 34.82 40.58 -75.1 0.11279115434217 0.425165215848866 0.48072122669910705 0.738368158907566 0.790290539185963 38.94723339587359 13.01649546853516 0.09847526294604501 0.002042701522934 3.703417861080485
634 Anc_1429 nsdb-000635 DDKK 94.62656716417912 Anc_1429_map Anc_1429_map Anc_1429_map True Anc gold {'A': 'D'	'B': 'K'	'D': 'D'	'E': 'K'} MAP nif-ii 65260.14162030627 23122.944370027486 31302.86978107854 8776.824894902096 33957.27183922776 14346.119475125422 923 96 103 210 203 277 35.56 39.63 -73.3 0.11260216983680901 0.42430068843558705 0.48116422127177505 0.7312756127884511 0.7886276347272051 39.0279325840574 12.977532736774943 0.09350179572642901 0.001990098992401 3.66576234400434
635 Anc_1246 nsdb-000636 DDKK 95.30729 Anc_1246_map Anc_1246_map Anc_1246_map True Anc gold {'A': 'D'	'B': 'K'	'D': 'D'	'E': 'K'} MAP nif-i 63337.445697894866 29479.696579376097 31319.540909853837 10786.909222932627 32017.90478804106 18692.787356443423 1207 155 108 303 238 363 34.97 36.86 -95.4 0.119036670712666 0.463408237671032 0.48879024280207506 0.7080401856907791 0.77920793993196 37.51921141181645 12.73541882951831 0.088298990209646 0.0019806938862810004 3.6781485468245423
636 Anc_1368 nsdb-000637 DDKK 94.711535 Anc_1368_map Anc_1368_map Anc_1368_map True Anc gold {'A': 'D'	'B': 'K'	'D': 'D'	'E': 'K'} MAP nif-ii 66969.67535853804 23160.604834550206 33043.24822456425 8795.624703424946 33926.42713397379 14364.980131125223 923 97 82 244 198 266 36.02 39.8 -75.2 0.11071966084727201 0.42351931506497004 0.48187899623691904 0.7468628206393171 0.7929719437148741 39.19262041115448 12.928593585878728 0.100949949637039 0.001998349580029 3.6509846827133483
637 Anc_1298 nsdb-000638 DDKK 95.54348107569722 Anc_1298_map Anc_1298_map Anc_1298_map True Anc gold {'A': 'D'	'B': 'K'	'D': 'D'	'E': 'K'} MAP nif-i 64209.68069689772 28432.059740291385 31744.62034566274 10343.796414408367 32465.060351234977 18088.263325883003 1184 140 133 257 220 403 36.75 35.16 -87.0 0.11633559938427 0.46634754715763505 0.46770386136325603 0.706398849594846 0.740284848478827 37.848447857635136 12.614167909225953 0.10395385442903801 0.001971360054354 3.731784582893347
638 Anc_1420 nsdb-000639 DDKK 94.43645209580838 Anc_1420_map Anc_1420_map Anc_1420_map True Anc gold {'A': 'D'	'B': 'K'	'D': 'D'	'E': 'K'} MAP nif-ii 65668.46262617999 23320.853132772158 32387.350901406895 8969.431502619675 33281.11172477311 14351.421630152501 948 117 92 199 214 293 34.37 37.98 -77.3 0.11292101739059501 0.42871951544093606 0.47987411828036003 0.7618920892452931 0.8229412016434531 38.85927394401944 13.370560228894336 0.09633006867049301 0.001979121253487 3.625750136388434
639 Anc_1464 nsdb-000640 DDKK 95.10764974619288 Anc_1464_map Anc_1464_map Anc_1464_map True Anc gold {'A': 'D'	'B': 'K'	'D': 'D'	'E': 'K'} MAP nif-ii 65203.84571020161 23635.555081254948 31751.576645562145 8415.315441266113 33452.26906463947 15220.239639988824 948 99 79 235 205 304 35.92 38.43 -78.2 0.116896584806189 0.429440602045892 0.494405243417363 0.788653908373915 0.8430096281839511 38.949695038072996 12.771471732292746 0.100738413405451 0.0020522237593910003 3.683741648106904
640 Anc_1424 nsdb-000641 DDKK 94.69176823176824 Anc_1424_map Anc_1424_map Anc_1424_map True Anc gold {'A': 'D'	'B': 'K'	'D': 'D'	'E': 'K'} MAP nif-ii 66112.9169930906 23300.79101050095 32371.05045096127 8858.355152683533 33741.86654212934 14442.435857817421 938 120 95 201 207 279 35.1 38.09 -75.5 0.11201939421892002 0.42739079619741105 0.48701007852410905 0.7726540936758111 0.821468275536939 38.925926971207055 13.500611154455399 0.08757077765229901 0.0019404449488140002 3.568478260869565
641 Anc_1314 nsdb-000642 DDKK 94.68426181102365 Anc_1314_map Anc_1314_map Anc_1314_map True Anc gold {'A': 'D'	'B': 'K'	'D': 'D'	'E': 'K'} MAP nif-i 63320.10938540846 29822.422813438752 32035.21784570592 11443.407516337742 31284.891539702574 18379.015297100956 1228 163 130 277 250 366 33.36 40.12 -95.8 0.11786965242505301 0.45996500075731606 0.46430332611567005 0.7017315467121691 0.7404683536377941 37.786528131745555 12.687251273834738 0.09700978450978401 0.001934671981473 3.72037422037422
642 Anc_1245 nsdb-000643 DDKK 94.7793247269116 Anc_1245_map Anc_1245_map Anc_1245_map True Anc gold {'A': 'D'	'B': 'K'	'D': 'D'	'E': 'K'} MAP nif-i 62457.44081620591 29670.454601398742 30537.534660004705 10845.835558742649 31919.906156201214 18824.61904265608 1205 154 110 296 242 359 35.18 35.36 -94.9 0.12071817499636701 0.462334364203611 0.49439013299704104 0.706505801546212 0.7809037452575901 37.53633657992982 12.758976148314854 0.09121892782270101 0.001975476641166 3.662533692722372
643 Anc_1373 nsdb-000644 DDKK 94.54012425447316 Anc_1373_map Anc_1373_map Anc_1373_map True Anc gold {'A': 'D'	'B': 'K'	'D': 'D'	'E': 'K'} MAP nif-ii 66772.54671870812 23208.02114478957 32913.798076224964 9013.189185281299 33858.748642483166 14194.831959508309 925 110 84 223 215 253 35.13 39.83 -77.5 0.113387374457957 0.422853682926882 0.48303227204418503 0.7382734667207811 0.7883800681371531 39.10025402070756 12.880762562322186 0.100642520337841 0.002000944199246 3.675734494015234
644 Anc_1366 nsdb-000645 DDKK 95.30610169491526 Anc_1366_map Anc_1366_map Anc_1366_map True Anc gold {'A': 'D'	'B': 'K'	'D': 'D'	'E': 'K'} MAP nif-ii 67811.24210410645 23439.95972331152 33765.03302477348 8957.14303535907 34046.209079332984 14482.816687952421 933 109 84 233 206 267 33.67 41.86 -77.5 0.109001151213808 0.41649831525532205 0.48111705277710903 0.7442354974445281 0.7803634672324411 39.276312968136736 13.221624755800637 0.100253672375382 0.0019836687164970002 3.6162280701754392
645 Anc_1320 nsdb-000646 DDKK 95.186465093412 Anc_1320_map Anc_1320_map Anc_1320_map True Anc gold {'A': 'D'	'B': 'K'	'D': 'D'	'E': 'K'} MAP nif-i 63638.75593011583 29450.82099113091 31343.16079827289 11022.622324124888 32295.59513184295 18428.198667005992 1200 160 114 281 230 385 36.47 39.07 -93.3 0.12017090834168101 0.467588278487004 0.47093209706524003 0.700450651961802 0.7402686710550861 37.73390196006278 12.710384331968289 0.09705114453673801 0.0019547701333080003 3.7297014143530642
646 Anc_1306 nsdb-000647 DDKK 95.6365024630542 Anc_1306_map Anc_1306_map Anc_1306_map True Anc gold {'A': 'D'	'B': 'K'	'D': 'D'	'E': 'K'} MAP nif-i 63049.613290665424 29473.04561759428 31974.387467978657 11200.963557337742 31075.22582268677 18272.08206025655 1207 151 129 284 236 375 33.67 39.84 -94.1 0.118165328240644 0.46707978111990506 0.468722825815153 0.6949575145178291 0.740008475526422 37.75286520619485 12.88811423863193 0.094809979692485 0.0019387173254100001 3.710704960835509
647 Anc_1415 nsdb-000648 DDKK 94.75370370370372 Anc_1415_map Anc_1415_map Anc_1415_map True Anc gold {'A': 'D'	'B': 'K'	'D': 'D'	'E': 'K'} MAP nif-ii 67023.11469234212 23381.18063695074 32633.106728370873 8630.6127933313 34390.007963971235 14750.567843619458 943 100 95 209 203 303 34.76 39.64 -73.9 0.11345006897954801 0.42461126416283 0.48063692735037106 0.740705361511781 0.800321847570962 38.89367543145894 13.062091324217054 0.100068039514593 0.001983618504267 3.653825284861638
648 Anc_1316 nsdb-000649 DDKK 95.53433070866144 Anc_1316_map Anc_1316_map Anc_1316_map True Anc gold {'A': 'D'	'B': 'K'	'D': 'D'	'E': 'K'} MAP nif-i 63072.47949105287 29654.820678258926 32485.08924927387 11397.598581732651 30587.39024177903 18257.22209652629 1227 164 131 274 241 377 33.57 38.57 -94.1 0.116618313080905 0.46473951675205505 0.46681739377589104 0.6787461430878601 0.728353024025687 37.797768410329745 12.953004875253441 0.085883553630547 0.001935665901878 3.700993204391009
649 Anc_815 nsdb-000650 DDKK 91.340876656473 Anc_815_map Anc_815_map Anc_815_map True Anc gold {'A': 'D'	'B': 'K'	'D': 'D'	'E': 'K'} MAP nif-iii 63674.5337839555 20139.0952477182 31550.851700941254 7902.523893831334 32123.68208301422 12236.57135388687 819 112 68 215 117 283 38.38 37.3 -57.6 0.11539435075028501 0.44437839995878403 0.462753522171483 0.6793713850385661 0.771069261164195 37.83489158507399 13.521867881548975 0.07609745354620001 0.0020416772125200003 3.583143507972665
650 Anc_1227 nsdb-000651 DDKK 95.62683537832312 Anc_1227_map Anc_1227_map Anc_1227_map True Anc gold {'A': 'D'	'B': 'K'	'D': 'D'	'E': 'K'} MAP nif-i 63183.64041947121 27510.10744475959 30999.2491435527 10628.960212431204 32184.391275918493 16881.147232328378 1140 169 139 256 196 354 35.52 39.84 -84.8 0.11909202743168901 0.47761146534880206 0.505426804791008 0.693916433055886 0.734398943330661 37.60687523798741 12.899381923906855 0.094223745477834 0.0020055197901550003 3.676117775354416
651 Anc_1432 nsdb-000652 DDKK 95.01955588822356 Anc_1432_map Anc_1432_map Anc_1432_map True Anc gold {'A': 'D'	'B': 'K'	'D': 'D'	'E': 'K'} MAP nif-ii 66224.75215179888 23500.868938209416 32485.13040511503 9291.837125416234 33739.62174668386 14209.031812793197 942 130 82 240 216 242 34.97 40.03 -82.9 0.11267500429063501 0.4252975128147 0.480256304217884 0.7455815122381311 0.8024619848190311 39.01586405123599 13.254609243064065 0.091968528974484 0.0019568495894780004 3.612344342176502
652 Anc_1399 nsdb-000653 DDKK 94.5360069790628 Anc_1399_map Anc_1399_map Anc_1399_map True Anc gold {'A': 'D'	'B': 'K'	'D': 'D'	'E': 'K'} MAP nif-ii 65878.14381925868 22856.528545472655 31135.955074192072 9011.85609546526 34742.18874506661 13844.67245000739 951 93 97 229 228 266 36.82 37.84 -79.8 0.11315514825255901 0.42383321377889005 0.480414243543188 0.737614973300669 0.7983009662804411 39.11022475988648 12.97180676476273 0.094091807503765 0.002001501728432 3.646736149204608
653 Anc_1406 nsdb-000654 DDKK 94.860185 Anc_1406_map Anc_1406_map Anc_1406_map True Anc gold {'A': 'D'	'B': 'K'	'D': 'D'	'E': 'K'} MAP nif-ii 67131.41173399828 22653.35103589756 33028.3869363137 8592.291431988451 34103.02479768458 14061.059603909089 890 122 75 219 197 249 34.81 41.47 -76.3 0.11112091606457102 0.42909324644171803 0.485099795633226 0.7572377668237731 0.8168265543206891 39.02915676517348 13.04756936925512 0.10135211365391701 0.002024279388839 3.7003827227993433
654 Anc_1514 nsdb-000655 DDKK 94.71980827447024 Anc_1514_map Anc_1514_map Anc_1514_map True Anc gold {'A': 'D'	'B': 'K'	'D': 'D'	'E': 'K'} MAP nif-ii 67250.5239214566 22924.695352796538 33039.06875034752 8535.83832272121 34211.45517110901 14388.85703007537 908 110 68 236 190 274 34.42 40.36 -75.2 0.11634692329911 0.43280734756759404 0.49084096920299103 0.7766971629311841 0.8306213147129661 38.857442116344345 12.93818415891034 0.08544565872579 0.001994137599131 3.621353880022014
655 Anc_1327 nsdb-000656 DDKK 94.650921182266 Anc_1327_map Anc_1327_map Anc_1327_map True Anc gold {'A': 'D'	'B': 'K'	'D': 'D'	'E': 'K'} MAP nif-i 64837.203478835654 29339.47347638433 31781.381984177893 10924.27941632814 33055.821494657765 18415.194060056172 1210 165 109 289 232 387 37.29 38.08 -95.4 0.12090036258302801 0.448475194298937 0.454891744941098 0.6823109199541351 0.7340043291629501 37.79034220904461 12.734075014853618 0.096320572260029 0.001964493041966 3.762004175365344
656 Anc_1234 nsdb-000657 DDKK 94.75844123505976 Anc_1234_map Anc_1234_map Anc_1234_map True Anc gold {'A': 'D'	'B': 'K'	'D': 'D'	'E': 'K'} MAP nif-i 63624.00096861106 28901.752625504116 30603.405173169594 10447.151942097436 33020.59579544148 18454.600683406694 1195 145 109 294 228 395 36.07 38.98 -94.0 0.11784614399139201 0.46790248048931304 0.49047853160193505 0.70197234714536 0.7465684801218381 37.82029167805191 12.795348850019142 0.096317393694098 0.0019521169507530003 3.718782791185729
657 Anc_1337 nsdb-000658 DDKK 95.51943725099602 Anc_1337_map Anc_1337_map Anc_1337_map True Anc gold {'A': 'D'	'B': 'K'	'D': 'D'	'E': 'K'} MAP nif-i 62850.9894452684 29084.76139487078 31684.410639672475 10658.810610559041 31166.578805595913 18425.950784311746 1199 152 112 280 229 396 34.87 39.58 -92.4 0.12024666956374401 0.47845969550406403 0.48261893935534106 0.7181839390172791 0.753406232689349 37.721238525315144 12.661540552771566 0.10749443234992301 0.001997510157463 3.799264319495533
658 Anc_1319 nsdb-000659 DDKK 95.7525417895772 Anc_1319_map Anc_1319_map Anc_1319_map True Anc gold {'A': 'D'	'B': 'K'	'D': 'D'	'E': 'K'} MAP nif-i 64233.933936938585 29568.89235786446 32389.804520383226 11079.648528264031 31844.129416555366 18489.243829600393 1189 153 111 283 232 382 34.9 38.99 -93.9 0.11926023702984001 0.45979546262845405 0.460750438867141 0.6886453538360531 0.7298816824217701 37.8137192773166 12.83660474173905 0.092055572228891 0.0019214464556180002 3.656512605042016
659 Anc_1396 nsdb-000660 DDKK 94.40654191616764 Anc_1396_map Anc_1396_map Anc_1396_map True Anc gold {'A': 'D'	'B': 'K'	'D': 'D'	'E': 'K'} MAP nif-ii 66554.60348342745 23284.021752147804 32450.727279025014 8891.356068257192 34103.87620440241 14392.665683890613 961 99 108 219 228 278 34.74 37.87 -81.5 0.111358419913023 0.41794095641615203 0.473302881169663 0.7450472084608071 0.7976750425039341 39.08170527651803 12.998140738997412 0.08824385694237401 0.001967883845972 3.5815485996705103
660 Anc_1438 nsdb-000661 DDKK 93.60674657534248 Anc_1438_map Anc_1438_map Anc_1438_map True Anc gold {'A': 'D'	'B': 'K'	'D': 'D'	'E': 'K'} MAP nif-ii 65697.51256975708 23572.851743341787 32247.289638850772 9346.608711347297 33450.222930906304 14226.243031994476 945 106 98 236 222 243 35.88 37.76 -80.2 0.11079249937174 0.42602632658291 0.483341340223683 0.7228060705888211 0.751433539090384 39.213711955041866 13.069989441875705 0.087368890287392 0.0020084707709850003 3.645374449339207
661 Anc_1239 nsdb-000662 DDKK 95.064605 Anc_1239_map Anc_1239_map Anc_1239_map True Anc gold {'A': 'D'	'B': 'K'	'D': 'D'	'E': 'K'} MAP nif-i 62701.806271041045 29677.017659355406 30758.6160579667 11001.989825225497 31943.190213074362 18675.027834129934 1230 151 111 300 252 374 34.32 37.01 -97.6 0.12253398403309601 0.47012323585937305 0.5040858256241371 0.7152405857567271 0.781954592082005 37.442502720895085 12.747567263101878 0.09357202466108001 0.002008274991418 3.741416309012875
662 Anc_1499 nsdb-000663 DDKK 95.23672690763053 Anc_1499_map Anc_1499_map Anc_1499_map True Anc gold {'A': 'D'	'B': 'K'	'D': 'D'	'E': 'K'} MAP nif-ii 65428.710410769076 22757.61115664598 31574.475561075233 8441.280611352478 33854.234849693785 14316.33054529356 930 107 82 229 212 274 38.53 36.12 -79.8 0.11466439184511201 0.42271495776466805 0.48632357217668204 0.765183426182369 0.8217199779762031 39.06452210970468 13.243894674744578 0.092931803861656 0.0019839755366880003 3.6465470364328443
663 Anc_811 nsdb-000664 DDKK 94.4715380549683 Anc_811_map Anc_811_map Anc_811_map True Anc gold {'A': 'D'	'B': 'K'	'D': 'D'	'E': 'K'} MAP nif-iii 62819.08093570793 22063.995308958823 30917.560674538367 8423.815723444179 31901.520261169575 13640.179585514623 890 137 66 263 130 274 35.06 44.16 -68.1 0.12392792480908602 0.438970576579338 0.441024667792679 0.7280312405116971 0.8167496745298101 37.731527835573225 12.939078711275545 0.100476637603397 0.002061705066929 3.657464788732394
664 Anc_1390 nsdb-000665 DDKK 94.19894815553342 Anc_1390_map Anc_1390_map Anc_1390_map True Anc gold {'A': 'D'	'B': 'K'	'D': 'D'	'E': 'K'} MAP nif-ii 66917.89729641171 22679.709251668697 32706.105560506992 8635.61056113286 34211.79173590473 14044.098690535859 934 94 93 225 218 270 34.97 39.7 -78.1 0.11215395395091601 0.421626089011916 0.47888639779878606 0.725780500517301 0.7815228869940011 39.15131703841013 13.04512107066343 0.10165953029713201 0.001979562546985 3.630517711171662
665 Anc_1308 nsdb-000666 DDKK 95.16037401574803 Anc_1308_map Anc_1308_map Anc_1308_map True Anc gold {'A': 'D'	'B': 'K'	'D': 'D'	'E': 'K'} MAP nif-i 63042.79582394219 29667.2375148551 31855.02291168113 11337.110322389148 31187.772912261094 18330.12719246586 1202 154 126 282 231 377 34.6 39.4 -92.9 0.119249628538017 0.46882559833918 0.469621280187744 0.6900284852096841 0.736771778394662 37.764764974089566 12.854888068799811 0.10069522314420201 0.0019473919249530002 3.719518576661433
666 Anc_804 nsdb-000667 DDKK 95.06945037353256 Anc_804_map Anc_804_map Anc_804_map True Anc gold {'A': 'D'	'B': 'K'	'D': 'D'	'E': 'K'} MAP nif-iii 61176.56506064491 22230.031882482297 30032.56559151211 9323.133430835114 31143.999469132836 12906.89845164718 886 130 84 213 182 241 36.88 39.51 -71.4 0.128466692154452 0.466648397075243 0.46934022972624906 0.740640202637566 0.8180476432397621 37.455236754906025 13.030380446084639 0.078873042883252 0.0020029577589020004 3.529211571185479
667 Anc_1479 nsdb-000668 DDKK 95.18783619817997 Anc_1479_map Anc_1479_map Anc_1479_map True Anc gold {'A': 'D'	'B': 'K'	'D': 'D'	'E': 'K'} MAP nif-ii 65164.876540774334 22891.36406650675 31545.061562188843 7986.087018402024 33619.814978585484 14905.277048104741 925 95 72 235 210 301 37.05 36.12 -81.8 0.11055152748782301 0.41995354969277904 0.484245192530992 0.7785081116611331 0.8339905274698951 38.91457872840045 13.052507433764324 0.09928637019546001 0.0020076478931840003 3.641873278236914
668 Anc_1259 nsdb-000669 DDKK 94.78764094955488 Anc_1259_map Anc_1259_map Anc_1259_map True Anc gold {'A': 'D'	'B': 'K'	'D': 'D'	'E': 'K'} MAP nif-i 62609.59316877904 29016.96609159751 30897.5920512476 11012.094323113437 31712.001117531472 18004.87176848408 1246 163 126 298 258 369 36.57 39.26 -101.2 0.12344279987845101 0.48547843257280904 0.5055471652982281 0.673531228224529 0.697919534045633 37.72067970566347 12.631454071156304 0.08832949308755701 0.0020007287997360003 3.719354838709677
669 Anc_1222 nsdb-000670 DDKK 95.53579581151833 Anc_1222_map Anc_1222_map Anc_1222_map True Anc gold {'A': 'D'	'B': 'K'	'D': 'D'	'E': 'K'} MAP nif-i 62534.58035745076 22974.879040320913 30132.752299228538 8526.719974481312 32401.828058222203 14448.159065839605 914 103 65 209 209 304 39.04 35.14 -77.1 0.12318365656853 0.46874652293669705 0.48585694856737205 0.6963668999548721 0.7211207585054511 37.65892022782342 12.802570637382965 0.08847464169232401 0.002047260574849 3.656407386681589
670 Anc_1291 nsdb-000671 DDKK 95.0248136958711 Anc_1291_map Anc_1291_map Anc_1291_map True Anc gold {'A': 'D'	'B': 'K'	'D': 'D'	'E': 'K'} MAP nif-i 63182.12999826188 28130.97541494375 31031.57632933755 10367.282127776387 32150.553668924316 17763.693287167407 1164 163 129 255 218 367 36.32 37.12 -88.1 0.125736786935521 0.47408577577586003 0.48347316255235906 0.7048076898966731 0.7596664037998381 37.418519315287895 12.910206902821763 0.099579831932772 0.0019966454491510003 3.697787371829466
671 Anc_812 nsdb-000672 DDKK 95.8775904255319 Anc_812_map Anc_812_map Anc_812_map True Anc gold {'A': 'D'	'B': 'K'	'D': 'D'	'E': 'K'} MAP nif-iii 62022.002712568865 23103.9604450224 30292.21516156334 9106.526137590408 31729.78755100551 13997.434307432006 936 134 88 259 154 271 35.84 43.66 -70.9 0.125760401240782 0.443253299362219 0.45007327953159204 0.7448104038227761 0.83664715098894 37.71630307187479 12.875667905045916 0.08932320959879901 0.002034495266032 3.615298087739032
672 Anc_1416 nsdb-000673 DDKK 94.13014955134597 Anc_1416_map Anc_1416_map Anc_1416_map True Anc gold {'A': 'D'	'B': 'K'	'D': 'D'	'E': 'K'} MAP nif-ii 66430.4718069845 23112.895020855227 32437.359266827138 8865.149387872465 33993.112540157344 14247.745632982762 936 119 90 204 210 277 33.87 39.64 -76.4 0.11274478520143001 0.42591878152655904 0.48033748501175405 0.7699413451796361 0.8329734095430571 38.90017473037241 13.121035207258842 0.099606629013592 0.001966588141355 3.612622415669205
673 Anc_805 nsdb-000674 DDKK 93.9110789473684 Anc_805_map Anc_805_map Anc_805_map True Anc gold {'A': 'D'	'B': 'K'	'D': 'D'	'E': 'K'} MAP nif-iii 60934.55993408745 21997.32170242633 30103.988010442263 8998.705353271114 30830.571923645166 12998.616349155225 873 122 85 211 175 243 36.55 38.63 -68.9 0.127602985307953 0.466676283514931 0.46944842669413406 0.7310775950174591 0.8065229309324751 37.51535072797164 13.20031617978174 0.08172092189041301 0.001962869634924 3.472316384180791
674 Anc_1369 nsdb-000675 DDKK 94.84082 Anc_1369_map Anc_1369_map Anc_1369_map True Anc gold {'A': 'D'	'B': 'K'	'D': 'D'	'E': 'K'} MAP nif-ii 66749.09180145762 22828.68095262487 32943.229374054514 8732.081894497242 33805.8624274031 14096.599058127598 906 94 88 232 186 274 35.96 39.76 -71.7 0.110427631507232 0.42741746795144603 0.48316176580643505 0.746692471472239 0.794706828237388 39.209669401346645 12.943377114837663 0.101425190502197 0.0020109050863540002 3.6799563080284
675 Anc_1344 nsdb-000676 DDKK 95.66829441624364 Anc_1344_map Anc_1344_map Anc_1344_map True Anc gold {'A': 'D'	'B': 'K'	'D': 'D'	'E': 'K'} MAP nif-i 63180.5844635268 27759.460331565293 31604.087508359175 10292.674909969326 31576.49695516762 17466.78542159601 1160 145 127 306 199 357 36.08 39.01 -88.2 0.12352904798203501 0.47426263172199806 0.482920100204039 0.702498323421586 0.744935865709839 37.64403025971361 13.324770161893476 0.093801477045444 0.001960096192569 3.6536193029490622
676 Anc_1252 nsdb-000677 DDKK 95.22725373134328 Anc_1252_map Anc_1252_map Anc_1252_map True Anc gold {'A': 'D'	'B': 'K'	'D': 'D'	'E': 'K'} MAP nif-i 63592.589776719 28922.611545932567 31242.405809312317 10926.48427121505 32350.1839674067 17996.127274717444 1196 152 111 285 230 384 36.28 39.28 -92.1 0.12130043992371001 0.48002792589882304 0.499625145481193 0.6799502113353351 0.712939423154019 37.73733128478253 12.631102952685877 0.07671999999999901 0.001965421558164 3.6832000000000003
677 Anc_1515 nsdb-000678 DDKK 94.96079212916246 Anc_1515_map Anc_1515_map Anc_1515_map True Anc gold {'A': 'D'	'B': 'K'	'D': 'D'	'E': 'K'} MAP nif-ii 67260.63531375701 23258.685893835675 32998.27269978235 8642.741713367424 34262.36261397469 14615.944180468236 903 105 70 222 191 287 34.93 39.54 -73.9 0.119079610444679 0.435980339995696 0.49308700582020404 0.7707223449914701 0.829220657336838 38.79612422221346 12.791077241290944 0.076584014794947 0.0020049360720700003 3.6289342904472672
678 Anc_795 nsdb-000679 DDKK 93.75955602537 Anc_795_map Anc_795_map Anc_795_map True Anc gold {'A': 'D'	'B': 'K'	'D': 'D'	'E': 'K'} MAP an 59550.23858551116 22524.278258067374 29104.13747688893 8883.646726173356 30446.1011086222 13640.631531894069 919 114 95 284 140 248 35.54 37.97 -67.6 0.13539982919992902 0.459157791892262 0.478597857531092 0.775471874085743 0.816750363655064 37.19308975348359 12.710904866007631 0.08524572300316001 0.002073512094613 3.622425629290618
679 Anc_1271 nsdb-000680 DDKK 94.95941030723488 Anc_1271_map Anc_1271_map Anc_1271_map True Anc gold {'A': 'D'	'B': 'K'	'D': 'D'	'E': 'K'} MAP nif-i 62453.395467998955 29351.194589961087 30010.66497207463 11041.281408254978 32442.730495924334 18309.91318170609 1227 169 102 296 228 396 36.83 39.25 -93.9 0.12109201229006501 0.48627512882503404 0.49293563931536305 0.694776980476783 0.7443998659963771 37.70713729807571 12.690125185813093 0.09314307515575301 0.00198907960674 3.763338615953513
680 Anc_1268 nsdb-000681 DDKK 95.13468531468531 Anc_1268_map Anc_1268_map Anc_1268_map True Anc gold {'A': 'D'	'B': 'K'	'D': 'D'	'E': 'K'} MAP nif-i 62556.21327223213 29167.31037839193 30494.04508671394 10815.666991816874 32062.168185518174 18351.64338657506 1213 165 96 308 220 390 36.37 39.23 -93.4 0.122491588860062 0.48999474070070903 0.503489218508831 0.697884223833927 0.743832151765571 37.51576855551025 12.539330147309085 0.10303615613795801 0.002012314668181 3.793213149522799
681 Anc_1439 nsdb-000682 DDKK 94.949205 Anc_1439_map Anc_1439_map Anc_1439_map True Anc gold {'A': 'D'	'B': 'K'	'D': 'D'	'E': 'K'} MAP nif-ii 64862.57013961643 23276.104707858853 32131.308407499353 9040.506617333493 32731.261732117055 14235.598090525353 946 115 91 227 230 249 36.62 35.76 -83.2 0.11280351303946501 0.42961083651859505 0.48163343231998806 0.7528042993516401 0.814598743528618 38.984304484440464 12.992849048705143 0.103177213868003 0.0020077277670310003 3.660087719298245
682 Anc_802 nsdb-000683 DDKK 94.61322198275865 Anc_802_map Anc_802_map Anc_802_map True Anc gold {'A': 'D'	'B': 'K'	'D': 'D'	'E': 'K'} MAP nif-iii 59203.647101305694 22232.74387263778 28738.032889672486 8994.671044779225 30465.614211633205 13238.072827858552 938 124 102 258 171 241 35.31 40.58 -71.8 0.133968525471956 0.459052231451116 0.474302188788753 0.780463864158331 0.832928176015236 37.22063486118176 12.893525930739766 0.081359661084746 0.002057260639956 3.58991981672394
683 Anc_1380 nsdb-000684 DDKK 94.52406560636182 Anc_1380_map Anc_1380_map Anc_1380_map True Anc gold {'A': 'D'	'B': 'K'	'D': 'D'	'E': 'K'} MAP nif-ii 66589.69610900784 23194.00258148575 33222.22395297082 8894.992947476989 33367.472156036994 14299.009634008762 930 103 87 227 215 258 34.83 39.0 -77.4 0.11219754754369701 0.41938018356961304 0.480165528923212 0.724509049681704 0.774343475631545 39.13964301562525 12.945254582581132 0.10078415633064801 0.0019839755366880003 3.6465470364328443
684 Anc_1313 nsdb-000685 DDKK 94.79563484251968 Anc_1313_map Anc_1313_map Anc_1313_map True Anc gold {'A': 'D'	'B': 'K'	'D': 'D'	'E': 'K'} MAP nif-i 62770.89269746246 29777.82707053967 31628.13356348069 11398.526202635861 31142.7591339818 18379.300867903705 1215 165 127 275 240 367 33.81 39.27 -93.7 0.11922384999259801 0.46209289255735303 0.46520738069981304 0.7002923899264151 0.7420842383931441 37.781861314693856 12.767011306654474 0.09811084683613201 0.0019370764338070001 3.721123829344433
685 Anc_1523 nsdb-000686 DDKK 95.07918522267208 Anc_1523_map Anc_1523_map Anc_1523_map True Anc gold {'A': 'D'	'B': 'K'	'D': 'D'	'E': 'K'} MAP nif-ii 66543.54460297339 22798.71145664752 32950.979168369486 8340.877119662873 33592.56543460394 14457.834336984612 937 109 78 214 221 275 35.88 39.88 -77.7 0.118462054310872 0.434807881476908 0.49321726143549505 0.7920526970280861 0.8476131005671941 38.79284639107029 13.077142874479678 0.08921185581427801 0.0020102911372430004 3.648678414096916
686 Anc_1230 nsdb-000687 DDKK 95.4876467611336 Anc_1230_map Anc_1230_map Anc_1230_map True Anc gold {'A': 'D'	'B': 'K'	'D': 'D'	'E': 'K'} MAP nif-i 63690.665608112286 28299.170846299246 31361.51030413438 10781.291384715925 32329.155303977917 17517.879461583325 1172 149 125 298 198 362 35.12 39.57 -84.9 0.12132767347804901 0.476374277302522 0.496276626669561 0.6845866382032381 0.72561710502817 37.70773785275238 12.882957917354888 0.10403389103389 0.00198851095552 3.676756756756757
687 Anc_1276 nsdb-000688 DDKK 95.8642039800995 Anc_1276_map Anc_1276_map Anc_1276_map True Anc gold {'A': 'D'	'B': 'K'	'D': 'D'	'E': 'K'} MAP nif-i 62090.69049184247 29271.208024654232 28790.612607843246 10912.195564474885 33300.07788399923 18359.01246017938 1209 152 120 295 222 382 37.31 36.53 -90.7 0.120214089060535 0.47546346657401406 0.48627828347627106 0.670711607807239 0.7168933746378631 37.750116475716354 13.128868041040436 0.09304989859372001 0.001959087863863 3.708553326293558
688 Anc_1229 nsdb-000689 DDKK 95.61418794688458 Anc_1229_map Anc_1229_map Anc_1229_map True Anc gold {'A': 'D'	'B': 'K'	'D': 'D'	'E': 'K'} MAP nif-i 63436.22384256504 28110.596614139635 30970.242383645476 10988.293109459824 32465.98145891958 17122.30350467981 1170 165 145 267 209 352 34.28 39.21 -87.6 0.12102328787526301 0.48264821164106303 0.50976745633579 0.7038480402083741 0.748612180615838 37.4865208911189 12.916004852878839 0.097429429429429 0.002000204639469 3.698378378378378
689 Anc_1461 nsdb-000690 DDKK 94.97770325203253 Anc_1461_map Anc_1461_map Anc_1461_map True Anc gold {'A': 'D'	'B': 'K'	'D': 'D'	'E': 'K'} MAP nif-ii 65873.50929760798 23560.614753863178 31882.75278132955 8699.969585247 33990.7565162785 14860.645168616145 957 106 63 246 213 305 35.92 38.71 -82.1 0.11731190557630301 0.43098013176548305 0.49485417661611003 0.78748107212921 0.848716601439443 38.85175281029358 12.872845543435833 0.09759065614871801 0.002006866136997 3.644468904788112
690 Anc_1261 nsdb-000691 DDKK 95.11578450844092 Anc_1261_map Anc_1261_map Anc_1261_map True Anc gold {'A': 'D'	'B': 'K'	'D': 'D'	'E': 'K'} MAP nif-i 61207.06227987255 28862.91148280997 29529.23558154935 10836.84375921081 31677.82669832321 18026.067723599197 1218 164 109 286 224 396 38.15 36.47 -91.1 0.12292507926287301 0.484256968872091 0.503933412002712 0.727970149994496 0.7718253825315691 37.64870222720858 12.999428086079854 0.08568047737376701 0.001980138473523 3.7167199148029813
691 Anc_1214 nsdb-000692 DDKK 95.32025309917356 Anc_1214_map Anc_1214_map Anc_1214_map True Anc gold {'A': 'D'	'B': 'K'	'D': 'D'	'E': 'K'} MAP nif-i 62811.05448618656 24602.369149912418 29948.32977403672 9377.970664715482 32862.72471214984 15224.3984851969 988 130 79 265 163 333 36.61 38.56 -76.0 0.11874794447663702 0.46396606641624005 0.493486218747657 0.6908197714276111 0.7286136412962131 37.76964772870241 12.805889887725272 0.104734763918437 0.002027300986619 3.673469387755102
692 Anc_1209 nsdb-000693 DDKK 94.73631742738588 Anc_1209_map Anc_1209_map Anc_1209_map True Anc gold {'A': 'D'	'B': 'K'	'D': 'D'	'E': 'K'} MAP nif-i 62527.071819130346 23784.85337156085 30602.385921858546 8925.958831829663 31924.6858972718 14858.894539731195 944 101 68 233 203 319 36.99 39.11 -78.6 0.12453401463009602 0.467615692474232 0.489412863763768 0.7232640902214931 0.750532852152451 37.552567879532326 12.802530579676304 0.09038439578007901 0.0020505956594290002 3.703375760929717
693 Anc_1347 nsdb-000694 DDKK 94.81277102330294 Anc_1347_map Anc_1347_map Anc_1347_map True Anc gold {'A': 'D'	'B': 'K'	'D': 'D'	'E': 'K'} MAP nif-ii 67640.79927374123 23446.04873694526 32965.90972920171 8972.79966125355 34674.88954453955 14473.249075691696 965 106 75 246 216 290 37.44 38.88 -80.9 0.10898104144154801 0.41903212085086405 0.47967620803042904 0.7497483569960951 0.773726502638684 39.07504687726187 13.031922998182282 0.09680020857637701 0.002018723129703 3.623608017817372
694 Anc_1244 nsdb-000695 DDKK 94.30318272095332 Anc_1244_map Anc_1244_map Anc_1244_map True Anc gold {'A': 'D'	'B': 'K'	'D': 'D'	'E': 'K'} MAP nif-i 62776.60929205414 29663.18936566329 30859.44569509971 10874.612542697392 31917.163596954437 18788.5768229659 1220 148 107 300 252 366 35.44 35.35 -96.4 0.12461967729541001 0.47106532705400506 0.49906357104074606 0.722239192624327 0.787363960264277 37.422264933323795 12.784896546543944 0.092259239357573 0.002007823288438 3.734551316496507
695 Anc_1457 nsdb-000696 DDKK 95.52096544715448 Anc_1457_map Anc_1457_map Anc_1457_map True Anc gold {'A': 'D'	'B': 'K'	'D': 'D'	'E': 'K'} MAP nif-ii 64636.059220311465 22949.34831879656 30629.64487230698 8344.499261875815 34006.41434800446 14604.84905692072 950 102 62 243 214 301 38.9 36.43 -80.6 0.11925892689895201 0.43494794212929005 0.49408975975630404 0.785492227110663 0.8363708238818741 38.87778315477081 12.97567375354469 0.090077626523409 0.001997929451304 3.646221248630887
696 Anc_1459 nsdb-000697 DDKK 95.34372718052738 Anc_1459_map Anc_1459_map Anc_1459_map True Anc gold {'A': 'D'	'B': 'K'	'D': 'D'	'E': 'K'} MAP nif-ii 65699.0763027804 23269.404022950737 31553.725418746144 8453.082163824882 34145.3508840342 14816.321859125877 973 104 68 261 210 306 37.36 39.91 -82.3 0.11777948698172501 0.42977402821737404 0.49206305760495506 0.7946061855220511 0.8495016749449371 38.86940240580752 13.022177781894865 0.09684285888906301 0.0020246383471580003 3.678767876787678
697 Anc_1484 nsdb-000698 DDKK 95.01508620689656 Anc_1484_map Anc_1484_map Anc_1484_map True Anc gold {'A': 'D'	'B': 'K'	'D': 'D'	'E': 'K'} MAP nif-ii 66525.0756934653 23525.560029514192 32163.03201392617 8635.106035858214 34362.04367953916 14890.453993655952 949 105 71 248 195 304 36.01 39.95 -77.6 0.11556365034957201 0.41958878441561703 0.47828333703033504 0.781628547440667 0.828351686918918 38.8884612723831 12.916534297800805 0.09559976445358401 0.002009920762739 3.6279069767441863
698 Anc_820 nsdb-000699 DDKK 94.4448404840484 Anc_820_map Anc_820_map Anc_820_map True Anc gold {'A': 'D'	'B': 'K'	'D': 'D'	'E': 'K'} MAP other 60541.20772143448 20401.316446588484 29508.51218550241 8049.663644544693 31032.695535932053 12351.652802043765 832 122 62 214 149 250 34.79 41.52 -63.6 0.12294167827427001 0.44209638175911903 0.45285746884167205 0.776086895891517 0.8375387364552881 37.17416476804285 13.13952116435987 0.097247702093123 0.0021248888571360003 3.571938168846611
699 Anc_1285 nsdb-000700 DDKK 95.60380715705764 Anc_1285_map Anc_1285_map Anc_1285_map True Anc gold {'A': 'D'	'B': 'K'	'D': 'D'	'E': 'K'} MAP nif-i 62066.819354842744 28869.630410436417 30177.730688100157 10449.823514736912 31889.088666742617 18419.806895699476 1182 156 94 300 206 401 37.18 38.41 -90.3 0.12034738039631201 0.48369811330362 0.49216476008491605 0.6943986858558231 0.741665036271258 37.70825252020787 12.80391794111665 0.08506428780835101 0.0019508906058010001 3.694986807387863
700 Anc_1436 nsdb-000701 DDKK 94.08533135509396 Anc_1436_map Anc_1436_map Anc_1436_map True Anc gold {'A': 'D'	'B': 'K'	'D': 'D'	'E': 'K'} MAP nif-ii 67239.06261624479 23841.303028740323 33737.82052829995 9544.599851658772 33501.242087944855 14296.703177081545 947 124 100 225 221 239 34.01 39.12 -81.1 0.11355868180763401 0.427864522496725 0.47795695912256103 0.7276046907418261 0.7658873260755421 39.13529635371172 13.117629981340095 0.103961815481555 0.00200353999705 3.702541914548404
701 Anc_1359 nsdb-000702 DDKK 94.717145 Anc_1359_map Anc_1359_map Anc_1359_map True Anc gold {'A': 'D'	'B': 'K'	'D': 'D'	'E': 'K'} MAP nif-ii 65914.65007512736 23414.97388737375 33283.687501134766 9189.191238530206 32630.96257399257 14225.782648843575 918 129 80 233 198 246 34.01 40.29 -78.2 0.11226308668956901 0.42371515873222304 0.48319193194111304 0.745107435760139 0.800286931671883 39.05327647267675 12.936304702075905 0.100666908081356 0.001992064804099 3.665399239543726
702 Anc_1497 nsdb-000703 DDKK 95.26423618090452 Anc_1497_map Anc_1497_map Anc_1497_map True Anc gold {'A': 'D'	'B': 'K'	'D': 'D'	'E': 'K'} MAP nif-ii 65584.8236998928 22537.391532100664 32129.503818312478 8148.907428139166 33455.319881580355 14388.484103961462 909 109 76 216 212 273 37.88 36.69 -79.3 0.11381872486449202 0.42237449956169804 0.48908554716377906 0.770436170138151 0.821317783407679 39.02717359259749 13.408328564151997 0.094093233623724 0.00194769091975 3.6071235833783053
703 Anc_1477 nsdb-000704 DDKK 95.29119312436804 Anc_1477_map Anc_1477_map Anc_1477_map True Anc gold {'A': 'D'	'B': 'K'	'D': 'D'	'E': 'K'} MAP nif-ii 64776.814100986994 22743.436244788296 31434.63458688298 7764.435947975871 33342.17951410403 14979.000296812424 907 95 70 225 203 302 36.16 38.17 -79.1 0.11494700000399201 0.42939540952148303 0.502383796101155 0.7879836167663201 0.8411458678160121 38.84468440080505 12.809431361662615 0.10267272933756101 0.002037172179537 3.699504678040726
704 Anc_1343 nsdb-000705 DDKK 95.13114720812182 Anc_1343_map Anc_1343_map Anc_1343_map True Anc gold {'A': 'D'	'B': 'K'	'D': 'D'	'E': 'K'} MAP nif-i 62168.89547210165 27644.319600704053 30675.56376700492 10170.618381802473 31493.331705096753 17473.70121890161 1155 150 116 300 206 359 36.28 39.71 -89.9 0.12479887309602801 0.476067299555667 0.48669190478898605 0.7141998094252631 0.7568715278299041 37.57961574107545 13.25777378982049 0.08502605827190701 0.0019501570401700002 3.638993036957686
705 Anc_1537 nsdb-000706 DDKK 91.77023634453782 Anc_1537_map Anc_1537_map Anc_1537_map True Anc gold {'A': 'D'	'B': 'K'	'D': 'D'	'E': 'K'} MAP nif-iii 59133.41231724947 19169.694384935778 29299.00131631018 6963.661489328148 29834.41100093926 12206.032895607626 763 98 44 230 152 209 37.03 35.2 -65.0 0.11481529945315201 0.41577942008024904 0.457415108162929 0.7243960871445521 0.8003688069002891 37.57585050487773 13.284625476701393 0.08249478538223301 0.00210693676966 3.573364761343547
706 Anc_1287 nsdb-000707 DDKK 94.91969543147208 Anc_1287_map Anc_1287_map Anc_1287_map True Anc gold {'A': 'D'	'B': 'K'	'D': 'D'	'E': 'K'} MAP nif-i 63081.78289480015 27690.625471476662 32089.83738451528 10628.346856587505 30991.94551028486 17062.278614889146 1185 176 126 274 235 338 33.18 41.23 -94.3 0.12373552353254101 0.47793714025202905 0.5005312914846121 0.7184669459267391 0.7736698832401621 37.630920931254025 12.721705084115625 0.092234537493158 0.00198554698392 3.683189655172413
707 Anc_1279 nsdb-000708 DDKK 95.49111940298508 Anc_1279_map Anc_1279_map Anc_1279_map True Anc gold {'A': 'D'	'B': 'K'	'D': 'D'	'E': 'K'} MAP nif-i 63148.66892657721 29275.07541859916 30129.69877991332 10854.743440986189 33018.97014666389 18420.331977613016 1209 158 98 289 230 396 38.52 38.43 -92.0 0.12114005974196901 0.48809416449264703 0.49053536834460204 0.6830312731166931 0.719448359193812 37.65054636868706 12.512831389183457 0.09041180629197501 0.0019965626942620002 3.763520678685048
708 Anc_1393 nsdb-000709 DDKK 94.4874975024975 Anc_1393_map Anc_1393_map Anc_1393_map True Anc gold {'A': 'D'	'B': 'K'	'D': 'D'	'E': 'K'} MAP nif-ii 65786.88465215065 22843.123521713016 31895.94944222109 8845.8108170124 33890.93520992959 13997.312704700606 941 94 91 223 224 273 37.1 38.36 -78.7 0.111880014329422 0.423330588867517 0.483485813860327 0.730783305781572 0.792586404823685 39.10727633053363 12.97219478528982 0.088252667187093 0.0019820320459380003 3.625136612021858
709 Anc_784 nsdb-000710 DDKK 93.86481725888324 Anc_784_map Anc_784_map Anc_784_map True Anc gold {'A': 'D'	'B': 'K'	'D': 'D'	'E': 'K'} MAP an 60898.68156601148 24741.612148458953 29361.775332523182 9939.460452744366 31536.906233488313 14802.151695714558 1038 112 126 307 190 269 36.94 36.32 -81.8 0.141114414253316 0.42265850313075304 0.47247894222797304 0.744020429203412 0.763228522115843 37.21312424117625 12.457898684289443 0.08884324865425401 0.002013848999042 3.620900500277932
710 Anc_1325 nsdb-000711 DDKK 94.8403441494592 Anc_1325_map Anc_1325_map Anc_1325_map True Anc gold {'A': 'D'	'B': 'K'	'D': 'D'	'E': 'K'} MAP nif-i 64207.50507874308 29367.258969156814 31986.568016446035 10953.920579757629 32220.93706229706 18413.33838939917 1164 147 111 272 227 377 36.05 37.98 -90.7 0.11690067314053801 0.45791362069363706 0.458071125367346 0.700594101644733 0.735139577485403 37.81354061199665 12.709452272338815 0.096334268021964 0.001949275686989 3.705573080967403
711 Anc_1348 nsdb-000712 DDKK 95.31799695740364 Anc_1348_map Anc_1348_map Anc_1348_map True Anc gold {'A': 'D'	'B': 'K'	'D': 'D'	'E': 'K'} MAP nif-ii 68170.99950846174 22533.39031673623 33599.72002980487 8380.286860775872 34571.2794786569 14153.103455960329 911 105 65 228 200 289 37.39 40.61 -76.7 0.110760644822832 0.42207610109366206 0.48757296564790104 0.7675782040337921 0.799799524638727 39.142467846237736 12.831852571730714 0.11125513098321001 0.0020478202700310003 3.688124306326304
712 Anc_1533 nsdb-000713 DDKK 91.98333153928957 Anc_1533_map Anc_1533_map Anc_1533_map True Anc gold {'A': 'D'	'B': 'K'	'D': 'D'	'E': 'K'} MAP nif-iii 61047.35750466555 19684.188995418583 30861.595886630632 7802.402432393952 30185.761618034874 11881.78656302462 787 119 60 216 140 216 35.88 41.08 -61.1 0.11875692815166901 0.42022382342012304 0.46100547368711503 0.724836150442366 0.804361702167775 37.47273120026801 13.003765183628397 0.081424025457438 0.002154383215188 3.608591885441527
713 Anc_1384 nsdb-000714 DDKK 95.1462887112887 Anc_1384_map Anc_1384_map Anc_1384_map True Anc gold {'A': 'D'	'B': 'K'	'D': 'D'	'E': 'K'} MAP nif-ii 65814.58755398935 23399.79907687186 31621.890471404564 8866.678451936445 34192.697082584746 14533.12062493545 955 100 96 237 224 262 38.22 37.3 -80.6 0.11055674506337201 0.41363755030187305 0.47766316440293705 0.746130801217295 0.7949284615788791 39.170244418446686 12.85718575663364 0.083953057334352 0.002006470468909 3.623685666851134
714 Anc_783 nsdb-000715 DDKK 94.20898984771574 Anc_783_map Anc_783_map Anc_783_map True Anc gold {'A': 'D'	'B': 'K'	'D': 'D'	'E': 'K'} MAP an 61567.51366921194 24568.67705966285 30110.86044189382 9943.407995991205 31456.653227318122 14625.26906367157 1039 117 132 294 192 267 36.8 36.54 -80.8 0.14107661096176702 0.41939020995943405 0.47023645206066206 0.7346543109539251 0.775212365190581 37.26605575752649 12.758906742405983 0.08105580535177401 0.001953073757363 3.5350635008282723
715 Anc_1275 nsdb-000716 DDKK 95.81265174129354 Anc_1275_map Anc_1275_map Anc_1275_map True Anc gold {'A': 'D'	'B': 'K'	'D': 'D'	'E': 'K'} MAP nif-i 61866.746940461846 29582.89655576652 28879.33516239206 11102.673449439833 32987.411778069785 18480.22310632673 1226 159 124 298 223 386 38.31 36.01 -92.2 0.119811954885499 0.47863615441392704 0.48424822351865504 0.6725447412487661 0.71873103565535 37.760798304266935 13.00344229394424 0.09381889039423201 0.0019630574147070003 3.723919915700737
716 Anc_796 nsdb-000717 DDKK 93.5903752642706 Anc_796_map Anc_796_map Anc_796_map True Anc gold {'A': 'D'	'B': 'K'	'D': 'D'	'E': 'K'} MAP an 59340.07139975023 22467.78074076069 28804.555357614016 9115.191572729607 30535.516042136216 13352.589168031038 929 124 100 281 140 249 35.32 38.94 -68.7 0.136059301810546 0.45790651729114906 0.478742112259157 0.7834908523321601 0.8254508030657971 37.151401882793074 12.862740035996227 0.084729095641335 0.002074652812522 3.5912240184757502
717 Anc_1437 nsdb-000718 DDKK 93.93323645320196 Anc_1437_map Anc_1437_map Anc_1437_map True Anc gold {'A': 'D'	'B': 'K'	'D': 'D'	'E': 'K'} MAP nif-ii 66414.04508080929 23720.510989075206 32683.803699829543 9504.910200898812 33730.24138097979 14215.60078817638 942 110 96 238 215 243 35.44 38.03 -79.2 0.110136677637738 0.42550264253197606 0.47999207923031306 0.72771336707258 0.7597402576273841 39.21489876451994 13.157166938504014 0.09277581004853701 0.002003395688872 3.634159779614325
718 Anc_1387 nsdb-000719 DDKK 94.5644920318725 Anc_1387_map Anc_1387_map Anc_1387_map True Anc gold {'A': 'D'	'B': 'K'	'D': 'D'	'E': 'K'} MAP nif-ii 66783.36602642278 22963.844642935772 33032.07093192287 8692.315524721882 33751.2950944999 14271.52911821386 924 96 85 233 214 262 35.55 39.24 -78.1 0.11295539907004701 0.41862572577948304 0.483098789194752 0.7377364939630171 0.7902163992651581 39.11972146460857 13.155787993770556 0.101376758854924 0.001981283046227 3.627729257641921
719 Anc_1379 nsdb-000720 DDKK 94.86122529644268 Anc_1379_map Anc_1379_map Anc_1379_map True Anc gold {'A': 'D'	'B': 'K'	'D': 'D'	'E': 'K'} MAP nif-ii 66842.12091517271 23075.02187473113 32583.85358619236 8773.83564692382 34258.267328980335 14301.186227807317 925 102 82 218 227 272 36.48 37.88 -82.1 0.11025731204751801 0.41695446619352206 0.48250718031611906 0.735606346852897 0.781187696656185 39.284404068930655 13.214031533710438 0.08471376318111301 0.001929624367233 3.573664328116567
720 Anc_1503 nsdb-000721 DDKK 95.2500352467271 Anc_1503_map Anc_1503_map Anc_1503_map True Anc gold {'A': 'D'	'B': 'K'	'D': 'D'	'E': 'K'} MAP nif-ii 65463.71066480758 22705.604795208645 31787.64666952455 8277.612745762079 33676.06399528301 14427.992049446577 900 107 78 212 208 269 37.08 36.39 -77.4 0.11490830756428001 0.42545429872393503 0.49223989406289403 0.765034465431037 0.8170691873931261 38.943526374686286 13.29505153364068 0.09278300593095301 0.001960880406714 3.629589632829373
721 Anc_1372 nsdb-000722 DDKK 94.74716699801192 Anc_1372_map Anc_1372_map Anc_1372_map True Anc gold {'A': 'D'	'B': 'K'	'D': 'D'	'E': 'K'} MAP nif-ii 67082.43890473255 23485.40108852701 33162.87891548865 9165.841123298364 33919.55998924392 14319.559965228647 934 112 95 224 222 241 34.54 40.42 -79.4 0.112734105230421 0.419041304416425 0.47879273966392705 0.745497067553584 0.7989497155139721 39.122472526999196 12.961025205897371 0.098786866568269 0.0019833838350660003 3.6454594888526373
722 Anc_816 nsdb-000723 DDKK 93.34687885010268 Anc_816_map Anc_816_map Anc_816_map True Anc gold {'A': 'D'	'B': 'K'	'D': 'D'	'E': 'K'} MAP nif-iii 63020.169423367166 26180.39409808082 30618.37009190328 9851.23871139043 32401.799331463895 16329.15538669037 1085 134 91 303 153 376 41.33 36.66 -75.4 0.126230800885335 0.47254845400833406 0.47799036587285304 0.706655652119446 0.803372453695097 37.399159899765436 13.041749897786344 0.07414307408612601 0.002026101798311 3.555808656036446
723 Anc_1469 nsdb-000724 DDKK 95.24634146341462 Anc_1469_map Anc_1469_map Anc_1469_map True Anc gold {'A': 'D'	'B': 'K'	'D': 'D'	'E': 'K'} MAP nif-ii 63578.3449837119 23713.019880102845 30987.081563823907 8737.207573222287 32591.263419887968 14975.812306880485 965 106 83 231 208 309 35.68 36.81 -79.0 0.11509396452197501 0.42623966471546304 0.500500389290489 0.79494279596671 0.847157083295751 38.85381246590785 12.845402547464552 0.097805175038051 0.002023552030761 3.690958904109589
724 Anc_1216 nsdb-000725 DDKK 95.10950515463918 Anc_1216_map Anc_1216_map Anc_1216_map True Anc gold {'A': 'D'	'B': 'K'	'D': 'D'	'E': 'K'} MAP nif-i 61255.25404323607 25015.857180124498 29065.366375877045 9516.952643617205 32189.887667359 15498.904536507318 1026 123 83 259 187 351 36.86 36.77 -79.4 0.11872358232154001 0.47220540351682405 0.502963940249019 0.687100856393395 0.718789639245036 37.90559587407174 12.84309052034111 0.09228366462175401 0.001993452410015 3.6300768386388578
725 Anc_1238 nsdb-000726 DDKK 95.02132867132867 Anc_1238_map Anc_1238_map Anc_1238_map True Anc gold {'A': 'D'	'B': 'K'	'D': 'D'	'E': 'K'} MAP nif-i 63108.259456161475 29501.377348190515 30963.060268061534 11040.943761773779 32145.199188099934 18460.433586416722 1205 148 117 284 247 373 35.36 37.44 -95.5 0.12027883264522501 0.472698050858164 0.5036358722482951 0.7131915123611251 0.7762340626387481 37.559333163338984 12.691007552681938 0.092307919621749 0.001996874752301 3.752127659574468
726 Anc_1340 nsdb-000727 DDKK 94.9086612576065 Anc_1340_map Anc_1340_map Anc_1340_map True Anc gold {'A': 'D'	'B': 'K'	'D': 'D'	'E': 'K'} MAP nif-i 63714.857755394274 27658.498441990625 31617.09045443197 10336.013988923522 32097.767300962296 17322.484453067118 1149 154 115 308 186 356 37.01 38.7 -85.4 0.12510478444356302 0.47516539640647504 0.48592156119220103 0.710009710287209 0.7471842155399601 37.6741769607759 12.998442002044799 0.091428097166243 0.001965215168695 3.645474137931034
727 Anc_1274 nsdb-000728 DDKK 95.06689552238804 Anc_1274_map Anc_1274_map Anc_1274_map True Anc gold {'A': 'D'	'B': 'K'	'D': 'D'	'E': 'K'} MAP nif-i 62389.34386708785 29407.67290233058 29138.78694148913 10970.065648568747 33250.55692559871 18437.607253761875 1227 159 118 297 228 387 38.02 36.28 -92.8 0.12072847892905801 0.481448719999907 0.49169153344071503 0.677874038824673 0.7233033065720631 37.73308587017635 12.744861561070104 0.094590951711204 0.001981118421785 3.7542194092827
728 Anc_1288 nsdb-000729 DDKK 95.3181269035533 Anc_1288_map Anc_1288_map Anc_1288_map True Anc gold {'A': 'D'	'B': 'K'	'D': 'D'	'E': 'K'} MAP nif-i 62456.26917522071 27551.627312942343 31085.364469757063 10323.279888324272 31370.904705463687 17228.347424618 1162 168 119 256 241 344 33.73 40.46 -93.5 0.125499562486753 0.48955174904659104 0.5072849347899661 0.7284683615363311 0.7852808142494301 37.56020314640205 12.859832978736812 0.081665774924201 0.001970617181261 3.68111289459604
729 Anc_1296 nsdb-000730 DDKK 94.9243824110672 Anc_1296_map Anc_1296_map Anc_1296_map True Anc gold {'A': 'D'	'B': 'K'	'D': 'D'	'E': 'K'} MAP nif-i 63006.36344269319 29129.08908493004 31532.32657195475 10929.93281096207 31474.03687073844 18199.15627396795 1208 156 116 283 230 393 34.15 39.16 -93.5 0.11967985964835201 0.47361763392931905 0.47542731625920603 0.70629289734272 0.7462364480525631 37.76752991642271 12.683650752340236 0.09536499292148201 0.001991984541536 3.788754598003152
730 Anc_771 nsdb-000731 DDKK 94.32365248226952 Anc_771_map Anc_771_map Anc_771_map True Anc gold {'A': 'D'	'B': 'K'	'D': 'D'	'E': 'K'} MAP an 61502.97223165746 24662.688280375834 29704.686757565294 9839.014500637844 31798.285474092154 14823.673779738056 1031 105 131 302 186 270 36.87 37.58 -78.9 0.141602676377674 0.42164747302265704 0.465130762342065 0.7303322319366251 0.7772099206157951 37.29843533768019 12.97834358781596 0.08241457502541201 0.001940588147484 3.54351395730706
731 Anc_797 nsdb-000732 DDKK 93.95244456177402 Anc_797_map Anc_797_map Anc_797_map True Anc gold {'A': 'D'	'B': 'K'	'D': 'D'	'E': 'K'} MAP an 58835.753635515044 23851.415716249823 28695.716265432387 9715.840313093988 30140.037370082642 14135.575403155864 970 139 110 294 140 255 35.71 38.48 -72.0 0.140389628245863 0.45086063295976103 0.48150382736789804 0.7719419566121931 0.8265589383245421 37.14397561923025 13.117317074251481 0.083742657167854 0.0019965146450100003 3.547806524184476
732 Anc_1361 nsdb-000733 DDKK 94.88923 Anc_1361_map Anc_1361_map Anc_1361_map True Anc gold {'A': 'D'	'B': 'K'	'D': 'D'	'E': 'K'} MAP nif-ii 66271.07336409349 23270.995195759635 33499.79479796972 9154.94365993829 32771.27856612377 14116.051535821352 923 126 82 233 205 245 34.94 40.69 -79.2 0.11090563627960401 0.41776453100034106 0.47961716418613604 0.7479108949315411 0.808783182778344 39.10232411596734 12.94030274338837 0.09717543494836 0.001983071745937 3.631004366812227
733 Anc_1446 nsdb-000734 DDKK 94.57605105105104 Anc_1446_map Anc_1446_map Anc_1446_map True Anc gold {'A': 'D'	'B': 'K'	'D': 'D'	'E': 'K'} MAP nif-ii 65326.78900274158 22839.85820103126 32659.640957836593 8574.826987313842 32667.14804490502 14265.031213717382 919 103 79 216 240 246 35.23 41.79 -82.5 0.113470065287798 0.43203869735384404 0.48598514873124204 0.787613274996228 0.8441978755585161 38.99856200595762 13.44084948926661 0.104562192416995 0.001997381343623 3.657205240174672
734 Anc_1522 nsdb-000735 DDKK 94.82905745967744 Anc_1522_map Anc_1522_map Anc_1522_map True Anc gold {'A': 'D'	'B': 'K'	'D': 'D'	'E': 'K'} MAP nif-ii 67213.67114088086 22674.89659932033 33581.01587030616 8283.060757686151 33632.65527057467 14391.835841634194 935 111 76 212 211 282 35.67 40.0 -74.9 0.11717633181921001 0.43024947980954104 0.49227996318203504 0.775922342727102 0.8296616471270091 38.828759465776294 12.83495639172082 0.08467724284050801 0.0020181690001930003 3.6569222283508003
735 Anc_807 nsdb-000736 DDKK 94.29870864461046 Anc_807_map Anc_807_map Anc_807_map True Anc gold {'A': 'D'	'B': 'K'	'D': 'D'	'E': 'K'} MAP nif-iii 62478.814285960725 19726.576747499457 31053.320663469716 7944.178080918729 31425.493622491027 11782.398666580702 772 121 60 192 149 222 37.58 40.07 -62.3 0.11811634245126701 0.433491101371591 0.45602410276512906 0.719427252705747 0.8013180709628861 37.57482743953989 13.060277156080202 0.07530200669201201 0.002040708537173 3.550832854681217
736 Anc_1413 nsdb-000737 DDKK 95.048125 Anc_1413_map Anc_1413_map Anc_1413_map True Anc gold {'A': 'D'	'B': 'K'	'D': 'D'	'E': 'K'} MAP nif-ii 68390.91422452302 23203.155787101496 34178.13433745011 8857.16270300073 34212.77988707288 14345.99308410081 905 111 80 218 191 275 33.56 42.64 -73.5 0.10826107171603101 0.41453889255879706 0.469965364651773 0.7361160050180161 0.789850955869235 39.1555984939022 13.321239638192854 0.10022201529534401 0.0019448314951700002 3.578489951113525
737 Anc_1466 nsdb-000738 DDKK 94.81663793103446 Anc_1466_map Anc_1466_map Anc_1466_map True Anc gold {'A': 'D'	'B': 'K'	'D': 'D'	'E': 'K'} MAP nif-ii 64851.27048911085 23561.96635537291 31655.720270279642 8528.12348861491 33195.55021883124 15033.842866757928 949 105 84 221 214 299 36.39 38.39 -79.3 0.11510307303166901 0.42263669390105 0.49771448314910705 0.8120578617066521 0.8586871698470421 38.868582356431084 12.765251856042825 0.08887850305516501 0.001969823798636 3.610687022900763
738 Anc_1331 nsdb-000739 DDKK 95.53565452755906 Anc_1331_map Anc_1331_map Anc_1331_map True Anc gold {'A': 'D'	'B': 'K'	'D': 'D'	'E': 'K'} MAP nif-i 63236.81598873301 29483.987283400216 31657.752572236386 11333.055273107086 31579.06341649663 18150.93201029314 1199 153 127 285 233 369 34.74 39.48 -93.6 0.11839927164270801 0.46571005783984404 0.46795871404000805 0.693854361542777 0.7351234908233321 37.8080523997686 12.806136997961973 0.10268349289236901 0.0019408999511630002 3.714882506527415
739 Anc_1530 nsdb-000740 DDKK 94.690987654321 Anc_1530_map Anc_1530_map Anc_1530_map True Anc gold {'A': 'D'	'B': 'K'	'D': 'D'	'E': 'K'} MAP nif-iii 58658.28426731025 19085.13574802105 28138.92416510988 7402.344732695819 30519.36010220038 11682.791015325267 797 100 49 238 126 250 41.08 32.99 -58.9 0.12046032892802001 0.434549064881376 0.467126752500491 0.7784843067133761 0.8355326062579981 37.02753920794092 12.669331917351636 0.10462127692666501 0.002159850460851 3.6047904191616773
740 Anc_793 nsdb-000741 DDKK 94.28050161812295 Anc_793_map Anc_793_map Anc_793_map True Anc gold {'A': 'D'	'B': 'K'	'D': 'D'	'E': 'K'} MAP an 59280.88867816323 21882.116981563973 28689.219193834506 8681.611782902262 30591.669484328733 13200.505198661696 916 105 92 262 170 250 35.09 39.53 -71.4 0.135752694936028 0.46349115553102505 0.48203898251943006 0.783372135252784 0.8295202645278671 37.14200203243772 12.785124448200127 0.078650382905702 0.0020917276505740003 3.635422656699252
741 Anc_1508 nsdb-000742 DDKK 94.83998998999 Anc_1508_map Anc_1508_map Anc_1508_map True Anc gold {'A': 'D'	'B': 'K'	'D': 'D'	'E': 'K'} MAP nif-ii 65405.244324273415 23405.46261278857 31049.57006861487 8740.860605045142 34355.67425565855 14664.602007743437 950 98 81 233 216 280 39.23 35.15 -77.1 0.114827606355687 0.42000262638839003 0.482571763904995 0.7624550821997561 0.812505832362824 38.95711919038054 12.973178258211897 0.093348827791423 0.002005536462536 3.613976705490848
742 Anc_1435 nsdb-000743 DDKK 94.80422077922076 Anc_1435_map Anc_1435_map Anc_1435_map True Anc gold {'A': 'D'	'B': 'K'	'D': 'D'	'E': 'K'} MAP nif-ii 65442.360159394026 23717.51693207225 32679.1867191947 9313.521694805208 32763.173440199334 14403.99523726707 940 110 92 241 218 249 35.49 38.72 -82.0 0.112196766229172 0.42975533314025405 0.48515535238845103 0.753068560835443 0.8120251016142571 39.01679972505052 13.171885718093288 0.09402901109553201 0.00196803899906 3.6074154852780813
743 Anc_1493 nsdb-000744 DDKK 94.7295035105316 Anc_1493_map Anc_1493_map Anc_1493_map True Anc gold {'A': 'D'	'B': 'K'	'D': 'D'	'E': 'K'} MAP nif-ii 66205.81866415823 23309.123024049215 32286.51255490045 8646.683954464475 33919.30610925778 14662.439069584769 930 96 72 234 213 277 39.15 36.15 -77.0 0.11638998133835401 0.42528442389188104 0.487166597273719 0.770557977372458 0.8203697971350581 38.994961908025005 12.943413463655176 0.09344678722788101 0.0020136534632630002 3.640685461580984
744 Anc_1375 nsdb-000745 DDKK 94.21277066929132 Anc_1375_map Anc_1375_map Anc_1375_map True Anc gold {'A': 'D'	'B': 'K'	'D': 'D'	'E': 'K'} MAP nif-ii 66292.27192864739 22885.990144460797 32749.516957986278 8839.681343722987 33542.754970661095 14046.30880073776 906 102 78 222 235 237 35.36 38.65 -82.9 0.108567931259714 0.41672059831026503 0.47820289852051 0.7342905924753881 0.7789501001608891 39.34751068500729 13.026191047413128 0.09855449850035601 0.001988525212329 3.670817541959935
[truncated: 24 more rows]
