# Supplementary material for: Structural evolution of nitrogenase over 3 billion years
Source: eLife. 2025 Sep 11;14:RP105613. doi: 10.7554/eLife.105613 (PMC12425478; doi:10.7554/eLife.105613)
Supplement: Figure 6—source code 1. [file elife-105613-fig6-code1.zip › eLife-VOR-ADV-2024-105613/Figure6SourceCode.ipynb]

# %% [code]
import pandas as pd
import seaborn as sns
import matplotlib.pyplot as plt
import json
import numpy as np
import requests
from yaml import load, Loader
import prody as pdy
plt.rcParams['svg.fonttype'] = 'none'

# %% [code]
tmscores = pd.read_csv('Figure6-SourceData1.csv', sep='\t', comment='#', header=None)
tmscores.columns=['pdb1', 'pdb2', 'tm-score', 'tm-score2', 'rmsd', 'id1', 'id2', 'idali', 'l1', 'l2', 'lali']
# tmscores['pdb1'] = tmscores['pdb1'].apply(lambda x: x.split('.')[0])
# tmscores['pdb1'] = tmscores['pdb1'].apply(lambda x: x.split('_')[0] + ' / ' + x.split('_')[1][0] + '.' + ' ' + x.split('_')[2])
# tmscores['pdb2'] = tmscores['pdb2'].apply(lambda x: x.split('.')[1])
tmscores

# %% [markdown]
This is a hack to make chain-comparisson easier.

# %% [code]
with open('Figure6-SourceData2.yml') as f:
    mapping = load(f, Loader)

# %% [code]
pdb_structures = tmscores[:1590].copy()
einsle_structures = tmscores[1590:].copy()

# %% [code]
pdb_structures['pdb1'] = pdb_structures['pdb1'].apply(lambda x: mapping['mapping'][x.split('_')[0]])
pdb_structures['pdb2'] = pdb_structures['pdb2'].apply(lambda x: x.split('.')[0])
pdb_structures['fancy_name'] = pdb_structures['pdb1'].apply(lambda x: mapping['fancy_name'][x])
pdb_structures

# %% [code]
pdb_structures['is_same_species'] = pdb_structures.apply(lambda x: x.pdb1 == x.pdb2, axis=1)
pdb_structures = pdb_structures.query('is_same_species == True')

# %% [markdown]
**Figure 6.A**: AF2 Prediction versus axisting structures.

# %% [code]
g = sns.catplot(data=pdb_structures, x='rmsd', y='fancy_name', aspect=1.5, height=3.0, jitter=0.3, hue='fancy_name')
g.set_xlabels('RMSD ($\AA$)')
g.set_ylabels('Isovariant / organism')
#g.savefig('figure6-A.svg')


# %% [code]
einsle_structures['original_pdb1'] = einsle_structures['pdb1']
einsle_structures['pdb1'] = einsle_structures['pdb1'].apply(lambda x: x.split('_')[0])
einsle_structures['pdb2'] = einsle_structures['pdb2'].apply(lambda x: x.split('.')[0])
einsle_structures['is_same_structure'] = einsle_structures.apply(lambda x: x.pdb1 == x.pdb2, axis=1)
einsle_structures = einsle_structures.query('is_same_structure == True').copy()
einsle_structures

# %% [markdown]
**Figure 6B**: AF2 Prediction versus newly crystalyzed structures.

# %% [code]
g = sns.catplot(
    x='rmsd', y='pdb1', data=einsle_structures, height=3.0, s=50, color='black'
)
g.set_xlabels('RMSD ($\AA$)')
g.set_ylabels('Ancestor')
for i in range(3):
    g.axes[0, 0].axhline(i, linewidth=2.0, linestyle='--', color='gray', alpha=0.2)
# g.savefig('figure6.B.svg')

# %% [code]
