# Supplementary material for: Structural evolution of nitrogenase over 3 billion years
Source: eLife. 2025 Sep 11;14:RP105613. doi: 10.7554/eLife.105613 (PMC12425478; doi:10.7554/eLife.105613)
Supplement: Figure 6—source code 2. [file elife-105613-fig6-code2.zip › eLife-VOR-ADV-2024-105613/Figure6SourceData2.yml]

mapping:
  1QH8: nif_Klebsiella_pneumoniae
  3U7Q: nif_Azotobacter_vinelandii
  5KOH: nif_Gluconacetobacter_diazotrophicus_PA1_5
  7ADR: vnf_Azotobacter_vinelandii
  8BOQ: anf_Azotobacter_vinelandii
  5VQ3: nif_Clostridium_pasteurianum

fancy_name:
  nif_Klebsiella_pneumoniae: Nif / K. pneumoniae
  nif_Azotobacter_vinelandii: Nif / A. vinelandii
  nif_Gluconacetobacter_diazotrophicus_PA1_5: Nif/ G. diazotrophicus
  vnf_Azotobacter_vinelandii: Vnf/ A. vinelandii
  anf_Azotobacter_vinelandii: Anf/ A. vinelandii
  nif_Clostridium_pasteurianum: Nif/ C. pasteurianum
