# Supplementary material for: Structural evolution of nitrogenase over 3 billion years
Source: eLife. 2025 Sep 11;14:RP105613. doi: 10.7554/eLife.105613 (PMC12425478; doi:10.7554/eLife.105613)
Supplement: Figure 6—source data 1. [file elife-105613-fig6-data1.csv]

#PDBchain1	PDBchain2	TM1	TM2	RMSD	ID1	ID2	IDali	L1	L2	Lali
#PDBchain1	PDBchain2	TM1	TM2	RMSD	ID1	ID2	IDali	L1	L2	Lali
#PDBchain1	PDBchain2	TM1	TM2	RMSD	ID1	ID2	IDali	L1	L2	Lali
#PDBchain1	PDBchain2	TM1	TM2	RMSD	ID1	ID2	IDali	L1	L2	Lali
#PDBchain1	PDBchain2	TM1	TM2	RMSD	ID1	ID2	IDali	L1	L2	Lali
#PDBchain1	PDBchain2	TM1	TM2	RMSD	ID1	ID2	IDali	L1	L2	Lali
#PDBchain1	PDBchain2	TM1	TM2	RMSD	ID1	ID2	IDali	L1	L2	Lali
#PDBchain1	PDBchain2	TM1	TM2	RMSD	ID1	ID2	IDali	L1	L2	Lali
1QH8_001.colabfold.rechained.pdb:A:D:E:B	nif_Azotobacter_vinelandii.3MIN.pdb:D:A:B:E	0.9850	0.9925	0.75	0.700	0.705	0.709	1994	1979	1970
#PDBchain1	PDBchain2	TM1	TM2	RMSD	ID1	ID2	IDali	L1	L2	Lali
1QH8_001.colabfold.rechained.pdb:A:D:E:B	nif_Azotobacter_vinelandii.2MIN.pdb:D:A:B:E	0.9852	0.9927	0.73	0.700	0.705	0.709	1994	1979	1970
#PDBchain1	PDBchain2	TM1	TM2	RMSD	ID1	ID2	IDali	L1	L2	Lali
1QH8_001.colabfold.rechained.pdb:A:D:E:B	AK013.xtal.pdb:A:C:D:B	0.9941	0.9921	0.75	0.708	0.706	0.710	1994	1998	1988
#PDBchain1	PDBchain2	TM1	TM2	RMSD	ID1	ID2	IDali	L1	L2	Lali
1QH8_001.colabfold.rechained.pdb:A:D:E:B	nif_Azotobacter_vinelandii.1FP4.pdb:A:D:E:B	0.9849	0.9923	0.77	0.699	0.704	0.708	1994	1979	1970
#PDBchain1	PDBchain2	TM1	TM2	RMSD	ID1	ID2	IDali	L1	L2	Lali
1QH8_001.colabfold.rechained.pdb:A:D:E:B	nif_Azotobacter_vinelandii.3U7Q.pdb:D:A:B:E	0.9950	0.9930	0.77	0.703	0.702	0.705	1994	1998	1990
#PDBchain1	PDBchain2	TM1	TM2	RMSD	ID1	ID2	IDali	L1	L2	Lali
1QH8_001.colabfold.rechained.pdb:A:D:E:B	AK014.xtal.pdb:A:C:D:B	0.9948	0.9928	0.81	0.736	0.735	0.738	1994	1998	1990
#PDBchain1	PDBchain2	TM1	TM2	RMSD	ID1	ID2	IDali	L1	L2	Lali
1QH8_001.colabfold.rechained.pdb:A:D:E:B::	anf_Azotobacter_vinelandii.8BOQ.pdb:A:D:E:B:F:C	0.8846	0.8076	2.45	0.265	0.241	0.291	1994	2188	1814
#PDBchain1	PDBchain2	TM1	TM2	RMSD	ID1	ID2	IDali	L1	L2	Lali
1QH8_001.colabfold.rechained.pdb:A:D:E:B	AK023.xtal.pdb:C:A:B:D	0.9946	0.9927	0.81	0.722	0.720	0.723	1994	1998	1990
#PDBchain1	PDBchain2	TM1	TM2	RMSD	ID1	ID2	IDali	L1	L2	Lali
1QH8_001.colabfold.rechained.pdb:A:D:E:B	nif_Azotobacter_vinelandii.4TKU.pdb:A:D:E:B	0.9949	0.9929	0.77	0.704	0.703	0.706	1994	1998	1990
#PDBchain1	PDBchain2	TM1	TM2	RMSD	ID1	ID2	IDali	L1	L2	Lali
1QH8_001.colabfold.rechained.pdb:A:D:E:B	nif_Azotobacter_vinelandii.4ND8.pdb:D:A:B:E	0.9945	0.9925	0.83	0.704	0.703	0.706	1994	1998	1990
#PDBchain1	PDBchain2	TM1	TM2	RMSD	ID1	ID2	IDali	L1	L2	Lali
1QH8_001.colabfold.rechained.pdb:A:D:E:B	nif_Azotobacter_vinelandii.4TKV.pdb:A:D:E:B	0.9949	0.9929	0.78	0.704	0.703	0.706	1994	1998	1990
#PDBchain1	PDBchain2	TM1	TM2	RMSD	ID1	ID2	IDali	L1	L2	Lali
1QH8_001.colabfold.rechained.pdb:A:D:E:B	nif_Azotobacter_vinelandii.5BVH.pdb:D:A:B:E	0.9950	0.9931	0.76	0.704	0.703	0.706	1994	1998	1990
#PDBchain1	PDBchain2	TM1	TM2	RMSD	ID1	ID2	IDali	L1	L2	Lali
1QH8_001.colabfold.rechained.pdb:A:D:E:B	nif_Azotobacter_vinelandii.5BVG.pdb:A:D:E:B	0.9950	0.9930	0.77	0.704	0.703	0.706	1994	1998	1990
#PDBchain1	PDBchain2	TM1	TM2	RMSD	ID1	ID2	IDali	L1	L2	Lali
1QH8_001.colabfold.rechained.pdb:A:D:E:B	nif_Azotobacter_vinelandii.5VQ4.pdb:D:A:B:E	0.9949	0.9929	0.78	0.703	0.702	0.705	1994	1998	1990
#PDBchain1	PDBchain2	TM1	TM2	RMSD	ID1	ID2	IDali	L1	L2	Lali
1QH8_001.colabfold.rechained.pdb:A:D:E:B	nif_Azotobacter_vinelandii.4WNA.pdb:D:A:B:E	0.9945	0.9926	0.82	0.703	0.702	0.705	1994	1998	1990
#PDBchain1	PDBchain2	TM1	TM2	RMSD	ID1	ID2	IDali	L1	L2	Lali
1QH8_001.colabfold.rechained.pdb:A:D:E:B	nif_Azotobacter_vinelandii.4XPI.pdb:A:D:E:B	0.9952	0.9917	0.87	0.702	0.700	0.703	1994	2001	1992
#PDBchain1	PDBchain2	TM1	TM2	RMSD	ID1	ID2	IDali	L1	L2	Lali
1QH8_001.colabfold.rechained.pdb:A:D:E:B	nif_Azotobacter_vinelandii.6BBL.pdb:A:D:E:B	0.9946	0.9926	0.82	0.702	0.701	0.704	1994	1998	1990
1QH8_001.colabfold.rechained.pdb:A:D:E:B	nif_Azotobacter_vinelandii.6CDK.pdb:A:D:E:B	0.9843	0.9928	0.79	0.699	0.705	0.708	1994	1977	1969
#PDBchain1	PDBchain2	TM1	TM2	RMSD	ID1	ID2	IDali	L1	L2	Lali
#PDBchain1	PDBchain2	TM1	TM2	RMSD	ID1	ID2	IDali	L1	L2	Lali
1QH8_001.colabfold.rechained.pdb:A:D:E:B	nif_Azotobacter_vinelandii.6O7L.pdb:D:A:B:E	0.9898	0.9923	0.79	0.702	0.703	0.707	1994	1989	1980
#PDBchain1	PDBchain2	TM1	TM2	RMSD	ID1	ID2	IDali	L1	L2	Lali
1QH8_001.colabfold.rechained.pdb:A:D:E:B	nif_Azotobacter_vinelandii.6O7M.pdb:D:A:B:E	0.9948	0.9924	0.86	0.702	0.700	0.703	1994	1999	1991
#PDBchain1	PDBchain2	TM1	TM2	RMSD	ID1	ID2	IDali	L1	L2	Lali
1QH8_001.colabfold.rechained.pdb:A:D:E:B	nif_Azotobacter_vinelandii.6O7N.pdb:A:D:E:B	0.9946	0.9921	0.82	0.701	0.699	0.703	1994	1999	1990
#PDBchain1	PDBchain2	TM1	TM2	RMSD	ID1	ID2	IDali	L1	L2	Lali
1QH8_001.colabfold.rechained.pdb:A:D:E:B	nif_Azotobacter_vinelandii.6O7Q.pdb:D:A:B:E	0.9909	0.9923	0.78	0.702	0.703	0.706	1994	1991	1982
#PDBchain1	PDBchain2	TM1	TM2	RMSD	ID1	ID2	IDali	L1	L2	Lali
1QH8_001.colabfold.rechained.pdb:A:D:E:B	nif_Azotobacter_vinelandii.6O7P.pdb:D:A:B:E	0.9942	0.9927	0.80	0.702	0.701	0.704	1994	1997	1989
#PDBchain1	PDBchain2	TM1	TM2	RMSD	ID1	ID2	IDali	L1	L2	Lali
1QH8_001.colabfold.rechained.pdb:A:D:E:B	nif_Azotobacter_vinelandii.6O7O.pdb:D:A:B:E	0.9946	0.9921	0.81	0.701	0.699	0.703	1994	1999	1990
#PDBchain1	PDBchain2	TM1	TM2	RMSD	ID1	ID2	IDali	L1	L2	Lali
1QH8_001.colabfold.rechained.pdb:A:D:E:B	nif_Azotobacter_vinelandii.6O7S.pdb:D:A:B:E	0.9937	0.9927	0.79	0.702	0.701	0.704	1994	1996	1988
#PDBchain1	PDBchain2	TM1	TM2	RMSD	ID1	ID2	IDali	L1	L2	Lali
1QH8_001.colabfold.rechained.pdb:A:D:E:B	nif_Azotobacter_vinelandii.6O7R.pdb:A:D:E:B	0.9943	0.9923	0.79	0.701	0.700	0.703	1994	1998	1989
#PDBchain1	PDBchain2	TM1	TM2	RMSD	ID1	ID2	IDali	L1	L2	Lali
1QH8_001.colabfold.rechained.pdb:A:D:E:B	nif_Azotobacter_vinelandii.6OP1.pdb:A:D:E:B	0.9947	0.9927	0.80	0.703	0.702	0.705	1994	1998	1990
#PDBchain1	PDBchain2	TM1	TM2	RMSD	ID1	ID2	IDali	L1	L2	Lali
1QH8_001.colabfold.rechained.pdb:A:D:E:B	nif_Azotobacter_vinelandii.6UG0.pdb:D:A:B:E	0.9944	0.9934	0.71	0.703	0.702	0.705	1994	1996	1988
#PDBchain1	PDBchain2	TM1	TM2	RMSD	ID1	ID2	IDali	L1	L2	Lali
1QH8_001.colabfold.rechained.pdb:A:D:E:B	nif_Azotobacter_vinelandii.6OP2.pdb:D:A:B:E	0.9949	0.9929	0.78	0.703	0.702	0.705	1994	1998	1990
#PDBchain1	PDBchain2	TM1	TM2	RMSD	ID1	ID2	IDali	L1	L2	Lali
1QH8_001.colabfold.rechained.pdb:A:D:E:B	nif_Azotobacter_vinelandii.6VXT.pdb:A:D:E:B	0.9948	0.9933	0.72	0.703	0.702	0.705	1994	1997	1989
#PDBchain1	PDBchain2	TM1	TM2	RMSD	ID1	ID2	IDali	L1	L2	Lali
1QH8_001.colabfold.rechained.pdb:A:D:E:B	nif_Azotobacter_vinelandii.6OP3.pdb:D:A:B:E	0.9950	0.9930	0.76	0.703	0.702	0.705	1994	1998	1990
#PDBchain1	PDBchain2	TM1	TM2	RMSD	ID1	ID2	IDali	L1	L2	Lali
1QH8_001.colabfold.rechained.pdb:A:D:E:B	nif_Azotobacter_vinelandii.6OP4.pdb:D:A:B:E	0.9945	0.9925	0.83	0.703	0.702	0.705	1994	1998	1990
#PDBchain1	PDBchain2	TM1	TM2	RMSD	ID1	ID2	IDali	L1	L2	Lali
1QH8_001.colabfold.rechained.pdb:A:D:E:B	nif_Azotobacter_vinelandii.7JRF.pdb:A:D:E:B	0.9948	0.9929	0.78	0.703	0.702	0.705	1994	1998	1990
#PDBchain1	PDBchain2	TM1	TM2	RMSD	ID1	ID2	IDali	L1	L2	Lali
1QH8_001.colabfold.rechained.pdb:A:D:E:B	nif_Azotobacter_vinelandii.8CRS.pdb:A:D:E:B	0.9943	0.9923	0.85	0.703	0.702	0.705	1994	1998	1990
#PDBchain1	PDBchain2	TM1	TM2	RMSD	ID1	ID2	IDali	L1	L2	Lali
1QH8_001.colabfold.rechained.pdb:A:D:E:B	nif_Azotobacter_vinelandii.8ENL.pdb:D:A:B:E	0.9463	0.9914	0.91	0.675	0.707	0.710	1994	1903	1895
#PDBchain1	PDBchain2	TM1	TM2	RMSD	ID1	ID2	IDali	L1	L2	Lali
1QH8_001.colabfold.rechained.pdb:A:D:E:B	nif_Azotobacter_vinelandii.8DBX.pdb:D:A:B:E	0.9934	0.9914	0.95	0.703	0.702	0.705	1994	1998	1990
#PDBchain1	PDBchain2	TM1	TM2	RMSD	ID1	ID2	IDali	L1	L2	Lali
1QH8_001.colabfold.rechained.pdb:A:D:E:B	nif_Azotobacter_vinelandii.8DBY.pdb:D:A:B:E	0.9943	0.9923	0.85	0.703	0.702	0.705	1994	1998	1990
#PDBchain1	PDBchain2	TM1	TM2	RMSD	ID1	ID2	IDali	L1	L2	Lali
1QH8_001.colabfold.rechained.pdb:A:D:E:B	nif_Azotobacter_vinelandii.8ENM.pdb:A:D:E:B	0.9943	0.9918	0.85	0.703	0.701	0.705	1994	1999	1990
#PDBchain1	PDBchain2	TM1	TM2	RMSD	ID1	ID2	IDali	L1	L2	Lali
1QH8_001.colabfold.rechained.pdb:A:D:E:B	nif_Clostridium_pasteurianum.1MIO.pdb:A:D:E:B	0.9085	0.9222	1.88	0.366	0.371	0.396	1994	1964	1842
#PDBchain1	PDBchain2	TM1	TM2	RMSD	ID1	ID2	IDali	L1	L2	Lali
1QH8_001.colabfold.rechained.pdb:A:D:E:B	nif_Clostridium_pasteurianum.4WN9.pdb:A:D:E:B	0.9055	0.9257	2.00	0.364	0.372	0.394	1994	1950	1840
#PDBchain1	PDBchain2	TM1	TM2	RMSD	ID1	ID2	IDali	L1	L2	Lali
1QH8_001.colabfold.rechained.pdb:A:D:E:B	nif_Clostridium_pasteurianum.5VPW.pdb:D:A:B:E	0.9061	0.9367	1.98	0.365	0.377	0.395	1994	1928	1839
#PDBchain1	PDBchain2	TM1	TM2	RMSD	ID1	ID2	IDali	L1	L2	Lali
1QH8_001.colabfold.rechained.pdb:A:D:E:B	nif_Clostridium_pasteurianum.5VQ3.pdb:A:D:E:B	0.9080	0.9282	1.86	0.365	0.373	0.395	1994	1950	1840
#PDBchain1	PDBchain2	TM1	TM2	RMSD	ID1	ID2	IDali	L1	L2	Lali
1QH8_001.colabfold.rechained.pdb:A:D:E:B	nif_Klebsiella_pneumoniae.1H1L.pdb:A:D:E:B	0.9981	0.9981	0.61	1.000	1.000	1.000	1994	1994	1994
#PDBchain1	PDBchain2	TM1	TM2	RMSD	ID1	ID2	IDali	L1	L2	Lali
1QH8_001.colabfold.rechained.pdb:A:D:E:B	nif_Klebsiella_pneumoniae.1QH1.pdb:D:A:B:E	0.9981	0.9981	0.61	1.000	1.000	1.000	1994	1994	1994
#PDBchain1	PDBchain2	TM1	TM2	RMSD	ID1	ID2	IDali	L1	L2	Lali
1QH8_001.colabfold.rechained.pdb:A:D:E:B	nif_Klebsiella_pneumoniae.1QH8.pdb:D:A:B:E	0.9977	0.9977	0.66	1.000	1.000	1.000	1994	1994	1994
#PDBchain1	PDBchain2	TM1	TM2	RMSD	ID1	ID2	IDali	L1	L2	Lali
1QH8_001.colabfold.rechained.pdb:A:D:E:B	nif_Klebsiella_pneumoniae.1QGU.pdb:D:A:B:E	0.9980	0.9980	0.62	1.000	1.000	1.000	1994	1994	1994
1QH8_001.colabfold.rechained.pdb:A:D:E:B	nif_Gluconacetobacter_diazotrophicus_PA1_5.5KOJ.pdb:A:D:E:B	0.9792	0.9856	1.57	0.581	0.585	0.587	1994	1981	1974
1QH8_001.colabfold.rechained.pdb:A:D:E:B	nif_Gluconacetobacter_diazotrophicus_PA1_5.5KOH.pdb:A:D:E:B	0.9808	0.9852	1.52	0.581	0.583	0.586	1994	1985	1976
1QH8_001.colabfold.rechained.pdb:A:D:E:B::	vnf_Azotobacter_vinelandii.5N6Y.pdb:A:D:E:B:C:F	0.8835	0.8410	2.65	0.280	0.266	0.307	1994	2097	1820
1QH8_001.colabfold.rechained.pdb:A:D:E:B::	vnf_Azotobacter_vinelandii.6FEA.pdb:D:A:B:E:C:F	0.8837	0.8503	2.65	0.280	0.269	0.307	1994	2074	1820
1QH8_001.colabfold.rechained.pdb:A:D:E:B::	vnf_Azotobacter_vinelandii.7AIZ.pdb:D:A:B:E:C:F	0.8835	0.8406	2.65	0.280	0.266	0.307	1994	2098	1820
1QH8_001.colabfold.rechained.pdb:A:D:E:B::	vnf_Azotobacter_vinelandii.7ADY.pdb:D:A:B:E:C:F	0.8835	0.8395	2.65	0.280	0.266	0.307	1994	2101	1820
1QH8_001.colabfold.rechained.pdb:A:D:E:B::	vnf_Azotobacter_vinelandii.7ADR.pdb:D:A:B:E:C:F	0.8835	0.8394	2.65	0.280	0.266	0.307	1994	2101	1820
#PDBchain1	PDBchain2	TM1	TM2	RMSD	ID1	ID2	IDali	L1	L2	Lali
#PDBchain1	PDBchain2	TM1	TM2	RMSD	ID1	ID2	IDali	L1	L2	Lali
#PDBchain1	PDBchain2	TM1	TM2	RMSD	ID1	ID2	IDali	L1	L2	Lali
#PDBchain1	PDBchain2	TM1	TM2	RMSD	ID1	ID2	IDali	L1	L2	Lali
#PDBchain1	PDBchain2	TM1	TM2	RMSD	ID1	ID2	IDali	L1	L2	Lali
#PDBchain1	PDBchain2	TM1	TM2	RMSD	ID1	ID2	IDali	L1	L2	Lali
#PDBchain1	PDBchain2	TM1	TM2	RMSD	ID1	ID2	IDali	L1	L2	Lali
#PDBchain1	PDBchain2	TM1	TM2	RMSD	ID1	ID2	IDali	L1	L2	Lali
1QH8_002.colabfold.rechained.pdb:A:D:E:B	nif_Azotobacter_vinelandii.1FP4.pdb:D:A:B:E	0.9839	0.9913	0.89	0.699	0.704	0.708	1994	1979	1970
#PDBchain1	PDBchain2	TM1	TM2	RMSD	ID1	ID2	IDali	L1	L2	Lali
1QH8_002.colabfold.rechained.pdb:A:D:E:B	nif_Azotobacter_vinelandii.3MIN.pdb:A:D:E:B	0.9837	0.9911	0.91	0.700	0.705	0.709	1994	1979	1970
#PDBchain1	PDBchain2	TM1	TM2	RMSD	ID1	ID2	IDali	L1	L2	Lali
1QH8_002.colabfold.rechained.pdb:A:D:E:B	AK013.xtal.pdb:C:A:B:D	0.9933	0.9913	0.84	0.708	0.706	0.710	1994	1998	1988
1QH8_002.colabfold.rechained.pdb:A:D:E:B	nif_Azotobacter_vinelandii.2MIN.pdb:D:A:B:E	0.9841	0.9915	0.87	0.700	0.705	0.709	1994	1979	1970
#PDBchain1	PDBchain2	TM1	TM2	RMSD	ID1	ID2	IDali	L1	L2	Lali
#PDBchain1	PDBchain2	TM1	TM2	RMSD	ID1	ID2	IDali	L1	L2	Lali
1QH8_002.colabfold.rechained.pdb:A:D:E:B	AK014.xtal.pdb:A:C:D:B	0.9940	0.9920	0.91	0.736	0.734	0.737	1994	1998	1990
#PDBchain1	PDBchain2	TM1	TM2	RMSD	ID1	ID2	IDali	L1	L2	Lali
1QH8_002.colabfold.rechained.pdb:A:D:E:B	nif_Azotobacter_vinelandii.3U7Q.pdb:A:D:E:B	0.9941	0.9921	0.87	0.703	0.702	0.705	1994	1998	1990
#PDBchain1	PDBchain2	TM1	TM2	RMSD	ID1	ID2	IDali	L1	L2	Lali
1QH8_002.colabfold.rechained.pdb:A:D:E:B	AK023.xtal.pdb:A:C:D:B	0.9935	0.9915	0.93	0.722	0.720	0.723	1994	1998	1990
#PDBchain1	PDBchain2	TM1	TM2	RMSD	ID1	ID2	IDali	L1	L2	Lali
1QH8_002.colabfold.rechained.pdb:A:D:E:B::	anf_Azotobacter_vinelandii.8BOQ.pdb:D:A:B:E:F:C	0.8856	0.8084	2.41	0.265	0.242	0.292	1994	2188	1814
#PDBchain1	PDBchain2	TM1	TM2	RMSD	ID1	ID2	IDali	L1	L2	Lali
1QH8_002.colabfold.rechained.pdb:A:D:E:B	nif_Azotobacter_vinelandii.4XPI.pdb:D:A:B:E	0.9938	0.9903	1.03	0.702	0.700	0.703	1994	2001	1992
#PDBchain1	PDBchain2	TM1	TM2	RMSD	ID1	ID2	IDali	L1	L2	Lali
1QH8_002.colabfold.rechained.pdb:A:D:E:B	nif_Azotobacter_vinelandii.4TKU.pdb:D:A:B:E	0.9941	0.9921	0.87	0.704	0.703	0.706	1994	1998	1990
#PDBchain1	PDBchain2	TM1	TM2	RMSD	ID1	ID2	IDali	L1	L2	Lali
1QH8_002.colabfold.rechained.pdb:A:D:E:B	nif_Azotobacter_vinelandii.4TKV.pdb:D:A:B:E	0.9940	0.9920	0.88	0.704	0.703	0.706	1994	1998	1990
#PDBchain1	PDBchain2	TM1	TM2	RMSD	ID1	ID2	IDali	L1	L2	Lali
1QH8_002.colabfold.rechained.pdb:A:D:E:B	nif_Azotobacter_vinelandii.5BVG.pdb:D:A:B:E	0.9941	0.9921	0.87	0.704	0.703	0.706	1994	1998	1990
#PDBchain1	PDBchain2	TM1	TM2	RMSD	ID1	ID2	IDali	L1	L2	Lali
1QH8_002.colabfold.rechained.pdb:A:D:E:B	nif_Azotobacter_vinelandii.5BVH.pdb:A:D:E:B	0.9942	0.9922	0.86	0.704	0.703	0.706	1994	1998	1990
#PDBchain1	PDBchain2	TM1	TM2	RMSD	ID1	ID2	IDali	L1	L2	Lali
1QH8_002.colabfold.rechained.pdb:A:D:E:B	nif_Azotobacter_vinelandii.5VQ4.pdb:A:D:E:B	0.9935	0.9915	0.93	0.703	0.702	0.705	1994	1998	1990
#PDBchain1	PDBchain2	TM1	TM2	RMSD	ID1	ID2	IDali	L1	L2	Lali
1QH8_002.colabfold.rechained.pdb:A:D:E:B	nif_Azotobacter_vinelandii.4ND8.pdb:A:D:E:B	0.9935	0.9915	0.94	0.704	0.703	0.706	1994	1998	1990
1QH8_002.colabfold.rechained.pdb:A:D:E:B	nif_Azotobacter_vinelandii.4WNA.pdb:A:D:E:B	0.9936	0.9916	0.93	0.703	0.702	0.705	1994	1998	1990
#PDBchain1	PDBchain2	TM1	TM2	RMSD	ID1	ID2	IDali	L1	L2	Lali
#PDBchain1	PDBchain2	TM1	TM2	RMSD	ID1	ID2	IDali	L1	L2	Lali
1QH8_002.colabfold.rechained.pdb:A:D:E:B	nif_Azotobacter_vinelandii.6BBL.pdb:A:D:E:B	0.9934	0.9914	0.95	0.702	0.701	0.704	1994	1998	1990
#PDBchain1	PDBchain2	TM1	TM2	RMSD	ID1	ID2	IDali	L1	L2	Lali
1QH8_002.colabfold.rechained.pdb:A:D:E:B	nif_Azotobacter_vinelandii.6CDK.pdb:D:A:B:E	0.9832	0.9916	0.92	0.699	0.705	0.708	1994	1977	1969
#PDBchain1	PDBchain2	TM1	TM2	RMSD	ID1	ID2	IDali	L1	L2	Lali
1QH8_002.colabfold.rechained.pdb:A:D:E:B	nif_Azotobacter_vinelandii.6O7L.pdb:A:D:E:B	0.9888	0.9912	0.91	0.702	0.703	0.707	1994	1989	1980
#PDBchain1	PDBchain2	TM1	TM2	RMSD	ID1	ID2	IDali	L1	L2	Lali
1QH8_002.colabfold.rechained.pdb:A:D:E:B	nif_Azotobacter_vinelandii.6O7N.pdb:D:A:B:E	0.9934	0.9909	0.94	0.701	0.699	0.703	1994	1999	1990
#PDBchain1	PDBchain2	TM1	TM2	RMSD	ID1	ID2	IDali	L1	L2	Lali
1QH8_002.colabfold.rechained.pdb:A:D:E:B	nif_Azotobacter_vinelandii.6O7P.pdb:A:D:E:B	0.9929	0.9914	0.94	0.702	0.701	0.704	1994	1997	1989
1QH8_002.colabfold.rechained.pdb:A:D:E:B	nif_Azotobacter_vinelandii.6O7M.pdb:A:D:E:B	0.9937	0.9912	0.98	0.702	0.700	0.703	1994	1999	1991
#PDBchain1	PDBchain2	TM1	TM2	RMSD	ID1	ID2	IDali	L1	L2	Lali
#PDBchain1	PDBchain2	TM1	TM2	RMSD	ID1	ID2	IDali	L1	L2	Lali
1QH8_002.colabfold.rechained.pdb:A:D:E:B	nif_Azotobacter_vinelandii.6O7O.pdb:A:D:E:B	0.9934	0.9910	0.94	0.701	0.699	0.703	1994	1999	1990
#PDBchain1	PDBchain2	TM1	TM2	RMSD	ID1	ID2	IDali	L1	L2	Lali
1QH8_002.colabfold.rechained.pdb:A:D:E:B	nif_Azotobacter_vinelandii.6O7Q.pdb:A:D:E:B	0.9896	0.9911	0.92	0.702	0.703	0.706	1994	1991	1982
#PDBchain1	PDBchain2	TM1	TM2	RMSD	ID1	ID2	IDali	L1	L2	Lali
1QH8_002.colabfold.rechained.pdb:A:D:E:B	nif_Azotobacter_vinelandii.6O7R.pdb:D:A:B:E	0.9931	0.9911	0.92	0.701	0.700	0.703	1994	1998	1989
#PDBchain1	PDBchain2	TM1	TM2	RMSD	ID1	ID2	IDali	L1	L2	Lali
1QH8_002.colabfold.rechained.pdb:A:D:E:B	nif_Azotobacter_vinelandii.6O7S.pdb:A:D:E:B	0.9925	0.9915	0.93	0.702	0.701	0.704	1994	1996	1988
#PDBchain1	PDBchain2	TM1	TM2	RMSD	ID1	ID2	IDali	L1	L2	Lali
1QH8_002.colabfold.rechained.pdb:A:D:E:B	nif_Azotobacter_vinelandii.6OP1.pdb:D:A:B:E	0.9935	0.9915	0.93	0.703	0.702	0.705	1994	1998	1990
#PDBchain1	PDBchain2	TM1	TM2	RMSD	ID1	ID2	IDali	L1	L2	Lali
1QH8_002.colabfold.rechained.pdb:A:D:E:B	nif_Azotobacter_vinelandii.6OP2.pdb:A:D:E:B	0.9941	0.9921	0.87	0.703	0.702	0.705	1994	1998	1990
#PDBchain1	PDBchain2	TM1	TM2	RMSD	ID1	ID2	IDali	L1	L2	Lali
1QH8_002.colabfold.rechained.pdb:A:D:E:B	nif_Azotobacter_vinelandii.6VXT.pdb:D:A:B:E	0.9937	0.9922	0.85	0.703	0.702	0.705	1994	1997	1989
#PDBchain1	PDBchain2	TM1	TM2	RMSD	ID1	ID2	IDali	L1	L2	Lali
1QH8_002.colabfold.rechained.pdb:A:D:E:B	nif_Azotobacter_vinelandii.6UG0.pdb:A:D:E:B	0.9935	0.9925	0.82	0.703	0.702	0.705	1994	1996	1988
#PDBchain1	PDBchain2	TM1	TM2	RMSD	ID1	ID2	IDali	L1	L2	Lali
1QH8_002.colabfold.rechained.pdb:A:D:E:B	nif_Azotobacter_vinelandii.6OP3.pdb:A:D:E:B	0.9942	0.9922	0.86	0.703	0.702	0.705	1994	1998	1990
#PDBchain1	PDBchain2	TM1	TM2	RMSD	ID1	ID2	IDali	L1	L2	Lali
1QH8_002.colabfold.rechained.pdb:A:D:E:B	nif_Azotobacter_vinelandii.6OP4.pdb:A:D:E:B	0.9937	0.9917	0.91	0.703	0.702	0.705	1994	1998	1990
#PDBchain1	PDBchain2	TM1	TM2	RMSD	ID1	ID2	IDali	L1	L2	Lali
1QH8_002.colabfold.rechained.pdb:A:D:E:B	nif_Azotobacter_vinelandii.7JRF.pdb:D:A:B:E	0.9939	0.9920	0.89	0.703	0.702	0.705	1994	1998	1990
#PDBchain1	PDBchain2	TM1	TM2	RMSD	ID1	ID2	IDali	L1	L2	Lali
1QH8_002.colabfold.rechained.pdb:A:D:E:B	nif_Azotobacter_vinelandii.8ENL.pdb:A:D:E:B	0.9454	0.9904	1.01	0.675	0.707	0.710	1994	1903	1895
#PDBchain1	PDBchain2	TM1	TM2	RMSD	ID1	ID2	IDali	L1	L2	Lali
1QH8_002.colabfold.rechained.pdb:A:D:E:B	nif_Azotobacter_vinelandii.8DBX.pdb:D:A:B:E	0.9930	0.9910	0.98	0.703	0.702	0.705	1994	1998	1990
#PDBchain1	PDBchain2	TM1	TM2	RMSD	ID1	ID2	IDali	L1	L2	Lali
1QH8_002.colabfold.rechained.pdb:A:D:E:B	nif_Azotobacter_vinelandii.8CRS.pdb:D:A:B:E	0.9935	0.9915	0.94	0.703	0.702	0.705	1994	1998	1990
#PDBchain1	PDBchain2	TM1	TM2	RMSD	ID1	ID2	IDali	L1	L2	Lali
1QH8_002.colabfold.rechained.pdb:A:D:E:B	nif_Azotobacter_vinelandii.8ENM.pdb:D:A:B:E	0.9934	0.9909	0.94	0.703	0.701	0.705	1994	1999	1990
#PDBchain1	PDBchain2	TM1	TM2	RMSD	ID1	ID2	IDali	L1	L2	Lali
1QH8_002.colabfold.rechained.pdb:A:D:E:B	nif_Azotobacter_vinelandii.8DBY.pdb:D:A:B:E	0.9935	0.9916	0.93	0.703	0.702	0.705	1994	1998	1990
#PDBchain1	PDBchain2	TM1	TM2	RMSD	ID1	ID2	IDali	L1	L2	Lali
1QH8_002.colabfold.rechained.pdb:A:D:E:B	nif_Clostridium_pasteurianum.1MIO.pdb:A:D:E:B	0.9064	0.9200	2.00	0.366	0.371	0.396	1994	1964	1842
#PDBchain1	PDBchain2	TM1	TM2	RMSD	ID1	ID2	IDali	L1	L2	Lali
1QH8_002.colabfold.rechained.pdb:A:D:E:B	nif_Clostridium_pasteurianum.4WN9.pdb:A:D:E:B	0.9033	0.9234	2.12	0.363	0.371	0.393	1994	1950	1840
#PDBchain1	PDBchain2	TM1	TM2	RMSD	ID1	ID2	IDali	L1	L2	Lali
1QH8_002.colabfold.rechained.pdb:A:D:E:B	nif_Clostridium_pasteurianum.5VPW.pdb:A:D:E:B	0.9042	0.9347	2.08	0.364	0.377	0.395	1994	1928	1839
#PDBchain1	PDBchain2	TM1	TM2	RMSD	ID1	ID2	IDali	L1	L2	Lali
1QH8_002.colabfold.rechained.pdb:A:D:E:B	nif_Klebsiella_pneumoniae.1H1L.pdb:D:A:B:E	0.9976	0.9976	0.67	1.000	1.000	1.000	1994	1994	1994
#PDBchain1	PDBchain2	TM1	TM2	RMSD	ID1	ID2	IDali	L1	L2	Lali
1QH8_002.colabfold.rechained.pdb:A:D:E:B	nif_Clostridium_pasteurianum.5VQ3.pdb:A:D:E:B	0.9061	0.9263	1.96	0.364	0.372	0.395	1994	1950	1840
#PDBchain1	PDBchain2	TM1	TM2	RMSD	ID1	ID2	IDali	L1	L2	Lali
1QH8_002.colabfold.rechained.pdb:A:D:E:B	nif_Klebsiella_pneumoniae.1QGU.pdb:A:D:E:B	0.9976	0.9976	0.68	1.000	1.000	1.000	1994	1994	1994
#PDBchain1	PDBchain2	TM1	TM2	RMSD	ID1	ID2	IDali	L1	L2	Lali
1QH8_002.colabfold.rechained.pdb:A:D:E:B	nif_Klebsiella_pneumoniae.1QH1.pdb:A:D:E:B	0.9976	0.9976	0.68	1.000	1.000	1.000	1994	1994	1994
#PDBchain1	PDBchain2	TM1	TM2	RMSD	ID1	ID2	IDali	L1	L2	Lali
1QH8_002.colabfold.rechained.pdb:A:D:E:B	nif_Gluconacetobacter_diazotrophicus_PA1_5.5KOH.pdb:D:A:B:E	0.9797	0.9841	1.61	0.581	0.583	0.586	1994	1985	1976
1QH8_002.colabfold.rechained.pdb:A:D:E:B	nif_Klebsiella_pneumoniae.1QH8.pdb:A:D:E:B	0.9974	0.9974	0.70	1.000	1.000	1.000	1994	1994	1994
1QH8_002.colabfold.rechained.pdb:A:D:E:B	nif_Gluconacetobacter_diazotrophicus_PA1_5.5KOJ.pdb:D:A:B:E	0.9783	0.9846	1.65	0.581	0.585	0.587	1994	1981	1974
1QH8_002.colabfold.rechained.pdb:A:D:E:B::	vnf_Azotobacter_vinelandii.5N6Y.pdb:A:D:E:B:C:F	0.8844	0.8419	2.61	0.280	0.266	0.307	1994	2097	1820
1QH8_002.colabfold.rechained.pdb:A:D:E:B::	vnf_Azotobacter_vinelandii.6FEA.pdb:A:D:E:B:C:F	0.8845	0.8511	2.61	0.280	0.269	0.307	1994	2074	1820
1QH8_002.colabfold.rechained.pdb:A:D:E:B::	vnf_Azotobacter_vinelandii.7ADR.pdb:A:D:E:B:C:F	0.8844	0.8403	2.62	0.280	0.266	0.307	1994	2101	1820
1QH8_002.colabfold.rechained.pdb:A:D:E:B::	vnf_Azotobacter_vinelandii.7AIZ.pdb:A:D:E:B:C:F	0.8844	0.8415	2.61	0.280	0.266	0.307	1994	2098	1820
1QH8_002.colabfold.rechained.pdb:A:D:E:B::	vnf_Azotobacter_vinelandii.7ADY.pdb:A:D:E:B:C:F	0.8844	0.8403	2.61	0.280	0.266	0.307	1994	2101	1820
#PDBchain1	PDBchain2	TM1	TM2	RMSD	ID1	ID2	IDali	L1	L2	Lali
#PDBchain1	PDBchain2	TM1	TM2	RMSD	ID1	ID2	IDali	L1	L2	Lali
#PDBchain1	PDBchain2	TM1	TM2	RMSD	ID1	ID2	IDali	L1	L2	Lali
#PDBchain1	PDBchain2	TM1	TM2	RMSD	ID1	ID2	IDali	L1	L2	Lali
#PDBchain1	PDBchain2	TM1	TM2	RMSD	ID1	ID2	IDali	L1	L2	Lali
#PDBchain1	PDBchain2	TM1	TM2	RMSD	ID1	ID2	IDali	L1	L2	Lali
#PDBchain1	PDBchain2	TM1	TM2	RMSD	ID1	ID2	IDali	L1	L2	Lali
#PDBchain1	PDBchain2	TM1	TM2	RMSD	ID1	ID2	IDali	L1	L2	Lali
1QH8_003.colabfold.rechained.pdb:D:A:B:E	nif_Azotobacter_vinelandii.1FP4.pdb:D:A:B:E	0.9842	0.9916	0.86	0.699	0.704	0.707	1994	1979	1970
#PDBchain1	PDBchain2	TM1	TM2	RMSD	ID1	ID2	IDali	L1	L2	Lali
1QH8_003.colabfold.rechained.pdb:D:A:B:E	nif_Azotobacter_vinelandii.3MIN.pdb:A:D:E:B	0.9842	0.9916	0.86	0.700	0.705	0.709	1994	1979	1970
#PDBchain1	PDBchain2	TM1	TM2	RMSD	ID1	ID2	IDali	L1	L2	Lali
1QH8_003.colabfold.rechained.pdb:D:A:B:E	AK013.xtal.pdb:C:A:B:D	0.9935	0.9916	0.82	0.708	0.706	0.710	1994	1998	1988
#PDBchain1	PDBchain2	TM1	TM2	RMSD	ID1	ID2	IDali	L1	L2	Lali
1QH8_003.colabfold.rechained.pdb:D:A:B:E	nif_Azotobacter_vinelandii.2MIN.pdb:A:D:E:B	0.9845	0.9919	0.83	0.700	0.705	0.709	1994	1979	1970
#PDBchain1	PDBchain2	TM1	TM2	RMSD	ID1	ID2	IDali	L1	L2	Lali
1QH8_003.colabfold.rechained.pdb:D:A:B:E	nif_Azotobacter_vinelandii.3U7Q.pdb:A:D:E:B	0.9944	0.9924	0.84	0.703	0.702	0.705	1994	1998	1990
#PDBchain1	PDBchain2	TM1	TM2	RMSD	ID1	ID2	IDali	L1	L2	Lali
1QH8_003.colabfold.rechained.pdb:D:A:B:E	AK014.xtal.pdb:A:C:D:B	0.9942	0.9922	0.88	0.736	0.734	0.737	1994	1998	1990
#PDBchain1	PDBchain2	TM1	TM2	RMSD	ID1	ID2	IDali	L1	L2	Lali
1QH8_003.colabfold.rechained.pdb:D:A:B:E::	anf_Azotobacter_vinelandii.8BOQ.pdb:D:A:B:E:F:C	0.8847	0.8077	2.45	0.265	0.241	0.291	1994	2188	1814
#PDBchain1	PDBchain2	TM1	TM2	RMSD	ID1	ID2	IDali	L1	L2	Lali
1QH8_003.colabfold.rechained.pdb:D:A:B:E	AK023.xtal.pdb:A:C:D:B	0.9939	0.9919	0.90	0.722	0.720	0.723	1994	1998	1990
#PDBchain1	PDBchain2	TM1	TM2	RMSD	ID1	ID2	IDali	L1	L2	Lali
1QH8_003.colabfold.rechained.pdb:D:A:B:E	nif_Azotobacter_vinelandii.4TKU.pdb:D:A:B:E	0.9944	0.9924	0.84	0.704	0.703	0.706	1994	1998	1990
#PDBchain1	PDBchain2	TM1	TM2	RMSD	ID1	ID2	IDali	L1	L2	Lali
1QH8_003.colabfold.rechained.pdb:D:A:B:E	nif_Azotobacter_vinelandii.4ND8.pdb:A:D:E:B	0.9937	0.9917	0.91	0.704	0.703	0.706	1994	1998	1990
#PDBchain1	PDBchain2	TM1	TM2	RMSD	ID1	ID2	IDali	L1	L2	Lali
1QH8_003.colabfold.rechained.pdb:D:A:B:E	nif_Azotobacter_vinelandii.4TKV.pdb:D:A:B:E	0.9943	0.9923	0.85	0.704	0.703	0.706	1994	1998	1990
#PDBchain1	PDBchain2	TM1	TM2	RMSD	ID1	ID2	IDali	L1	L2	Lali
1QH8_003.colabfold.rechained.pdb:D:A:B:E	nif_Azotobacter_vinelandii.5BVH.pdb:A:D:E:B	0.9945	0.9925	0.83	0.704	0.703	0.706	1994	1998	1990
#PDBchain1	PDBchain2	TM1	TM2	RMSD	ID1	ID2	IDali	L1	L2	Lali
1QH8_003.colabfold.rechained.pdb:D:A:B:E	nif_Azotobacter_vinelandii.5BVG.pdb:D:A:B:E	0.9944	0.9924	0.84	0.704	0.703	0.706	1994	1998	1990
#PDBchain1	PDBchain2	TM1	TM2	RMSD	ID1	ID2	IDali	L1	L2	Lali
1QH8_003.colabfold.rechained.pdb:D:A:B:E	nif_Azotobacter_vinelandii.4WNA.pdb:A:D:E:B	0.9939	0.9919	0.90	0.703	0.702	0.705	1994	1998	1990
#PDBchain1	PDBchain2	TM1	TM2	RMSD	ID1	ID2	IDali	L1	L2	Lali
1QH8_003.colabfold.rechained.pdb:D:A:B:E	nif_Azotobacter_vinelandii.4XPI.pdb:D:A:B:E	0.9944	0.9909	0.96	0.702	0.700	0.703	1994	2001	1992
#PDBchain1	PDBchain2	TM1	TM2	RMSD	ID1	ID2	IDali	L1	L2	Lali
1QH8_003.colabfold.rechained.pdb:D:A:B:E	nif_Azotobacter_vinelandii.5VQ4.pdb:A:D:E:B	0.9940	0.9920	0.88	0.703	0.702	0.705	1994	1998	1990
#PDBchain1	PDBchain2	TM1	TM2	RMSD	ID1	ID2	IDali	L1	L2	Lali
1QH8_003.colabfold.rechained.pdb:D:A:B:E	nif_Azotobacter_vinelandii.6BBL.pdb:D:A:B:E	0.9937	0.9918	0.91	0.702	0.701	0.704	1994	1998	1990
#PDBchain1	PDBchain2	TM1	TM2	RMSD	ID1	ID2	IDali	L1	L2	Lali
1QH8_003.colabfold.rechained.pdb:D:A:B:E	nif_Azotobacter_vinelandii.6CDK.pdb:A:D:E:B	0.9836	0.9920	0.88	0.699	0.705	0.708	1994	1977	1969
#PDBchain1	PDBchain2	TM1	TM2	RMSD	ID1	ID2	IDali	L1	L2	Lali
1QH8_003.colabfold.rechained.pdb:D:A:B:E	nif_Azotobacter_vinelandii.6O7L.pdb:A:D:E:B	0.9891	0.9916	0.87	0.702	0.703	0.707	1994	1989	1980
#PDBchain1	PDBchain2	TM1	TM2	RMSD	ID1	ID2	IDali	L1	L2	Lali
1QH8_003.colabfold.rechained.pdb:D:A:B:E	nif_Azotobacter_vinelandii.6O7M.pdb:A:D:E:B	0.9941	0.9916	0.94	0.702	0.700	0.703	1994	1999	1991
#PDBchain1	PDBchain2	TM1	TM2	RMSD	ID1	ID2	IDali	L1	L2	Lali
1QH8_003.colabfold.rechained.pdb:D:A:B:E	nif_Azotobacter_vinelandii.6O7N.pdb:D:A:B:E	0.9938	0.9913	0.91	0.701	0.699	0.703	1994	1999	1990
#PDBchain1	PDBchain2	TM1	TM2	RMSD	ID1	ID2	IDali	L1	L2	Lali
1QH8_003.colabfold.rechained.pdb:D:A:B:E	nif_Azotobacter_vinelandii.6O7P.pdb:A:D:E:B	0.9933	0.9918	0.90	0.702	0.701	0.704	1994	1997	1989
#PDBchain1	PDBchain2	TM1	TM2	RMSD	ID1	ID2	IDali	L1	L2	Lali
1QH8_003.colabfold.rechained.pdb:D:A:B:E	nif_Azotobacter_vinelandii.6O7Q.pdb:A:D:E:B	0.9900	0.9915	0.88	0.702	0.703	0.706	1994	1991	1982
#PDBchain1	PDBchain2	TM1	TM2	RMSD	ID1	ID2	IDali	L1	L2	Lali
1QH8_003.colabfold.rechained.pdb:D:A:B:E	nif_Azotobacter_vinelandii.6O7O.pdb:A:D:E:B	0.9938	0.9913	0.91	0.701	0.699	0.703	1994	1999	1990
#PDBchain1	PDBchain2	TM1	TM2	RMSD	ID1	ID2	IDali	L1	L2	Lali
1QH8_003.colabfold.rechained.pdb:D:A:B:E	nif_Azotobacter_vinelandii.6O7S.pdb:A:D:E:B	0.9929	0.9919	0.89	0.702	0.701	0.704	1994	1996	1988
#PDBchain1	PDBchain2	TM1	TM2	RMSD	ID1	ID2	IDali	L1	L2	Lali
1QH8_003.colabfold.rechained.pdb:D:A:B:E	nif_Azotobacter_vinelandii.6O7R.pdb:D:A:B:E	0.9935	0.9915	0.89	0.701	0.700	0.703	1994	1998	1989
#PDBchain1	PDBchain2	TM1	TM2	RMSD	ID1	ID2	IDali	L1	L2	Lali
1QH8_003.colabfold.rechained.pdb:D:A:B:E	nif_Azotobacter_vinelandii.6UG0.pdb:A:D:E:B	0.9938	0.9928	0.78	0.703	0.702	0.705	1994	1996	1988
#PDBchain1	PDBchain2	TM1	TM2	RMSD	ID1	ID2	IDali	L1	L2	Lali
1QH8_003.colabfold.rechained.pdb:D:A:B:E	nif_Azotobacter_vinelandii.6OP2.pdb:A:D:E:B	0.9943	0.9923	0.85	0.703	0.702	0.705	1994	1998	1990
#PDBchain1	PDBchain2	TM1	TM2	RMSD	ID1	ID2	IDali	L1	L2	Lali
1QH8_003.colabfold.rechained.pdb:D:A:B:E	nif_Azotobacter_vinelandii.6VXT.pdb:A:D:E:B	0.9941	0.9927	0.81	0.703	0.702	0.705	1994	1997	1989
#PDBchain1	PDBchain2	TM1	TM2	RMSD	ID1	ID2	IDali	L1	L2	Lali
1QH8_003.colabfold.rechained.pdb:D:A:B:E	nif_Azotobacter_vinelandii.6OP3.pdb:A:D:E:B	0.9944	0.9924	0.83	0.703	0.702	0.705	1994	1998	1990
#PDBchain1	PDBchain2	TM1	TM2	RMSD	ID1	ID2	IDali	L1	L2	Lali
1QH8_003.colabfold.rechained.pdb:D:A:B:E	nif_Azotobacter_vinelandii.6OP1.pdb:D:A:B:E	0.9939	0.9919	0.90	0.703	0.702	0.705	1994	1998	1990
#PDBchain1	PDBchain2	TM1	TM2	RMSD	ID1	ID2	IDali	L1	L2	Lali
1QH8_003.colabfold.rechained.pdb:D:A:B:E	nif_Azotobacter_vinelandii.6OP4.pdb:A:D:E:B	0.9939	0.9919	0.90	0.703	0.702	0.705	1994	1998	1990
#PDBchain1	PDBchain2	TM1	TM2	RMSD	ID1	ID2	IDali	L1	L2	Lali
1QH8_003.colabfold.rechained.pdb:D:A:B:E	nif_Azotobacter_vinelandii.7JRF.pdb:D:A:B:E	0.9942	0.9922	0.86	0.703	0.702	0.705	1994	1998	1990
#PDBchain1	PDBchain2	TM1	TM2	RMSD	ID1	ID2	IDali	L1	L2	Lali
1QH8_003.colabfold.rechained.pdb:D:A:B:E	nif_Azotobacter_vinelandii.8CRS.pdb:D:A:B:E	0.9936	0.9916	0.92	0.703	0.702	0.705	1994	1998	1990
#PDBchain1	PDBchain2	TM1	TM2	RMSD	ID1	ID2	IDali	L1	L2	Lali
1QH8_003.colabfold.rechained.pdb:D:A:B:E	nif_Azotobacter_vinelandii.8ENL.pdb:A:D:E:B	0.9456	0.9907	0.98	0.675	0.707	0.710	1994	1903	1895
#PDBchain1	PDBchain2	TM1	TM2	RMSD	ID1	ID2	IDali	L1	L2	Lali
1QH8_003.colabfold.rechained.pdb:D:A:B:E	nif_Azotobacter_vinelandii.8DBX.pdb:A:D:E:B	0.9928	0.9908	1.01	0.703	0.702	0.705	1994	1998	1990
#PDBchain1	PDBchain2	TM1	TM2	RMSD	ID1	ID2	IDali	L1	L2	Lali
1QH8_003.colabfold.rechained.pdb:D:A:B:E	nif_Azotobacter_vinelandii.8ENM.pdb:D:A:B:E	0.9936	0.9911	0.92	0.703	0.701	0.705	1994	1999	1990
#PDBchain1	PDBchain2	TM1	TM2	RMSD	ID1	ID2	IDali	L1	L2	Lali
1QH8_003.colabfold.rechained.pdb:D:A:B:E	nif_Azotobacter_vinelandii.8DBY.pdb:A:D:E:B	0.9937	0.9917	0.92	0.703	0.702	0.705	1994	1998	1990
#PDBchain1	PDBchain2	TM1	TM2	RMSD	ID1	ID2	IDali	L1	L2	Lali
1QH8_003.colabfold.rechained.pdb:D:A:B:E	nif_Clostridium_pasteurianum.1MIO.pdb:A:D:E:B	0.9072	0.9209	1.95	0.366	0.371	0.396	1994	1964	1842
#PDBchain1	PDBchain2	TM1	TM2	RMSD	ID1	ID2	IDali	L1	L2	Lali
1QH8_003.colabfold.rechained.pdb:D:A:B:E	nif_Clostridium_pasteurianum.4WN9.pdb:A:D:E:B	0.9042	0.9243	2.07	0.363	0.371	0.393	1994	1950	1840
#PDBchain1	PDBchain2	TM1	TM2	RMSD	ID1	ID2	IDali	L1	L2	Lali
1QH8_003.colabfold.rechained.pdb:D:A:B:E	nif_Clostridium_pasteurianum.5VPW.pdb:A:D:E:B	0.9050	0.9355	2.04	0.365	0.377	0.395	1994	1928	1839
#PDBchain1	PDBchain2	TM1	TM2	RMSD	ID1	ID2	IDali	L1	L2	Lali
1QH8_003.colabfold.rechained.pdb:D:A:B:E	nif_Clostridium_pasteurianum.5VQ3.pdb:A:D:E:B	0.9069	0.9271	1.92	0.364	0.372	0.395	1994	1950	1840
#PDBchain1	PDBchain2	TM1	TM2	RMSD	ID1	ID2	IDali	L1	L2	Lali
1QH8_003.colabfold.rechained.pdb:D:A:B:E	nif_Klebsiella_pneumoniae.1H1L.pdb:D:A:B:E	0.9976	0.9976	0.68	1.000	1.000	1.000	1994	1994	1994
#PDBchain1	PDBchain2	TM1	TM2	RMSD	ID1	ID2	IDali	L1	L2	Lali
1QH8_003.colabfold.rechained.pdb:D:A:B:E	nif_Klebsiella_pneumoniae.1QGU.pdb:A:D:E:B	0.9976	0.9976	0.68	1.000	1.000	1.000	1994	1994	1994
#PDBchain1	PDBchain2	TM1	TM2	RMSD	ID1	ID2	IDali	L1	L2	Lali
1QH8_003.colabfold.rechained.pdb:D:A:B:E	nif_Klebsiella_pneumoniae.1QH1.pdb:A:D:E:B	0.9976	0.9976	0.68	1.000	1.000	1.000	1994	1994	1994
#PDBchain1	PDBchain2	TM1	TM2	RMSD	ID1	ID2	IDali	L1	L2	Lali
1QH8_003.colabfold.rechained.pdb:D:A:B:E	nif_Klebsiella_pneumoniae.1QH8.pdb:A:D:E:B	0.9973	0.9973	0.72	1.000	1.000	1.000	1994	1994	1994
1QH8_003.colabfold.rechained.pdb:D:A:B:E	nif_Gluconacetobacter_diazotrophicus_PA1_5.5KOH.pdb:D:A:B:E	0.9802	0.9846	1.56	0.581	0.583	0.586	1994	1985	1976
1QH8_003.colabfold.rechained.pdb:D:A:B:E	nif_Gluconacetobacter_diazotrophicus_PA1_5.5KOJ.pdb:A:D:E:B	0.9787	0.9850	1.61	0.581	0.585	0.587	1994	1981	1974
1QH8_003.colabfold.rechained.pdb:D:A:B:E::	vnf_Azotobacter_vinelandii.5N6Y.pdb:D:A:B:E:C:F	0.8835	0.8410	2.65	0.280	0.266	0.307	1994	2097	1820
1QH8_003.colabfold.rechained.pdb:D:A:B:E::	vnf_Azotobacter_vinelandii.6FEA.pdb:A:D:E:B:C:F	0.8836	0.8503	2.65	0.280	0.269	0.307	1994	2074	1820
1QH8_003.colabfold.rechained.pdb:D:A:B:E::	vnf_Azotobacter_vinelandii.7ADR.pdb:A:D:E:B:C:F	0.8835	0.8395	2.65	0.280	0.266	0.307	1994	2101	1820
1QH8_003.colabfold.rechained.pdb:D:A:B:E::	vnf_Azotobacter_vinelandii.7ADY.pdb:A:D:E:B:C:F	0.8835	0.8395	2.65	0.280	0.266	0.307	1994	2101	1820
1QH8_003.colabfold.rechained.pdb:D:A:B:E::	vnf_Azotobacter_vinelandii.7AIZ.pdb:A:D:E:B:C:F	0.8835	0.8406	2.65	0.280	0.266	0.307	1994	2098	1820
#PDBchain1	PDBchain2	TM1	TM2	RMSD	ID1	ID2	IDali	L1	L2	Lali
#PDBchain1	PDBchain2	TM1	TM2	RMSD	ID1	ID2	IDali	L1	L2	Lali
#PDBchain1	PDBchain2	TM1	TM2	RMSD	ID1	ID2	IDali	L1	L2	Lali
#PDBchain1	PDBchain2	TM1	TM2	RMSD	ID1	ID2	IDali	L1	L2	Lali
#PDBchain1	PDBchain2	TM1	TM2	RMSD	ID1	ID2	IDali	L1	L2	Lali
#PDBchain1	PDBchain2	TM1	TM2	RMSD	ID1	ID2	IDali	L1	L2	Lali
#PDBchain1	PDBchain2	TM1	TM2	RMSD	ID1	ID2	IDali	L1	L2	Lali
#PDBchain1	PDBchain2	TM1	TM2	RMSD	ID1	ID2	IDali	L1	L2	Lali
1QH8_004.colabfold.rechained.pdb:D:A:B:E	nif_Azotobacter_vinelandii.3MIN.pdb:A:D:E:B	0.9841	0.9916	0.86	0.700	0.705	0.709	1994	1979	1970
#PDBchain1	PDBchain2	TM1	TM2	RMSD	ID1	ID2	IDali	L1	L2	Lali
1QH8_004.colabfold.rechained.pdb:D:A:B:E	nif_Azotobacter_vinelandii.2MIN.pdb:A:D:E:B	0.9844	0.9919	0.83	0.700	0.705	0.709	1994	1979	1970
#PDBchain1	PDBchain2	TM1	TM2	RMSD	ID1	ID2	IDali	L1	L2	Lali
1QH8_004.colabfold.rechained.pdb:D:A:B:E	AK013.xtal.pdb:A:C:D:B	0.9935	0.9915	0.82	0.708	0.706	0.710	1994	1998	1988
#PDBchain1	PDBchain2	TM1	TM2	RMSD	ID1	ID2	IDali	L1	L2	Lali
1QH8_004.colabfold.rechained.pdb:D:A:B:E	AK014.xtal.pdb:C:A:B:D	0.9942	0.9922	0.88	0.736	0.735	0.738	1994	1998	1990
#PDBchain1	PDBchain2	TM1	TM2	RMSD	ID1	ID2	IDali	L1	L2	Lali
1QH8_004.colabfold.rechained.pdb:D:A:B:E	nif_Azotobacter_vinelandii.1FP4.pdb:A:D:E:B	0.9843	0.9917	0.84	0.699	0.704	0.707	1994	1979	1970
#PDBchain1	PDBchain2	TM1	TM2	RMSD	ID1	ID2	IDali	L1	L2	Lali
1QH8_004.colabfold.rechained.pdb:D:A:B:E	nif_Azotobacter_vinelandii.3U7Q.pdb:D:A:B:E	0.9944	0.9924	0.84	0.703	0.702	0.705	1994	1998	1990
#PDBchain1	PDBchain2	TM1	TM2	RMSD	ID1	ID2	IDali	L1	L2	Lali
1QH8_004.colabfold.rechained.pdb:D:A:B:E	AK023.xtal.pdb:C:A:B:D	0.9938	0.9919	0.90	0.722	0.720	0.723	1994	1998	1990
#PDBchain1	PDBchain2	TM1	TM2	RMSD	ID1	ID2	IDali	L1	L2	Lali
1QH8_004.colabfold.rechained.pdb:D:A:B:E::	anf_Azotobacter_vinelandii.8BOQ.pdb:D:A:B:E:F:C	0.8855	0.8083	2.42	0.265	0.241	0.291	1994	2188	1814
#PDBchain1	PDBchain2	TM1	TM2	RMSD	ID1	ID2	IDali	L1	L2	Lali
1QH8_004.colabfold.rechained.pdb:D:A:B:E	nif_Azotobacter_vinelandii.4TKU.pdb:A:D:E:B	0.9944	0.9924	0.84	0.704	0.703	0.706	1994	1998	1990
#PDBchain1	PDBchain2	TM1	TM2	RMSD	ID1	ID2	IDali	L1	L2	Lali
1QH8_004.colabfold.rechained.pdb:D:A:B:E	nif_Azotobacter_vinelandii.4XPI.pdb:A:D:E:B	0.9943	0.9908	0.97	0.702	0.700	0.703	1994	2001	1992
#PDBchain1	PDBchain2	TM1	TM2	RMSD	ID1	ID2	IDali	L1	L2	Lali
1QH8_004.colabfold.rechained.pdb:D:A:B:E	nif_Azotobacter_vinelandii.5BVG.pdb:D:A:B:E	0.9944	0.9924	0.84	0.704	0.703	0.706	1994	1998	1990
#PDBchain1	PDBchain2	TM1	TM2	RMSD	ID1	ID2	IDali	L1	L2	Lali
1QH8_004.colabfold.rechained.pdb:D:A:B:E	nif_Azotobacter_vinelandii.4ND8.pdb:D:A:B:E	0.9939	0.9919	0.90	0.704	0.703	0.706	1994	1998	1990
#PDBchain1	PDBchain2	TM1	TM2	RMSD	ID1	ID2	IDali	L1	L2	Lali
1QH8_004.colabfold.rechained.pdb:D:A:B:E	nif_Azotobacter_vinelandii.4TKV.pdb:D:A:B:E	0.9943	0.9923	0.85	0.704	0.703	0.706	1994	1998	1990
#PDBchain1	PDBchain2	TM1	TM2	RMSD	ID1	ID2	IDali	L1	L2	Lali
1QH8_004.colabfold.rechained.pdb:D:A:B:E	nif_Azotobacter_vinelandii.5BVH.pdb:D:A:B:E	0.9944	0.9925	0.83	0.704	0.703	0.706	1994	1998	1990
#PDBchain1	PDBchain2	TM1	TM2	RMSD	ID1	ID2	IDali	L1	L2	Lali
1QH8_004.colabfold.rechained.pdb:D:A:B:E	nif_Azotobacter_vinelandii.5VQ4.pdb:D:A:B:E	0.9939	0.9919	0.89	0.703	0.702	0.705	1994	1998	1990
#PDBchain1	PDBchain2	TM1	TM2	RMSD	ID1	ID2	IDali	L1	L2	Lali
1QH8_004.colabfold.rechained.pdb:D:A:B:E	nif_Azotobacter_vinelandii.4WNA.pdb:D:A:B:E	0.9940	0.9920	0.89	0.703	0.702	0.705	1994	1998	1990
#PDBchain1	PDBchain2	TM1	TM2	RMSD	ID1	ID2	IDali	L1	L2	Lali
1QH8_004.colabfold.rechained.pdb:D:A:B:E	nif_Azotobacter_vinelandii.6BBL.pdb:D:A:B:E	0.9938	0.9918	0.90	0.702	0.701	0.704	1994	1998	1990
#PDBchain1	PDBchain2	TM1	TM2	RMSD	ID1	ID2	IDali	L1	L2	Lali
1QH8_004.colabfold.rechained.pdb:D:A:B:E	nif_Azotobacter_vinelandii.6CDK.pdb:A:D:E:B	0.9836	0.9920	0.87	0.699	0.705	0.708	1994	1977	1969
#PDBchain1	PDBchain2	TM1	TM2	RMSD	ID1	ID2	IDali	L1	L2	Lali
1QH8_004.colabfold.rechained.pdb:D:A:B:E	nif_Azotobacter_vinelandii.6O7L.pdb:D:A:B:E	0.9891	0.9916	0.87	0.702	0.703	0.707	1994	1989	1980
#PDBchain1	PDBchain2	TM1	TM2	RMSD	ID1	ID2	IDali	L1	L2	Lali
1QH8_004.colabfold.rechained.pdb:D:A:B:E	nif_Azotobacter_vinelandii.6O7M.pdb:D:A:B:E	0.9941	0.9917	0.93	0.702	0.700	0.703	1994	1999	1991
#PDBchain1	PDBchain2	TM1	TM2	RMSD	ID1	ID2	IDali	L1	L2	Lali
1QH8_004.colabfold.rechained.pdb:D:A:B:E	nif_Azotobacter_vinelandii.6O7N.pdb:A:D:E:B	0.9939	0.9914	0.90	0.701	0.699	0.703	1994	1999	1990
#PDBchain1	PDBchain2	TM1	TM2	RMSD	ID1	ID2	IDali	L1	L2	Lali
1QH8_004.colabfold.rechained.pdb:D:A:B:E	nif_Azotobacter_vinelandii.6O7O.pdb:D:A:B:E	0.9939	0.9914	0.90	0.701	0.699	0.703	1994	1999	1990
#PDBchain1	PDBchain2	TM1	TM2	RMSD	ID1	ID2	IDali	L1	L2	Lali
1QH8_004.colabfold.rechained.pdb:D:A:B:E	nif_Azotobacter_vinelandii.6O7Q.pdb:D:A:B:E	0.9901	0.9915	0.88	0.702	0.703	0.706	1994	1991	1982
#PDBchain1	PDBchain2	TM1	TM2	RMSD	ID1	ID2	IDali	L1	L2	Lali
1QH8_004.colabfold.rechained.pdb:D:A:B:E	nif_Azotobacter_vinelandii.6O7P.pdb:D:A:B:E	0.9934	0.9919	0.89	0.702	0.701	0.704	1994	1997	1989
#PDBchain1	PDBchain2	TM1	TM2	RMSD	ID1	ID2	IDali	L1	L2	Lali
1QH8_004.colabfold.rechained.pdb:D:A:B:E	nif_Azotobacter_vinelandii.6O7R.pdb:A:D:E:B	0.9936	0.9916	0.87	0.701	0.700	0.703	1994	1998	1989
#PDBchain1	PDBchain2	TM1	TM2	RMSD	ID1	ID2	IDali	L1	L2	Lali
1QH8_004.colabfold.rechained.pdb:D:A:B:E	nif_Azotobacter_vinelandii.6O7S.pdb:D:A:B:E	0.9929	0.9919	0.89	0.702	0.701	0.704	1994	1996	1988
#PDBchain1	PDBchain2	TM1	TM2	RMSD	ID1	ID2	IDali	L1	L2	Lali
1QH8_004.colabfold.rechained.pdb:D:A:B:E	nif_Azotobacter_vinelandii.6OP3.pdb:D:A:B:E	0.9945	0.9925	0.82	0.703	0.702	0.705	1994	1998	1990
#PDBchain1	PDBchain2	TM1	TM2	RMSD	ID1	ID2	IDali	L1	L2	Lali
1QH8_004.colabfold.rechained.pdb:D:A:B:E	nif_Azotobacter_vinelandii.6OP2.pdb:A:D:E:B	0.9944	0.9924	0.84	0.703	0.702	0.705	1994	1998	1990
#PDBchain1	PDBchain2	TM1	TM2	RMSD	ID1	ID2	IDali	L1	L2	Lali
1QH8_004.colabfold.rechained.pdb:D:A:B:E	nif_Azotobacter_vinelandii.6UG0.pdb:D:A:B:E	0.9937	0.9927	0.80	0.703	0.702	0.705	1994	1996	1988
#PDBchain1	PDBchain2	TM1	TM2	RMSD	ID1	ID2	IDali	L1	L2	Lali
1QH8_004.colabfold.rechained.pdb:D:A:B:E	nif_Azotobacter_vinelandii.6VXT.pdb:A:D:E:B	0.9939	0.9924	0.84	0.703	0.702	0.705	1994	1997	1989
#PDBchain1	PDBchain2	TM1	TM2	RMSD	ID1	ID2	IDali	L1	L2	Lali
1QH8_004.colabfold.rechained.pdb:D:A:B:E	nif_Azotobacter_vinelandii.6OP1.pdb:A:D:E:B	0.9939	0.9919	0.89	0.703	0.702	0.705	1994	1998	1990
#PDBchain1	PDBchain2	TM1	TM2	RMSD	ID1	ID2	IDali	L1	L2	Lali
1QH8_004.colabfold.rechained.pdb:D:A:B:E	nif_Azotobacter_vinelandii.6OP4.pdb:A:D:E:B	0.9941	0.9921	0.88	0.703	0.702	0.705	1994	1998	1990
#PDBchain1	PDBchain2	TM1	TM2	RMSD	ID1	ID2	IDali	L1	L2	Lali
1QH8_004.colabfold.rechained.pdb:D:A:B:E	nif_Azotobacter_vinelandii.7JRF.pdb:A:D:E:B	0.9942	0.9922	0.86	0.703	0.702	0.705	1994	1998	1990
#PDBchain1	PDBchain2	TM1	TM2	RMSD	ID1	ID2	IDali	L1	L2	Lali
1QH8_004.colabfold.rechained.pdb:D:A:B:E	nif_Azotobacter_vinelandii.8CRS.pdb:A:D:E:B	0.9938	0.9918	0.90	0.703	0.702	0.705	1994	1998	1990
#PDBchain1	PDBchain2	TM1	TM2	RMSD	ID1	ID2	IDali	L1	L2	Lali
1QH8_004.colabfold.rechained.pdb:D:A:B:E	nif_Azotobacter_vinelandii.8ENL.pdb:A:D:E:B	0.9459	0.9909	0.96	0.675	0.707	0.710	1994	1903	1895
#PDBchain1	PDBchain2	TM1	TM2	RMSD	ID1	ID2	IDali	L1	L2	Lali
1QH8_004.colabfold.rechained.pdb:D:A:B:E	nif_Azotobacter_vinelandii.8DBX.pdb:D:A:B:E	0.9934	0.9914	0.94	0.703	0.702	0.705	1994	1998	1990
#PDBchain1	PDBchain2	TM1	TM2	RMSD	ID1	ID2	IDali	L1	L2	Lali
1QH8_004.colabfold.rechained.pdb:D:A:B:E	nif_Azotobacter_vinelandii.8DBY.pdb:D:A:B:E	0.9939	0.9919	0.90	0.703	0.702	0.705	1994	1998	1990
#PDBchain1	PDBchain2	TM1	TM2	RMSD	ID1	ID2	IDali	L1	L2	Lali
1QH8_004.colabfold.rechained.pdb:D:A:B:E	nif_Azotobacter_vinelandii.8ENM.pdb:A:D:E:B	0.9938	0.9913	0.91	0.703	0.701	0.705	1994	1999	1990
#PDBchain1	PDBchain2	TM1	TM2	RMSD	ID1	ID2	IDali	L1	L2	Lali
1QH8_004.colabfold.rechained.pdb:D:A:B:E	nif_Clostridium_pasteurianum.4WN9.pdb:A:D:E:B	0.9042	0.9243	2.07	0.363	0.371	0.393	1994	1950	1840
#PDBchain1	PDBchain2	TM1	TM2	RMSD	ID1	ID2	IDali	L1	L2	Lali
1QH8_004.colabfold.rechained.pdb:D:A:B:E	nif_Clostridium_pasteurianum.1MIO.pdb:A:D:E:B	0.9070	0.9207	1.97	0.366	0.371	0.396	1994	1964	1842
#PDBchain1	PDBchain2	TM1	TM2	RMSD	ID1	ID2	IDali	L1	L2	Lali
1QH8_004.colabfold.rechained.pdb:D:A:B:E	nif_Clostridium_pasteurianum.5VPW.pdb:D:A:B:E	0.9047	0.9352	2.05	0.365	0.377	0.395	1994	1928	1839
#PDBchain1	PDBchain2	TM1	TM2	RMSD	ID1	ID2	IDali	L1	L2	Lali
1QH8_004.colabfold.rechained.pdb:D:A:B:E	nif_Clostridium_pasteurianum.5VQ3.pdb:A:D:E:B	0.9067	0.9269	1.93	0.365	0.373	0.396	1994	1950	1840
#PDBchain1	PDBchain2	TM1	TM2	RMSD	ID1	ID2	IDali	L1	L2	Lali
1QH8_004.colabfold.rechained.pdb:D:A:B:E	nif_Klebsiella_pneumoniae.1H1L.pdb:A:D:E:B	0.9977	0.9977	0.68	1.000	1.000	1.000	1994	1994	1994
#PDBchain1	PDBchain2	TM1	TM2	RMSD	ID1	ID2	IDali	L1	L2	Lali
1QH8_004.colabfold.rechained.pdb:D:A:B:E	nif_Klebsiella_pneumoniae.1QGU.pdb:D:A:B:E	0.9976	0.9976	0.69	1.000	1.000	1.000	1994	1994	1994
#PDBchain1	PDBchain2	TM1	TM2	RMSD	ID1	ID2	IDali	L1	L2	Lali
1QH8_004.colabfold.rechained.pdb:D:A:B:E	nif_Gluconacetobacter_diazotrophicus_PA1_5.5KOH.pdb:D:A:B:E	0.9801	0.9845	1.56	0.581	0.583	0.586	1994	1985	1976
#PDBchain1	PDBchain2	TM1	TM2	RMSD	ID1	ID2	IDali	L1	L2	Lali
1QH8_004.colabfold.rechained.pdb:D:A:B:E	nif_Klebsiella_pneumoniae.1QH1.pdb:D:A:B:E	0.9977	0.9977	0.68	1.000	1.000	1.000	1994	1994	1994
1QH8_004.colabfold.rechained.pdb:D:A:B:E	nif_Klebsiella_pneumoniae.1QH8.pdb:D:A:B:E	0.9975	0.9975	0.69	1.000	1.000	1.000	1994	1994	1994
1QH8_004.colabfold.rechained.pdb:D:A:B:E	nif_Gluconacetobacter_diazotrophicus_PA1_5.5KOJ.pdb:A:D:E:B	0.9787	0.9850	1.60	0.581	0.585	0.587	1994	1981	1974
1QH8_004.colabfold.rechained.pdb:D:A:B:E::	vnf_Azotobacter_vinelandii.5N6Y.pdb:D:A:B:E:C:F	0.8841	0.8416	2.63	0.280	0.266	0.307	1994	2097	1820
1QH8_004.colabfold.rechained.pdb:D:A:B:E::	vnf_Azotobacter_vinelandii.6FEA.pdb:D:A:B:E:C:F	0.8843	0.8509	2.62	0.280	0.269	0.307	1994	2074	1820
1QH8_004.colabfold.rechained.pdb:D:A:B:E::	vnf_Azotobacter_vinelandii.7ADR.pdb:D:A:B:E:C:F	0.8841	0.8400	2.63	0.280	0.266	0.307	1994	2101	1820
1QH8_004.colabfold.rechained.pdb:D:A:B:E::	vnf_Azotobacter_vinelandii.7ADY.pdb:D:A:B:E:C:F	0.8841	0.8400	2.63	0.280	0.266	0.307	1994	2101	1820
1QH8_004.colabfold.rechained.pdb:D:A:B:E::	vnf_Azotobacter_vinelandii.7AIZ.pdb:D:A:B:E:C:F	0.8841	0.8412	2.63	0.280	0.266	0.307	1994	2098	1820
#PDBchain1	PDBchain2	TM1	TM2	RMSD	ID1	ID2	IDali	L1	L2	Lali
#PDBchain1	PDBchain2	TM1	TM2	RMSD	ID1	ID2	IDali	L1	L2	Lali
#PDBchain1	PDBchain2	TM1	TM2	RMSD	ID1	ID2	IDali	L1	L2	Lali
#PDBchain1	PDBchain2	TM1	TM2	RMSD	ID1	ID2	IDali	L1	L2	Lali
#PDBchain1	PDBchain2	TM1	TM2	RMSD	ID1	ID2	IDali	L1	L2	Lali
#PDBchain1	PDBchain2	TM1	TM2	RMSD	ID1	ID2	IDali	L1	L2	Lali
#PDBchain1	PDBchain2	TM1	TM2	RMSD	ID1	ID2	IDali	L1	L2	Lali
#PDBchain1	PDBchain2	TM1	TM2	RMSD	ID1	ID2	IDali	L1	L2	Lali
1QH8_005.colabfold.rechained.pdb:A:D:E:B	nif_Azotobacter_vinelandii.1FP4.pdb:D:A:B:E	0.9843	0.9917	0.85	0.699	0.704	0.708	1994	1979	1970
#PDBchain1	PDBchain2	TM1	TM2	RMSD	ID1	ID2	IDali	L1	L2	Lali
1QH8_005.colabfold.rechained.pdb:A:D:E:B	nif_Azotobacter_vinelandii.3U7Q.pdb:A:D:E:B	0.9943	0.9923	0.84	0.703	0.702	0.705	1994	1998	1990
#PDBchain1	PDBchain2	TM1	TM2	RMSD	ID1	ID2	IDali	L1	L2	Lali
1QH8_005.colabfold.rechained.pdb:A:D:E:B	AK014.xtal.pdb:A:C:D:B	0.9941	0.9921	0.90	0.736	0.734	0.737	1994	1998	1990
#PDBchain1	PDBchain2	TM1	TM2	RMSD	ID1	ID2	IDali	L1	L2	Lali
1QH8_005.colabfold.rechained.pdb:A:D:E:B	nif_Azotobacter_vinelandii.2MIN.pdb:D:A:B:E	0.9843	0.9917	0.85	0.700	0.705	0.709	1994	1979	1970
#PDBchain1	PDBchain2	TM1	TM2	RMSD	ID1	ID2	IDali	L1	L2	Lali
1QH8_005.colabfold.rechained.pdb:A:D:E:B	nif_Azotobacter_vinelandii.3MIN.pdb:D:A:B:E	0.9839	0.9914	0.88	0.700	0.705	0.709	1994	1979	1970
#PDBchain1	PDBchain2	TM1	TM2	RMSD	ID1	ID2	IDali	L1	L2	Lali
1QH8_005.colabfold.rechained.pdb:A:D:E:B	AK023.xtal.pdb:A:C:D:B	0.9939	0.9920	0.89	0.722	0.720	0.723	1994	1998	1990
#PDBchain1	PDBchain2	TM1	TM2	RMSD	ID1	ID2	IDali	L1	L2	Lali
1QH8_005.colabfold.rechained.pdb:A:D:E:B	AK013.xtal.pdb:C:A:B:D	0.9937	0.9917	0.80	0.708	0.706	0.710	1994	1998	1988
#PDBchain1	PDBchain2	TM1	TM2	RMSD	ID1	ID2	IDali	L1	L2	Lali
1QH8_005.colabfold.rechained.pdb:A:D:E:B::	anf_Azotobacter_vinelandii.8BOQ.pdb:A:D:E:B:F:C	0.8859	0.8087	2.40	0.265	0.241	0.291	1994	2188	1814
#PDBchain1	PDBchain2	TM1	TM2	RMSD	ID1	ID2	IDali	L1	L2	Lali
1QH8_005.colabfold.rechained.pdb:A:D:E:B	nif_Azotobacter_vinelandii.4TKU.pdb:D:A:B:E	0.9944	0.9924	0.84	0.704	0.703	0.706	1994	1998	1990
#PDBchain1	PDBchain2	TM1	TM2	RMSD	ID1	ID2	IDali	L1	L2	Lali
1QH8_005.colabfold.rechained.pdb:A:D:E:B	nif_Azotobacter_vinelandii.4TKV.pdb:D:A:B:E	0.9943	0.9923	0.85	0.704	0.703	0.706	1994	1998	1990
#PDBchain1	PDBchain2	TM1	TM2	RMSD	ID1	ID2	IDali	L1	L2	Lali
1QH8_005.colabfold.rechained.pdb:A:D:E:B	nif_Azotobacter_vinelandii.4XPI.pdb:D:A:B:E	0.9941	0.9907	0.99	0.702	0.700	0.703	1994	2001	1992
#PDBchain1	PDBchain2	TM1	TM2	RMSD	ID1	ID2	IDali	L1	L2	Lali
1QH8_005.colabfold.rechained.pdb:A:D:E:B	nif_Azotobacter_vinelandii.4ND8.pdb:A:D:E:B	0.9938	0.9918	0.91	0.704	0.703	0.706	1994	1998	1990
#PDBchain1	PDBchain2	TM1	TM2	RMSD	ID1	ID2	IDali	L1	L2	Lali
1QH8_005.colabfold.rechained.pdb:A:D:E:B	nif_Azotobacter_vinelandii.5VQ4.pdb:A:D:E:B	0.9936	0.9916	0.93	0.703	0.702	0.705	1994	1998	1990
#PDBchain1	PDBchain2	TM1	TM2	RMSD	ID1	ID2	IDali	L1	L2	Lali
1QH8_005.colabfold.rechained.pdb:A:D:E:B	nif_Azotobacter_vinelandii.5BVG.pdb:D:A:B:E	0.9944	0.9924	0.84	0.704	0.703	0.706	1994	1998	1990
#PDBchain1	PDBchain2	TM1	TM2	RMSD	ID1	ID2	IDali	L1	L2	Lali
1QH8_005.colabfold.rechained.pdb:A:D:E:B	nif_Azotobacter_vinelandii.5BVH.pdb:A:D:E:B	0.9944	0.9924	0.84	0.704	0.703	0.706	1994	1998	1990
#PDBchain1	PDBchain2	TM1	TM2	RMSD	ID1	ID2	IDali	L1	L2	Lali
1QH8_005.colabfold.rechained.pdb:A:D:E:B	nif_Azotobacter_vinelandii.4WNA.pdb:A:D:E:B	0.9940	0.9920	0.89	0.703	0.702	0.705	1994	1998	1990
#PDBchain1	PDBchain2	TM1	TM2	RMSD	ID1	ID2	IDali	L1	L2	Lali
1QH8_005.colabfold.rechained.pdb:A:D:E:B	nif_Azotobacter_vinelandii.6BBL.pdb:A:D:E:B	0.9936	0.9917	0.92	0.702	0.701	0.704	1994	1998	1990
#PDBchain1	PDBchain2	TM1	TM2	RMSD	ID1	ID2	IDali	L1	L2	Lali
1QH8_005.colabfold.rechained.pdb:A:D:E:B	nif_Azotobacter_vinelandii.6CDK.pdb:D:A:B:E	0.9835	0.9919	0.89	0.699	0.705	0.708	1994	1977	1969
#PDBchain1	PDBchain2	TM1	TM2	RMSD	ID1	ID2	IDali	L1	L2	Lali
1QH8_005.colabfold.rechained.pdb:A:D:E:B	nif_Azotobacter_vinelandii.6O7L.pdb:A:D:E:B	0.9891	0.9916	0.87	0.702	0.703	0.707	1994	1989	1980
#PDBchain1	PDBchain2	TM1	TM2	RMSD	ID1	ID2	IDali	L1	L2	Lali
1QH8_005.colabfold.rechained.pdb:A:D:E:B	nif_Azotobacter_vinelandii.6O7N.pdb:D:A:B:E	0.9937	0.9913	0.91	0.701	0.699	0.703	1994	1999	1990
#PDBchain1	PDBchain2	TM1	TM2	RMSD	ID1	ID2	IDali	L1	L2	Lali
1QH8_005.colabfold.rechained.pdb:A:D:E:B	nif_Azotobacter_vinelandii.6O7P.pdb:A:D:E:B	0.9932	0.9917	0.91	0.702	0.701	0.704	1994	1997	1989
#PDBchain1	PDBchain2	TM1	TM2	RMSD	ID1	ID2	IDali	L1	L2	Lali
1QH8_005.colabfold.rechained.pdb:A:D:E:B	nif_Azotobacter_vinelandii.6O7M.pdb:A:D:E:B	0.9940	0.9915	0.95	0.702	0.700	0.703	1994	1999	1991
#PDBchain1	PDBchain2	TM1	TM2	RMSD	ID1	ID2	IDali	L1	L2	Lali
1QH8_005.colabfold.rechained.pdb:A:D:E:B	nif_Azotobacter_vinelandii.6O7Q.pdb:A:D:E:B	0.9900	0.9914	0.88	0.702	0.703	0.706	1994	1991	1982
#PDBchain1	PDBchain2	TM1	TM2	RMSD	ID1	ID2	IDali	L1	L2	Lali
1QH8_005.colabfold.rechained.pdb:A:D:E:B	nif_Azotobacter_vinelandii.6O7O.pdb:A:D:E:B	0.9938	0.9913	0.91	0.701	0.699	0.703	1994	1999	1990
#PDBchain1	PDBchain2	TM1	TM2	RMSD	ID1	ID2	IDali	L1	L2	Lali
1QH8_005.colabfold.rechained.pdb:A:D:E:B	nif_Azotobacter_vinelandii.6O7R.pdb:D:A:B:E	0.9934	0.9914	0.89	0.701	0.700	0.703	1994	1998	1989
#PDBchain1	PDBchain2	TM1	TM2	RMSD	ID1	ID2	IDali	L1	L2	Lali
1QH8_005.colabfold.rechained.pdb:A:D:E:B	nif_Azotobacter_vinelandii.6O7S.pdb:A:D:E:B	0.9928	0.9918	0.90	0.702	0.701	0.704	1994	1996	1988
#PDBchain1	PDBchain2	TM1	TM2	RMSD	ID1	ID2	IDali	L1	L2	Lali
1QH8_005.colabfold.rechained.pdb:A:D:E:B	nif_Azotobacter_vinelandii.6OP1.pdb:D:A:B:E	0.9937	0.9917	0.91	0.703	0.702	0.705	1994	1998	1990
#PDBchain1	PDBchain2	TM1	TM2	RMSD	ID1	ID2	IDali	L1	L2	Lali
1QH8_005.colabfold.rechained.pdb:A:D:E:B	nif_Azotobacter_vinelandii.6OP2.pdb:A:D:E:B	0.9944	0.9924	0.84	0.703	0.702	0.705	1994	1998	1990
#PDBchain1	PDBchain2	TM1	TM2	RMSD	ID1	ID2	IDali	L1	L2	Lali
1QH8_005.colabfold.rechained.pdb:A:D:E:B	nif_Azotobacter_vinelandii.6OP3.pdb:A:D:E:B	0.9945	0.9925	0.83	0.703	0.702	0.705	1994	1998	1990
#PDBchain1	PDBchain2	TM1	TM2	RMSD	ID1	ID2	IDali	L1	L2	Lali
1QH8_005.colabfold.rechained.pdb:A:D:E:B	nif_Azotobacter_vinelandii.6UG0.pdb:D:A:B:E	0.9938	0.9928	0.79	0.703	0.702	0.705	1994	1996	1988
#PDBchain1	PDBchain2	TM1	TM2	RMSD	ID1	ID2	IDali	L1	L2	Lali
1QH8_005.colabfold.rechained.pdb:A:D:E:B	nif_Azotobacter_vinelandii.6VXT.pdb:D:A:B:E	0.9939	0.9924	0.83	0.703	0.702	0.705	1994	1997	1989
#PDBchain1	PDBchain2	TM1	TM2	RMSD	ID1	ID2	IDali	L1	L2	Lali
1QH8_005.colabfold.rechained.pdb:A:D:E:B	nif_Azotobacter_vinelandii.6OP4.pdb:D:A:B:E	0.9942	0.9922	0.86	0.703	0.702	0.705	1994	1998	1990
#PDBchain1	PDBchain2	TM1	TM2	RMSD	ID1	ID2	IDali	L1	L2	Lali
1QH8_005.colabfold.rechained.pdb:A:D:E:B	nif_Azotobacter_vinelandii.7JRF.pdb:D:A:B:E	0.9942	0.9923	0.85	0.703	0.702	0.705	1994	1998	1990
#PDBchain1	PDBchain2	TM1	TM2	RMSD	ID1	ID2	IDali	L1	L2	Lali
1QH8_005.colabfold.rechained.pdb:A:D:E:B	nif_Azotobacter_vinelandii.8CRS.pdb:D:A:B:E	0.9940	0.9921	0.88	0.703	0.702	0.705	1994	1998	1990
#PDBchain1	PDBchain2	TM1	TM2	RMSD	ID1	ID2	IDali	L1	L2	Lali
1QH8_005.colabfold.rechained.pdb:A:D:E:B	nif_Azotobacter_vinelandii.8ENL.pdb:A:D:E:B	0.9461	0.9912	0.93	0.675	0.707	0.710	1994	1903	1895
#PDBchain1	PDBchain2	TM1	TM2	RMSD	ID1	ID2	IDali	L1	L2	Lali
1QH8_005.colabfold.rechained.pdb:A:D:E:B	nif_Azotobacter_vinelandii.8DBY.pdb:D:A:B:E	0.9942	0.9922	0.86	0.703	0.702	0.705	1994	1998	1990
#PDBchain1	PDBchain2	TM1	TM2	RMSD	ID1	ID2	IDali	L1	L2	Lali
1QH8_005.colabfold.rechained.pdb:A:D:E:B	nif_Azotobacter_vinelandii.8DBX.pdb:A:D:E:B	0.9936	0.9916	0.92	0.703	0.702	0.705	1994	1998	1990
#PDBchain1	PDBchain2	TM1	TM2	RMSD	ID1	ID2	IDali	L1	L2	Lali
1QH8_005.colabfold.rechained.pdb:A:D:E:B	nif_Azotobacter_vinelandii.8ENM.pdb:D:A:B:E	0.9941	0.9916	0.87	0.703	0.701	0.705	1994	1999	1990
#PDBchain1	PDBchain2	TM1	TM2	RMSD	ID1	ID2	IDali	L1	L2	Lali
1QH8_005.colabfold.rechained.pdb:A:D:E:B	nif_Clostridium_pasteurianum.1MIO.pdb:A:D:E:B	0.9072	0.9209	1.96	0.365	0.371	0.395	1994	1964	1842
#PDBchain1	PDBchain2	TM1	TM2	RMSD	ID1	ID2	IDali	L1	L2	Lali
1QH8_005.colabfold.rechained.pdb:A:D:E:B	nif_Clostridium_pasteurianum.4WN9.pdb:A:D:E:B	0.9044	0.9245	2.06	0.363	0.371	0.393	1994	1950	1840
#PDBchain1	PDBchain2	TM1	TM2	RMSD	ID1	ID2	IDali	L1	L2	Lali
1QH8_005.colabfold.rechained.pdb:A:D:E:B	nif_Clostridium_pasteurianum.5VPW.pdb:A:D:E:B	0.9051	0.9356	2.03	0.363	0.376	0.394	1994	1928	1839
#PDBchain1	PDBchain2	TM1	TM2	RMSD	ID1	ID2	IDali	L1	L2	Lali
1QH8_005.colabfold.rechained.pdb:A:D:E:B	nif_Clostridium_pasteurianum.5VQ3.pdb:A:D:E:B	0.9071	0.9273	1.91	0.365	0.373	0.395	1994	1950	1840
#PDBchain1	PDBchain2	TM1	TM2	RMSD	ID1	ID2	IDali	L1	L2	Lali
1QH8_005.colabfold.rechained.pdb:A:D:E:B	nif_Klebsiella_pneumoniae.1H1L.pdb:A:D:E:B	0.9979	0.9979	0.64	1.000	1.000	1.000	1994	1994	1994
#PDBchain1	PDBchain2	TM1	TM2	RMSD	ID1	ID2	IDali	L1	L2	Lali
1QH8_005.colabfold.rechained.pdb:A:D:E:B	nif_Gluconacetobacter_diazotrophicus_PA1_5.5KOH.pdb:D:A:B:E	0.9805	0.9850	1.54	0.581	0.583	0.586	1994	1985	1976
#PDBchain1	PDBchain2	TM1	TM2	RMSD	ID1	ID2	IDali	L1	L2	Lali
1QH8_005.colabfold.rechained.pdb:A:D:E:B	nif_Gluconacetobacter_diazotrophicus_PA1_5.5KOJ.pdb:D:A:B:E	0.9792	0.9856	1.58	0.581	0.585	0.587	1994	1981	1974
#PDBchain1	PDBchain2	TM1	TM2	RMSD	ID1	ID2	IDali	L1	L2	Lali
1QH8_005.colabfold.rechained.pdb:A:D:E:B	nif_Klebsiella_pneumoniae.1QGU.pdb:D:A:B:E	0.9978	0.9978	0.65	1.000	1.000	1.000	1994	1994	1994
1QH8_005.colabfold.rechained.pdb:A:D:E:B	nif_Klebsiella_pneumoniae.1QH1.pdb:A:D:E:B	0.9978	0.9978	0.66	1.000	1.000	1.000	1994	1994	1994
1QH8_005.colabfold.rechained.pdb:A:D:E:B	nif_Klebsiella_pneumoniae.1QH8.pdb:A:D:E:B	0.9977	0.9977	0.67	1.000	1.000	1.000	1994	1994	1994
1QH8_005.colabfold.rechained.pdb:A:D:E:B::	vnf_Azotobacter_vinelandii.5N6Y.pdb:A:D:E:B:C:F	0.8847	0.8422	2.60	0.280	0.266	0.307	1994	2097	1820
1QH8_005.colabfold.rechained.pdb:A:D:E:B::	vnf_Azotobacter_vinelandii.6FEA.pdb:A:D:E:B:C:F	0.8849	0.8514	2.60	0.280	0.269	0.307	1994	2074	1820
1QH8_005.colabfold.rechained.pdb:A:D:E:B::	vnf_Azotobacter_vinelandii.7ADY.pdb:A:D:E:B:C:F	0.8847	0.8406	2.60	0.280	0.266	0.307	1994	2101	1820
1QH8_005.colabfold.rechained.pdb:A:D:E:B::	vnf_Azotobacter_vinelandii.7ADR.pdb:A:D:E:B:C:F	0.8847	0.8406	2.60	0.280	0.266	0.307	1994	2101	1820
1QH8_005.colabfold.rechained.pdb:A:D:E:B::	vnf_Azotobacter_vinelandii.7AIZ.pdb:A:D:E:B:C:F	0.8847	0.8417	2.60	0.280	0.266	0.307	1994	2098	1820
#PDBchain1	PDBchain2	TM1	TM2	RMSD	ID1	ID2	IDali	L1	L2	Lali
#PDBchain1	PDBchain2	TM1	TM2	RMSD	ID1	ID2	IDali	L1	L2	Lali
#PDBchain1	PDBchain2	TM1	TM2	RMSD	ID1	ID2	IDali	L1	L2	Lali
#PDBchain1	PDBchain2	TM1	TM2	RMSD	ID1	ID2	IDali	L1	L2	Lali
#PDBchain1	PDBchain2	TM1	TM2	RMSD	ID1	ID2	IDali	L1	L2	Lali
#PDBchain1	PDBchain2	TM1	TM2	RMSD	ID1	ID2	IDali	L1	L2	Lali
#PDBchain1	PDBchain2	TM1	TM2	RMSD	ID1	ID2	IDali	L1	L2	Lali
#PDBchain1	PDBchain2	TM1	TM2	RMSD	ID1	ID2	IDali	L1	L2	Lali
3U7Q_001.colabfold.rechained.pdb:A:D:B:E	nif_Azotobacter_vinelandii.3U7Q.pdb:D:A:E:B	0.9829	0.9987	0.51	0.984	1.000	1.000	2030	1998	1998
#PDBchain1	PDBchain2	TM1	TM2	RMSD	ID1	ID2	IDali	L1	L2	Lali
3U7Q_001.colabfold.rechained.pdb:A:D:B:E	AK013.xtal.pdb:A:C:B:D	0.9829	0.9986	0.52	0.943	0.958	0.958	2030	1998	1998
#PDBchain1	PDBchain2	TM1	TM2	RMSD	ID1	ID2	IDali	L1	L2	Lali
3U7Q_001.colabfold.rechained.pdb:A:D:B:E	nif_Azotobacter_vinelandii.1FP4.pdb:D:A:E:B	0.9737	0.9987	0.49	0.974	0.999	0.999	2030	1979	1979
3U7Q_001.colabfold.rechained.pdb:A:D:B:E	nif_Azotobacter_vinelandii.3MIN.pdb:D:A:E:B	0.9737	0.9988	0.48	0.975	1.000	1.000	2030	1979	1979
#PDBchain1	PDBchain2	TM1	TM2	RMSD	ID1	ID2	IDali	L1	L2	Lali
#PDBchain1	PDBchain2	TM1	TM2	RMSD	ID1	ID2	IDali	L1	L2	Lali
3U7Q_001.colabfold.rechained.pdb:A:D:B:E	AK014.xtal.pdb:C:A:D:B	0.9828	0.9985	0.53	0.913	0.927	0.927	2030	1998	1998
#PDBchain1	PDBchain2	TM1	TM2	RMSD	ID1	ID2	IDali	L1	L2	Lali
3U7Q_001.colabfold.rechained.pdb:A:D:B:E	nif_Azotobacter_vinelandii.2MIN.pdb:D:A:E:B	0.9738	0.9988	0.47	0.975	1.000	1.000	2030	1979	1979
#PDBchain1	PDBchain2	TM1	TM2	RMSD	ID1	ID2	IDali	L1	L2	Lali
3U7Q_001.colabfold.rechained.pdb:A:D:B:E	AK023.xtal.pdb:C:A:D:B	0.9831	0.9988	0.48	0.889	0.903	0.903	2030	1998	1998
#PDBchain1	PDBchain2	TM1	TM2	RMSD	ID1	ID2	IDali	L1	L2	Lali
3U7Q_001.colabfold.rechained.pdb:A:D:B:E::	anf_Azotobacter_vinelandii.8BOQ.pdb:D:A:E:B:F:C	0.8745	0.8125	2.51	0.268	0.249	0.298	2030	2188	1826
#PDBchain1	PDBchain2	TM1	TM2	RMSD	ID1	ID2	IDali	L1	L2	Lali
3U7Q_001.colabfold.rechained.pdb:A:D:B:E	nif_Azotobacter_vinelandii.4WNA.pdb:D:A:E:B	0.9830	0.9987	0.50	0.984	1.000	1.000	2030	1998	1998
3U7Q_001.colabfold.rechained.pdb:A:D:B:E	nif_Azotobacter_vinelandii.4TKV.pdb:A:D:B:E	0.9829	0.9986	0.51	0.983	0.999	0.999	2030	1998	1998
#PDBchain1	PDBchain2	TM1	TM2	RMSD	ID1	ID2	IDali	L1	L2	Lali
#PDBchain1	PDBchain2	TM1	TM2	RMSD	ID1	ID2	IDali	L1	L2	Lali
3U7Q_001.colabfold.rechained.pdb:A:D:B:E	nif_Azotobacter_vinelandii.4ND8.pdb:D:A:E:B	0.9830	0.9987	0.49	0.983	0.999	0.999	2030	1998	1998
#PDBchain1	PDBchain2	TM1	TM2	RMSD	ID1	ID2	IDali	L1	L2	Lali
3U7Q_001.colabfold.rechained.pdb:A:D:B:E	nif_Azotobacter_vinelandii.4XPI.pdb:A:D:B:E	0.9845	0.9987	0.50	0.985	0.999	0.999	2030	2001	2001
#PDBchain1	PDBchain2	TM1	TM2	RMSD	ID1	ID2	IDali	L1	L2	Lali
3U7Q_001.colabfold.rechained.pdb:A:D:B:E	nif_Azotobacter_vinelandii.4TKU.pdb:A:D:B:E	0.9829	0.9986	0.51	0.983	0.999	0.999	2030	1998	1998
#PDBchain1	PDBchain2	TM1	TM2	RMSD	ID1	ID2	IDali	L1	L2	Lali
3U7Q_001.colabfold.rechained.pdb:A:D:B:E	nif_Azotobacter_vinelandii.5BVH.pdb:D:A:E:B	0.9829	0.9987	0.50	0.983	0.999	0.999	2030	1998	1998
#PDBchain1	PDBchain2	TM1	TM2	RMSD	ID1	ID2	IDali	L1	L2	Lali
3U7Q_001.colabfold.rechained.pdb:A:D:B:E	nif_Azotobacter_vinelandii.5BVG.pdb:D:A:E:B	0.9829	0.9987	0.50	0.983	0.999	0.999	2030	1998	1998
#PDBchain1	PDBchain2	TM1	TM2	RMSD	ID1	ID2	IDali	L1	L2	Lali
3U7Q_001.colabfold.rechained.pdb:A:D:B:E	nif_Azotobacter_vinelandii.5VQ4.pdb:D:A:E:B	0.9831	0.9989	0.47	0.984	1.000	1.000	2030	1998	1998
#PDBchain1	PDBchain2	TM1	TM2	RMSD	ID1	ID2	IDali	L1	L2	Lali
3U7Q_001.colabfold.rechained.pdb:A:D:B:E	nif_Azotobacter_vinelandii.6CDK.pdb:A:D:B:E	0.9727	0.9987	0.49	0.974	1.000	1.000	2030	1977	1977
#PDBchain1	PDBchain2	TM1	TM2	RMSD	ID1	ID2	IDali	L1	L2	Lali
3U7Q_001.colabfold.rechained.pdb:A:D:B:E	nif_Azotobacter_vinelandii.6O7L.pdb:A:D:B:E	0.9787	0.9988	0.47	0.978	0.998	0.998	2030	1989	1989
#PDBchain1	PDBchain2	TM1	TM2	RMSD	ID1	ID2	IDali	L1	L2	Lali
3U7Q_001.colabfold.rechained.pdb:A:D:B:E	nif_Azotobacter_vinelandii.6O7M.pdb:D:A:E:B	0.9833	0.9985	0.53	0.984	0.999	0.999	2030	1999	1999
#PDBchain1	PDBchain2	TM1	TM2	RMSD	ID1	ID2	IDali	L1	L2	Lali
3U7Q_001.colabfold.rechained.pdb:A:D:B:E	nif_Azotobacter_vinelandii.6O7N.pdb:A:D:B:E	0.9835	0.9988	0.48	0.983	0.998	0.998	2030	1999	1999
#PDBchain1	PDBchain2	TM1	TM2	RMSD	ID1	ID2	IDali	L1	L2	Lali
3U7Q_001.colabfold.rechained.pdb:A:D:B:E	nif_Azotobacter_vinelandii.6BBL.pdb:D:A:E:B	0.9830	0.9987	0.49	0.983	0.999	0.999	2030	1998	1998
#PDBchain1	PDBchain2	TM1	TM2	RMSD	ID1	ID2	IDali	L1	L2	Lali
3U7Q_001.colabfold.rechained.pdb:A:D:B:E	nif_Azotobacter_vinelandii.6O7O.pdb:D:A:E:B	0.9836	0.9988	0.47	0.983	0.998	0.998	2030	1999	1999
#PDBchain1	PDBchain2	TM1	TM2	RMSD	ID1	ID2	IDali	L1	L2	Lali
3U7Q_001.colabfold.rechained.pdb:A:D:B:E	nif_Azotobacter_vinelandii.6O7P.pdb:D:A:E:B	0.9825	0.9988	0.49	0.983	0.999	0.999	2030	1997	1997
#PDBchain1	PDBchain2	TM1	TM2	RMSD	ID1	ID2	IDali	L1	L2	Lali
3U7Q_001.colabfold.rechained.pdb:A:D:B:E	nif_Azotobacter_vinelandii.6O7Q.pdb:D:A:E:B	0.9798	0.9989	0.45	0.979	0.998	0.998	2030	1991	1991
#PDBchain1	PDBchain2	TM1	TM2	RMSD	ID1	ID2	IDali	L1	L2	Lali
3U7Q_001.colabfold.rechained.pdb:A:D:B:E	nif_Azotobacter_vinelandii.6O7R.pdb:A:D:B:E	0.9831	0.9988	0.48	0.982	0.998	0.998	2030	1998	1998
#PDBchain1	PDBchain2	TM1	TM2	RMSD	ID1	ID2	IDali	L1	L2	Lali
3U7Q_001.colabfold.rechained.pdb:A:D:B:E	nif_Azotobacter_vinelandii.6OP1.pdb:D:A:E:B	0.9830	0.9988	0.49	0.984	1.000	1.000	2030	1998	1998
#PDBchain1	PDBchain2	TM1	TM2	RMSD	ID1	ID2	IDali	L1	L2	Lali
3U7Q_001.colabfold.rechained.pdb:A:D:B:E	nif_Azotobacter_vinelandii.6OP2.pdb:D:A:E:B	0.9829	0.9987	0.50	0.984	1.000	1.000	2030	1998	1998
#PDBchain1	PDBchain2	TM1	TM2	RMSD	ID1	ID2	IDali	L1	L2	Lali
3U7Q_001.colabfold.rechained.pdb:A:D:B:E	nif_Azotobacter_vinelandii.6OP4.pdb:A:D:B:E	0.9827	0.9984	0.55	0.984	1.000	1.000	2030	1998	1998
#PDBchain1	PDBchain2	TM1	TM2	RMSD	ID1	ID2	IDali	L1	L2	Lali
3U7Q_001.colabfold.rechained.pdb:A:D:B:E	nif_Azotobacter_vinelandii.6O7S.pdb:D:A:E:B	0.9821	0.9988	0.48	0.982	0.999	0.999	2030	1996	1996
#PDBchain1	PDBchain2	TM1	TM2	RMSD	ID1	ID2	IDali	L1	L2	Lali
3U7Q_001.colabfold.rechained.pdb:A:D:B:E	nif_Azotobacter_vinelandii.6UG0.pdb:D:A:E:B	0.9822	0.9989	0.46	0.983	1.000	1.000	2030	1996	1996
#PDBchain1	PDBchain2	TM1	TM2	RMSD	ID1	ID2	IDali	L1	L2	Lali
3U7Q_001.colabfold.rechained.pdb:A:D:B:E	nif_Azotobacter_vinelandii.6VXT.pdb:D:A:E:B	0.9827	0.9989	0.45	0.984	1.000	1.000	2030	1997	1997
#PDBchain1	PDBchain2	TM1	TM2	RMSD	ID1	ID2	IDali	L1	L2	Lali
3U7Q_001.colabfold.rechained.pdb:A:D:B:E	nif_Azotobacter_vinelandii.6OP3.pdb:D:A:E:B	0.9830	0.9987	0.50	0.984	1.000	1.000	2030	1998	1998
#PDBchain1	PDBchain2	TM1	TM2	RMSD	ID1	ID2	IDali	L1	L2	Lali
3U7Q_001.colabfold.rechained.pdb:A:D:B:E	nif_Azotobacter_vinelandii.7JRF.pdb:A:D:B:E	0.9829	0.9986	0.52	0.984	1.000	1.000	2030	1998	1998
#PDBchain1	PDBchain2	TM1	TM2	RMSD	ID1	ID2	IDali	L1	L2	Lali
3U7Q_001.colabfold.rechained.pdb:A:D:B:E	nif_Azotobacter_vinelandii.8CRS.pdb:A:D:B:E	0.9828	0.9986	0.52	0.984	1.000	1.000	2030	1998	1998
#PDBchain1	PDBchain2	TM1	TM2	RMSD	ID1	ID2	IDali	L1	L2	Lali
3U7Q_001.colabfold.rechained.pdb:A:D:B:E	nif_Azotobacter_vinelandii.8DBX.pdb:A:D:B:E	0.9815	0.9972	0.74	0.984	1.000	1.000	2030	1998	1998
#PDBchain1	PDBchain2	TM1	TM2	RMSD	ID1	ID2	IDali	L1	L2	Lali
3U7Q_001.colabfold.rechained.pdb:A:D:B:E	nif_Azotobacter_vinelandii.8DBY.pdb:D:A:E:B	0.9828	0.9985	0.53	0.984	1.000	1.000	2030	1998	1998
#PDBchain1	PDBchain2	TM1	TM2	RMSD	ID1	ID2	IDali	L1	L2	Lali
3U7Q_001.colabfold.rechained.pdb:A:D:B:E	nif_Azotobacter_vinelandii.8ENL.pdb:A:D:B:E	0.9356	0.9979	0.62	0.937	1.000	1.000	2030	1903	1903
#PDBchain1	PDBchain2	TM1	TM2	RMSD	ID1	ID2	IDali	L1	L2	Lali
3U7Q_001.colabfold.rechained.pdb:A:D:B:E	nif_Azotobacter_vinelandii.8ENM.pdb:D:A:E:B	0.9833	0.9986	0.52	0.985	1.000	1.000	2030	1999	1999
#PDBchain1	PDBchain2	TM1	TM2	RMSD	ID1	ID2	IDali	L1	L2	Lali
3U7Q_001.colabfold.rechained.pdb:A:D:B:E	nif_Clostridium_pasteurianum.1MIO.pdb:A:D:B:E	0.8990	0.9288	1.89	0.368	0.381	0.403	2030	1964	1854
#PDBchain1	PDBchain2	TM1	TM2	RMSD	ID1	ID2	IDali	L1	L2	Lali
3U7Q_001.colabfold.rechained.pdb:A:D:B:E	nif_Clostridium_pasteurianum.4WN9.pdb:A:D:B:E	0.8920	0.9282	1.86	0.367	0.382	0.404	2030	1950	1840
#PDBchain1	PDBchain2	TM1	TM2	RMSD	ID1	ID2	IDali	L1	L2	Lali
3U7Q_001.colabfold.rechained.pdb:A:D:B:E	nif_Clostridium_pasteurianum.5VPW.pdb:A:D:B:E	0.8917	0.9383	1.89	0.366	0.385	0.403	2030	1928	1839
#PDBchain1	PDBchain2	TM1	TM2	RMSD	ID1	ID2	IDali	L1	L2	Lali
3U7Q_001.colabfold.rechained.pdb:A:D:B:E	nif_Clostridium_pasteurianum.5VQ3.pdb:A:D:B:E	0.8936	0.9299	1.75	0.367	0.382	0.404	2030	1950	1840
#PDBchain1	PDBchain2	TM1	TM2	RMSD	ID1	ID2	IDali	L1	L2	Lali
3U7Q_001.colabfold.rechained.pdb:A:D:B:E	nif_Klebsiella_pneumoniae.1H1L.pdb:D:A:E:B	0.9791	0.9967	0.88	0.692	0.704	0.704	2030	1994	1994
#PDBchain1	PDBchain2	TM1	TM2	RMSD	ID1	ID2	IDali	L1	L2	Lali
3U7Q_001.colabfold.rechained.pdb:A:D:B:E	nif_Gluconacetobacter_diazotrophicus_PA1_5.5KOH.pdb:A:D:B:E	0.9670	0.9888	1.39	0.605	0.619	0.620	2030	1985	1980
#PDBchain1	PDBchain2	TM1	TM2	RMSD	ID1	ID2	IDali	L1	L2	Lali
3U7Q_001.colabfold.rechained.pdb:A:D:B:E	nif_Gluconacetobacter_diazotrophicus_PA1_5.5KOJ.pdb:A:D:B:E	0.9657	0.9894	1.39	0.607	0.622	0.624	2030	1981	1977
#PDBchain1	PDBchain2	TM1	TM2	RMSD	ID1	ID2	IDali	L1	L2	Lali
3U7Q_001.colabfold.rechained.pdb:A:D:B:E	nif_Klebsiella_pneumoniae.1QH1.pdb:D:A:E:B	0.9790	0.9966	0.89	0.692	0.704	0.704	2030	1994	1994
3U7Q_001.colabfold.rechained.pdb:A:D:B:E	nif_Klebsiella_pneumoniae.1QGU.pdb:D:A:E:B	0.9788	0.9964	0.91	0.692	0.704	0.704	2030	1994	1994
3U7Q_001.colabfold.rechained.pdb:A:D:B:E	nif_Klebsiella_pneumoniae.1QH8.pdb:D:A:E:B	0.9788	0.9964	0.91	0.692	0.704	0.704	2030	1994	1994
3U7Q_001.colabfold.rechained.pdb:A:D:B:E::	vnf_Azotobacter_vinelandii.5N6Y.pdb:A:D:B:E:C:F	0.8742	0.8468	2.67	0.277	0.268	0.307	2030	2097	1832
3U7Q_001.colabfold.rechained.pdb:A:D:B:E::	vnf_Azotobacter_vinelandii.6FEA.pdb:A:D:B:E:C:F	0.8720	0.8539	2.55	0.277	0.271	0.309	2030	2074	1824
3U7Q_001.colabfold.rechained.pdb:A:D:B:E::	vnf_Azotobacter_vinelandii.7ADR.pdb:A:D:B:E:C:F	0.8742	0.8453	2.67	0.277	0.268	0.307	2030	2101	1832
3U7Q_001.colabfold.rechained.pdb:A:D:B:E::	vnf_Azotobacter_vinelandii.7ADY.pdb:A:D:B:E:C:F	0.8742	0.8453	2.67	0.277	0.268	0.307	2030	2101	1832
3U7Q_001.colabfold.rechained.pdb:A:D:B:E::	vnf_Azotobacter_vinelandii.7AIZ.pdb:D:A:E:B:C:F	0.8742	0.8465	2.67	0.277	0.268	0.307	2030	2098	1832
#PDBchain1	PDBchain2	TM1	TM2	RMSD	ID1	ID2	IDali	L1	L2	Lali
#PDBchain1	PDBchain2	TM1	TM2	RMSD	ID1	ID2	IDali	L1	L2	Lali
#PDBchain1	PDBchain2	TM1	TM2	RMSD	ID1	ID2	IDali	L1	L2	Lali
#PDBchain1	PDBchain2	TM1	TM2	RMSD	ID1	ID2	IDali	L1	L2	Lali
#PDBchain1	PDBchain2	TM1	TM2	RMSD	ID1	ID2	IDali	L1	L2	Lali
#PDBchain1	PDBchain2	TM1	TM2	RMSD	ID1	ID2	IDali	L1	L2	Lali
#PDBchain1	PDBchain2	TM1	TM2	RMSD	ID1	ID2	IDali	L1	L2	Lali
#PDBchain1	PDBchain2	TM1	TM2	RMSD	ID1	ID2	IDali	L1	L2	Lali
3U7Q_002.colabfold.rechained.pdb:A:D:B:E	nif_Azotobacter_vinelandii.3MIN.pdb:A:D:B:E	0.9732	0.9982	0.58	0.974	0.999	0.999	2030	1979	1979
#PDBchain1	PDBchain2	TM1	TM2	RMSD	ID1	ID2	IDali	L1	L2	Lali
3U7Q_002.colabfold.rechained.pdb:A:D:B:E	AK013.xtal.pdb:C:A:D:B	0.9826	0.9983	0.57	0.943	0.958	0.958	2030	1998	1998
#PDBchain1	PDBchain2	TM1	TM2	RMSD	ID1	ID2	IDali	L1	L2	Lali
3U7Q_002.colabfold.rechained.pdb:A:D:B:E	nif_Azotobacter_vinelandii.1FP4.pdb:A:D:B:E	0.9733	0.9984	0.56	0.974	0.999	0.999	2030	1979	1979
#PDBchain1	PDBchain2	TM1	TM2	RMSD	ID1	ID2	IDali	L1	L2	Lali
3U7Q_002.colabfold.rechained.pdb:A:D:B:E	nif_Azotobacter_vinelandii.3U7Q.pdb:A:D:B:E	0.9825	0.9982	0.59	0.984	1.000	1.000	2030	1998	1998
#PDBchain1	PDBchain2	TM1	TM2	RMSD	ID1	ID2	IDali	L1	L2	Lali
3U7Q_002.colabfold.rechained.pdb:A:D:B:E	AK014.xtal.pdb:C:A:D:B	0.9824	0.9981	0.60	0.912	0.927	0.927	2030	1998	1998
#PDBchain1	PDBchain2	TM1	TM2	RMSD	ID1	ID2	IDali	L1	L2	Lali
3U7Q_002.colabfold.rechained.pdb:A:D:B:E	nif_Azotobacter_vinelandii.2MIN.pdb:A:D:B:E	0.9733	0.9983	0.57	0.975	1.000	1.000	2030	1979	1979
#PDBchain1	PDBchain2	TM1	TM2	RMSD	ID1	ID2	IDali	L1	L2	Lali
3U7Q_002.colabfold.rechained.pdb:A:D:B:E	AK023.xtal.pdb:A:C:B:D	0.9827	0.9984	0.55	0.889	0.903	0.903	2030	1998	1998
#PDBchain1	PDBchain2	TM1	TM2	RMSD	ID1	ID2	IDali	L1	L2	Lali
3U7Q_002.colabfold.rechained.pdb:A:D:B:E::	anf_Azotobacter_vinelandii.8BOQ.pdb:D:A:E:B:F:C	0.8749	0.8128	2.49	0.268	0.249	0.298	2030	2188	1826
#PDBchain1	PDBchain2	TM1	TM2	RMSD	ID1	ID2	IDali	L1	L2	Lali
3U7Q_002.colabfold.rechained.pdb:A:D:B:E	nif_Azotobacter_vinelandii.4ND8.pdb:A:D:B:E	0.9825	0.9982	0.58	0.983	0.999	0.999	2030	1998	1998
#PDBchain1	PDBchain2	TM1	TM2	RMSD	ID1	ID2	IDali	L1	L2	Lali
3U7Q_002.colabfold.rechained.pdb:A:D:B:E	nif_Azotobacter_vinelandii.4WNA.pdb:A:D:B:E	0.9825	0.9983	0.58	0.984	1.000	1.000	2030	1998	1998
#PDBchain1	PDBchain2	TM1	TM2	RMSD	ID1	ID2	IDali	L1	L2	Lali
3U7Q_002.colabfold.rechained.pdb:A:D:B:E	nif_Azotobacter_vinelandii.4TKU.pdb:D:A:E:B	0.9825	0.9982	0.59	0.983	0.999	0.999	2030	1998	1998
#PDBchain1	PDBchain2	TM1	TM2	RMSD	ID1	ID2	IDali	L1	L2	Lali
3U7Q_002.colabfold.rechained.pdb:A:D:B:E	nif_Azotobacter_vinelandii.4TKV.pdb:D:A:E:B	0.9825	0.9982	0.58	0.983	0.999	0.999	2030	1998	1998
#PDBchain1	PDBchain2	TM1	TM2	RMSD	ID1	ID2	IDali	L1	L2	Lali
3U7Q_002.colabfold.rechained.pdb:A:D:B:E	nif_Azotobacter_vinelandii.5BVG.pdb:A:D:B:E	0.9825	0.9983	0.58	0.983	0.999	0.999	2030	1998	1998
3U7Q_002.colabfold.rechained.pdb:A:D:B:E	nif_Azotobacter_vinelandii.4XPI.pdb:D:A:E:B	0.9839	0.9981	0.60	0.985	0.999	0.999	2030	2001	2001
#PDBchain1	PDBchain2	TM1	TM2	RMSD	ID1	ID2	IDali	L1	L2	Lali
#PDBchain1	PDBchain2	TM1	TM2	RMSD	ID1	ID2	IDali	L1	L2	Lali
3U7Q_002.colabfold.rechained.pdb:A:D:B:E	nif_Azotobacter_vinelandii.5BVH.pdb:A:D:B:E	0.9825	0.9982	0.59	0.983	0.999	0.999	2030	1998	1998
#PDBchain1	PDBchain2	TM1	TM2	RMSD	ID1	ID2	IDali	L1	L2	Lali
3U7Q_002.colabfold.rechained.pdb:A:D:B:E	nif_Azotobacter_vinelandii.5VQ4.pdb:A:D:B:E	0.9824	0.9981	0.61	0.984	1.000	1.000	2030	1998	1998
#PDBchain1	PDBchain2	TM1	TM2	RMSD	ID1	ID2	IDali	L1	L2	Lali
3U7Q_002.colabfold.rechained.pdb:A:D:B:E	nif_Azotobacter_vinelandii.6CDK.pdb:D:A:E:B	0.9722	0.9982	0.58	0.974	1.000	1.000	2030	1977	1977
#PDBchain1	PDBchain2	TM1	TM2	RMSD	ID1	ID2	IDali	L1	L2	Lali
3U7Q_002.colabfold.rechained.pdb:A:D:B:E	nif_Azotobacter_vinelandii.6BBL.pdb:A:D:B:E	0.9825	0.9982	0.59	0.983	0.999	0.999	2030	1998	1998
#PDBchain1	PDBchain2	TM1	TM2	RMSD	ID1	ID2	IDali	L1	L2	Lali
3U7Q_002.colabfold.rechained.pdb:A:D:B:E	nif_Azotobacter_vinelandii.6O7L.pdb:D:A:E:B	0.9782	0.9984	0.56	0.978	0.998	0.998	2030	1989	1989
#PDBchain1	PDBchain2	TM1	TM2	RMSD	ID1	ID2	IDali	L1	L2	Lali
3U7Q_002.colabfold.rechained.pdb:A:D:B:E	nif_Azotobacter_vinelandii.6O7N.pdb:D:A:E:B	0.9830	0.9982	0.59	0.983	0.998	0.998	2030	1999	1999
#PDBchain1	PDBchain2	TM1	TM2	RMSD	ID1	ID2	IDali	L1	L2	Lali
3U7Q_002.colabfold.rechained.pdb:A:D:B:E	nif_Azotobacter_vinelandii.6O7O.pdb:A:D:B:E	0.9830	0.9982	0.58	0.983	0.998	0.998	2030	1999	1999
#PDBchain1	PDBchain2	TM1	TM2	RMSD	ID1	ID2	IDali	L1	L2	Lali
3U7Q_002.colabfold.rechained.pdb:A:D:B:E	nif_Azotobacter_vinelandii.6O7M.pdb:A:D:B:E	0.9827	0.9979	0.63	0.984	0.999	0.999	2030	1999	1999
#PDBchain1	PDBchain2	TM1	TM2	RMSD	ID1	ID2	IDali	L1	L2	Lali
3U7Q_002.colabfold.rechained.pdb:A:D:B:E	nif_Azotobacter_vinelandii.6O7P.pdb:A:D:B:E	0.9819	0.9982	0.60	0.982	0.998	0.998	2030	1997	1997
#PDBchain1	PDBchain2	TM1	TM2	RMSD	ID1	ID2	IDali	L1	L2	Lali
3U7Q_002.colabfold.rechained.pdb:A:D:B:E	nif_Azotobacter_vinelandii.6O7Q.pdb:A:D:B:E	0.9792	0.9984	0.56	0.979	0.998	0.998	2030	1991	1991
#PDBchain1	PDBchain2	TM1	TM2	RMSD	ID1	ID2	IDali	L1	L2	Lali
3U7Q_002.colabfold.rechained.pdb:A:D:B:E	nif_Azotobacter_vinelandii.6O7R.pdb:D:A:E:B	0.9825	0.9982	0.59	0.982	0.997	0.997	2030	1998	1998
#PDBchain1	PDBchain2	TM1	TM2	RMSD	ID1	ID2	IDali	L1	L2	Lali
3U7Q_002.colabfold.rechained.pdb:A:D:B:E	nif_Azotobacter_vinelandii.6OP1.pdb:A:D:B:E	0.9824	0.9981	0.60	0.984	1.000	1.000	2030	1998	1998
3U7Q_002.colabfold.rechained.pdb:A:D:B:E	nif_Azotobacter_vinelandii.6O7S.pdb:A:D:B:E	0.9816	0.9983	0.57	0.981	0.998	0.998	2030	1996	1996
#PDBchain1	PDBchain2	TM1	TM2	RMSD	ID1	ID2	IDali	L1	L2	Lali
#PDBchain1	PDBchain2	TM1	TM2	RMSD	ID1	ID2	IDali	L1	L2	Lali
3U7Q_002.colabfold.rechained.pdb:A:D:B:E	nif_Azotobacter_vinelandii.6OP2.pdb:A:D:B:E	0.9826	0.9983	0.58	0.984	1.000	1.000	2030	1998	1998
#PDBchain1	PDBchain2	TM1	TM2	RMSD	ID1	ID2	IDali	L1	L2	Lali
3U7Q_002.colabfold.rechained.pdb:A:D:B:E	nif_Azotobacter_vinelandii.6OP4.pdb:D:A:E:B	0.9824	0.9982	0.60	0.984	1.000	1.000	2030	1998	1998
#PDBchain1	PDBchain2	TM1	TM2	RMSD	ID1	ID2	IDali	L1	L2	Lali
3U7Q_002.colabfold.rechained.pdb:A:D:B:E	nif_Azotobacter_vinelandii.6OP3.pdb:A:D:B:E	0.9825	0.9983	0.58	0.984	1.000	1.000	2030	1998	1998
#PDBchain1	PDBchain2	TM1	TM2	RMSD	ID1	ID2	IDali	L1	L2	Lali
3U7Q_002.colabfold.rechained.pdb:A:D:B:E	nif_Azotobacter_vinelandii.6UG0.pdb:A:D:B:E	0.9818	0.9985	0.53	0.983	1.000	1.000	2030	1996	1996
#PDBchain1	PDBchain2	TM1	TM2	RMSD	ID1	ID2	IDali	L1	L2	Lali
3U7Q_002.colabfold.rechained.pdb:A:D:B:E	nif_Azotobacter_vinelandii.6VXT.pdb:A:D:B:E	0.9823	0.9985	0.53	0.984	1.000	1.000	2030	1997	1997
#PDBchain1	PDBchain2	TM1	TM2	RMSD	ID1	ID2	IDali	L1	L2	Lali
3U7Q_002.colabfold.rechained.pdb:A:D:B:E	nif_Azotobacter_vinelandii.8CRS.pdb:D:A:E:B	0.9827	0.9984	0.56	0.984	1.000	1.000	2030	1998	1998
#PDBchain1	PDBchain2	TM1	TM2	RMSD	ID1	ID2	IDali	L1	L2	Lali
3U7Q_002.colabfold.rechained.pdb:A:D:B:E	nif_Azotobacter_vinelandii.7JRF.pdb:D:A:E:B	0.9825	0.9982	0.59	0.984	1.000	1.000	2030	1998	1998
#PDBchain1	PDBchain2	TM1	TM2	RMSD	ID1	ID2	IDali	L1	L2	Lali
3U7Q_002.colabfold.rechained.pdb:A:D:B:E	nif_Azotobacter_vinelandii.8DBX.pdb:D:A:E:B	0.9818	0.9975	0.69	0.984	1.000	1.000	2030	1998	1998
#PDBchain1	PDBchain2	TM1	TM2	RMSD	ID1	ID2	IDali	L1	L2	Lali
3U7Q_002.colabfold.rechained.pdb:A:D:B:E	nif_Azotobacter_vinelandii.8DBY.pdb:A:D:B:E	0.9828	0.9985	0.54	0.984	1.000	1.000	2030	1998	1998
#PDBchain1	PDBchain2	TM1	TM2	RMSD	ID1	ID2	IDali	L1	L2	Lali
3U7Q_002.colabfold.rechained.pdb:A:D:B:E	nif_Azotobacter_vinelandii.8ENL.pdb:D:A:E:B	0.9356	0.9979	0.62	0.937	1.000	1.000	2030	1903	1903
#PDBchain1	PDBchain2	TM1	TM2	RMSD	ID1	ID2	IDali	L1	L2	Lali
3U7Q_002.colabfold.rechained.pdb:A:D:B:E	nif_Azotobacter_vinelandii.8ENM.pdb:A:D:B:E	0.9832	0.9985	0.54	0.985	1.000	1.000	2030	1999	1999
#PDBchain1	PDBchain2	TM1	TM2	RMSD	ID1	ID2	IDali	L1	L2	Lali
3U7Q_002.colabfold.rechained.pdb:A:D:B:E	nif_Clostridium_pasteurianum.1MIO.pdb:A:D:B:E	0.8986	0.9284	1.90	0.368	0.381	0.403	2030	1964	1854
#PDBchain1	PDBchain2	TM1	TM2	RMSD	ID1	ID2	IDali	L1	L2	Lali
3U7Q_002.colabfold.rechained.pdb:A:D:B:E	nif_Clostridium_pasteurianum.4WN9.pdb:A:D:B:E	0.8915	0.9277	1.89	0.366	0.381	0.404	2030	1950	1840
#PDBchain1	PDBchain2	TM1	TM2	RMSD	ID1	ID2	IDali	L1	L2	Lali
3U7Q_002.colabfold.rechained.pdb:A:D:B:E	nif_Clostridium_pasteurianum.5VQ3.pdb:A:D:B:E	0.8932	0.9295	1.79	0.367	0.382	0.404	2030	1950	1840
#PDBchain1	PDBchain2	TM1	TM2	RMSD	ID1	ID2	IDali	L1	L2	Lali
3U7Q_002.colabfold.rechained.pdb:A:D:B:E	nif_Clostridium_pasteurianum.5VPW.pdb:A:D:B:E	0.8914	0.9380	1.91	0.366	0.385	0.403	2030	1928	1839
#PDBchain1	PDBchain2	TM1	TM2	RMSD	ID1	ID2	IDali	L1	L2	Lali
3U7Q_002.colabfold.rechained.pdb:A:D:B:E	nif_Gluconacetobacter_diazotrophicus_PA1_5.5KOH.pdb:D:A:E:B	0.9665	0.9882	1.44	0.605	0.619	0.620	2030	1985	1980
#PDBchain1	PDBchain2	TM1	TM2	RMSD	ID1	ID2	IDali	L1	L2	Lali
3U7Q_002.colabfold.rechained.pdb:A:D:B:E	nif_Gluconacetobacter_diazotrophicus_PA1_5.5KOJ.pdb:D:A:E:B	0.9652	0.9889	1.44	0.607	0.622	0.624	2030	1981	1977
#PDBchain1	PDBchain2	TM1	TM2	RMSD	ID1	ID2	IDali	L1	L2	Lali
3U7Q_002.colabfold.rechained.pdb:A:D:B:E	nif_Klebsiella_pneumoniae.1H1L.pdb:A:D:B:E	0.9790	0.9966	0.87	0.692	0.704	0.704	2030	1994	1994
#PDBchain1	PDBchain2	TM1	TM2	RMSD	ID1	ID2	IDali	L1	L2	Lali
3U7Q_002.colabfold.rechained.pdb:A:D:B:E	nif_Klebsiella_pneumoniae.1QGU.pdb:A:D:B:E	0.9788	0.9964	0.89	0.692	0.704	0.704	2030	1994	1994
3U7Q_002.colabfold.rechained.pdb:A:D:B:E	nif_Klebsiella_pneumoniae.1QH1.pdb:A:D:B:E	0.9789	0.9965	0.89	0.692	0.704	0.704	2030	1994	1994
3U7Q_002.colabfold.rechained.pdb:A:D:B:E	nif_Klebsiella_pneumoniae.1QH8.pdb:A:D:B:E	0.9788	0.9964	0.89	0.692	0.704	0.704	2030	1994	1994
3U7Q_002.colabfold.rechained.pdb:A:D:B:E::	vnf_Azotobacter_vinelandii.6FEA.pdb:A:D:B:E:C:F	0.8729	0.8548	2.51	0.278	0.272	0.309	2030	2074	1824
3U7Q_002.colabfold.rechained.pdb:A:D:B:E::	vnf_Azotobacter_vinelandii.5N6Y.pdb:A:D:B:E:C:F	0.8752	0.8478	2.62	0.278	0.269	0.308	2030	2097	1832
3U7Q_002.colabfold.rechained.pdb:A:D:B:E::	vnf_Azotobacter_vinelandii.7ADR.pdb:A:D:B:E:C:F	0.8752	0.8462	2.62	0.277	0.268	0.307	2030	2101	1832
3U7Q_002.colabfold.rechained.pdb:A:D:B:E::	vnf_Azotobacter_vinelandii.7ADY.pdb:D:A:E:B:C:F	0.8752	0.8462	2.62	0.277	0.268	0.307	2030	2101	1832
3U7Q_002.colabfold.rechained.pdb:A:D:B:E::	vnf_Azotobacter_vinelandii.7AIZ.pdb:A:D:B:E:C:F	0.8752	0.8474	2.62	0.277	0.268	0.307	2030	2098	1832
#PDBchain1	PDBchain2	TM1	TM2	RMSD	ID1	ID2	IDali	L1	L2	Lali
#PDBchain1	PDBchain2	TM1	TM2	RMSD	ID1	ID2	IDali	L1	L2	Lali
#PDBchain1	PDBchain2	TM1	TM2	RMSD	ID1	ID2	IDali	L1	L2	Lali
#PDBchain1	PDBchain2	TM1	TM2	RMSD	ID1	ID2	IDali	L1	L2	Lali
#PDBchain1	PDBchain2	TM1	TM2	RMSD	ID1	ID2	IDali	L1	L2	Lali
#PDBchain1	PDBchain2	TM1	TM2	RMSD	ID1	ID2	IDali	L1	L2	Lali
#PDBchain1	PDBchain2	TM1	TM2	RMSD	ID1	ID2	IDali	L1	L2	Lali
#PDBchain1	PDBchain2	TM1	TM2	RMSD	ID1	ID2	IDali	L1	L2	Lali
3U7Q_003.colabfold.rechained.pdb:D:A:B:E	nif_Azotobacter_vinelandii.1FP4.pdb:A:D:E:B	0.9731	0.9982	0.59	0.974	0.999	0.999	2030	1979	1979
#PDBchain1	PDBchain2	TM1	TM2	RMSD	ID1	ID2	IDali	L1	L2	Lali
3U7Q_003.colabfold.rechained.pdb:D:A:B:E	nif_Azotobacter_vinelandii.3MIN.pdb:D:A:B:E	0.9729	0.9979	0.63	0.975	1.000	1.000	2030	1979	1979
#PDBchain1	PDBchain2	TM1	TM2	RMSD	ID1	ID2	IDali	L1	L2	Lali
3U7Q_003.colabfold.rechained.pdb:D:A:B:E	nif_Azotobacter_vinelandii.3U7Q.pdb:A:D:E:B	0.9824	0.9981	0.61	0.984	1.000	1.000	2030	1998	1998
#PDBchain1	PDBchain2	TM1	TM2	RMSD	ID1	ID2	IDali	L1	L2	Lali
3U7Q_003.colabfold.rechained.pdb:D:A:B:E	AK013.xtal.pdb:C:A:B:D	0.9824	0.9981	0.61	0.943	0.958	0.958	2030	1998	1998
3U7Q_003.colabfold.rechained.pdb:D:A:B:E	nif_Azotobacter_vinelandii.2MIN.pdb:D:A:B:E	0.9731	0.9981	0.60	0.975	1.000	1.000	2030	1979	1979
#PDBchain1	PDBchain2	TM1	TM2	RMSD	ID1	ID2	IDali	L1	L2	Lali
#PDBchain1	PDBchain2	TM1	TM2	RMSD	ID1	ID2	IDali	L1	L2	Lali
3U7Q_003.colabfold.rechained.pdb:D:A:B:E	AK023.xtal.pdb:A:C:D:B	0.9824	0.9981	0.61	0.889	0.903	0.903	2030	1998	1998
#PDBchain1	PDBchain2	TM1	TM2	RMSD	ID1	ID2	IDali	L1	L2	Lali
3U7Q_003.colabfold.rechained.pdb:D:A:B:E	AK014.xtal.pdb:C:A:B:D	0.9824	0.9981	0.61	0.913	0.927	0.927	2030	1998	1998
#PDBchain1	PDBchain2	TM1	TM2	RMSD	ID1	ID2	IDali	L1	L2	Lali
3U7Q_003.colabfold.rechained.pdb:D:A:B:E::	anf_Azotobacter_vinelandii.8BOQ.pdb:A:D:E:B:F:C	0.8752	0.8131	2.49	0.268	0.249	0.298	2030	2188	1826
#PDBchain1	PDBchain2	TM1	TM2	RMSD	ID1	ID2	IDali	L1	L2	Lali
3U7Q_003.colabfold.rechained.pdb:D:A:B:E	nif_Azotobacter_vinelandii.4ND8.pdb:A:D:E:B	0.9824	0.9981	0.60	0.983	0.999	0.999	2030	1998	1998
#PDBchain1	PDBchain2	TM1	TM2	RMSD	ID1	ID2	IDali	L1	L2	Lali
3U7Q_003.colabfold.rechained.pdb:D:A:B:E	nif_Azotobacter_vinelandii.4TKU.pdb:D:A:B:E	0.9824	0.9981	0.60	0.983	0.999	0.999	2030	1998	1998
#PDBchain1	PDBchain2	TM1	TM2	RMSD	ID1	ID2	IDali	L1	L2	Lali
3U7Q_003.colabfold.rechained.pdb:D:A:B:E	nif_Azotobacter_vinelandii.4TKV.pdb:D:A:B:E	0.9824	0.9981	0.61	0.983	0.999	0.999	2030	1998	1998
#PDBchain1	PDBchain2	TM1	TM2	RMSD	ID1	ID2	IDali	L1	L2	Lali
3U7Q_003.colabfold.rechained.pdb:D:A:B:E	nif_Azotobacter_vinelandii.4XPI.pdb:D:A:B:E	0.9836	0.9978	0.65	0.985	0.999	0.999	2030	2001	2001
#PDBchain1	PDBchain2	TM1	TM2	RMSD	ID1	ID2	IDali	L1	L2	Lali
3U7Q_003.colabfold.rechained.pdb:D:A:B:E	nif_Azotobacter_vinelandii.5BVH.pdb:A:D:E:B	0.9824	0.9981	0.61	0.983	0.999	0.999	2030	1998	1998
#PDBchain1	PDBchain2	TM1	TM2	RMSD	ID1	ID2	IDali	L1	L2	Lali
3U7Q_003.colabfold.rechained.pdb:D:A:B:E	nif_Azotobacter_vinelandii.4WNA.pdb:A:D:E:B	0.9824	0.9981	0.61	0.984	1.000	1.000	2030	1998	1998
#PDBchain1	PDBchain2	TM1	TM2	RMSD	ID1	ID2	IDali	L1	L2	Lali
3U7Q_003.colabfold.rechained.pdb:D:A:B:E	nif_Azotobacter_vinelandii.5BVG.pdb:A:D:E:B	0.9824	0.9981	0.60	0.983	0.999	0.999	2030	1998	1998
#PDBchain1	PDBchain2	TM1	TM2	RMSD	ID1	ID2	IDali	L1	L2	Lali
3U7Q_003.colabfold.rechained.pdb:D:A:B:E	nif_Azotobacter_vinelandii.5VQ4.pdb:A:D:E:B	0.9822	0.9980	0.63	0.984	1.000	1.000	2030	1998	1998
#PDBchain1	PDBchain2	TM1	TM2	RMSD	ID1	ID2	IDali	L1	L2	Lali
3U7Q_003.colabfold.rechained.pdb:D:A:B:E	nif_Azotobacter_vinelandii.6BBL.pdb:A:D:E:B	0.9823	0.9980	0.63	0.983	0.999	0.999	2030	1998	1998
#PDBchain1	PDBchain2	TM1	TM2	RMSD	ID1	ID2	IDali	L1	L2	Lali
3U7Q_003.colabfold.rechained.pdb:D:A:B:E	nif_Azotobacter_vinelandii.6CDK.pdb:D:A:B:E	0.9720	0.9980	0.62	0.974	1.000	1.000	2030	1977	1977
#PDBchain1	PDBchain2	TM1	TM2	RMSD	ID1	ID2	IDali	L1	L2	Lali
3U7Q_003.colabfold.rechained.pdb:D:A:B:E	nif_Azotobacter_vinelandii.6O7O.pdb:A:D:E:B	0.9828	0.9981	0.61	0.983	0.998	0.998	2030	1999	1999
#PDBchain1	PDBchain2	TM1	TM2	RMSD	ID1	ID2	IDali	L1	L2	Lali
3U7Q_003.colabfold.rechained.pdb:D:A:B:E	nif_Azotobacter_vinelandii.6O7L.pdb:D:A:B:E	0.9780	0.9981	0.60	0.978	0.998	0.998	2030	1989	1989
#PDBchain1	PDBchain2	TM1	TM2	RMSD	ID1	ID2	IDali	L1	L2	Lali
3U7Q_003.colabfold.rechained.pdb:D:A:B:E	nif_Azotobacter_vinelandii.6O7P.pdb:A:D:E:B	0.9818	0.9980	0.63	0.983	0.999	0.999	2030	1997	1997
#PDBchain1	PDBchain2	TM1	TM2	RMSD	ID1	ID2	IDali	L1	L2	Lali
3U7Q_003.colabfold.rechained.pdb:D:A:B:E	nif_Azotobacter_vinelandii.6O7M.pdb:A:D:E:B	0.9826	0.9978	0.65	0.984	0.999	0.999	2030	1999	1999
#PDBchain1	PDBchain2	TM1	TM2	RMSD	ID1	ID2	IDali	L1	L2	Lali
3U7Q_003.colabfold.rechained.pdb:D:A:B:E	nif_Azotobacter_vinelandii.6O7N.pdb:D:A:B:E	0.9828	0.9980	0.61	0.983	0.998	0.998	2030	1999	1999
#PDBchain1	PDBchain2	TM1	TM2	RMSD	ID1	ID2	IDali	L1	L2	Lali
3U7Q_003.colabfold.rechained.pdb:D:A:B:E	nif_Azotobacter_vinelandii.6O7Q.pdb:A:D:E:B	0.9790	0.9981	0.60	0.979	0.998	0.998	2030	1991	1991
#PDBchain1	PDBchain2	TM1	TM2	RMSD	ID1	ID2	IDali	L1	L2	Lali
3U7Q_003.colabfold.rechained.pdb:D:A:B:E	nif_Azotobacter_vinelandii.6O7R.pdb:D:A:B:E	0.9823	0.9981	0.61	0.982	0.998	0.998	2030	1998	1998
#PDBchain1	PDBchain2	TM1	TM2	RMSD	ID1	ID2	IDali	L1	L2	Lali
3U7Q_003.colabfold.rechained.pdb:D:A:B:E	nif_Azotobacter_vinelandii.6O7S.pdb:A:D:E:B	0.9813	0.9980	0.61	0.982	0.999	0.999	2030	1996	1996
#PDBchain1	PDBchain2	TM1	TM2	RMSD	ID1	ID2	IDali	L1	L2	Lali
3U7Q_003.colabfold.rechained.pdb:D:A:B:E	nif_Azotobacter_vinelandii.6OP1.pdb:A:D:E:B	0.9823	0.9980	0.62	0.984	1.000	1.000	2030	1998	1998
#PDBchain1	PDBchain2	TM1	TM2	RMSD	ID1	ID2	IDali	L1	L2	Lali
3U7Q_003.colabfold.rechained.pdb:D:A:B:E	nif_Azotobacter_vinelandii.6OP2.pdb:A:D:E:B	0.9825	0.9982	0.59	0.984	1.000	1.000	2030	1998	1998
#PDBchain1	PDBchain2	TM1	TM2	RMSD	ID1	ID2	IDali	L1	L2	Lali
3U7Q_003.colabfold.rechained.pdb:D:A:B:E	nif_Azotobacter_vinelandii.6VXT.pdb:A:D:E:B	0.9821	0.9983	0.58	0.984	1.000	1.000	2030	1997	1997
#PDBchain1	PDBchain2	TM1	TM2	RMSD	ID1	ID2	IDali	L1	L2	Lali
3U7Q_003.colabfold.rechained.pdb:D:A:B:E	nif_Azotobacter_vinelandii.6OP3.pdb:A:D:E:B	0.9825	0.9982	0.59	0.984	1.000	1.000	2030	1998	1998
#PDBchain1	PDBchain2	TM1	TM2	RMSD	ID1	ID2	IDali	L1	L2	Lali
3U7Q_003.colabfold.rechained.pdb:D:A:B:E	nif_Azotobacter_vinelandii.6UG0.pdb:A:D:E:B	0.9817	0.9984	0.56	0.983	1.000	1.000	2030	1996	1996
#PDBchain1	PDBchain2	TM1	TM2	RMSD	ID1	ID2	IDali	L1	L2	Lali
3U7Q_003.colabfold.rechained.pdb:D:A:B:E	nif_Azotobacter_vinelandii.6OP4.pdb:D:A:B:E	0.9823	0.9980	0.62	0.984	1.000	1.000	2030	1998	1998
#PDBchain1	PDBchain2	TM1	TM2	RMSD	ID1	ID2	IDali	L1	L2	Lali
3U7Q_003.colabfold.rechained.pdb:D:A:B:E	nif_Azotobacter_vinelandii.7JRF.pdb:D:A:B:E	0.9823	0.9980	0.62	0.984	1.000	1.000	2030	1998	1998
#PDBchain1	PDBchain2	TM1	TM2	RMSD	ID1	ID2	IDali	L1	L2	Lali
3U7Q_003.colabfold.rechained.pdb:D:A:B:E	nif_Azotobacter_vinelandii.8CRS.pdb:D:A:B:E	0.9824	0.9981	0.61	0.984	1.000	1.000	2030	1998	1998
#PDBchain1	PDBchain2	TM1	TM2	RMSD	ID1	ID2	IDali	L1	L2	Lali
3U7Q_003.colabfold.rechained.pdb:D:A:B:E	nif_Azotobacter_vinelandii.8ENL.pdb:D:A:B:E	0.9352	0.9975	0.68	0.937	1.000	1.000	2030	1903	1903
#PDBchain1	PDBchain2	TM1	TM2	RMSD	ID1	ID2	IDali	L1	L2	Lali
3U7Q_003.colabfold.rechained.pdb:D:A:B:E	nif_Azotobacter_vinelandii.8DBX.pdb:D:A:B:E	0.9814	0.9971	0.75	0.984	1.000	1.000	2030	1998	1998
#PDBchain1	PDBchain2	TM1	TM2	RMSD	ID1	ID2	IDali	L1	L2	Lali
3U7Q_003.colabfold.rechained.pdb:D:A:B:E	nif_Azotobacter_vinelandii.8DBY.pdb:A:D:E:B	0.9824	0.9981	0.61	0.984	1.000	1.000	2030	1998	1998
#PDBchain1	PDBchain2	TM1	TM2	RMSD	ID1	ID2	IDali	L1	L2	Lali
3U7Q_003.colabfold.rechained.pdb:D:A:B:E	nif_Azotobacter_vinelandii.8ENM.pdb:A:D:E:B	0.9829	0.9981	0.61	0.985	1.000	1.000	2030	1999	1999
#PDBchain1	PDBchain2	TM1	TM2	RMSD	ID1	ID2	IDali	L1	L2	Lali
3U7Q_003.colabfold.rechained.pdb:D:A:B:E	nif_Clostridium_pasteurianum.4WN9.pdb:A:D:E:B	0.8909	0.9269	1.93	0.365	0.380	0.403	2030	1950	1840
#PDBchain1	PDBchain2	TM1	TM2	RMSD	ID1	ID2	IDali	L1	L2	Lali
3U7Q_003.colabfold.rechained.pdb:D:A:B:E	nif_Clostridium_pasteurianum.1MIO.pdb:D:A:B:E	0.8978	0.9276	1.96	0.367	0.379	0.402	2030	1964	1854
#PDBchain1	PDBchain2	TM1	TM2	RMSD	ID1	ID2	IDali	L1	L2	Lali
3U7Q_003.colabfold.rechained.pdb:D:A:B:E	nif_Clostridium_pasteurianum.5VQ3.pdb:A:D:E:B	0.8927	0.9289	1.81	0.367	0.382	0.404	2030	1950	1840
#PDBchain1	PDBchain2	TM1	TM2	RMSD	ID1	ID2	IDali	L1	L2	Lali
3U7Q_003.colabfold.rechained.pdb:D:A:B:E	nif_Clostridium_pasteurianum.5VPW.pdb:A:D:E:B	0.8908	0.9374	1.94	0.364	0.383	0.401	2030	1928	1839
#PDBchain1	PDBchain2	TM1	TM2	RMSD	ID1	ID2	IDali	L1	L2	Lali
3U7Q_003.colabfold.rechained.pdb:D:A:B:E	nif_Gluconacetobacter_diazotrophicus_PA1_5.5KOH.pdb:D:A:B:E	0.9666	0.9884	1.42	0.605	0.619	0.620	2030	1985	1980
#PDBchain1	PDBchain2	TM1	TM2	RMSD	ID1	ID2	IDali	L1	L2	Lali
3U7Q_003.colabfold.rechained.pdb:D:A:B:E	nif_Klebsiella_pneumoniae.1QH1.pdb:A:D:E:B	0.9786	0.9962	0.93	0.692	0.704	0.704	2030	1994	1994
#PDBchain1	PDBchain2	TM1	TM2	RMSD	ID1	ID2	IDali	L1	L2	Lali
3U7Q_003.colabfold.rechained.pdb:D:A:B:E	nif_Klebsiella_pneumoniae.1H1L.pdb:A:D:E:B	0.9788	0.9964	0.91	0.692	0.704	0.704	2030	1994	1994
#PDBchain1	PDBchain2	TM1	TM2	RMSD	ID1	ID2	IDali	L1	L2	Lali
3U7Q_003.colabfold.rechained.pdb:D:A:B:E	nif_Gluconacetobacter_diazotrophicus_PA1_5.5KOJ.pdb:D:A:B:E	0.9653	0.9890	1.46	0.605	0.620	0.621	2030	1981	1978
3U7Q_003.colabfold.rechained.pdb:D:A:B:E	nif_Klebsiella_pneumoniae.1QGU.pdb:A:D:E:B	0.9785	0.9962	0.94	0.692	0.704	0.704	2030	1994	1994
3U7Q_003.colabfold.rechained.pdb:D:A:B:E	nif_Klebsiella_pneumoniae.1QH8.pdb:A:D:E:B	0.9786	0.9962	0.93	0.692	0.704	0.704	2030	1994	1994
3U7Q_003.colabfold.rechained.pdb:D:A:B:E::	vnf_Azotobacter_vinelandii.5N6Y.pdb:D:A:B:E:C:F	0.8752	0.8478	2.63	0.277	0.268	0.307	2030	2097	1832
3U7Q_003.colabfold.rechained.pdb:D:A:B:E::	vnf_Azotobacter_vinelandii.6FEA.pdb:A:D:E:B:C:F	0.8730	0.8548	2.50	0.277	0.271	0.308	2030	2074	1824
3U7Q_003.colabfold.rechained.pdb:D:A:B:E::	vnf_Azotobacter_vinelandii.7ADR.pdb:A:D:E:B:C:F	0.8752	0.8462	2.63	0.277	0.267	0.307	2030	2101	1832
3U7Q_003.colabfold.rechained.pdb:D:A:B:E::	vnf_Azotobacter_vinelandii.7ADY.pdb:A:D:E:B:C:F	0.8752	0.8462	2.63	0.277	0.267	0.307	2030	2101	1832
3U7Q_003.colabfold.rechained.pdb:D:A:B:E::	vnf_Azotobacter_vinelandii.7AIZ.pdb:A:D:E:B:C:F	0.8752	0.8474	2.63	0.277	0.268	0.307	2030	2098	1832
#PDBchain1	PDBchain2	TM1	TM2	RMSD	ID1	ID2	IDali	L1	L2	Lali
#PDBchain1	PDBchain2	TM1	TM2	RMSD	ID1	ID2	IDali	L1	L2	Lali
#PDBchain1	PDBchain2	TM1	TM2	RMSD	ID1	ID2	IDali	L1	L2	Lali
#PDBchain1	PDBchain2	TM1	TM2	RMSD	ID1	ID2	IDali	L1	L2	Lali
#PDBchain1	PDBchain2	TM1	TM2	RMSD	ID1	ID2	IDali	L1	L2	Lali
#PDBchain1	PDBchain2	TM1	TM2	RMSD	ID1	ID2	IDali	L1	L2	Lali
#PDBchain1	PDBchain2	TM1	TM2	RMSD	ID1	ID2	IDali	L1	L2	Lali
#PDBchain1	PDBchain2	TM1	TM2	RMSD	ID1	ID2	IDali	L1	L2	Lali
3U7Q_004.colabfold.rechained.pdb:A:D:B:E	AK013.xtal.pdb:C:A:D:B	0.9826	0.9983	0.58	0.943	0.958	0.958	2030	1998	1998
#PDBchain1	PDBchain2	TM1	TM2	RMSD	ID1	ID2	IDali	L1	L2	Lali
3U7Q_004.colabfold.rechained.pdb:A:D:B:E	nif_Azotobacter_vinelandii.3MIN.pdb:A:D:B:E	0.9729	0.9980	0.62	0.974	0.999	0.999	2030	1979	1979
#PDBchain1	PDBchain2	TM1	TM2	RMSD	ID1	ID2	IDali	L1	L2	Lali
3U7Q_004.colabfold.rechained.pdb:A:D:B:E	AK023.xtal.pdb:A:C:B:D	0.9823	0.9980	0.61	0.889	0.903	0.903	2030	1998	1998
#PDBchain1	PDBchain2	TM1	TM2	RMSD	ID1	ID2	IDali	L1	L2	Lali
3U7Q_004.colabfold.rechained.pdb:A:D:B:E	AK014.xtal.pdb:A:C:B:D	0.9826	0.9983	0.57	0.912	0.927	0.927	2030	1998	1998
#PDBchain1	PDBchain2	TM1	TM2	RMSD	ID1	ID2	IDali	L1	L2	Lali
3U7Q_004.colabfold.rechained.pdb:A:D:B:E	nif_Azotobacter_vinelandii.2MIN.pdb:A:D:B:E	0.9732	0.9982	0.58	0.975	1.000	1.000	2030	1979	1979
#PDBchain1	PDBchain2	TM1	TM2	RMSD	ID1	ID2	IDali	L1	L2	Lali
3U7Q_004.colabfold.rechained.pdb:A:D:B:E	nif_Azotobacter_vinelandii.3U7Q.pdb:A:D:B:E	0.9826	0.9983	0.57	0.984	1.000	1.000	2030	1998	1998
#PDBchain1	PDBchain2	TM1	TM2	RMSD	ID1	ID2	IDali	L1	L2	Lali
3U7Q_004.colabfold.rechained.pdb:A:D:B:E	nif_Azotobacter_vinelandii.1FP4.pdb:A:D:B:E	0.9731	0.9982	0.59	0.974	0.999	0.999	2030	1979	1979
#PDBchain1	PDBchain2	TM1	TM2	RMSD	ID1	ID2	IDali	L1	L2	Lali
3U7Q_004.colabfold.rechained.pdb:A:D:B:E::	anf_Azotobacter_vinelandii.8BOQ.pdb:A:D:B:E:F:C	0.8755	0.8133	2.47	0.268	0.249	0.298	2030	2188	1826
#PDBchain1	PDBchain2	TM1	TM2	RMSD	ID1	ID2	IDali	L1	L2	Lali
3U7Q_004.colabfold.rechained.pdb:A:D:B:E	nif_Azotobacter_vinelandii.4TKU.pdb:D:A:E:B	0.9826	0.9983	0.57	0.983	0.999	0.999	2030	1998	1998
#PDBchain1	PDBchain2	TM1	TM2	RMSD	ID1	ID2	IDali	L1	L2	Lali
3U7Q_004.colabfold.rechained.pdb:A:D:B:E	nif_Azotobacter_vinelandii.4ND8.pdb:A:D:B:E	0.9824	0.9981	0.60	0.983	0.999	0.999	2030	1998	1998
#PDBchain1	PDBchain2	TM1	TM2	RMSD	ID1	ID2	IDali	L1	L2	Lali
3U7Q_004.colabfold.rechained.pdb:A:D:B:E	nif_Azotobacter_vinelandii.4TKV.pdb:D:A:E:B	0.9826	0.9983	0.57	0.983	0.999	0.999	2030	1998	1998
#PDBchain1	PDBchain2	TM1	TM2	RMSD	ID1	ID2	IDali	L1	L2	Lali
3U7Q_004.colabfold.rechained.pdb:A:D:B:E	nif_Azotobacter_vinelandii.5BVH.pdb:A:D:B:E	0.9826	0.9983	0.57	0.983	0.999	0.999	2030	1998	1998
#PDBchain1	PDBchain2	TM1	TM2	RMSD	ID1	ID2	IDali	L1	L2	Lali
3U7Q_004.colabfold.rechained.pdb:A:D:B:E	nif_Azotobacter_vinelandii.5BVG.pdb:A:D:B:E	0.9826	0.9983	0.56	0.983	0.999	0.999	2030	1998	1998
#PDBchain1	PDBchain2	TM1	TM2	RMSD	ID1	ID2	IDali	L1	L2	Lali
3U7Q_004.colabfold.rechained.pdb:A:D:B:E	nif_Azotobacter_vinelandii.4WNA.pdb:A:D:B:E	0.9825	0.9982	0.59	0.984	1.000	1.000	2030	1998	1998
#PDBchain1	PDBchain2	TM1	TM2	RMSD	ID1	ID2	IDali	L1	L2	Lali
3U7Q_004.colabfold.rechained.pdb:A:D:B:E	nif_Azotobacter_vinelandii.4XPI.pdb:D:A:E:B	0.9835	0.9978	0.65	0.985	0.999	0.999	2030	2001	2001
#PDBchain1	PDBchain2	TM1	TM2	RMSD	ID1	ID2	IDali	L1	L2	Lali
3U7Q_004.colabfold.rechained.pdb:A:D:B:E	nif_Azotobacter_vinelandii.5VQ4.pdb:A:D:B:E	0.9823	0.9980	0.62	0.984	1.000	1.000	2030	1998	1998
#PDBchain1	PDBchain2	TM1	TM2	RMSD	ID1	ID2	IDali	L1	L2	Lali
3U7Q_004.colabfold.rechained.pdb:A:D:B:E	nif_Azotobacter_vinelandii.6BBL.pdb:A:D:B:E	0.9823	0.9980	0.62	0.983	0.999	0.999	2030	1998	1998
3U7Q_004.colabfold.rechained.pdb:A:D:B:E	nif_Azotobacter_vinelandii.6CDK.pdb:D:A:E:B	0.9721	0.9981	0.60	0.974	1.000	1.000	2030	1977	1977
#PDBchain1	PDBchain2	TM1	TM2	RMSD	ID1	ID2	IDali	L1	L2	Lali
#PDBchain1	PDBchain2	TM1	TM2	RMSD	ID1	ID2	IDali	L1	L2	Lali
3U7Q_004.colabfold.rechained.pdb:A:D:B:E	nif_Azotobacter_vinelandii.6O7L.pdb:D:A:E:B	0.9781	0.9982	0.58	0.978	0.998	0.998	2030	1989	1989
#PDBchain1	PDBchain2	TM1	TM2	RMSD	ID1	ID2	IDali	L1	L2	Lali
3U7Q_004.colabfold.rechained.pdb:A:D:B:E	nif_Azotobacter_vinelandii.6O7N.pdb:D:A:E:B	0.9828	0.9980	0.61	0.983	0.998	0.998	2030	1999	1999
#PDBchain1	PDBchain2	TM1	TM2	RMSD	ID1	ID2	IDali	L1	L2	Lali
3U7Q_004.colabfold.rechained.pdb:A:D:B:E	nif_Azotobacter_vinelandii.6O7M.pdb:A:D:B:E	0.9826	0.9978	0.64	0.984	0.999	0.999	2030	1999	1999
#PDBchain1	PDBchain2	TM1	TM2	RMSD	ID1	ID2	IDali	L1	L2	Lali
3U7Q_004.colabfold.rechained.pdb:A:D:B:E	nif_Azotobacter_vinelandii.6O7O.pdb:A:D:B:E	0.9828	0.9980	0.61	0.983	0.998	0.998	2030	1999	1999
#PDBchain1	PDBchain2	TM1	TM2	RMSD	ID1	ID2	IDali	L1	L2	Lali
3U7Q_004.colabfold.rechained.pdb:A:D:B:E	nif_Azotobacter_vinelandii.6O7P.pdb:A:D:B:E	0.9817	0.9979	0.63	0.983	0.999	0.999	2030	1997	1997
#PDBchain1	PDBchain2	TM1	TM2	RMSD	ID1	ID2	IDali	L1	L2	Lali
3U7Q_004.colabfold.rechained.pdb:A:D:B:E	nif_Azotobacter_vinelandii.6O7Q.pdb:A:D:B:E	0.9790	0.9981	0.60	0.979	0.998	0.998	2030	1991	1991
#PDBchain1	PDBchain2	TM1	TM2	RMSD	ID1	ID2	IDali	L1	L2	Lali
3U7Q_004.colabfold.rechained.pdb:A:D:B:E	nif_Azotobacter_vinelandii.6O7R.pdb:D:A:E:B	0.9823	0.9980	0.61	0.982	0.998	0.998	2030	1998	1998
#PDBchain1	PDBchain2	TM1	TM2	RMSD	ID1	ID2	IDali	L1	L2	Lali
3U7Q_004.colabfold.rechained.pdb:A:D:B:E	nif_Azotobacter_vinelandii.6O7S.pdb:A:D:B:E	0.9813	0.9980	0.63	0.982	0.998	0.998	2030	1996	1996
#PDBchain1	PDBchain2	TM1	TM2	RMSD	ID1	ID2	IDali	L1	L2	Lali
3U7Q_004.colabfold.rechained.pdb:A:D:B:E	nif_Azotobacter_vinelandii.6OP1.pdb:A:D:B:E	0.9823	0.9980	0.61	0.984	1.000	1.000	2030	1998	1998
#PDBchain1	PDBchain2	TM1	TM2	RMSD	ID1	ID2	IDali	L1	L2	Lali
3U7Q_004.colabfold.rechained.pdb:A:D:B:E	nif_Azotobacter_vinelandii.6OP2.pdb:A:D:B:E	0.9827	0.9984	0.56	0.984	1.000	1.000	2030	1998	1998
#PDBchain1	PDBchain2	TM1	TM2	RMSD	ID1	ID2	IDali	L1	L2	Lali
3U7Q_004.colabfold.rechained.pdb:A:D:B:E	nif_Azotobacter_vinelandii.6OP3.pdb:A:D:B:E	0.9827	0.9984	0.55	0.984	1.000	1.000	2030	1998	1998
#PDBchain1	PDBchain2	TM1	TM2	RMSD	ID1	ID2	IDali	L1	L2	Lali
3U7Q_004.colabfold.rechained.pdb:A:D:B:E	nif_Azotobacter_vinelandii.6UG0.pdb:A:D:B:E	0.9819	0.9986	0.52	0.983	1.000	1.000	2030	1996	1996
#PDBchain1	PDBchain2	TM1	TM2	RMSD	ID1	ID2	IDali	L1	L2	Lali
3U7Q_004.colabfold.rechained.pdb:A:D:B:E	nif_Azotobacter_vinelandii.6OP4.pdb:D:A:E:B	0.9825	0.9982	0.59	0.984	1.000	1.000	2030	1998	1998
#PDBchain1	PDBchain2	TM1	TM2	RMSD	ID1	ID2	IDali	L1	L2	Lali
3U7Q_004.colabfold.rechained.pdb:A:D:B:E	nif_Azotobacter_vinelandii.6VXT.pdb:A:D:B:E	0.9823	0.9985	0.54	0.984	1.000	1.000	2030	1997	1997
#PDBchain1	PDBchain2	TM1	TM2	RMSD	ID1	ID2	IDali	L1	L2	Lali
3U7Q_004.colabfold.rechained.pdb:A:D:B:E	nif_Azotobacter_vinelandii.8CRS.pdb:D:A:E:B	0.9824	0.9981	0.61	0.984	1.000	1.000	2030	1998	1998
#PDBchain1	PDBchain2	TM1	TM2	RMSD	ID1	ID2	IDali	L1	L2	Lali
3U7Q_004.colabfold.rechained.pdb:A:D:B:E	nif_Azotobacter_vinelandii.7JRF.pdb:D:A:E:B	0.9825	0.9982	0.59	0.984	1.000	1.000	2030	1998	1998
#PDBchain1	PDBchain2	TM1	TM2	RMSD	ID1	ID2	IDali	L1	L2	Lali
3U7Q_004.colabfold.rechained.pdb:A:D:B:E	nif_Azotobacter_vinelandii.8ENL.pdb:A:D:B:E	0.9351	0.9973	0.70	0.937	1.000	1.000	2030	1903	1903
#PDBchain1	PDBchain2	TM1	TM2	RMSD	ID1	ID2	IDali	L1	L2	Lali
3U7Q_004.colabfold.rechained.pdb:A:D:B:E	nif_Azotobacter_vinelandii.8DBY.pdb:A:D:B:E	0.9824	0.9981	0.61	0.984	1.000	1.000	2030	1998	1998
#PDBchain1	PDBchain2	TM1	TM2	RMSD	ID1	ID2	IDali	L1	L2	Lali
3U7Q_004.colabfold.rechained.pdb:A:D:B:E	nif_Azotobacter_vinelandii.8DBX.pdb:D:A:E:B	0.9815	0.9972	0.73	0.984	1.000	1.000	2030	1998	1998
#PDBchain1	PDBchain2	TM1	TM2	RMSD	ID1	ID2	IDali	L1	L2	Lali
3U7Q_004.colabfold.rechained.pdb:A:D:B:E	nif_Azotobacter_vinelandii.8ENM.pdb:D:A:E:B	0.9828	0.9980	0.61	0.985	1.000	1.000	2030	1999	1999
#PDBchain1	PDBchain2	TM1	TM2	RMSD	ID1	ID2	IDali	L1	L2	Lali
3U7Q_004.colabfold.rechained.pdb:A:D:B:E	nif_Clostridium_pasteurianum.4WN9.pdb:A:D:B:E	0.8904	0.9264	1.95	0.366	0.381	0.403	2030	1950	1840
#PDBchain1	PDBchain2	TM1	TM2	RMSD	ID1	ID2	IDali	L1	L2	Lali
3U7Q_004.colabfold.rechained.pdb:A:D:B:E	nif_Clostridium_pasteurianum.1MIO.pdb:A:D:B:E	0.8976	0.9274	1.95	0.368	0.381	0.403	2030	1964	1854
#PDBchain1	PDBchain2	TM1	TM2	RMSD	ID1	ID2	IDali	L1	L2	Lali
3U7Q_004.colabfold.rechained.pdb:A:D:B:E	nif_Clostridium_pasteurianum.5VQ3.pdb:A:D:B:E	0.8924	0.9286	1.83	0.367	0.382	0.404	2030	1950	1840
#PDBchain1	PDBchain2	TM1	TM2	RMSD	ID1	ID2	IDali	L1	L2	Lali
3U7Q_004.colabfold.rechained.pdb:A:D:B:E	nif_Clostridium_pasteurianum.5VPW.pdb:A:D:B:E	0.8905	0.9370	1.96	0.364	0.383	0.401	2030	1928	1839
#PDBchain1	PDBchain2	TM1	TM2	RMSD	ID1	ID2	IDali	L1	L2	Lali
3U7Q_004.colabfold.rechained.pdb:A:D:B:E	nif_Gluconacetobacter_diazotrophicus_PA1_5.5KOH.pdb:D:A:E:B	0.9664	0.9882	1.44	0.605	0.619	0.620	2030	1985	1980
#PDBchain1	PDBchain2	TM1	TM2	RMSD	ID1	ID2	IDali	L1	L2	Lali
3U7Q_004.colabfold.rechained.pdb:A:D:B:E	nif_Klebsiella_pneumoniae.1QGU.pdb:A:D:B:E	0.9788	0.9965	0.90	0.692	0.704	0.704	2030	1994	1994
#PDBchain1	PDBchain2	TM1	TM2	RMSD	ID1	ID2	IDali	L1	L2	Lali
3U7Q_004.colabfold.rechained.pdb:A:D:B:E	nif_Gluconacetobacter_diazotrophicus_PA1_5.5KOJ.pdb:D:A:E:B	0.9651	0.9888	1.47	0.605	0.620	0.621	2030	1981	1978
#PDBchain1	PDBchain2	TM1	TM2	RMSD	ID1	ID2	IDali	L1	L2	Lali
3U7Q_004.colabfold.rechained.pdb:A:D:B:E	nif_Klebsiella_pneumoniae.1H1L.pdb:A:D:B:E	0.9790	0.9967	0.87	0.692	0.704	0.704	2030	1994	1994
3U7Q_004.colabfold.rechained.pdb:A:D:B:E	nif_Klebsiella_pneumoniae.1QH1.pdb:A:D:B:E	0.9789	0.9966	0.89	0.692	0.704	0.704	2030	1994	1994
3U7Q_004.colabfold.rechained.pdb:A:D:B:E	nif_Klebsiella_pneumoniae.1QH8.pdb:A:D:B:E	0.9788	0.9965	0.89	0.692	0.704	0.704	2030	1994	1994
3U7Q_004.colabfold.rechained.pdb:A:D:B:E::	vnf_Azotobacter_vinelandii.6FEA.pdb:A:D:B:E:C:F	0.8727	0.8546	2.52	0.277	0.271	0.308	2030	2074	1824
3U7Q_004.colabfold.rechained.pdb:A:D:B:E::	vnf_Azotobacter_vinelandii.5N6Y.pdb:A:D:B:E:C:F	0.8751	0.8477	2.63	0.277	0.268	0.307	2030	2097	1832
3U7Q_004.colabfold.rechained.pdb:A:D:B:E::	vnf_Azotobacter_vinelandii.7ADR.pdb:A:D:B:E:C:F	0.8751	0.8461	2.63	0.277	0.267	0.307	2030	2101	1832
3U7Q_004.colabfold.rechained.pdb:A:D:B:E::	vnf_Azotobacter_vinelandii.7ADY.pdb:D:A:E:B:C:F	0.8751	0.8461	2.63	0.277	0.267	0.307	2030	2101	1832
3U7Q_004.colabfold.rechained.pdb:A:D:B:E::	vnf_Azotobacter_vinelandii.7AIZ.pdb:D:A:E:B:C:F	0.8751	0.8473	2.63	0.277	0.268	0.307	2030	2098	1832
#PDBchain1	PDBchain2	TM1	TM2	RMSD	ID1	ID2	IDali	L1	L2	Lali
#PDBchain1	PDBchain2	TM1	TM2	RMSD	ID1	ID2	IDali	L1	L2	Lali
#PDBchain1	PDBchain2	TM1	TM2	RMSD	ID1	ID2	IDali	L1	L2	Lali
#PDBchain1	PDBchain2	TM1	TM2	RMSD	ID1	ID2	IDali	L1	L2	Lali
#PDBchain1	PDBchain2	TM1	TM2	RMSD	ID1	ID2	IDali	L1	L2	Lali
#PDBchain1	PDBchain2	TM1	TM2	RMSD	ID1	ID2	IDali	L1	L2	Lali
#PDBchain1	PDBchain2	TM1	TM2	RMSD	ID1	ID2	IDali	L1	L2	Lali
#PDBchain1	PDBchain2	TM1	TM2	RMSD	ID1	ID2	IDali	L1	L2	Lali
3U7Q_005.colabfold.rechained.pdb:A:D:B:E	nif_Azotobacter_vinelandii.3U7Q.pdb:A:D:B:E	0.9826	0.9984	0.56	0.984	1.000	1.000	2030	1998	1998
#PDBchain1	PDBchain2	TM1	TM2	RMSD	ID1	ID2	IDali	L1	L2	Lali
3U7Q_005.colabfold.rechained.pdb:A:D:B:E	nif_Azotobacter_vinelandii.2MIN.pdb:A:D:B:E	0.9736	0.9987	0.50	0.975	1.000	1.000	2030	1979	1979
#PDBchain1	PDBchain2	TM1	TM2	RMSD	ID1	ID2	IDali	L1	L2	Lali
3U7Q_005.colabfold.rechained.pdb:A:D:B:E	nif_Azotobacter_vinelandii.3MIN.pdb:D:A:E:B	0.9736	0.9987	0.50	0.974	0.999	0.999	2030	1979	1979
#PDBchain1	PDBchain2	TM1	TM2	RMSD	ID1	ID2	IDali	L1	L2	Lali
3U7Q_005.colabfold.rechained.pdb:A:D:B:E	AK023.xtal.pdb:A:C:B:D	0.9832	0.9989	0.46	0.889	0.903	0.903	2030	1998	1998
#PDBchain1	PDBchain2	TM1	TM2	RMSD	ID1	ID2	IDali	L1	L2	Lali
3U7Q_005.colabfold.rechained.pdb:A:D:B:E	nif_Azotobacter_vinelandii.1FP4.pdb:A:D:B:E	0.9736	0.9987	0.50	0.974	0.999	0.999	2030	1979	1979
#PDBchain1	PDBchain2	TM1	TM2	RMSD	ID1	ID2	IDali	L1	L2	Lali
3U7Q_005.colabfold.rechained.pdb:A:D:B:E	AK013.xtal.pdb:C:A:D:B	0.9829	0.9986	0.52	0.943	0.958	0.958	2030	1998	1998
#PDBchain1	PDBchain2	TM1	TM2	RMSD	ID1	ID2	IDali	L1	L2	Lali
3U7Q_005.colabfold.rechained.pdb:A:D:B:E	AK014.xtal.pdb:A:C:B:D	0.9826	0.9983	0.58	0.913	0.927	0.927	2030	1998	1998
#PDBchain1	PDBchain2	TM1	TM2	RMSD	ID1	ID2	IDali	L1	L2	Lali
3U7Q_005.colabfold.rechained.pdb:A:D:B:E::	anf_Azotobacter_vinelandii.8BOQ.pdb:D:A:E:B:F:C	0.8746	0.8125	2.51	0.268	0.249	0.298	2030	2188	1826
#PDBchain1	PDBchain2	TM1	TM2	RMSD	ID1	ID2	IDali	L1	L2	Lali
3U7Q_005.colabfold.rechained.pdb:A:D:B:E	nif_Azotobacter_vinelandii.4ND8.pdb:A:D:B:E	0.9828	0.9985	0.54	0.983	0.999	0.999	2030	1998	1998
#PDBchain1	PDBchain2	TM1	TM2	RMSD	ID1	ID2	IDali	L1	L2	Lali
3U7Q_005.colabfold.rechained.pdb:A:D:B:E	nif_Azotobacter_vinelandii.4TKU.pdb:D:A:E:B	0.9826	0.9984	0.56	0.983	0.999	0.999	2030	1998	1998
#PDBchain1	PDBchain2	TM1	TM2	RMSD	ID1	ID2	IDali	L1	L2	Lali
3U7Q_005.colabfold.rechained.pdb:A:D:B:E	nif_Azotobacter_vinelandii.4TKV.pdb:D:A:E:B	0.9827	0.9984	0.55	0.983	0.999	0.999	2030	1998	1998
#PDBchain1	PDBchain2	TM1	TM2	RMSD	ID1	ID2	IDali	L1	L2	Lali
3U7Q_005.colabfold.rechained.pdb:A:D:B:E	nif_Azotobacter_vinelandii.4WNA.pdb:A:D:B:E	0.9828	0.9986	0.52	0.984	1.000	1.000	2030	1998	1998
#PDBchain1	PDBchain2	TM1	TM2	RMSD	ID1	ID2	IDali	L1	L2	Lali
3U7Q_005.colabfold.rechained.pdb:A:D:B:E	nif_Azotobacter_vinelandii.5BVG.pdb:A:D:B:E	0.9827	0.9984	0.55	0.983	0.999	0.999	2030	1998	1998
#PDBchain1	PDBchain2	TM1	TM2	RMSD	ID1	ID2	IDali	L1	L2	Lali
3U7Q_005.colabfold.rechained.pdb:A:D:B:E	nif_Azotobacter_vinelandii.4XPI.pdb:D:A:E:B	0.9843	0.9986	0.52	0.985	0.999	0.999	2030	2001	2001
#PDBchain1	PDBchain2	TM1	TM2	RMSD	ID1	ID2	IDali	L1	L2	Lali
3U7Q_005.colabfold.rechained.pdb:A:D:B:E	nif_Azotobacter_vinelandii.5BVH.pdb:A:D:B:E	0.9827	0.9984	0.55	0.983	0.999	0.999	2030	1998	1998
#PDBchain1	PDBchain2	TM1	TM2	RMSD	ID1	ID2	IDali	L1	L2	Lali
3U7Q_005.colabfold.rechained.pdb:A:D:B:E	nif_Azotobacter_vinelandii.5VQ4.pdb:A:D:B:E	0.9828	0.9985	0.53	0.984	1.000	1.000	2030	1998	1998
#PDBchain1	PDBchain2	TM1	TM2	RMSD	ID1	ID2	IDali	L1	L2	Lali
3U7Q_005.colabfold.rechained.pdb:A:D:B:E	nif_Azotobacter_vinelandii.6BBL.pdb:A:D:B:E	0.9828	0.9986	0.52	0.983	0.999	0.999	2030	1998	1998
#PDBchain1	PDBchain2	TM1	TM2	RMSD	ID1	ID2	IDali	L1	L2	Lali
3U7Q_005.colabfold.rechained.pdb:A:D:B:E	nif_Azotobacter_vinelandii.6O7L.pdb:D:A:E:B	0.9786	0.9987	0.49	0.978	0.998	0.998	2030	1989	1989
#PDBchain1	PDBchain2	TM1	TM2	RMSD	ID1	ID2	IDali	L1	L2	Lali
3U7Q_005.colabfold.rechained.pdb:A:D:B:E	nif_Azotobacter_vinelandii.6O7M.pdb:A:D:B:E	0.9831	0.9983	0.57	0.984	0.999	0.999	2030	1999	1999
3U7Q_005.colabfold.rechained.pdb:A:D:B:E	nif_Azotobacter_vinelandii.6CDK.pdb:D:A:E:B	0.9725	0.9986	0.52	0.974	1.000	1.000	2030	1977	1977
#PDBchain1	PDBchain2	TM1	TM2	RMSD	ID1	ID2	IDali	L1	L2	Lali
#PDBchain1	PDBchain2	TM1	TM2	RMSD	ID1	ID2	IDali	L1	L2	Lali
3U7Q_005.colabfold.rechained.pdb:A:D:B:E	nif_Azotobacter_vinelandii.6O7N.pdb:D:A:E:B	0.9834	0.9986	0.52	0.983	0.998	0.998	2030	1999	1999
#PDBchain1	PDBchain2	TM1	TM2	RMSD	ID1	ID2	IDali	L1	L2	Lali
3U7Q_005.colabfold.rechained.pdb:A:D:B:E	nif_Azotobacter_vinelandii.6O7P.pdb:A:D:B:E	0.9823	0.9986	0.52	0.982	0.998	0.998	2030	1997	1997
#PDBchain1	PDBchain2	TM1	TM2	RMSD	ID1	ID2	IDali	L1	L2	Lali
3U7Q_005.colabfold.rechained.pdb:A:D:B:E	nif_Azotobacter_vinelandii.6O7Q.pdb:A:D:B:E	0.9796	0.9988	0.48	0.979	0.998	0.998	2030	1991	1991
#PDBchain1	PDBchain2	TM1	TM2	RMSD	ID1	ID2	IDali	L1	L2	Lali
3U7Q_005.colabfold.rechained.pdb:A:D:B:E	nif_Azotobacter_vinelandii.6O7O.pdb:A:D:B:E	0.9834	0.9986	0.51	0.983	0.998	0.998	2030	1999	1999
#PDBchain1	PDBchain2	TM1	TM2	RMSD	ID1	ID2	IDali	L1	L2	Lali
3U7Q_005.colabfold.rechained.pdb:A:D:B:E	nif_Azotobacter_vinelandii.6O7R.pdb:D:A:E:B	0.9829	0.9986	0.52	0.982	0.997	0.997	2030	1998	1998
#PDBchain1	PDBchain2	TM1	TM2	RMSD	ID1	ID2	IDali	L1	L2	Lali
3U7Q_005.colabfold.rechained.pdb:A:D:B:E	nif_Azotobacter_vinelandii.6OP2.pdb:A:D:B:E	0.9827	0.9984	0.55	0.984	1.000	1.000	2030	1998	1998
#PDBchain1	PDBchain2	TM1	TM2	RMSD	ID1	ID2	IDali	L1	L2	Lali
3U7Q_005.colabfold.rechained.pdb:A:D:B:E	nif_Azotobacter_vinelandii.6O7S.pdb:A:D:B:E	0.9820	0.9987	0.50	0.982	0.998	0.998	2030	1996	1996
#PDBchain1	PDBchain2	TM1	TM2	RMSD	ID1	ID2	IDali	L1	L2	Lali
3U7Q_005.colabfold.rechained.pdb:A:D:B:E	nif_Azotobacter_vinelandii.6OP1.pdb:A:D:B:E	0.9828	0.9985	0.54	0.984	1.000	1.000	2030	1998	1998
#PDBchain1	PDBchain2	TM1	TM2	RMSD	ID1	ID2	IDali	L1	L2	Lali
3U7Q_005.colabfold.rechained.pdb:A:D:B:E	nif_Azotobacter_vinelandii.6OP4.pdb:D:A:E:B	0.9826	0.9983	0.57	0.984	1.000	1.000	2030	1998	1998
#PDBchain1	PDBchain2	TM1	TM2	RMSD	ID1	ID2	IDali	L1	L2	Lali
3U7Q_005.colabfold.rechained.pdb:A:D:B:E	nif_Azotobacter_vinelandii.6UG0.pdb:A:D:B:E	0.9821	0.9988	0.48	0.983	1.000	1.000	2030	1996	1996
#PDBchain1	PDBchain2	TM1	TM2	RMSD	ID1	ID2	IDali	L1	L2	Lali
3U7Q_005.colabfold.rechained.pdb:A:D:B:E	nif_Azotobacter_vinelandii.6VXT.pdb:A:D:B:E	0.9826	0.9989	0.46	0.984	1.000	1.000	2030	1997	1997
#PDBchain1	PDBchain2	TM1	TM2	RMSD	ID1	ID2	IDali	L1	L2	Lali
3U7Q_005.colabfold.rechained.pdb:A:D:B:E	nif_Azotobacter_vinelandii.6OP3.pdb:A:D:B:E	0.9827	0.9984	0.56	0.984	1.000	1.000	2030	1998	1998
#PDBchain1	PDBchain2	TM1	TM2	RMSD	ID1	ID2	IDali	L1	L2	Lali
3U7Q_005.colabfold.rechained.pdb:A:D:B:E	nif_Azotobacter_vinelandii.7JRF.pdb:D:A:E:B	0.9827	0.9984	0.55	0.984	1.000	1.000	2030	1998	1998
#PDBchain1	PDBchain2	TM1	TM2	RMSD	ID1	ID2	IDali	L1	L2	Lali
3U7Q_005.colabfold.rechained.pdb:A:D:B:E	nif_Azotobacter_vinelandii.8DBX.pdb:A:D:B:E	0.9816	0.9973	0.72	0.984	1.000	1.000	2030	1998	1998
#PDBchain1	PDBchain2	TM1	TM2	RMSD	ID1	ID2	IDali	L1	L2	Lali
3U7Q_005.colabfold.rechained.pdb:A:D:B:E	nif_Azotobacter_vinelandii.8ENL.pdb:D:A:E:B	0.9359	0.9983	0.56	0.937	1.000	1.000	2030	1903	1903
#PDBchain1	PDBchain2	TM1	TM2	RMSD	ID1	ID2	IDali	L1	L2	Lali
3U7Q_005.colabfold.rechained.pdb:A:D:B:E	nif_Azotobacter_vinelandii.8CRS.pdb:D:A:E:B	0.9829	0.9987	0.50	0.984	1.000	1.000	2030	1998	1998
#PDBchain1	PDBchain2	TM1	TM2	RMSD	ID1	ID2	IDali	L1	L2	Lali
3U7Q_005.colabfold.rechained.pdb:A:D:B:E	nif_Azotobacter_vinelandii.8DBY.pdb:A:D:B:E	0.9830	0.9988	0.49	0.984	1.000	1.000	2030	1998	1998
#PDBchain1	PDBchain2	TM1	TM2	RMSD	ID1	ID2	IDali	L1	L2	Lali
3U7Q_005.colabfold.rechained.pdb:A:D:B:E	nif_Azotobacter_vinelandii.8ENM.pdb:A:D:B:E	0.9836	0.9988	0.48	0.985	1.000	1.000	2030	1999	1999
#PDBchain1	PDBchain2	TM1	TM2	RMSD	ID1	ID2	IDali	L1	L2	Lali
3U7Q_005.colabfold.rechained.pdb:A:D:B:E	nif_Clostridium_pasteurianum.4WN9.pdb:A:D:B:E	0.8927	0.9289	1.82	0.367	0.382	0.405	2030	1950	1840
#PDBchain1	PDBchain2	TM1	TM2	RMSD	ID1	ID2	IDali	L1	L2	Lali
3U7Q_005.colabfold.rechained.pdb:A:D:B:E	nif_Clostridium_pasteurianum.1MIO.pdb:D:A:E:B	0.8997	0.9296	1.84	0.369	0.381	0.404	2030	1964	1854
#PDBchain1	PDBchain2	TM1	TM2	RMSD	ID1	ID2	IDali	L1	L2	Lali
3U7Q_005.colabfold.rechained.pdb:A:D:B:E	nif_Clostridium_pasteurianum.5VPW.pdb:A:D:B:E	0.8925	0.9392	1.83	0.366	0.385	0.403	2030	1928	1839
#PDBchain1	PDBchain2	TM1	TM2	RMSD	ID1	ID2	IDali	L1	L2	Lali
3U7Q_005.colabfold.rechained.pdb:A:D:B:E	nif_Clostridium_pasteurianum.5VQ3.pdb:A:D:B:E	0.8943	0.9306	1.71	0.367	0.382	0.404	2030	1950	1840
#PDBchain1	PDBchain2	TM1	TM2	RMSD	ID1	ID2	IDali	L1	L2	Lali
3U7Q_005.colabfold.rechained.pdb:A:D:B:E	nif_Gluconacetobacter_diazotrophicus_PA1_5.5KOH.pdb:D:A:E:B	0.9672	0.9890	1.38	0.605	0.619	0.620	2030	1985	1980
#PDBchain1	PDBchain2	TM1	TM2	RMSD	ID1	ID2	IDali	L1	L2	Lali
3U7Q_005.colabfold.rechained.pdb:A:D:B:E	nif_Klebsiella_pneumoniae.1QGU.pdb:A:D:B:E	0.9788	0.9964	0.90	0.692	0.704	0.704	2030	1994	1994
#PDBchain1	PDBchain2	TM1	TM2	RMSD	ID1	ID2	IDali	L1	L2	Lali
3U7Q_005.colabfold.rechained.pdb:A:D:B:E	nif_Klebsiella_pneumoniae.1H1L.pdb:A:D:B:E	0.9790	0.9967	0.87	0.692	0.704	0.704	2030	1994	1994
#PDBchain1	PDBchain2	TM1	TM2	RMSD	ID1	ID2	IDali	L1	L2	Lali
3U7Q_005.colabfold.rechained.pdb:A:D:B:E	nif_Gluconacetobacter_diazotrophicus_PA1_5.5KOJ.pdb:D:A:E:B	0.9659	0.9897	1.34	0.609	0.624	0.626	2030	1981	1976
3U7Q_005.colabfold.rechained.pdb:A:D:B:E	nif_Klebsiella_pneumoniae.1QH8.pdb:A:D:B:E	0.9787	0.9963	0.91	0.692	0.704	0.704	2030	1994	1994
3U7Q_005.colabfold.rechained.pdb:A:D:B:E	nif_Klebsiella_pneumoniae.1QH1.pdb:A:D:B:E	0.9789	0.9965	0.90	0.692	0.704	0.704	2030	1994	1994
3U7Q_005.colabfold.rechained.pdb:A:D:B:E::	vnf_Azotobacter_vinelandii.5N6Y.pdb:A:D:B:E:C:F	0.8749	0.8475	2.63	0.277	0.268	0.307	2030	2097	1832
3U7Q_005.colabfold.rechained.pdb:A:D:B:E::	vnf_Azotobacter_vinelandii.6FEA.pdb:A:D:B:E:C:F	0.8727	0.8546	2.52	0.277	0.271	0.309	2030	2074	1824
3U7Q_005.colabfold.rechained.pdb:A:D:B:E::	vnf_Azotobacter_vinelandii.7ADR.pdb:A:D:B:E:C:F	0.8749	0.8459	2.63	0.277	0.268	0.307	2030	2101	1832
3U7Q_005.colabfold.rechained.pdb:A:D:B:E::	vnf_Azotobacter_vinelandii.7ADY.pdb:A:D:B:E:C:F	0.8749	0.8459	2.63	0.277	0.267	0.307	2030	2101	1832
3U7Q_005.colabfold.rechained.pdb:A:D:B:E::	vnf_Azotobacter_vinelandii.7AIZ.pdb:A:D:B:E:C:F	0.8749	0.8471	2.63	0.277	0.268	0.307	2030	2098	1832
#PDBchain1	PDBchain2	TM1	TM2	RMSD	ID1	ID2	IDali	L1	L2	Lali
#PDBchain1	PDBchain2	TM1	TM2	RMSD	ID1	ID2	IDali	L1	L2	Lali
#PDBchain1	PDBchain2	TM1	TM2	RMSD	ID1	ID2	IDali	L1	L2	Lali
#PDBchain1	PDBchain2	TM1	TM2	RMSD	ID1	ID2	IDali	L1	L2	Lali
#PDBchain1	PDBchain2	TM1	TM2	RMSD	ID1	ID2	IDali	L1	L2	Lali
#PDBchain1	PDBchain2	TM1	TM2	RMSD	ID1	ID2	IDali	L1	L2	Lali
#PDBchain1	PDBchain2	TM1	TM2	RMSD	ID1	ID2	IDali	L1	L2	Lali
#PDBchain1	PDBchain2	TM1	TM2	RMSD	ID1	ID2	IDali	L1	L2	Lali
5KOH_001.colabfold.rechained.pdb:A:D:E:B	nif_Azotobacter_vinelandii.1FP4.pdb:A:D:E:B	0.9617	0.9816	1.12	0.605	0.617	0.625	2020	1979	1955
#PDBchain1	PDBchain2	TM1	TM2	RMSD	ID1	ID2	IDali	L1	L2	Lali
5KOH_001.colabfold.rechained.pdb:A:D:E:B	nif_Azotobacter_vinelandii.2MIN.pdb:D:A:B:E	0.9612	0.9810	1.17	0.606	0.618	0.626	2020	1979	1955
#PDBchain1	PDBchain2	TM1	TM2	RMSD	ID1	ID2	IDali	L1	L2	Lali
5KOH_001.colabfold.rechained.pdb:A:D:E:B	AK013.xtal.pdb:A:C:D:B	0.9700	0.9806	1.23	0.617	0.624	0.632	2020	1998	1974
#PDBchain1	PDBchain2	TM1	TM2	RMSD	ID1	ID2	IDali	L1	L2	Lali
5KOH_001.colabfold.rechained.pdb:A:D:E:B	AK023.xtal.pdb:C:A:B:D	0.9704	0.9810	1.20	0.615	0.622	0.630	2020	1998	1974
#PDBchain1	PDBchain2	TM1	TM2	RMSD	ID1	ID2	IDali	L1	L2	Lali
5KOH_001.colabfold.rechained.pdb:A:D:E:B::	anf_Azotobacter_vinelandii.8BOQ.pdb:A:D:E:B:F:C	0.8780	0.8117	2.49	0.285	0.263	0.316	2020	2188	1822
#PDBchain1	PDBchain2	TM1	TM2	RMSD	ID1	ID2	IDali	L1	L2	Lali
5KOH_001.colabfold.rechained.pdb:A:D:E:B	nif_Azotobacter_vinelandii.3MIN.pdb:D:A:B:E	0.9612	0.9810	1.17	0.606	0.618	0.626	2020	1979	1955
#PDBchain1	PDBchain2	TM1	TM2	RMSD	ID1	ID2	IDali	L1	L2	Lali
5KOH_001.colabfold.rechained.pdb:A:D:E:B	AK014.xtal.pdb:C:A:B:D	0.9693	0.9799	1.31	0.626	0.633	0.640	2020	1998	1974
#PDBchain1	PDBchain2	TM1	TM2	RMSD	ID1	ID2	IDali	L1	L2	Lali
5KOH_001.colabfold.rechained.pdb:A:D:E:B	nif_Azotobacter_vinelandii.3U7Q.pdb:D:A:B:E	0.9686	0.9792	1.35	0.608	0.615	0.622	2020	1998	1974
#PDBchain1	PDBchain2	TM1	TM2	RMSD	ID1	ID2	IDali	L1	L2	Lali
5KOH_001.colabfold.rechained.pdb:A:D:E:B	nif_Azotobacter_vinelandii.4ND8.pdb:D:A:B:E	0.9694	0.9801	1.28	0.609	0.616	0.623	2020	1998	1974
#PDBchain1	PDBchain2	TM1	TM2	RMSD	ID1	ID2	IDali	L1	L2	Lali
5KOH_001.colabfold.rechained.pdb:A:D:E:B	nif_Azotobacter_vinelandii.4TKU.pdb:A:D:E:B	0.9687	0.9793	1.34	0.609	0.616	0.623	2020	1998	1974
#PDBchain1	PDBchain2	TM1	TM2	RMSD	ID1	ID2	IDali	L1	L2	Lali
5KOH_001.colabfold.rechained.pdb:A:D:E:B	nif_Azotobacter_vinelandii.4TKV.pdb:A:D:E:B	0.9689	0.9795	1.32	0.609	0.616	0.623	2020	1998	1974
#PDBchain1	PDBchain2	TM1	TM2	RMSD	ID1	ID2	IDali	L1	L2	Lali
5KOH_001.colabfold.rechained.pdb:A:D:E:B	nif_Azotobacter_vinelandii.4WNA.pdb:D:A:B:E	0.9693	0.9799	1.29	0.608	0.615	0.622	2020	1998	1974
#PDBchain1	PDBchain2	TM1	TM2	RMSD	ID1	ID2	IDali	L1	L2	Lali
5KOH_001.colabfold.rechained.pdb:A:D:E:B	nif_Azotobacter_vinelandii.5VQ4.pdb:D:A:B:E	0.9690	0.9796	1.31	0.608	0.615	0.622	2020	1998	1974
5KOH_001.colabfold.rechained.pdb:A:D:E:B	nif_Azotobacter_vinelandii.5BVH.pdb:D:A:B:E	0.9686	0.9792	1.34	0.609	0.616	0.623	2020	1998	1974
#PDBchain1	PDBchain2	TM1	TM2	RMSD	ID1	ID2	IDali	L1	L2	Lali
#PDBchain1	PDBchain2	TM1	TM2	RMSD	ID1	ID2	IDali	L1	L2	Lali
5KOH_001.colabfold.rechained.pdb:A:D:E:B	nif_Azotobacter_vinelandii.4XPI.pdb:A:D:E:B	0.9705	0.9797	1.31	0.607	0.613	0.620	2020	2001	1977
#PDBchain1	PDBchain2	TM1	TM2	RMSD	ID1	ID2	IDali	L1	L2	Lali
5KOH_001.colabfold.rechained.pdb:A:D:E:B	nif_Azotobacter_vinelandii.5BVG.pdb:A:D:E:B	0.9688	0.9794	1.33	0.609	0.616	0.623	2020	1998	1974
#PDBchain1	PDBchain2	TM1	TM2	RMSD	ID1	ID2	IDali	L1	L2	Lali
5KOH_001.colabfold.rechained.pdb:A:D:E:B	nif_Azotobacter_vinelandii.6BBL.pdb:A:D:E:B	0.9693	0.9799	1.29	0.607	0.614	0.621	2020	1998	1974
#PDBchain1	PDBchain2	TM1	TM2	RMSD	ID1	ID2	IDali	L1	L2	Lali
5KOH_001.colabfold.rechained.pdb:A:D:E:B	nif_Azotobacter_vinelandii.6CDK.pdb:D:A:B:E	0.9600	0.9808	1.19	0.605	0.619	0.626	2020	1977	1953
#PDBchain1	PDBchain2	TM1	TM2	RMSD	ID1	ID2	IDali	L1	L2	Lali
5KOH_001.colabfold.rechained.pdb:A:D:E:B	nif_Azotobacter_vinelandii.6O7L.pdb:D:A:B:E	0.9659	0.9809	1.19	0.607	0.616	0.624	2020	1989	1965
#PDBchain1	PDBchain2	TM1	TM2	RMSD	ID1	ID2	IDali	L1	L2	Lali
5KOH_001.colabfold.rechained.pdb:A:D:E:B	nif_Azotobacter_vinelandii.6O7M.pdb:D:A:B:E	0.9697	0.9798	1.31	0.609	0.615	0.623	2020	1999	1975
#PDBchain1	PDBchain2	TM1	TM2	RMSD	ID1	ID2	IDali	L1	L2	Lali
5KOH_001.colabfold.rechained.pdb:A:D:E:B	nif_Azotobacter_vinelandii.6O7O.pdb:D:A:B:E	0.9700	0.9801	1.28	0.610	0.616	0.624	2020	1999	1975
#PDBchain1	PDBchain2	TM1	TM2	RMSD	ID1	ID2	IDali	L1	L2	Lali
5KOH_001.colabfold.rechained.pdb:A:D:E:B	nif_Azotobacter_vinelandii.6O7N.pdb:A:D:E:B	0.9701	0.9802	1.27	0.610	0.616	0.624	2020	1999	1975
#PDBchain1	PDBchain2	TM1	TM2	RMSD	ID1	ID2	IDali	L1	L2	Lali
5KOH_001.colabfold.rechained.pdb:A:D:E:B	nif_Azotobacter_vinelandii.6O7P.pdb:D:A:B:E	0.9689	0.9800	1.29	0.609	0.616	0.623	2020	1997	1973
#PDBchain1	PDBchain2	TM1	TM2	RMSD	ID1	ID2	IDali	L1	L2	Lali
5KOH_001.colabfold.rechained.pdb:A:D:E:B	nif_Azotobacter_vinelandii.6O7Q.pdb:D:A:B:E	0.9665	0.9805	1.23	0.608	0.617	0.624	2020	1991	1967
#PDBchain1	PDBchain2	TM1	TM2	RMSD	ID1	ID2	IDali	L1	L2	Lali
5KOH_001.colabfold.rechained.pdb:A:D:E:B	nif_Azotobacter_vinelandii.6O7R.pdb:A:D:E:B	0.9694	0.9801	1.28	0.610	0.617	0.624	2020	1998	1974
#PDBchain1	PDBchain2	TM1	TM2	RMSD	ID1	ID2	IDali	L1	L2	Lali
5KOH_001.colabfold.rechained.pdb:A:D:E:B	nif_Azotobacter_vinelandii.6O7S.pdb:D:A:B:E	0.9690	0.9806	1.24	0.609	0.616	0.624	2020	1996	1972
#PDBchain1	PDBchain2	TM1	TM2	RMSD	ID1	ID2	IDali	L1	L2	Lali
5KOH_001.colabfold.rechained.pdb:A:D:E:B	nif_Azotobacter_vinelandii.6OP1.pdb:A:D:E:B	0.9690	0.9796	1.32	0.608	0.615	0.622	2020	1998	1974
#PDBchain1	PDBchain2	TM1	TM2	RMSD	ID1	ID2	IDali	L1	L2	Lali
5KOH_001.colabfold.rechained.pdb:A:D:E:B	nif_Azotobacter_vinelandii.6OP2.pdb:D:A:B:E	0.9688	0.9794	1.33	0.608	0.615	0.622	2020	1998	1974
#PDBchain1	PDBchain2	TM1	TM2	RMSD	ID1	ID2	IDali	L1	L2	Lali
5KOH_001.colabfold.rechained.pdb:A:D:E:B	nif_Azotobacter_vinelandii.6OP3.pdb:D:A:B:E	0.9687	0.9793	1.34	0.608	0.615	0.622	2020	1998	1974
#PDBchain1	PDBchain2	TM1	TM2	RMSD	ID1	ID2	IDali	L1	L2	Lali
5KOH_001.colabfold.rechained.pdb:A:D:E:B	nif_Azotobacter_vinelandii.6OP4.pdb:A:D:E:B	0.9691	0.9797	1.31	0.608	0.615	0.622	2020	1998	1974
#PDBchain1	PDBchain2	TM1	TM2	RMSD	ID1	ID2	IDali	L1	L2	Lali
5KOH_001.colabfold.rechained.pdb:A:D:E:B	nif_Azotobacter_vinelandii.6UG0.pdb:D:A:B:E	0.9686	0.9802	1.26	0.608	0.615	0.623	2020	1996	1972
#PDBchain1	PDBchain2	TM1	TM2	RMSD	ID1	ID2	IDali	L1	L2	Lali
5KOH_001.colabfold.rechained.pdb:A:D:E:B	nif_Azotobacter_vinelandii.6VXT.pdb:D:A:B:E	0.9688	0.9799	1.29	0.608	0.615	0.622	2020	1997	1973
#PDBchain1	PDBchain2	TM1	TM2	RMSD	ID1	ID2	IDali	L1	L2	Lali
5KOH_001.colabfold.rechained.pdb:A:D:E:B	nif_Azotobacter_vinelandii.7JRF.pdb:A:D:E:B	0.9687	0.9793	1.34	0.608	0.615	0.622	2020	1998	1974
#PDBchain1	PDBchain2	TM1	TM2	RMSD	ID1	ID2	IDali	L1	L2	Lali
5KOH_001.colabfold.rechained.pdb:A:D:E:B	nif_Azotobacter_vinelandii.8DBX.pdb:D:A:B:E	0.9688	0.9794	1.33	0.608	0.615	0.622	2020	1998	1974
#PDBchain1	PDBchain2	TM1	TM2	RMSD	ID1	ID2	IDali	L1	L2	Lali
5KOH_001.colabfold.rechained.pdb:A:D:E:B	nif_Azotobacter_vinelandii.8CRS.pdb:A:D:E:B	0.9705	0.9811	1.19	0.608	0.615	0.622	2020	1998	1974
#PDBchain1	PDBchain2	TM1	TM2	RMSD	ID1	ID2	IDali	L1	L2	Lali
5KOH_001.colabfold.rechained.pdb:A:D:E:B	nif_Azotobacter_vinelandii.8ENL.pdb:A:D:E:B	0.9239	0.9805	1.17	0.581	0.617	0.625	2020	1903	1879
#PDBchain1	PDBchain2	TM1	TM2	RMSD	ID1	ID2	IDali	L1	L2	Lali
5KOH_001.colabfold.rechained.pdb:A:D:E:B	nif_Azotobacter_vinelandii.8DBY.pdb:A:D:E:B	0.9705	0.9811	1.19	0.608	0.615	0.622	2020	1998	1974
#PDBchain1	PDBchain2	TM1	TM2	RMSD	ID1	ID2	IDali	L1	L2	Lali
5KOH_001.colabfold.rechained.pdb:A:D:E:B	nif_Clostridium_pasteurianum.1MIO.pdb:A:D:E:B	0.9013	0.9268	1.75	0.374	0.384	0.409	2020	1964	1846
#PDBchain1	PDBchain2	TM1	TM2	RMSD	ID1	ID2	IDali	L1	L2	Lali
5KOH_001.colabfold.rechained.pdb:A:D:E:B	nif_Azotobacter_vinelandii.8ENM.pdb:D:A:B:E	0.9712	0.9813	1.17	0.608	0.614	0.622	2020	1999	1975
#PDBchain1	PDBchain2	TM1	TM2	RMSD	ID1	ID2	IDali	L1	L2	Lali
5KOH_001.colabfold.rechained.pdb:A:D:E:B	nif_Clostridium_pasteurianum.4WN9.pdb:A:D:E:B	0.8968	0.9287	1.80	0.370	0.384	0.407	2020	1950	1838
#PDBchain1	PDBchain2	TM1	TM2	RMSD	ID1	ID2	IDali	L1	L2	Lali
5KOH_001.colabfold.rechained.pdb:A:D:E:B	nif_Clostridium_pasteurianum.5VPW.pdb:D:A:B:E	0.8964	0.9388	1.83	0.371	0.388	0.408	2020	1928	1837
#PDBchain1	PDBchain2	TM1	TM2	RMSD	ID1	ID2	IDali	L1	L2	Lali
5KOH_001.colabfold.rechained.pdb:A:D:E:B	nif_Clostridium_pasteurianum.5VQ3.pdb:D:A:B:E	0.8983	0.9302	1.70	0.371	0.385	0.408	2020	1950	1838
#PDBchain1	PDBchain2	TM1	TM2	RMSD	ID1	ID2	IDali	L1	L2	Lali
5KOH_001.colabfold.rechained.pdb:A:D:E:B	nif_Gluconacetobacter_diazotrophicus_PA1_5.5KOJ.pdb:A:D:E:B	0.9751	0.9943	1.08	0.977	0.996	0.997	2020	1981	1979
#PDBchain1	PDBchain2	TM1	TM2	RMSD	ID1	ID2	IDali	L1	L2	Lali
5KOH_001.colabfold.rechained.pdb:A:D:E:B	nif_Gluconacetobacter_diazotrophicus_PA1_5.5KOH.pdb:D:A:B:E	0.9772	0.9943	1.08	0.979	0.996	0.997	2020	1985	1983
#PDBchain1	PDBchain2	TM1	TM2	RMSD	ID1	ID2	IDali	L1	L2	Lali
5KOH_001.colabfold.rechained.pdb:A:D:E:B	nif_Klebsiella_pneumoniae.1H1L.pdb:A:D:E:B	0.9699	0.9825	1.35	0.573	0.581	0.586	2020	1994	1976
#PDBchain1	PDBchain2	TM1	TM2	RMSD	ID1	ID2	IDali	L1	L2	Lali
5KOH_001.colabfold.rechained.pdb:A:D:E:B	nif_Klebsiella_pneumoniae.1QH1.pdb:D:A:B:E	0.9693	0.9818	1.40	0.573	0.581	0.586	2020	1994	1976
5KOH_001.colabfold.rechained.pdb:A:D:E:B	nif_Klebsiella_pneumoniae.1QGU.pdb:D:A:B:E	0.9695	0.9820	1.39	0.573	0.581	0.586	2020	1994	1976
5KOH_001.colabfold.rechained.pdb:A:D:E:B	nif_Klebsiella_pneumoniae.1QH8.pdb:D:A:B:E	0.9696	0.9822	1.37	0.573	0.581	0.586	2020	1994	1976
5KOH_001.colabfold.rechained.pdb:A:D:E:B::	vnf_Azotobacter_vinelandii.5N6Y.pdb:A:D:E:B:C:F	0.8785	0.8468	2.51	0.287	0.276	0.317	2020	2097	1825
5KOH_001.colabfold.rechained.pdb:A:D:E:B::	vnf_Azotobacter_vinelandii.6FEA.pdb:D:A:B:E:C:F	0.8781	0.8556	2.51	0.285	0.277	0.315	2020	2074	1824
5KOH_001.colabfold.rechained.pdb:A:D:E:B::	vnf_Azotobacter_vinelandii.7ADR.pdb:D:A:B:E:C:F	0.8785	0.8452	2.53	0.285	0.274	0.315	2020	2101	1826
5KOH_001.colabfold.rechained.pdb:A:D:E:B::	vnf_Azotobacter_vinelandii.7ADY.pdb:D:A:B:E:C:F	0.8785	0.8453	2.51	0.287	0.276	0.317	2020	2101	1825
5KOH_001.colabfold.rechained.pdb:A:D:E:B::	vnf_Azotobacter_vinelandii.7AIZ.pdb:D:A:B:E:C:F	0.8785	0.8464	2.51	0.287	0.276	0.317	2020	2098	1825
#PDBchain1	PDBchain2	TM1	TM2	RMSD	ID1	ID2	IDali	L1	L2	Lali
#PDBchain1	PDBchain2	TM1	TM2	RMSD	ID1	ID2	IDali	L1	L2	Lali
#PDBchain1	PDBchain2	TM1	TM2	RMSD	ID1	ID2	IDali	L1	L2	Lali
#PDBchain1	PDBchain2	TM1	TM2	RMSD	ID1	ID2	IDali	L1	L2	Lali
#PDBchain1	PDBchain2	TM1	TM2	RMSD	ID1	ID2	IDali	L1	L2	Lali
#PDBchain1	PDBchain2	TM1	TM2	RMSD	ID1	ID2	IDali	L1	L2	Lali
#PDBchain1	PDBchain2	TM1	TM2	RMSD	ID1	ID2	IDali	L1	L2	Lali
#PDBchain1	PDBchain2	TM1	TM2	RMSD	ID1	ID2	IDali	L1	L2	Lali
5KOH_002.colabfold.rechained.pdb:A:D:B:E	nif_Azotobacter_vinelandii.1FP4.pdb:D:A:E:B	0.9619	0.9818	1.11	0.605	0.617	0.625	2020	1979	1955
#PDBchain1	PDBchain2	TM1	TM2	RMSD	ID1	ID2	IDali	L1	L2	Lali
5KOH_002.colabfold.rechained.pdb:A:D:B:E	nif_Azotobacter_vinelandii.3MIN.pdb:A:D:B:E	0.9614	0.9812	1.15	0.606	0.618	0.626	2020	1979	1955
#PDBchain1	PDBchain2	TM1	TM2	RMSD	ID1	ID2	IDali	L1	L2	Lali
5KOH_002.colabfold.rechained.pdb:A:D:B:E	nif_Azotobacter_vinelandii.2MIN.pdb:A:D:B:E	0.9614	0.9813	1.15	0.606	0.618	0.626	2020	1979	1955
#PDBchain1	PDBchain2	TM1	TM2	RMSD	ID1	ID2	IDali	L1	L2	Lali
5KOH_002.colabfold.rechained.pdb:A:D:B:E::	anf_Azotobacter_vinelandii.8BOQ.pdb:D:A:E:B:F:C	0.8780	0.8117	2.50	0.285	0.263	0.316	2020	2188	1822
#PDBchain1	PDBchain2	TM1	TM2	RMSD	ID1	ID2	IDali	L1	L2	Lali
5KOH_002.colabfold.rechained.pdb:A:D:B:E	AK013.xtal.pdb:C:A:D:B	0.9702	0.9808	1.22	0.617	0.624	0.632	2020	1998	1974
#PDBchain1	PDBchain2	TM1	TM2	RMSD	ID1	ID2	IDali	L1	L2	Lali
5KOH_002.colabfold.rechained.pdb:A:D:B:E	AK023.xtal.pdb:A:C:B:D	0.9705	0.9811	1.20	0.615	0.622	0.630	2020	1998	1974
#PDBchain1	PDBchain2	TM1	TM2	RMSD	ID1	ID2	IDali	L1	L2	Lali
5KOH_002.colabfold.rechained.pdb:A:D:B:E	AK014.xtal.pdb:A:C:B:D	0.9694	0.9800	1.30	0.626	0.633	0.641	2020	1998	1974
#PDBchain1	PDBchain2	TM1	TM2	RMSD	ID1	ID2	IDali	L1	L2	Lali
5KOH_002.colabfold.rechained.pdb:A:D:B:E	nif_Azotobacter_vinelandii.3U7Q.pdb:A:D:B:E	0.9688	0.9794	1.33	0.608	0.615	0.622	2020	1998	1974
#PDBchain1	PDBchain2	TM1	TM2	RMSD	ID1	ID2	IDali	L1	L2	Lali
5KOH_002.colabfold.rechained.pdb:A:D:B:E	nif_Azotobacter_vinelandii.4ND8.pdb:A:D:B:E	0.9696	0.9802	1.27	0.609	0.616	0.623	2020	1998	1974
#PDBchain1	PDBchain2	TM1	TM2	RMSD	ID1	ID2	IDali	L1	L2	Lali
5KOH_002.colabfold.rechained.pdb:A:D:B:E	nif_Azotobacter_vinelandii.4TKU.pdb:D:A:E:B	0.9689	0.9795	1.32	0.609	0.616	0.623	2020	1998	1974
#PDBchain1	PDBchain2	TM1	TM2	RMSD	ID1	ID2	IDali	L1	L2	Lali
5KOH_002.colabfold.rechained.pdb:A:D:B:E	nif_Azotobacter_vinelandii.4TKV.pdb:D:A:E:B	0.9691	0.9798	1.30	0.609	0.616	0.623	2020	1998	1974
#PDBchain1	PDBchain2	TM1	TM2	RMSD	ID1	ID2	IDali	L1	L2	Lali
5KOH_002.colabfold.rechained.pdb:A:D:B:E	nif_Azotobacter_vinelandii.4WNA.pdb:A:D:B:E	0.9694	0.9801	1.28	0.608	0.615	0.622	2020	1998	1974
#PDBchain1	PDBchain2	TM1	TM2	RMSD	ID1	ID2	IDali	L1	L2	Lali
5KOH_002.colabfold.rechained.pdb:A:D:B:E	nif_Azotobacter_vinelandii.4XPI.pdb:D:A:E:B	0.9707	0.9798	1.30	0.607	0.613	0.620	2020	2001	1977
#PDBchain1	PDBchain2	TM1	TM2	RMSD	ID1	ID2	IDali	L1	L2	Lali
5KOH_002.colabfold.rechained.pdb:A:D:B:E	nif_Azotobacter_vinelandii.5BVG.pdb:D:A:E:B	0.9690	0.9796	1.31	0.609	0.616	0.623	2020	1998	1974
#PDBchain1	PDBchain2	TM1	TM2	RMSD	ID1	ID2	IDali	L1	L2	Lali
5KOH_002.colabfold.rechained.pdb:A:D:B:E	nif_Azotobacter_vinelandii.5BVH.pdb:A:D:B:E	0.9689	0.9795	1.32	0.609	0.616	0.623	2020	1998	1974
#PDBchain1	PDBchain2	TM1	TM2	RMSD	ID1	ID2	IDali	L1	L2	Lali
5KOH_002.colabfold.rechained.pdb:A:D:B:E	nif_Azotobacter_vinelandii.5VQ4.pdb:A:D:B:E	0.9692	0.9798	1.30	0.608	0.615	0.622	2020	1998	1974
#PDBchain1	PDBchain2	TM1	TM2	RMSD	ID1	ID2	IDali	L1	L2	Lali
5KOH_002.colabfold.rechained.pdb:A:D:B:E	nif_Azotobacter_vinelandii.6CDK.pdb:A:D:B:E	0.9603	0.9811	1.17	0.605	0.619	0.626	2020	1977	1953
#PDBchain1	PDBchain2	TM1	TM2	RMSD	ID1	ID2	IDali	L1	L2	Lali
5KOH_002.colabfold.rechained.pdb:A:D:B:E	nif_Azotobacter_vinelandii.6BBL.pdb:D:A:E:B	0.9695	0.9801	1.28	0.607	0.614	0.621	2020	1998	1974
#PDBchain1	PDBchain2	TM1	TM2	RMSD	ID1	ID2	IDali	L1	L2	Lali
5KOH_002.colabfold.rechained.pdb:A:D:B:E	nif_Azotobacter_vinelandii.6O7M.pdb:A:D:B:E	0.9698	0.9800	1.30	0.609	0.615	0.623	2020	1999	1975
#PDBchain1	PDBchain2	TM1	TM2	RMSD	ID1	ID2	IDali	L1	L2	Lali
5KOH_002.colabfold.rechained.pdb:A:D:B:E	nif_Azotobacter_vinelandii.6O7L.pdb:D:A:E:B	0.9661	0.9811	1.18	0.607	0.616	0.624	2020	1989	1965
#PDBchain1	PDBchain2	TM1	TM2	RMSD	ID1	ID2	IDali	L1	L2	Lali
5KOH_002.colabfold.rechained.pdb:A:D:B:E	nif_Azotobacter_vinelandii.6O7N.pdb:D:A:E:B	0.9702	0.9803	1.26	0.610	0.616	0.624	2020	1999	1975
#PDBchain1	PDBchain2	TM1	TM2	RMSD	ID1	ID2	IDali	L1	L2	Lali
5KOH_002.colabfold.rechained.pdb:A:D:B:E	nif_Azotobacter_vinelandii.6O7Q.pdb:A:D:B:E	0.9667	0.9807	1.22	0.608	0.617	0.624	2020	1991	1967
#PDBchain1	PDBchain2	TM1	TM2	RMSD	ID1	ID2	IDali	L1	L2	Lali
5KOH_002.colabfold.rechained.pdb:A:D:B:E	nif_Azotobacter_vinelandii.6O7O.pdb:A:D:B:E	0.9701	0.9803	1.27	0.610	0.616	0.624	2020	1999	1975
#PDBchain1	PDBchain2	TM1	TM2	RMSD	ID1	ID2	IDali	L1	L2	Lali
5KOH_002.colabfold.rechained.pdb:A:D:B:E	nif_Azotobacter_vinelandii.6O7P.pdb:A:D:B:E	0.9691	0.9802	1.28	0.609	0.616	0.623	2020	1997	1973
#PDBchain1	PDBchain2	TM1	TM2	RMSD	ID1	ID2	IDali	L1	L2	Lali
5KOH_002.colabfold.rechained.pdb:A:D:B:E	nif_Azotobacter_vinelandii.6O7R.pdb:D:A:E:B	0.9696	0.9802	1.27	0.610	0.617	0.624	2020	1998	1974
#PDBchain1	PDBchain2	TM1	TM2	RMSD	ID1	ID2	IDali	L1	L2	Lali
5KOH_002.colabfold.rechained.pdb:A:D:B:E	nif_Azotobacter_vinelandii.6O7S.pdb:A:D:B:E	0.9691	0.9807	1.23	0.609	0.616	0.624	2020	1996	1972
#PDBchain1	PDBchain2	TM1	TM2	RMSD	ID1	ID2	IDali	L1	L2	Lali
5KOH_002.colabfold.rechained.pdb:A:D:B:E	nif_Azotobacter_vinelandii.6OP1.pdb:D:A:E:B	0.9692	0.9798	1.31	0.608	0.615	0.622	2020	1998	1974
#PDBchain1	PDBchain2	TM1	TM2	RMSD	ID1	ID2	IDali	L1	L2	Lali
5KOH_002.colabfold.rechained.pdb:A:D:B:E	nif_Azotobacter_vinelandii.6OP3.pdb:A:D:B:E	0.9689	0.9795	1.32	0.608	0.615	0.622	2020	1998	1974
#PDBchain1	PDBchain2	TM1	TM2	RMSD	ID1	ID2	IDali	L1	L2	Lali
5KOH_002.colabfold.rechained.pdb:A:D:B:E	nif_Azotobacter_vinelandii.6OP2.pdb:A:D:B:E	0.9690	0.9796	1.32	0.608	0.615	0.622	2020	1998	1974
#PDBchain1	PDBchain2	TM1	TM2	RMSD	ID1	ID2	IDali	L1	L2	Lali
5KOH_002.colabfold.rechained.pdb:A:D:B:E	nif_Azotobacter_vinelandii.6OP4.pdb:D:A:E:B	0.9693	0.9799	1.29	0.608	0.615	0.622	2020	1998	1974
#PDBchain1	PDBchain2	TM1	TM2	RMSD	ID1	ID2	IDali	L1	L2	Lali
5KOH_002.colabfold.rechained.pdb:A:D:B:E	nif_Azotobacter_vinelandii.6UG0.pdb:A:D:B:E	0.9688	0.9804	1.25	0.608	0.615	0.623	2020	1996	1972
#PDBchain1	PDBchain2	TM1	TM2	RMSD	ID1	ID2	IDali	L1	L2	Lali
5KOH_002.colabfold.rechained.pdb:A:D:B:E	nif_Azotobacter_vinelandii.6VXT.pdb:A:D:B:E	0.9690	0.9801	1.28	0.608	0.615	0.622	2020	1997	1973
#PDBchain1	PDBchain2	TM1	TM2	RMSD	ID1	ID2	IDali	L1	L2	Lali
5KOH_002.colabfold.rechained.pdb:A:D:B:E	nif_Azotobacter_vinelandii.7JRF.pdb:D:A:E:B	0.9690	0.9796	1.32	0.608	0.615	0.622	2020	1998	1974
#PDBchain1	PDBchain2	TM1	TM2	RMSD	ID1	ID2	IDali	L1	L2	Lali
5KOH_002.colabfold.rechained.pdb:A:D:B:E	nif_Azotobacter_vinelandii.8CRS.pdb:D:A:E:B	0.9705	0.9812	1.19	0.608	0.615	0.622	2020	1998	1974
#PDBchain1	PDBchain2	TM1	TM2	RMSD	ID1	ID2	IDali	L1	L2	Lali
5KOH_002.colabfold.rechained.pdb:A:D:B:E	nif_Azotobacter_vinelandii.8ENL.pdb:D:A:E:B	0.9240	0.9805	1.17	0.581	0.617	0.625	2020	1903	1879
#PDBchain1	PDBchain2	TM1	TM2	RMSD	ID1	ID2	IDali	L1	L2	Lali
5KOH_002.colabfold.rechained.pdb:A:D:B:E	nif_Azotobacter_vinelandii.8DBX.pdb:D:A:E:B	0.9689	0.9795	1.32	0.608	0.615	0.622	2020	1998	1974
#PDBchain1	PDBchain2	TM1	TM2	RMSD	ID1	ID2	IDali	L1	L2	Lali
5KOH_002.colabfold.rechained.pdb:A:D:B:E	nif_Azotobacter_vinelandii.8DBY.pdb:A:D:B:E	0.9705	0.9812	1.19	0.608	0.615	0.622	2020	1998	1974
#PDBchain1	PDBchain2	TM1	TM2	RMSD	ID1	ID2	IDali	L1	L2	Lali
5KOH_002.colabfold.rechained.pdb:A:D:B:E	nif_Azotobacter_vinelandii.8ENM.pdb:A:D:B:E	0.9712	0.9814	1.17	0.608	0.614	0.622	2020	1999	1975
#PDBchain1	PDBchain2	TM1	TM2	RMSD	ID1	ID2	IDali	L1	L2	Lali
5KOH_002.colabfold.rechained.pdb:A:D:B:E	nif_Clostridium_pasteurianum.4WN9.pdb:D:A:E:B	0.8970	0.9289	1.79	0.370	0.384	0.407	2020	1950	1838
#PDBchain1	PDBchain2	TM1	TM2	RMSD	ID1	ID2	IDali	L1	L2	Lali
5KOH_002.colabfold.rechained.pdb:A:D:B:E	nif_Clostridium_pasteurianum.1MIO.pdb:A:D:B:E	0.9016	0.9270	1.73	0.373	0.384	0.408	2020	1964	1846
#PDBchain1	PDBchain2	TM1	TM2	RMSD	ID1	ID2	IDali	L1	L2	Lali
5KOH_002.colabfold.rechained.pdb:A:D:B:E	nif_Clostridium_pasteurianum.5VPW.pdb:A:D:B:E	0.8967	0.9391	1.81	0.370	0.388	0.407	2020	1928	1837
#PDBchain1	PDBchain2	TM1	TM2	RMSD	ID1	ID2	IDali	L1	L2	Lali
5KOH_002.colabfold.rechained.pdb:A:D:B:E	nif_Clostridium_pasteurianum.5VQ3.pdb:A:D:B:E	0.8985	0.9305	1.68	0.371	0.385	0.408	2020	1950	1838
#PDBchain1	PDBchain2	TM1	TM2	RMSD	ID1	ID2	IDali	L1	L2	Lali
5KOH_002.colabfold.rechained.pdb:A:D:B:E	nif_Gluconacetobacter_diazotrophicus_PA1_5.5KOJ.pdb:D:A:E:B	0.9753	0.9945	1.07	0.978	0.997	0.998	2020	1981	1979
#PDBchain1	PDBchain2	TM1	TM2	RMSD	ID1	ID2	IDali	L1	L2	Lali
5KOH_002.colabfold.rechained.pdb:A:D:B:E	nif_Gluconacetobacter_diazotrophicus_PA1_5.5KOH.pdb:A:D:B:E	0.9774	0.9946	1.06	0.980	0.997	0.998	2020	1985	1983
#PDBchain1	PDBchain2	TM1	TM2	RMSD	ID1	ID2	IDali	L1	L2	Lali
5KOH_002.colabfold.rechained.pdb:A:D:B:E	nif_Klebsiella_pneumoniae.1H1L.pdb:D:A:E:B	0.9702	0.9828	1.33	0.573	0.581	0.586	2020	1994	1976
#PDBchain1	PDBchain2	TM1	TM2	RMSD	ID1	ID2	IDali	L1	L2	Lali
5KOH_002.colabfold.rechained.pdb:A:D:B:E	nif_Klebsiella_pneumoniae.1QGU.pdb:A:D:B:E	0.9697	0.9823	1.37	0.573	0.581	0.586	2020	1994	1976
5KOH_002.colabfold.rechained.pdb:A:D:B:E	nif_Klebsiella_pneumoniae.1QH1.pdb:A:D:B:E	0.9695	0.9821	1.38	0.573	0.581	0.586	2020	1994	1976
5KOH_002.colabfold.rechained.pdb:A:D:B:E	nif_Klebsiella_pneumoniae.1QH8.pdb:A:D:B:E	0.9699	0.9824	1.36	0.573	0.581	0.586	2020	1994	1976
5KOH_002.colabfold.rechained.pdb:A:D:B:E::	vnf_Azotobacter_vinelandii.5N6Y.pdb:A:D:B:E:C:F	0.8783	0.8466	2.50	0.288	0.278	0.319	2020	2097	1824
5KOH_002.colabfold.rechained.pdb:A:D:B:E::	vnf_Azotobacter_vinelandii.6FEA.pdb:D:A:E:B:C:F	0.8778	0.8553	2.44	0.289	0.282	0.321	2020	2074	1821
5KOH_002.colabfold.rechained.pdb:A:D:B:E::	vnf_Azotobacter_vinelandii.7ADR.pdb:D:A:E:B:C:F	0.8782	0.8450	2.46	0.289	0.277	0.320	2020	2101	1823
5KOH_002.colabfold.rechained.pdb:A:D:B:E::	vnf_Azotobacter_vinelandii.7ADY.pdb:A:D:B:E:C:F	0.8782	0.8449	2.46	0.289	0.277	0.320	2020	2101	1823
5KOH_002.colabfold.rechained.pdb:A:D:B:E::	vnf_Azotobacter_vinelandii.7AIZ.pdb:A:D:B:E:C:F	0.8782	0.8461	2.46	0.289	0.278	0.320	2020	2098	1823
#PDBchain1	PDBchain2	TM1	TM2	RMSD	ID1	ID2	IDali	L1	L2	Lali
#PDBchain1	PDBchain2	TM1	TM2	RMSD	ID1	ID2	IDali	L1	L2	Lali
#PDBchain1	PDBchain2	TM1	TM2	RMSD	ID1	ID2	IDali	L1	L2	Lali
#PDBchain1	PDBchain2	TM1	TM2	RMSD	ID1	ID2	IDali	L1	L2	Lali
#PDBchain1	PDBchain2	TM1	TM2	RMSD	ID1	ID2	IDali	L1	L2	Lali
#PDBchain1	PDBchain2	TM1	TM2	RMSD	ID1	ID2	IDali	L1	L2	Lali
#PDBchain1	PDBchain2	TM1	TM2	RMSD	ID1	ID2	IDali	L1	L2	Lali
#PDBchain1	PDBchain2	TM1	TM2	RMSD	ID1	ID2	IDali	L1	L2	Lali
5KOH_003.colabfold.rechained.pdb:D:A:B:E	nif_Azotobacter_vinelandii.1FP4.pdb:A:D:E:B	0.9617	0.9816	1.12	0.605	0.617	0.625	2020	1979	1955
#PDBchain1	PDBchain2	TM1	TM2	RMSD	ID1	ID2	IDali	L1	L2	Lali
5KOH_003.colabfold.rechained.pdb:D:A:B:E	nif_Azotobacter_vinelandii.3MIN.pdb:D:A:B:E	0.9611	0.9809	1.18	0.606	0.618	0.626	2020	1979	1955
#PDBchain1	PDBchain2	TM1	TM2	RMSD	ID1	ID2	IDali	L1	L2	Lali
5KOH_003.colabfold.rechained.pdb:D:A:B:E::	anf_Azotobacter_vinelandii.8BOQ.pdb:A:D:E:B:F:C	0.8788	0.8124	2.46	0.285	0.263	0.316	2020	2188	1822
#PDBchain1	PDBchain2	TM1	TM2	RMSD	ID1	ID2	IDali	L1	L2	Lali
5KOH_003.colabfold.rechained.pdb:D:A:B:E	nif_Azotobacter_vinelandii.2MIN.pdb:D:A:B:E	0.9612	0.9810	1.17	0.606	0.618	0.626	2020	1979	1955
#PDBchain1	PDBchain2	TM1	TM2	RMSD	ID1	ID2	IDali	L1	L2	Lali
5KOH_003.colabfold.rechained.pdb:D:A:B:E	AK023.xtal.pdb:C:A:B:D	0.9704	0.9810	1.20	0.615	0.622	0.630	2020	1998	1974
#PDBchain1	PDBchain2	TM1	TM2	RMSD	ID1	ID2	IDali	L1	L2	Lali
5KOH_003.colabfold.rechained.pdb:D:A:B:E	AK013.xtal.pdb:A:C:D:B	0.9701	0.9807	1.22	0.617	0.624	0.632	2020	1998	1974
#PDBchain1	PDBchain2	TM1	TM2	RMSD	ID1	ID2	IDali	L1	L2	Lali
5KOH_003.colabfold.rechained.pdb:D:A:B:E	nif_Azotobacter_vinelandii.3U7Q.pdb:D:A:B:E	0.9687	0.9793	1.34	0.608	0.615	0.622	2020	1998	1974
#PDBchain1	PDBchain2	TM1	TM2	RMSD	ID1	ID2	IDali	L1	L2	Lali
5KOH_003.colabfold.rechained.pdb:D:A:B:E	AK014.xtal.pdb:C:A:B:D	0.9694	0.9800	1.29	0.627	0.634	0.641	2020	1998	1974
#PDBchain1	PDBchain2	TM1	TM2	RMSD	ID1	ID2	IDali	L1	L2	Lali
5KOH_003.colabfold.rechained.pdb:D:A:B:E	nif_Azotobacter_vinelandii.4ND8.pdb:D:A:B:E	0.9695	0.9801	1.27	0.609	0.616	0.623	2020	1998	1974
#PDBchain1	PDBchain2	TM1	TM2	RMSD	ID1	ID2	IDali	L1	L2	Lali
5KOH_003.colabfold.rechained.pdb:D:A:B:E	nif_Azotobacter_vinelandii.4WNA.pdb:D:A:B:E	0.9693	0.9799	1.29	0.608	0.615	0.622	2020	1998	1974
#PDBchain1	PDBchain2	TM1	TM2	RMSD	ID1	ID2	IDali	L1	L2	Lali
5KOH_003.colabfold.rechained.pdb:D:A:B:E	nif_Azotobacter_vinelandii.4TKU.pdb:A:D:E:B	0.9689	0.9795	1.33	0.609	0.616	0.623	2020	1998	1974
#PDBchain1	PDBchain2	TM1	TM2	RMSD	ID1	ID2	IDali	L1	L2	Lali
5KOH_003.colabfold.rechained.pdb:D:A:B:E	nif_Azotobacter_vinelandii.4TKV.pdb:A:D:E:B	0.9691	0.9797	1.31	0.609	0.616	0.623	2020	1998	1974
#PDBchain1	PDBchain2	TM1	TM2	RMSD	ID1	ID2	IDali	L1	L2	Lali
5KOH_003.colabfold.rechained.pdb:D:A:B:E	nif_Azotobacter_vinelandii.5BVG.pdb:A:D:E:B	0.9690	0.9796	1.32	0.609	0.616	0.623	2020	1998	1974
#PDBchain1	PDBchain2	TM1	TM2	RMSD	ID1	ID2	IDali	L1	L2	Lali
5KOH_003.colabfold.rechained.pdb:D:A:B:E	nif_Azotobacter_vinelandii.4XPI.pdb:A:D:E:B	0.9705	0.9796	1.32	0.607	0.613	0.620	2020	2001	1977
#PDBchain1	PDBchain2	TM1	TM2	RMSD	ID1	ID2	IDali	L1	L2	Lali
5KOH_003.colabfold.rechained.pdb:D:A:B:E	nif_Azotobacter_vinelandii.5BVH.pdb:D:A:B:E	0.9688	0.9794	1.33	0.609	0.616	0.623	2020	1998	1974
#PDBchain1	PDBchain2	TM1	TM2	RMSD	ID1	ID2	IDali	L1	L2	Lali
5KOH_003.colabfold.rechained.pdb:D:A:B:E	nif_Azotobacter_vinelandii.5VQ4.pdb:D:A:B:E	0.9691	0.9797	1.31	0.608	0.615	0.622	2020	1998	1974
#PDBchain1	PDBchain2	TM1	TM2	RMSD	ID1	ID2	IDali	L1	L2	Lali
5KOH_003.colabfold.rechained.pdb:D:A:B:E	nif_Azotobacter_vinelandii.6BBL.pdb:A:D:E:B	0.9693	0.9799	1.29	0.607	0.614	0.621	2020	1998	1974
#PDBchain1	PDBchain2	TM1	TM2	RMSD	ID1	ID2	IDali	L1	L2	Lali
5KOH_003.colabfold.rechained.pdb:D:A:B:E	nif_Azotobacter_vinelandii.6CDK.pdb:D:A:B:E	0.9600	0.9808	1.19	0.605	0.619	0.626	2020	1977	1953
#PDBchain1	PDBchain2	TM1	TM2	RMSD	ID1	ID2	IDali	L1	L2	Lali
5KOH_003.colabfold.rechained.pdb:D:A:B:E	nif_Azotobacter_vinelandii.6O7L.pdb:D:A:B:E	0.9659	0.9809	1.20	0.607	0.616	0.624	2020	1989	1965
#PDBchain1	PDBchain2	TM1	TM2	RMSD	ID1	ID2	IDali	L1	L2	Lali
5KOH_003.colabfold.rechained.pdb:D:A:B:E	nif_Azotobacter_vinelandii.6O7O.pdb:D:A:B:E	0.9700	0.9801	1.28	0.610	0.616	0.624	2020	1999	1975
#PDBchain1	PDBchain2	TM1	TM2	RMSD	ID1	ID2	IDali	L1	L2	Lali
5KOH_003.colabfold.rechained.pdb:D:A:B:E	nif_Azotobacter_vinelandii.6O7N.pdb:A:D:E:B	0.9701	0.9802	1.27	0.610	0.616	0.624	2020	1999	1975
#PDBchain1	PDBchain2	TM1	TM2	RMSD	ID1	ID2	IDali	L1	L2	Lali
5KOH_003.colabfold.rechained.pdb:D:A:B:E	nif_Azotobacter_vinelandii.6O7M.pdb:D:A:B:E	0.9697	0.9799	1.30	0.609	0.615	0.623	2020	1999	1975
#PDBchain1	PDBchain2	TM1	TM2	RMSD	ID1	ID2	IDali	L1	L2	Lali
5KOH_003.colabfold.rechained.pdb:D:A:B:E	nif_Azotobacter_vinelandii.6O7P.pdb:D:A:B:E	0.9689	0.9800	1.29	0.609	0.616	0.623	2020	1997	1973
#PDBchain1	PDBchain2	TM1	TM2	RMSD	ID1	ID2	IDali	L1	L2	Lali
5KOH_003.colabfold.rechained.pdb:D:A:B:E	nif_Azotobacter_vinelandii.6O7Q.pdb:D:A:B:E	0.9665	0.9805	1.23	0.608	0.617	0.624	2020	1991	1967
#PDBchain1	PDBchain2	TM1	TM2	RMSD	ID1	ID2	IDali	L1	L2	Lali
5KOH_003.colabfold.rechained.pdb:D:A:B:E	nif_Azotobacter_vinelandii.6O7R.pdb:A:D:E:B	0.9694	0.9800	1.28	0.610	0.617	0.624	2020	1998	1974
#PDBchain1	PDBchain2	TM1	TM2	RMSD	ID1	ID2	IDali	L1	L2	Lali
5KOH_003.colabfold.rechained.pdb:D:A:B:E	nif_Azotobacter_vinelandii.6O7S.pdb:D:A:B:E	0.9690	0.9805	1.24	0.609	0.616	0.624	2020	1996	1972
#PDBchain1	PDBchain2	TM1	TM2	RMSD	ID1	ID2	IDali	L1	L2	Lali
5KOH_003.colabfold.rechained.pdb:D:A:B:E	nif_Azotobacter_vinelandii.6OP1.pdb:A:D:E:B	0.9690	0.9796	1.32	0.608	0.615	0.622	2020	1998	1974
#PDBchain1	PDBchain2	TM1	TM2	RMSD	ID1	ID2	IDali	L1	L2	Lali
5KOH_003.colabfold.rechained.pdb:D:A:B:E	nif_Azotobacter_vinelandii.6OP3.pdb:D:A:B:E	0.9688	0.9795	1.33	0.608	0.615	0.622	2020	1998	1974
#PDBchain1	PDBchain2	TM1	TM2	RMSD	ID1	ID2	IDali	L1	L2	Lali
5KOH_003.colabfold.rechained.pdb:D:A:B:E	nif_Azotobacter_vinelandii.6OP4.pdb:A:D:E:B	0.9693	0.9799	1.29	0.608	0.615	0.622	2020	1998	1974
#PDBchain1	PDBchain2	TM1	TM2	RMSD	ID1	ID2	IDali	L1	L2	Lali
5KOH_003.colabfold.rechained.pdb:D:A:B:E	nif_Azotobacter_vinelandii.6UG0.pdb:D:A:B:E	0.9688	0.9803	1.25	0.608	0.615	0.623	2020	1996	1972
#PDBchain1	PDBchain2	TM1	TM2	RMSD	ID1	ID2	IDali	L1	L2	Lali
5KOH_003.colabfold.rechained.pdb:D:A:B:E	nif_Azotobacter_vinelandii.6OP2.pdb:D:A:B:E	0.9690	0.9796	1.32	0.608	0.615	0.622	2020	1998	1974
#PDBchain1	PDBchain2	TM1	TM2	RMSD	ID1	ID2	IDali	L1	L2	Lali
5KOH_003.colabfold.rechained.pdb:D:A:B:E	nif_Azotobacter_vinelandii.6VXT.pdb:D:A:B:E	0.9689	0.9800	1.29	0.608	0.615	0.622	2020	1997	1973
#PDBchain1	PDBchain2	TM1	TM2	RMSD	ID1	ID2	IDali	L1	L2	Lali
5KOH_003.colabfold.rechained.pdb:D:A:B:E	nif_Azotobacter_vinelandii.7JRF.pdb:A:D:E:B	0.9689	0.9795	1.33	0.608	0.615	0.622	2020	1998	1974
#PDBchain1	PDBchain2	TM1	TM2	RMSD	ID1	ID2	IDali	L1	L2	Lali
5KOH_003.colabfold.rechained.pdb:D:A:B:E	nif_Azotobacter_vinelandii.8CRS.pdb:A:D:E:B	0.9705	0.9812	1.19	0.608	0.615	0.622	2020	1998	1974
#PDBchain1	PDBchain2	TM1	TM2	RMSD	ID1	ID2	IDali	L1	L2	Lali
5KOH_003.colabfold.rechained.pdb:D:A:B:E	nif_Azotobacter_vinelandii.8ENL.pdb:A:D:E:B	0.9239	0.9804	1.17	0.581	0.617	0.625	2020	1903	1879
#PDBchain1	PDBchain2	TM1	TM2	RMSD	ID1	ID2	IDali	L1	L2	Lali
5KOH_003.colabfold.rechained.pdb:D:A:B:E	nif_Azotobacter_vinelandii.8DBY.pdb:A:D:E:B	0.9706	0.9812	1.19	0.608	0.615	0.622	2020	1998	1974
#PDBchain1	PDBchain2	TM1	TM2	RMSD	ID1	ID2	IDali	L1	L2	Lali
5KOH_003.colabfold.rechained.pdb:D:A:B:E	nif_Azotobacter_vinelandii.8DBX.pdb:D:A:B:E	0.9690	0.9796	1.31	0.608	0.615	0.622	2020	1998	1974
#PDBchain1	PDBchain2	TM1	TM2	RMSD	ID1	ID2	IDali	L1	L2	Lali
5KOH_003.colabfold.rechained.pdb:D:A:B:E	nif_Azotobacter_vinelandii.8ENM.pdb:D:A:B:E	0.9712	0.9813	1.17	0.608	0.614	0.622	2020	1999	1975
#PDBchain1	PDBchain2	TM1	TM2	RMSD	ID1	ID2	IDali	L1	L2	Lali
5KOH_003.colabfold.rechained.pdb:D:A:B:E	nif_Clostridium_pasteurianum.4WN9.pdb:A:D:E:B	0.8964	0.9282	1.82	0.370	0.384	0.407	2020	1950	1838
#PDBchain1	PDBchain2	TM1	TM2	RMSD	ID1	ID2	IDali	L1	L2	Lali
5KOH_003.colabfold.rechained.pdb:D:A:B:E	nif_Clostridium_pasteurianum.1MIO.pdb:D:A:B:E	0.9010	0.9265	1.77	0.373	0.384	0.408	2020	1964	1846
#PDBchain1	PDBchain2	TM1	TM2	RMSD	ID1	ID2	IDali	L1	L2	Lali
5KOH_003.colabfold.rechained.pdb:D:A:B:E	nif_Clostridium_pasteurianum.5VPW.pdb:D:A:B:E	0.8962	0.9386	1.84	0.370	0.388	0.407	2020	1928	1837
#PDBchain1	PDBchain2	TM1	TM2	RMSD	ID1	ID2	IDali	L1	L2	Lali
5KOH_003.colabfold.rechained.pdb:D:A:B:E	nif_Clostridium_pasteurianum.5VQ3.pdb:D:A:B:E	0.8981	0.9300	1.71	0.371	0.385	0.408	2020	1950	1838
#PDBchain1	PDBchain2	TM1	TM2	RMSD	ID1	ID2	IDali	L1	L2	Lali
5KOH_003.colabfold.rechained.pdb:D:A:B:E	nif_Gluconacetobacter_diazotrophicus_PA1_5.5KOH.pdb:D:A:B:E	0.9773	0.9945	1.06	0.980	0.997	0.998	2020	1985	1983
#PDBchain1	PDBchain2	TM1	TM2	RMSD	ID1	ID2	IDali	L1	L2	Lali
5KOH_003.colabfold.rechained.pdb:D:A:B:E	nif_Gluconacetobacter_diazotrophicus_PA1_5.5KOJ.pdb:A:D:E:B	0.9752	0.9944	1.07	0.978	0.997	0.998	2020	1981	1979
#PDBchain1	PDBchain2	TM1	TM2	RMSD	ID1	ID2	IDali	L1	L2	Lali
5KOH_003.colabfold.rechained.pdb:D:A:B:E	nif_Klebsiella_pneumoniae.1H1L.pdb:A:D:E:B	0.9703	0.9828	1.32	0.573	0.581	0.586	2020	1994	1976
#PDBchain1	PDBchain2	TM1	TM2	RMSD	ID1	ID2	IDali	L1	L2	Lali
5KOH_003.colabfold.rechained.pdb:D:A:B:E	nif_Klebsiella_pneumoniae.1QH8.pdb:D:A:B:E	0.9700	0.9826	1.34	0.573	0.581	0.586	2020	1994	1976
5KOH_003.colabfold.rechained.pdb:D:A:B:E	nif_Klebsiella_pneumoniae.1QGU.pdb:D:A:B:E	0.9698	0.9824	1.36	0.573	0.581	0.586	2020	1994	1976
5KOH_003.colabfold.rechained.pdb:D:A:B:E	nif_Klebsiella_pneumoniae.1QH1.pdb:D:A:B:E	0.9696	0.9822	1.37	0.573	0.581	0.586	2020	1994	1976
5KOH_003.colabfold.rechained.pdb:D:A:B:E::	vnf_Azotobacter_vinelandii.6FEA.pdb:A:D:E:B:C:F	0.8788	0.8563	2.46	0.287	0.280	0.318	2020	2074	1823
5KOH_003.colabfold.rechained.pdb:D:A:B:E::	vnf_Azotobacter_vinelandii.5N6Y.pdb:D:A:B:E:C:F	0.8793	0.8475	2.45	0.289	0.278	0.320	2020	2097	1824
5KOH_003.colabfold.rechained.pdb:D:A:B:E::	vnf_Azotobacter_vinelandii.7ADY.pdb:D:A:B:E:C:F	0.8791	0.8458	2.42	0.289	0.277	0.320	2020	2101	1823
5KOH_003.colabfold.rechained.pdb:D:A:B:E::	vnf_Azotobacter_vinelandii.7ADR.pdb:A:D:E:B:C:F	0.8793	0.8460	2.45	0.289	0.278	0.320	2020	2101	1824
5KOH_003.colabfold.rechained.pdb:D:A:B:E::	vnf_Azotobacter_vinelandii.7AIZ.pdb:D:A:B:E:C:F	0.8791	0.8470	2.42	0.289	0.278	0.320	2020	2098	1823
#PDBchain1	PDBchain2	TM1	TM2	RMSD	ID1	ID2	IDali	L1	L2	Lali
#PDBchain1	PDBchain2	TM1	TM2	RMSD	ID1	ID2	IDali	L1	L2	Lali
#PDBchain1	PDBchain2	TM1	TM2	RMSD	ID1	ID2	IDali	L1	L2	Lali
#PDBchain1	PDBchain2	TM1	TM2	RMSD	ID1	ID2	IDali	L1	L2	Lali
#PDBchain1	PDBchain2	TM1	TM2	RMSD	ID1	ID2	IDali	L1	L2	Lali
#PDBchain1	PDBchain2	TM1	TM2	RMSD	ID1	ID2	IDali	L1	L2	Lali
#PDBchain1	PDBchain2	TM1	TM2	RMSD	ID1	ID2	IDali	L1	L2	Lali
#PDBchain1	PDBchain2	TM1	TM2	RMSD	ID1	ID2	IDali	L1	L2	Lali
5KOH_004.colabfold.rechained.pdb:A:D:B:E	nif_Azotobacter_vinelandii.2MIN.pdb:A:D:B:E	0.9601	0.9799	1.26	0.606	0.618	0.626	2020	1979	1955
#PDBchain1	PDBchain2	TM1	TM2	RMSD	ID1	ID2	IDali	L1	L2	Lali
5KOH_004.colabfold.rechained.pdb:A:D:B:E	nif_Azotobacter_vinelandii.3MIN.pdb:A:D:B:E	0.9600	0.9798	1.27	0.606	0.618	0.626	2020	1979	1955
#PDBchain1	PDBchain2	TM1	TM2	RMSD	ID1	ID2	IDali	L1	L2	Lali
5KOH_004.colabfold.rechained.pdb:A:D:B:E::	anf_Azotobacter_vinelandii.8BOQ.pdb:D:A:E:B:F:C	0.8792	0.8128	2.44	0.284	0.262	0.315	2020	2188	1822
#PDBchain1	PDBchain2	TM1	TM2	RMSD	ID1	ID2	IDali	L1	L2	Lali
5KOH_004.colabfold.rechained.pdb:A:D:B:E	AK023.xtal.pdb:A:C:B:D	0.9696	0.9802	1.27	0.615	0.622	0.630	2020	1998	1974
#PDBchain1	PDBchain2	TM1	TM2	RMSD	ID1	ID2	IDali	L1	L2	Lali
5KOH_004.colabfold.rechained.pdb:A:D:B:E	AK013.xtal.pdb:C:A:D:B	0.9693	0.9799	1.29	0.617	0.624	0.632	2020	1998	1974
#PDBchain1	PDBchain2	TM1	TM2	RMSD	ID1	ID2	IDali	L1	L2	Lali
5KOH_004.colabfold.rechained.pdb:A:D:B:E	nif_Azotobacter_vinelandii.1FP4.pdb:D:A:E:B	0.9609	0.9807	1.20	0.605	0.617	0.625	2020	1979	1955
#PDBchain1	PDBchain2	TM1	TM2	RMSD	ID1	ID2	IDali	L1	L2	Lali
5KOH_004.colabfold.rechained.pdb:A:D:B:E	nif_Azotobacter_vinelandii.3U7Q.pdb:A:D:B:E	0.9678	0.9783	1.41	0.608	0.615	0.622	2020	1998	1974
#PDBchain1	PDBchain2	TM1	TM2	RMSD	ID1	ID2	IDali	L1	L2	Lali
5KOH_004.colabfold.rechained.pdb:A:D:B:E	AK014.xtal.pdb:A:C:B:D	0.9686	0.9792	1.36	0.627	0.634	0.641	2020	1998	1974
#PDBchain1	PDBchain2	TM1	TM2	RMSD	ID1	ID2	IDali	L1	L2	Lali
5KOH_004.colabfold.rechained.pdb:A:D:B:E	nif_Azotobacter_vinelandii.4ND8.pdb:A:D:B:E	0.9687	0.9793	1.33	0.609	0.616	0.623	2020	1998	1974
#PDBchain1	PDBchain2	TM1	TM2	RMSD	ID1	ID2	IDali	L1	L2	Lali
5KOH_004.colabfold.rechained.pdb:A:D:B:E	nif_Azotobacter_vinelandii.4TKU.pdb:D:A:E:B	0.9679	0.9785	1.39	0.609	0.616	0.623	2020	1998	1974
#PDBchain1	PDBchain2	TM1	TM2	RMSD	ID1	ID2	IDali	L1	L2	Lali
5KOH_004.colabfold.rechained.pdb:A:D:B:E	nif_Azotobacter_vinelandii.4WNA.pdb:A:D:B:E	0.9685	0.9791	1.35	0.608	0.615	0.622	2020	1998	1974
#PDBchain1	PDBchain2	TM1	TM2	RMSD	ID1	ID2	IDali	L1	L2	Lali
5KOH_004.colabfold.rechained.pdb:A:D:B:E	nif_Azotobacter_vinelandii.5VQ4.pdb:A:D:B:E	0.9680	0.9785	1.39	0.608	0.615	0.622	2020	1998	1974
#PDBchain1	PDBchain2	TM1	TM2	RMSD	ID1	ID2	IDali	L1	L2	Lali
5KOH_004.colabfold.rechained.pdb:A:D:B:E	nif_Azotobacter_vinelandii.4TKV.pdb:D:A:E:B	0.9682	0.9788	1.38	0.609	0.616	0.623	2020	1998	1974
#PDBchain1	PDBchain2	TM1	TM2	RMSD	ID1	ID2	IDali	L1	L2	Lali
5KOH_004.colabfold.rechained.pdb:A:D:B:E	nif_Azotobacter_vinelandii.5BVH.pdb:A:D:B:E	0.9678	0.9784	1.41	0.609	0.616	0.623	2020	1998	1974
#PDBchain1	PDBchain2	TM1	TM2	RMSD	ID1	ID2	IDali	L1	L2	Lali
5KOH_004.colabfold.rechained.pdb:A:D:B:E	nif_Azotobacter_vinelandii.4XPI.pdb:D:A:E:B	0.9694	0.9786	1.39	0.607	0.613	0.620	2020	2001	1977
5KOH_004.colabfold.rechained.pdb:A:D:B:E	nif_Azotobacter_vinelandii.5BVG.pdb:D:A:E:B	0.9681	0.9786	1.39	0.609	0.616	0.623	2020	1998	1974
#PDBchain1	PDBchain2	TM1	TM2	RMSD	ID1	ID2	IDali	L1	L2	Lali
#PDBchain1	PDBchain2	TM1	TM2	RMSD	ID1	ID2	IDali	L1	L2	Lali
5KOH_004.colabfold.rechained.pdb:A:D:B:E	nif_Azotobacter_vinelandii.6BBL.pdb:D:A:E:B	0.9684	0.9790	1.36	0.607	0.614	0.621	2020	1998	1974
#PDBchain1	PDBchain2	TM1	TM2	RMSD	ID1	ID2	IDali	L1	L2	Lali
5KOH_004.colabfold.rechained.pdb:A:D:B:E	nif_Azotobacter_vinelandii.6CDK.pdb:A:D:B:E	0.9590	0.9797	1.28	0.605	0.619	0.626	2020	1977	1953
#PDBchain1	PDBchain2	TM1	TM2	RMSD	ID1	ID2	IDali	L1	L2	Lali
5KOH_004.colabfold.rechained.pdb:A:D:B:E	nif_Azotobacter_vinelandii.6O7L.pdb:A:D:B:E	0.9650	0.9799	1.27	0.607	0.616	0.624	2020	1989	1965
#PDBchain1	PDBchain2	TM1	TM2	RMSD	ID1	ID2	IDali	L1	L2	Lali
5KOH_004.colabfold.rechained.pdb:A:D:B:E	nif_Azotobacter_vinelandii.6O7M.pdb:A:D:B:E	0.9688	0.9789	1.37	0.609	0.615	0.623	2020	1999	1975
#PDBchain1	PDBchain2	TM1	TM2	RMSD	ID1	ID2	IDali	L1	L2	Lali
5KOH_004.colabfold.rechained.pdb:A:D:B:E	nif_Azotobacter_vinelandii.6O7Q.pdb:A:D:B:E	0.9655	0.9795	1.31	0.608	0.617	0.624	2020	1991	1967
#PDBchain1	PDBchain2	TM1	TM2	RMSD	ID1	ID2	IDali	L1	L2	Lali
5KOH_004.colabfold.rechained.pdb:A:D:B:E	nif_Azotobacter_vinelandii.6O7O.pdb:A:D:B:E	0.9691	0.9792	1.35	0.610	0.616	0.624	2020	1999	1975
#PDBchain1	PDBchain2	TM1	TM2	RMSD	ID1	ID2	IDali	L1	L2	Lali
5KOH_004.colabfold.rechained.pdb:A:D:B:E	nif_Azotobacter_vinelandii.6O7N.pdb:D:A:E:B	0.9692	0.9793	1.34	0.610	0.616	0.624	2020	1999	1975
#PDBchain1	PDBchain2	TM1	TM2	RMSD	ID1	ID2	IDali	L1	L2	Lali
5KOH_004.colabfold.rechained.pdb:A:D:B:E	nif_Azotobacter_vinelandii.6O7P.pdb:A:D:B:E	0.9680	0.9790	1.36	0.609	0.616	0.623	2020	1997	1973
#PDBchain1	PDBchain2	TM1	TM2	RMSD	ID1	ID2	IDali	L1	L2	Lali
5KOH_004.colabfold.rechained.pdb:A:D:B:E	nif_Azotobacter_vinelandii.6O7R.pdb:D:A:E:B	0.9686	0.9791	1.35	0.610	0.617	0.624	2020	1998	1974
#PDBchain1	PDBchain2	TM1	TM2	RMSD	ID1	ID2	IDali	L1	L2	Lali
5KOH_004.colabfold.rechained.pdb:A:D:B:E	nif_Azotobacter_vinelandii.6O7S.pdb:A:D:B:E	0.9681	0.9797	1.31	0.609	0.616	0.624	2020	1996	1972
#PDBchain1	PDBchain2	TM1	TM2	RMSD	ID1	ID2	IDali	L1	L2	Lali
5KOH_004.colabfold.rechained.pdb:A:D:B:E	nif_Azotobacter_vinelandii.6OP1.pdb:D:A:E:B	0.9681	0.9786	1.39	0.608	0.615	0.622	2020	1998	1974
#PDBchain1	PDBchain2	TM1	TM2	RMSD	ID1	ID2	IDali	L1	L2	Lali
5KOH_004.colabfold.rechained.pdb:A:D:B:E	nif_Azotobacter_vinelandii.6OP3.pdb:A:D:B:E	0.9680	0.9785	1.39	0.608	0.615	0.622	2020	1998	1974
#PDBchain1	PDBchain2	TM1	TM2	RMSD	ID1	ID2	IDali	L1	L2	Lali
5KOH_004.colabfold.rechained.pdb:A:D:B:E	nif_Azotobacter_vinelandii.6OP2.pdb:A:D:B:E	0.9681	0.9787	1.38	0.608	0.615	0.622	2020	1998	1974
#PDBchain1	PDBchain2	TM1	TM2	RMSD	ID1	ID2	IDali	L1	L2	Lali
5KOH_004.colabfold.rechained.pdb:A:D:B:E	nif_Azotobacter_vinelandii.6OP4.pdb:D:A:E:B	0.9685	0.9791	1.35	0.608	0.615	0.622	2020	1998	1974
#PDBchain1	PDBchain2	TM1	TM2	RMSD	ID1	ID2	IDali	L1	L2	Lali
5KOH_004.colabfold.rechained.pdb:A:D:B:E	nif_Azotobacter_vinelandii.6VXT.pdb:A:D:B:E	0.9678	0.9789	1.37	0.608	0.615	0.622	2020	1997	1973
#PDBchain1	PDBchain2	TM1	TM2	RMSD	ID1	ID2	IDali	L1	L2	Lali
5KOH_004.colabfold.rechained.pdb:A:D:B:E	nif_Azotobacter_vinelandii.6UG0.pdb:A:D:B:E	0.9678	0.9794	1.33	0.608	0.615	0.623	2020	1996	1972
#PDBchain1	PDBchain2	TM1	TM2	RMSD	ID1	ID2	IDali	L1	L2	Lali
5KOH_004.colabfold.rechained.pdb:A:D:B:E	nif_Azotobacter_vinelandii.7JRF.pdb:D:A:E:B	0.9679	0.9785	1.40	0.608	0.615	0.622	2020	1998	1974
#PDBchain1	PDBchain2	TM1	TM2	RMSD	ID1	ID2	IDali	L1	L2	Lali
5KOH_004.colabfold.rechained.pdb:A:D:B:E	nif_Azotobacter_vinelandii.8CRS.pdb:D:A:E:B	0.9700	0.9806	1.23	0.608	0.615	0.622	2020	1998	1974
#PDBchain1	PDBchain2	TM1	TM2	RMSD	ID1	ID2	IDali	L1	L2	Lali
5KOH_004.colabfold.rechained.pdb:A:D:B:E	nif_Azotobacter_vinelandii.8ENL.pdb:D:A:E:B	0.9236	0.9801	1.20	0.581	0.617	0.625	2020	1903	1879
#PDBchain1	PDBchain2	TM1	TM2	RMSD	ID1	ID2	IDali	L1	L2	Lali
5KOH_004.colabfold.rechained.pdb:A:D:B:E	nif_Azotobacter_vinelandii.8DBX.pdb:D:A:E:B	0.9687	0.9793	1.33	0.608	0.615	0.622	2020	1998	1974
#PDBchain1	PDBchain2	TM1	TM2	RMSD	ID1	ID2	IDali	L1	L2	Lali
5KOH_004.colabfold.rechained.pdb:A:D:B:E	nif_Azotobacter_vinelandii.8DBY.pdb:D:A:E:B	0.9701	0.9807	1.23	0.608	0.615	0.622	2020	1998	1974
#PDBchain1	PDBchain2	TM1	TM2	RMSD	ID1	ID2	IDali	L1	L2	Lali
5KOH_004.colabfold.rechained.pdb:A:D:B:E	nif_Clostridium_pasteurianum.1MIO.pdb:A:D:B:E	0.9004	0.9258	1.81	0.374	0.384	0.409	2020	1964	1846
#PDBchain1	PDBchain2	TM1	TM2	RMSD	ID1	ID2	IDali	L1	L2	Lali
5KOH_004.colabfold.rechained.pdb:A:D:B:E	nif_Azotobacter_vinelandii.8ENM.pdb:A:D:B:E	0.9707	0.9808	1.22	0.608	0.614	0.622	2020	1999	1975
#PDBchain1	PDBchain2	TM1	TM2	RMSD	ID1	ID2	IDali	L1	L2	Lali
5KOH_004.colabfold.rechained.pdb:A:D:B:E	nif_Clostridium_pasteurianum.4WN9.pdb:D:A:E:B	0.8959	0.9277	1.85	0.371	0.384	0.408	2020	1950	1838
#PDBchain1	PDBchain2	TM1	TM2	RMSD	ID1	ID2	IDali	L1	L2	Lali
5KOH_004.colabfold.rechained.pdb:A:D:B:E	nif_Clostridium_pasteurianum.5VPW.pdb:A:D:B:E	0.8956	0.9379	1.87	0.371	0.389	0.408	2020	1928	1837
#PDBchain1	PDBchain2	TM1	TM2	RMSD	ID1	ID2	IDali	L1	L2	Lali
5KOH_004.colabfold.rechained.pdb:A:D:B:E	nif_Clostridium_pasteurianum.5VQ3.pdb:A:D:B:E	0.8975	0.9294	1.75	0.371	0.385	0.408	2020	1950	1838
#PDBchain1	PDBchain2	TM1	TM2	RMSD	ID1	ID2	IDali	L1	L2	Lali
5KOH_004.colabfold.rechained.pdb:A:D:B:E	nif_Gluconacetobacter_diazotrophicus_PA1_5.5KOH.pdb:A:D:B:E	0.9763	0.9935	1.16	0.980	0.997	0.998	2020	1985	1983
#PDBchain1	PDBchain2	TM1	TM2	RMSD	ID1	ID2	IDali	L1	L2	Lali
5KOH_004.colabfold.rechained.pdb:A:D:B:E	nif_Gluconacetobacter_diazotrophicus_PA1_5.5KOJ.pdb:D:A:E:B	0.9744	0.9935	1.16	0.978	0.997	0.998	2020	1981	1979
#PDBchain1	PDBchain2	TM1	TM2	RMSD	ID1	ID2	IDali	L1	L2	Lali
5KOH_004.colabfold.rechained.pdb:A:D:B:E	nif_Klebsiella_pneumoniae.1H1L.pdb:D:A:E:B	0.9696	0.9822	1.37	0.573	0.581	0.586	2020	1994	1976
#PDBchain1	PDBchain2	TM1	TM2	RMSD	ID1	ID2	IDali	L1	L2	Lali
5KOH_004.colabfold.rechained.pdb:A:D:B:E	nif_Klebsiella_pneumoniae.1QGU.pdb:A:D:B:E	0.9692	0.9817	1.41	0.573	0.581	0.586	2020	1994	1976
5KOH_004.colabfold.rechained.pdb:A:D:B:E	nif_Klebsiella_pneumoniae.1QH1.pdb:A:D:B:E	0.9689	0.9814	1.43	0.573	0.581	0.586	2020	1994	1976
5KOH_004.colabfold.rechained.pdb:A:D:B:E	nif_Klebsiella_pneumoniae.1QH8.pdb:A:D:B:E	0.9694	0.9820	1.39	0.573	0.581	0.586	2020	1994	1976
5KOH_004.colabfold.rechained.pdb:A:D:B:E::	vnf_Azotobacter_vinelandii.5N6Y.pdb:A:D:B:E:C:F	0.8799	0.8481	2.38	0.289	0.278	0.320	2020	2097	1823
5KOH_004.colabfold.rechained.pdb:A:D:B:E::	vnf_Azotobacter_vinelandii.6FEA.pdb:D:A:E:B:C:F	0.8793	0.8568	2.32	0.289	0.282	0.321	2020	2074	1820
5KOH_004.colabfold.rechained.pdb:A:D:B:E::	vnf_Azotobacter_vinelandii.7ADR.pdb:D:A:E:B:C:F	0.8799	0.8465	2.38	0.289	0.277	0.320	2020	2101	1823
5KOH_004.colabfold.rechained.pdb:A:D:B:E::	vnf_Azotobacter_vinelandii.7ADY.pdb:D:A:E:B:C:F	0.8797	0.8463	2.34	0.289	0.278	0.321	2020	2101	1822
5KOH_004.colabfold.rechained.pdb:A:D:B:E::	vnf_Azotobacter_vinelandii.7AIZ.pdb:A:D:B:E:C:F	0.8797	0.8475	2.34	0.289	0.278	0.320	2020	2098	1822
#PDBchain1	PDBchain2	TM1	TM2	RMSD	ID1	ID2	IDali	L1	L2	Lali
#PDBchain1	PDBchain2	TM1	TM2	RMSD	ID1	ID2	IDali	L1	L2	Lali
#PDBchain1	PDBchain2	TM1	TM2	RMSD	ID1	ID2	IDali	L1	L2	Lali
#PDBchain1	PDBchain2	TM1	TM2	RMSD	ID1	ID2	IDali	L1	L2	Lali
#PDBchain1	PDBchain2	TM1	TM2	RMSD	ID1	ID2	IDali	L1	L2	Lali
#PDBchain1	PDBchain2	TM1	TM2	RMSD	ID1	ID2	IDali	L1	L2	Lali
#PDBchain1	PDBchain2	TM1	TM2	RMSD	ID1	ID2	IDali	L1	L2	Lali
#PDBchain1	PDBchain2	TM1	TM2	RMSD	ID1	ID2	IDali	L1	L2	Lali
5KOH_005.colabfold.rechained.pdb:A:D:B:E	nif_Azotobacter_vinelandii.1FP4.pdb:D:A:E:B	0.9606	0.9803	1.23	0.605	0.617	0.625	2020	1979	1955
#PDBchain1	PDBchain2	TM1	TM2	RMSD	ID1	ID2	IDali	L1	L2	Lali
5KOH_005.colabfold.rechained.pdb:A:D:B:E	nif_Azotobacter_vinelandii.2MIN.pdb:A:D:B:E	0.9598	0.9796	1.29	0.606	0.618	0.626	2020	1979	1955
#PDBchain1	PDBchain2	TM1	TM2	RMSD	ID1	ID2	IDali	L1	L2	Lali
5KOH_005.colabfold.rechained.pdb:A:D:B:E::	anf_Azotobacter_vinelandii.8BOQ.pdb:D:A:E:B:F:C	0.8789	0.8125	2.46	0.284	0.262	0.315	2020	2188	1822
#PDBchain1	PDBchain2	TM1	TM2	RMSD	ID1	ID2	IDali	L1	L2	Lali
5KOH_005.colabfold.rechained.pdb:A:D:B:E	nif_Azotobacter_vinelandii.3MIN.pdb:A:D:B:E	0.9597	0.9795	1.30	0.606	0.618	0.626	2020	1979	1955
#PDBchain1	PDBchain2	TM1	TM2	RMSD	ID1	ID2	IDali	L1	L2	Lali
5KOH_005.colabfold.rechained.pdb:A:D:B:E	AK013.xtal.pdb:C:A:D:B	0.9688	0.9794	1.33	0.617	0.624	0.632	2020	1998	1974
#PDBchain1	PDBchain2	TM1	TM2	RMSD	ID1	ID2	IDali	L1	L2	Lali
5KOH_005.colabfold.rechained.pdb:A:D:B:E	nif_Azotobacter_vinelandii.3U7Q.pdb:A:D:B:E	0.9671	0.9777	1.46	0.608	0.615	0.622	2020	1998	1974
#PDBchain1	PDBchain2	TM1	TM2	RMSD	ID1	ID2	IDali	L1	L2	Lali
5KOH_005.colabfold.rechained.pdb:A:D:B:E	AK023.xtal.pdb:A:C:B:D	0.9692	0.9798	1.31	0.615	0.622	0.630	2020	1998	1974
#PDBchain1	PDBchain2	TM1	TM2	RMSD	ID1	ID2	IDali	L1	L2	Lali
5KOH_005.colabfold.rechained.pdb:A:D:B:E	AK014.xtal.pdb:A:C:B:D	0.9681	0.9787	1.40	0.626	0.633	0.641	2020	1998	1974
#PDBchain1	PDBchain2	TM1	TM2	RMSD	ID1	ID2	IDali	L1	L2	Lali
5KOH_005.colabfold.rechained.pdb:A:D:B:E	nif_Azotobacter_vinelandii.4TKU.pdb:D:A:E:B	0.9673	0.9778	1.45	0.609	0.616	0.623	2020	1998	1974
#PDBchain1	PDBchain2	TM1	TM2	RMSD	ID1	ID2	IDali	L1	L2	Lali
5KOH_005.colabfold.rechained.pdb:A:D:B:E	nif_Azotobacter_vinelandii.4ND8.pdb:A:D:B:E	0.9681	0.9787	1.39	0.609	0.616	0.623	2020	1998	1974
#PDBchain1	PDBchain2	TM1	TM2	RMSD	ID1	ID2	IDali	L1	L2	Lali
5KOH_005.colabfold.rechained.pdb:A:D:B:E	nif_Azotobacter_vinelandii.5BVG.pdb:D:A:E:B	0.9674	0.9780	1.44	0.609	0.616	0.623	2020	1998	1974
#PDBchain1	PDBchain2	TM1	TM2	RMSD	ID1	ID2	IDali	L1	L2	Lali
5KOH_005.colabfold.rechained.pdb:A:D:B:E	nif_Azotobacter_vinelandii.4XPI.pdb:D:A:E:B	0.9689	0.9780	1.44	0.607	0.613	0.620	2020	2001	1977
#PDBchain1	PDBchain2	TM1	TM2	RMSD	ID1	ID2	IDali	L1	L2	Lali
5KOH_005.colabfold.rechained.pdb:A:D:B:E	nif_Azotobacter_vinelandii.4WNA.pdb:A:D:B:E	0.9679	0.9785	1.40	0.608	0.615	0.622	2020	1998	1974
#PDBchain1	PDBchain2	TM1	TM2	RMSD	ID1	ID2	IDali	L1	L2	Lali
5KOH_005.colabfold.rechained.pdb:A:D:B:E	nif_Azotobacter_vinelandii.5BVH.pdb:A:D:B:E	0.9672	0.9777	1.46	0.609	0.616	0.623	2020	1998	1974
#PDBchain1	PDBchain2	TM1	TM2	RMSD	ID1	ID2	IDali	L1	L2	Lali
5KOH_005.colabfold.rechained.pdb:A:D:B:E	nif_Azotobacter_vinelandii.5VQ4.pdb:A:D:B:E	0.9674	0.9780	1.44	0.608	0.615	0.622	2020	1998	1974
#PDBchain1	PDBchain2	TM1	TM2	RMSD	ID1	ID2	IDali	L1	L2	Lali
5KOH_005.colabfold.rechained.pdb:A:D:B:E	nif_Azotobacter_vinelandii.4TKV.pdb:D:A:E:B	0.9675	0.9781	1.43	0.609	0.616	0.623	2020	1998	1974
#PDBchain1	PDBchain2	TM1	TM2	RMSD	ID1	ID2	IDali	L1	L2	Lali
5KOH_005.colabfold.rechained.pdb:A:D:B:E	nif_Azotobacter_vinelandii.6BBL.pdb:D:A:E:B	0.9679	0.9784	1.41	0.607	0.614	0.621	2020	1998	1974
#PDBchain1	PDBchain2	TM1	TM2	RMSD	ID1	ID2	IDali	L1	L2	Lali
5KOH_005.colabfold.rechained.pdb:A:D:B:E	nif_Azotobacter_vinelandii.6O7L.pdb:A:D:B:E	0.9645	0.9795	1.31	0.607	0.616	0.624	2020	1989	1965
#PDBchain1	PDBchain2	TM1	TM2	RMSD	ID1	ID2	IDali	L1	L2	Lali
5KOH_005.colabfold.rechained.pdb:A:D:B:E	nif_Azotobacter_vinelandii.6CDK.pdb:A:D:B:E	0.9586	0.9793	1.31	0.605	0.619	0.626	2020	1977	1953
#PDBchain1	PDBchain2	TM1	TM2	RMSD	ID1	ID2	IDali	L1	L2	Lali
5KOH_005.colabfold.rechained.pdb:A:D:B:E	nif_Azotobacter_vinelandii.6O7M.pdb:A:D:B:E	0.9682	0.9783	1.42	0.609	0.615	0.623	2020	1999	1975
#PDBchain1	PDBchain2	TM1	TM2	RMSD	ID1	ID2	IDali	L1	L2	Lali
5KOH_005.colabfold.rechained.pdb:A:D:B:E	nif_Azotobacter_vinelandii.6O7O.pdb:A:D:B:E	0.9685	0.9786	1.40	0.610	0.616	0.624	2020	1999	1975
#PDBchain1	PDBchain2	TM1	TM2	RMSD	ID1	ID2	IDali	L1	L2	Lali
5KOH_005.colabfold.rechained.pdb:A:D:B:E	nif_Azotobacter_vinelandii.6O7P.pdb:A:D:B:E	0.9674	0.9785	1.41	0.609	0.616	0.623	2020	1997	1973
#PDBchain1	PDBchain2	TM1	TM2	RMSD	ID1	ID2	IDali	L1	L2	Lali
5KOH_005.colabfold.rechained.pdb:A:D:B:E	nif_Azotobacter_vinelandii.6O7Q.pdb:A:D:B:E	0.9650	0.9790	1.35	0.608	0.617	0.624	2020	1991	1967
#PDBchain1	PDBchain2	TM1	TM2	RMSD	ID1	ID2	IDali	L1	L2	Lali
5KOH_005.colabfold.rechained.pdb:A:D:B:E	nif_Azotobacter_vinelandii.6O7N.pdb:D:A:E:B	0.9686	0.9787	1.39	0.610	0.616	0.624	2020	1999	1975
#PDBchain1	PDBchain2	TM1	TM2	RMSD	ID1	ID2	IDali	L1	L2	Lali
5KOH_005.colabfold.rechained.pdb:A:D:B:E	nif_Azotobacter_vinelandii.6O7R.pdb:D:A:E:B	0.9680	0.9786	1.40	0.610	0.617	0.624	2020	1998	1974
#PDBchain1	PDBchain2	TM1	TM2	RMSD	ID1	ID2	IDali	L1	L2	Lali
5KOH_005.colabfold.rechained.pdb:A:D:B:E	nif_Azotobacter_vinelandii.6O7S.pdb:A:D:B:E	0.9676	0.9791	1.35	0.609	0.616	0.624	2020	1996	1972
#PDBchain1	PDBchain2	TM1	TM2	RMSD	ID1	ID2	IDali	L1	L2	Lali
5KOH_005.colabfold.rechained.pdb:A:D:B:E	nif_Azotobacter_vinelandii.6OP1.pdb:D:A:E:B	0.9675	0.9781	1.44	0.608	0.615	0.622	2020	1998	1974
#PDBchain1	PDBchain2	TM1	TM2	RMSD	ID1	ID2	IDali	L1	L2	Lali
5KOH_005.colabfold.rechained.pdb:A:D:B:E	nif_Azotobacter_vinelandii.6OP3.pdb:A:D:B:E	0.9673	0.9778	1.45	0.608	0.615	0.622	2020	1998	1974
#PDBchain1	PDBchain2	TM1	TM2	RMSD	ID1	ID2	IDali	L1	L2	Lali
5KOH_005.colabfold.rechained.pdb:A:D:B:E	nif_Azotobacter_vinelandii.6UG0.pdb:A:D:B:E	0.9673	0.9789	1.37	0.608	0.615	0.623	2020	1996	1972
#PDBchain1	PDBchain2	TM1	TM2	RMSD	ID1	ID2	IDali	L1	L2	Lali
5KOH_005.colabfold.rechained.pdb:A:D:B:E	nif_Azotobacter_vinelandii.6OP4.pdb:D:A:E:B	0.9679	0.9785	1.40	0.608	0.615	0.622	2020	1998	1974
#PDBchain1	PDBchain2	TM1	TM2	RMSD	ID1	ID2	IDali	L1	L2	Lali
5KOH_005.colabfold.rechained.pdb:A:D:B:E	nif_Azotobacter_vinelandii.6VXT.pdb:A:D:B:E	0.9674	0.9785	1.41	0.608	0.615	0.622	2020	1997	1973
#PDBchain1	PDBchain2	TM1	TM2	RMSD	ID1	ID2	IDali	L1	L2	Lali
5KOH_005.colabfold.rechained.pdb:A:D:B:E	nif_Azotobacter_vinelandii.6OP2.pdb:A:D:B:E	0.9674	0.9780	1.44	0.608	0.615	0.622	2020	1998	1974
#PDBchain1	PDBchain2	TM1	TM2	RMSD	ID1	ID2	IDali	L1	L2	Lali
5KOH_005.colabfold.rechained.pdb:A:D:B:E	nif_Azotobacter_vinelandii.7JRF.pdb:D:A:E:B	0.9673	0.9779	1.45	0.608	0.615	0.622	2020	1998	1974
#PDBchain1	PDBchain2	TM1	TM2	RMSD	ID1	ID2	IDali	L1	L2	Lali
5KOH_005.colabfold.rechained.pdb:A:D:B:E	nif_Azotobacter_vinelandii.8CRS.pdb:D:A:E:B	0.9695	0.9801	1.28	0.608	0.615	0.622	2020	1998	1974
#PDBchain1	PDBchain2	TM1	TM2	RMSD	ID1	ID2	IDali	L1	L2	Lali
5KOH_005.colabfold.rechained.pdb:A:D:B:E	nif_Azotobacter_vinelandii.8DBX.pdb:A:D:B:E	0.9680	0.9786	1.39	0.608	0.615	0.622	2020	1998	1974
#PDBchain1	PDBchain2	TM1	TM2	RMSD	ID1	ID2	IDali	L1	L2	Lali
5KOH_005.colabfold.rechained.pdb:A:D:B:E	nif_Azotobacter_vinelandii.8ENL.pdb:D:A:E:B	0.9232	0.9797	1.24	0.581	0.617	0.625	2020	1903	1879
#PDBchain1	PDBchain2	TM1	TM2	RMSD	ID1	ID2	IDali	L1	L2	Lali
5KOH_005.colabfold.rechained.pdb:A:D:B:E	nif_Azotobacter_vinelandii.8DBY.pdb:D:A:E:B	0.9695	0.9802	1.28	0.608	0.615	0.622	2020	1998	1974
#PDBchain1	PDBchain2	TM1	TM2	RMSD	ID1	ID2	IDali	L1	L2	Lali
5KOH_005.colabfold.rechained.pdb:A:D:B:E	nif_Clostridium_pasteurianum.4WN9.pdb:D:A:E:B	0.8962	0.9280	1.84	0.371	0.384	0.408	2020	1950	1838
#PDBchain1	PDBchain2	TM1	TM2	RMSD	ID1	ID2	IDali	L1	L2	Lali
5KOH_005.colabfold.rechained.pdb:A:D:B:E	nif_Clostridium_pasteurianum.1MIO.pdb:A:D:B:E	0.9007	0.9261	1.79	0.374	0.384	0.409	2020	1964	1846
#PDBchain1	PDBchain2	TM1	TM2	RMSD	ID1	ID2	IDali	L1	L2	Lali
5KOH_005.colabfold.rechained.pdb:A:D:B:E	nif_Azotobacter_vinelandii.8ENM.pdb:A:D:B:E	0.9702	0.9803	1.26	0.608	0.614	0.622	2020	1999	1975
#PDBchain1	PDBchain2	TM1	TM2	RMSD	ID1	ID2	IDali	L1	L2	Lali
5KOH_005.colabfold.rechained.pdb:A:D:B:E	nif_Clostridium_pasteurianum.5VPW.pdb:A:D:B:E	0.8961	0.9384	1.84	0.371	0.389	0.408	2020	1928	1837
#PDBchain1	PDBchain2	TM1	TM2	RMSD	ID1	ID2	IDali	L1	L2	Lali
5KOH_005.colabfold.rechained.pdb:A:D:B:E	nif_Clostridium_pasteurianum.5VQ3.pdb:A:D:B:E	0.8978	0.9298	1.73	0.371	0.385	0.408	2020	1950	1838
#PDBchain1	PDBchain2	TM1	TM2	RMSD	ID1	ID2	IDali	L1	L2	Lali
5KOH_005.colabfold.rechained.pdb:A:D:B:E	nif_Gluconacetobacter_diazotrophicus_PA1_5.5KOH.pdb:A:D:B:E	0.9763	0.9935	1.16	0.980	0.997	0.998	2020	1985	1983
#PDBchain1	PDBchain2	TM1	TM2	RMSD	ID1	ID2	IDali	L1	L2	Lali
5KOH_005.colabfold.rechained.pdb:A:D:B:E	nif_Gluconacetobacter_diazotrophicus_PA1_5.5KOJ.pdb:D:A:E:B	0.9743	0.9935	1.16	0.978	0.997	0.998	2020	1981	1979
#PDBchain1	PDBchain2	TM1	TM2	RMSD	ID1	ID2	IDali	L1	L2	Lali
5KOH_005.colabfold.rechained.pdb:A:D:B:E	nif_Klebsiella_pneumoniae.1QGU.pdb:A:D:B:E	0.9686	0.9811	1.45	0.573	0.581	0.586	2020	1994	1976
#PDBchain1	PDBchain2	TM1	TM2	RMSD	ID1	ID2	IDali	L1	L2	Lali
5KOH_005.colabfold.rechained.pdb:A:D:B:E	nif_Klebsiella_pneumoniae.1QH1.pdb:A:D:B:E	0.9682	0.9808	1.48	0.573	0.581	0.586	2020	1994	1976
5KOH_005.colabfold.rechained.pdb:A:D:B:E	nif_Klebsiella_pneumoniae.1H1L.pdb:D:A:E:B	0.9690	0.9816	1.42	0.573	0.581	0.586	2020	1994	1976
5KOH_005.colabfold.rechained.pdb:A:D:B:E	nif_Klebsiella_pneumoniae.1QH8.pdb:A:D:B:E	0.9687	0.9813	1.44	0.573	0.581	0.586	2020	1994	1976
5KOH_005.colabfold.rechained.pdb:A:D:B:E::	vnf_Azotobacter_vinelandii.5N6Y.pdb:A:D:B:E:C:F	0.8799	0.8481	2.47	0.285	0.274	0.315	2020	2097	1826
5KOH_005.colabfold.rechained.pdb:A:D:B:E::	vnf_Azotobacter_vinelandii.6FEA.pdb:A:D:B:E:C:F	0.8795	0.8570	2.45	0.285	0.278	0.316	2020	2074	1824
5KOH_005.colabfold.rechained.pdb:A:D:B:E::	vnf_Azotobacter_vinelandii.7ADR.pdb:A:D:B:E:C:F	0.8799	0.8466	2.47	0.284	0.273	0.314	2020	2101	1826
5KOH_005.colabfold.rechained.pdb:A:D:B:E::	vnf_Azotobacter_vinelandii.7ADY.pdb:D:A:E:B:C:F	0.8799	0.8466	2.45	0.286	0.275	0.317	2020	2101	1825
5KOH_005.colabfold.rechained.pdb:A:D:B:E::	vnf_Azotobacter_vinelandii.7AIZ.pdb:A:D:B:E:C:F	0.8799	0.8477	2.47	0.284	0.274	0.314	2020	2098	1826
#PDBchain1	PDBchain2	TM1	TM2	RMSD	ID1	ID2	IDali	L1	L2	Lali
#PDBchain1	PDBchain2	TM1	TM2	RMSD	ID1	ID2	IDali	L1	L2	Lali
#PDBchain1	PDBchain2	TM1	TM2	RMSD	ID1	ID2	IDali	L1	L2	Lali
#PDBchain1	PDBchain2	TM1	TM2	RMSD	ID1	ID2	IDali	L1	L2	Lali
#PDBchain1	PDBchain2	TM1	TM2	RMSD	ID1	ID2	IDali	L1	L2	Lali
#PDBchain1	PDBchain2	TM1	TM2	RMSD	ID1	ID2	IDali	L1	L2	Lali
#PDBchain1	PDBchain2	TM1	TM2	RMSD	ID1	ID2	IDali	L1	L2	Lali
#PDBchain1	PDBchain2	TM1	TM2	RMSD	ID1	ID2	IDali	L1	L2	Lali
5VQ3_001.colabfold.rechained.pdb:A:D:E:B	nif_Azotobacter_vinelandii.1FP4.pdb:D:A:B:E	0.9250	0.9143	1.63	0.381	0.377	0.407	1956	1979	1832
#PDBchain1	PDBchain2	TM1	TM2	RMSD	ID1	ID2	IDali	L1	L2	Lali
5VQ3_001.colabfold.rechained.pdb:A:D:E:B	nif_Azotobacter_vinelandii.2MIN.pdb:D:A:B:E	0.9249	0.9142	1.64	0.382	0.378	0.408	1956	1979	1832
#PDBchain1	PDBchain2	TM1	TM2	RMSD	ID1	ID2	IDali	L1	L2	Lali
5VQ3_001.colabfold.rechained.pdb:A:D:E:B	nif_Azotobacter_vinelandii.3U7Q.pdb:A:D:E:B	0.9301	0.9108	1.75	0.383	0.375	0.406	1956	1998	1846
#PDBchain1	PDBchain2	TM1	TM2	RMSD	ID1	ID2	IDali	L1	L2	Lali
5VQ3_001.colabfold.rechained.pdb:A:D:E:B	AK013.xtal.pdb:C:A:B:D	0.9308	0.9114	1.72	0.389	0.381	0.412	1956	1998	1846
#PDBchain1	PDBchain2	TM1	TM2	RMSD	ID1	ID2	IDali	L1	L2	Lali
5VQ3_001.colabfold.rechained.pdb:A:D:E:B	AK014.xtal.pdb:A:C:D:B	0.9302	0.9108	1.75	0.392	0.384	0.415	1956	1998	1846
#PDBchain1	PDBchain2	TM1	TM2	RMSD	ID1	ID2	IDali	L1	L2	Lali
5VQ3_001.colabfold.rechained.pdb:A:D:E:B	nif_Azotobacter_vinelandii.3MIN.pdb:D:A:B:E	0.9249	0.9142	1.64	0.382	0.378	0.408	1956	1979	1832
#PDBchain1	PDBchain2	TM1	TM2	RMSD	ID1	ID2	IDali	L1	L2	Lali
5VQ3_001.colabfold.rechained.pdb:A:D:E:B::	anf_Azotobacter_vinelandii.8BOQ.pdb:D:A:B:E:F:C	0.8976	0.8041	2.36	0.311	0.278	0.337	1956	2188	1804
#PDBchain1	PDBchain2	TM1	TM2	RMSD	ID1	ID2	IDali	L1	L2	Lali
5VQ3_001.colabfold.rechained.pdb:A:D:E:B	AK023.xtal.pdb:A:C:D:B	0.9318	0.9123	1.66	0.393	0.384	0.416	1956	1998	1846
#PDBchain1	PDBchain2	TM1	TM2	RMSD	ID1	ID2	IDali	L1	L2	Lali
5VQ3_001.colabfold.rechained.pdb:A:D:E:B	nif_Azotobacter_vinelandii.4ND8.pdb:A:D:E:B	0.9313	0.9119	1.67	0.383	0.375	0.406	1956	1998	1846
#PDBchain1	PDBchain2	TM1	TM2	RMSD	ID1	ID2	IDali	L1	L2	Lali
5VQ3_001.colabfold.rechained.pdb:A:D:E:B	nif_Azotobacter_vinelandii.4TKU.pdb:D:A:B:E	0.9302	0.9109	1.74	0.384	0.376	0.407	1956	1998	1846
#PDBchain1	PDBchain2	TM1	TM2	RMSD	ID1	ID2	IDali	L1	L2	Lali
5VQ3_001.colabfold.rechained.pdb:A:D:E:B	nif_Azotobacter_vinelandii.4TKV.pdb:D:A:B:E	0.9306	0.9112	1.72	0.384	0.376	0.407	1956	1998	1846
#PDBchain1	PDBchain2	TM1	TM2	RMSD	ID1	ID2	IDali	L1	L2	Lali
5VQ3_001.colabfold.rechained.pdb:A:D:E:B	nif_Azotobacter_vinelandii.4WNA.pdb:A:D:E:B	0.9309	0.9116	1.70	0.382	0.374	0.405	1956	1998	1846
#PDBchain1	PDBchain2	TM1	TM2	RMSD	ID1	ID2	IDali	L1	L2	Lali
5VQ3_001.colabfold.rechained.pdb:A:D:E:B	nif_Azotobacter_vinelandii.5BVH.pdb:D:A:B:E	0.9303	0.9109	1.74	0.384	0.376	0.407	1956	1998	1846
#PDBchain1	PDBchain2	TM1	TM2	RMSD	ID1	ID2	IDali	L1	L2	Lali
5VQ3_001.colabfold.rechained.pdb:A:D:E:B	nif_Azotobacter_vinelandii.4XPI.pdb:D:A:B:E	0.9310	0.9102	1.71	0.382	0.374	0.405	1956	2001	1846
#PDBchain1	PDBchain2	TM1	TM2	RMSD	ID1	ID2	IDali	L1	L2	Lali
5VQ3_001.colabfold.rechained.pdb:A:D:E:B	nif_Azotobacter_vinelandii.5BVG.pdb:D:A:B:E	0.9302	0.9109	1.75	0.384	0.376	0.407	1956	1998	1846
#PDBchain1	PDBchain2	TM1	TM2	RMSD	ID1	ID2	IDali	L1	L2	Lali
5VQ3_001.colabfold.rechained.pdb:A:D:E:B	nif_Azotobacter_vinelandii.5VQ4.pdb:D:A:B:E	0.9310	0.9116	1.70	0.383	0.375	0.406	1956	1998	1846
#PDBchain1	PDBchain2	TM1	TM2	RMSD	ID1	ID2	IDali	L1	L2	Lali
5VQ3_001.colabfold.rechained.pdb:A:D:E:B	nif_Azotobacter_vinelandii.6BBL.pdb:D:A:B:E	0.9315	0.9121	1.66	0.382	0.374	0.405	1956	1998	1846
#PDBchain1	PDBchain2	TM1	TM2	RMSD	ID1	ID2	IDali	L1	L2	Lali
5VQ3_001.colabfold.rechained.pdb:A:D:E:B	nif_Azotobacter_vinelandii.6CDK.pdb:A:D:E:B	0.9234	0.9137	1.64	0.382	0.378	0.409	1956	1977	1829
#PDBchain1	PDBchain2	TM1	TM2	RMSD	ID1	ID2	IDali	L1	L2	Lali
5VQ3_001.colabfold.rechained.pdb:A:D:E:B	nif_Azotobacter_vinelandii.6O7M.pdb:A:D:E:B	0.9313	0.9115	1.67	0.382	0.374	0.405	1956	1999	1846
#PDBchain1	PDBchain2	TM1	TM2	RMSD	ID1	ID2	IDali	L1	L2	Lali
5VQ3_001.colabfold.rechained.pdb:A:D:E:B	nif_Azotobacter_vinelandii.6O7L.pdb:A:D:E:B	0.9286	0.9133	1.66	0.382	0.376	0.407	1956	1989	1840
#PDBchain1	PDBchain2	TM1	TM2	RMSD	ID1	ID2	IDali	L1	L2	Lali
5VQ3_001.colabfold.rechained.pdb:A:D:E:B	nif_Azotobacter_vinelandii.6O7N.pdb:D:A:B:E	0.9316	0.9117	1.66	0.382	0.374	0.405	1956	1999	1846
#PDBchain1	PDBchain2	TM1	TM2	RMSD	ID1	ID2	IDali	L1	L2	Lali
5VQ3_001.colabfold.rechained.pdb:A:D:E:B	nif_Azotobacter_vinelandii.6O7P.pdb:D:A:B:E	0.9315	0.9125	1.66	0.382	0.375	0.405	1956	1997	1846
#PDBchain1	PDBchain2	TM1	TM2	RMSD	ID1	ID2	IDali	L1	L2	Lali
5VQ3_001.colabfold.rechained.pdb:A:D:E:B	nif_Azotobacter_vinelandii.6O7O.pdb:A:D:E:B	0.9317	0.9118	1.65	0.381	0.373	0.404	1956	1999	1846
#PDBchain1	PDBchain2	TM1	TM2	RMSD	ID1	ID2	IDali	L1	L2	Lali
5VQ3_001.colabfold.rechained.pdb:A:D:E:B	nif_Azotobacter_vinelandii.6O7Q.pdb:D:A:B:E	0.9294	0.9132	1.71	0.381	0.375	0.405	1956	1991	1843
#PDBchain1	PDBchain2	TM1	TM2	RMSD	ID1	ID2	IDali	L1	L2	Lali
5VQ3_001.colabfold.rechained.pdb:A:D:E:B	nif_Azotobacter_vinelandii.6O7R.pdb:D:A:B:E	0.9315	0.9121	1.66	0.381	0.373	0.404	1956	1998	1846
#PDBchain1	PDBchain2	TM1	TM2	RMSD	ID1	ID2	IDali	L1	L2	Lali
5VQ3_001.colabfold.rechained.pdb:A:D:E:B	nif_Azotobacter_vinelandii.6O7S.pdb:D:A:B:E	0.9317	0.9132	1.65	0.381	0.374	0.404	1956	1996	1846
#PDBchain1	PDBchain2	TM1	TM2	RMSD	ID1	ID2	IDali	L1	L2	Lali
5VQ3_001.colabfold.rechained.pdb:A:D:E:B	nif_Azotobacter_vinelandii.6OP1.pdb:A:D:E:B	0.9313	0.9119	1.67	0.383	0.375	0.406	1956	1998	1846
#PDBchain1	PDBchain2	TM1	TM2	RMSD	ID1	ID2	IDali	L1	L2	Lali
5VQ3_001.colabfold.rechained.pdb:A:D:E:B	nif_Azotobacter_vinelandii.6OP2.pdb:A:D:E:B	0.9303	0.9109	1.74	0.383	0.375	0.406	1956	1998	1846
#PDBchain1	PDBchain2	TM1	TM2	RMSD	ID1	ID2	IDali	L1	L2	Lali
5VQ3_001.colabfold.rechained.pdb:A:D:E:B	nif_Azotobacter_vinelandii.6OP3.pdb:D:A:B:E	0.9302	0.9108	1.74	0.383	0.375	0.406	1956	1998	1846
#PDBchain1	PDBchain2	TM1	TM2	RMSD	ID1	ID2	IDali	L1	L2	Lali
5VQ3_001.colabfold.rechained.pdb:A:D:E:B	nif_Azotobacter_vinelandii.6OP4.pdb:D:A:B:E	0.9308	0.9114	1.71	0.383	0.375	0.406	1956	1998	1846
#PDBchain1	PDBchain2	TM1	TM2	RMSD	ID1	ID2	IDali	L1	L2	Lali
5VQ3_001.colabfold.rechained.pdb:A:D:E:B	nif_Azotobacter_vinelandii.6UG0.pdb:A:D:E:B	0.9305	0.9120	1.73	0.382	0.375	0.405	1956	1996	1846
#PDBchain1	PDBchain2	TM1	TM2	RMSD	ID1	ID2	IDali	L1	L2	Lali
5VQ3_001.colabfold.rechained.pdb:A:D:E:B	nif_Azotobacter_vinelandii.6VXT.pdb:D:A:B:E	0.9304	0.9115	1.74	0.383	0.375	0.406	1956	1997	1846
#PDBchain1	PDBchain2	TM1	TM2	RMSD	ID1	ID2	IDali	L1	L2	Lali
5VQ3_001.colabfold.rechained.pdb:A:D:E:B	nif_Azotobacter_vinelandii.7JRF.pdb:A:D:E:B	0.9303	0.9110	1.74	0.383	0.375	0.406	1956	1998	1846
#PDBchain1	PDBchain2	TM1	TM2	RMSD	ID1	ID2	IDali	L1	L2	Lali
5VQ3_001.colabfold.rechained.pdb:A:D:E:B	nif_Azotobacter_vinelandii.8ENL.pdb:A:D:E:B	0.8867	0.9112	1.67	0.365	0.375	0.406	1956	1903	1757
#PDBchain1	PDBchain2	TM1	TM2	RMSD	ID1	ID2	IDali	L1	L2	Lali
5VQ3_001.colabfold.rechained.pdb:A:D:E:B	nif_Azotobacter_vinelandii.8CRS.pdb:D:A:B:E	0.9320	0.9126	1.64	0.383	0.375	0.406	1956	1998	1846
#PDBchain1	PDBchain2	TM1	TM2	RMSD	ID1	ID2	IDali	L1	L2	Lali
5VQ3_001.colabfold.rechained.pdb:A:D:E:B	nif_Clostridium_pasteurianum.4WN9.pdb:D:A:B:E	0.9942	0.9972	0.72	0.996	0.999	0.999	1956	1950	1950
#PDBchain1	PDBchain2	TM1	TM2	RMSD	ID1	ID2	IDali	L1	L2	Lali
5VQ3_001.colabfold.rechained.pdb:A:D:E:B	nif_Azotobacter_vinelandii.8DBY.pdb:D:A:B:E	0.9318	0.9123	1.66	0.382	0.374	0.405	1956	1998	1846
#PDBchain1	PDBchain2	TM1	TM2	RMSD	ID1	ID2	IDali	L1	L2	Lali
5VQ3_001.colabfold.rechained.pdb:A:D:E:B	nif_Azotobacter_vinelandii.8DBX.pdb:A:D:E:B	0.9308	0.9114	1.71	0.382	0.374	0.405	1956	1998	1846
#PDBchain1	PDBchain2	TM1	TM2	RMSD	ID1	ID2	IDali	L1	L2	Lali
5VQ3_001.colabfold.rechained.pdb:A:D:E:B	nif_Azotobacter_vinelandii.8ENM.pdb:D:A:B:E	0.9319	0.9120	1.66	0.383	0.375	0.406	1956	1999	1846
#PDBchain1	PDBchain2	TM1	TM2	RMSD	ID1	ID2	IDali	L1	L2	Lali
5VQ3_001.colabfold.rechained.pdb:A:D:E:B	nif_Clostridium_pasteurianum.1MIO.pdb:A:D:E:B	0.9939	0.9899	0.89	0.996	0.992	0.998	1956	1964	1952
#PDBchain1	PDBchain2	TM1	TM2	RMSD	ID1	ID2	IDali	L1	L2	Lali
5VQ3_001.colabfold.rechained.pdb:A:D:E:B	nif_Clostridium_pasteurianum.5VPW.pdb:A:D:E:B	0.9825	0.9968	0.78	0.985	0.999	0.999	1956	1928	1928
#PDBchain1	PDBchain2	TM1	TM2	RMSD	ID1	ID2	IDali	L1	L2	Lali
5VQ3_001.colabfold.rechained.pdb:A:D:E:B	nif_Clostridium_pasteurianum.5VQ3.pdb:A:D:E:B	0.9946	0.9977	0.66	0.996	0.999	0.999	1956	1950	1950
#PDBchain1	PDBchain2	TM1	TM2	RMSD	ID1	ID2	IDali	L1	L2	Lali
5VQ3_001.colabfold.rechained.pdb:A:D:E:B	nif_Gluconacetobacter_diazotrophicus_PA1_5.5KOH.pdb:D:A:B:E	0.9297	0.9162	1.74	0.383	0.378	0.407	1956	1985	1844
#PDBchain1	PDBchain2	TM1	TM2	RMSD	ID1	ID2	IDali	L1	L2	Lali
5VQ3_001.colabfold.rechained.pdb:A:D:E:B	nif_Klebsiella_pneumoniae.1QGU.pdb:A:D:E:B	0.9301	0.9126	1.75	0.373	0.366	0.395	1956	1994	1846
#PDBchain1	PDBchain2	TM1	TM2	RMSD	ID1	ID2	IDali	L1	L2	Lali
5VQ3_001.colabfold.rechained.pdb:A:D:E:B	nif_Gluconacetobacter_diazotrophicus_PA1_5.5KOJ.pdb:D:A:B:E	0.9285	0.9169	1.75	0.382	0.378	0.406	1956	1981	1842
#PDBchain1	PDBchain2	TM1	TM2	RMSD	ID1	ID2	IDali	L1	L2	Lali
5VQ3_001.colabfold.rechained.pdb:A:D:E:B	nif_Klebsiella_pneumoniae.1H1L.pdb:A:D:E:B	0.9306	0.9130	1.72	0.373	0.366	0.395	1956	1994	1846
5VQ3_001.colabfold.rechained.pdb:A:D:E:B	nif_Klebsiella_pneumoniae.1QH1.pdb:A:D:E:B	0.9302	0.9126	1.75	0.373	0.366	0.395	1956	1994	1846
5VQ3_001.colabfold.rechained.pdb:A:D:E:B	nif_Klebsiella_pneumoniae.1QH8.pdb:A:D:E:B	0.9306	0.9130	1.72	0.373	0.366	0.395	1956	1994	1846
5VQ3_001.colabfold.rechained.pdb:A:D:E:B::	vnf_Azotobacter_vinelandii.5N6Y.pdb:A:D:E:B:C:F	0.8982	0.8389	2.38	0.309	0.288	0.334	1956	2097	1806
5VQ3_001.colabfold.rechained.pdb:A:D:E:B::	vnf_Azotobacter_vinelandii.6FEA.pdb:D:A:B:E:C:F	0.8989	0.8487	2.35	0.310	0.292	0.336	1956	2074	1806
5VQ3_001.colabfold.rechained.pdb:A:D:E:B::	vnf_Azotobacter_vinelandii.7ADR.pdb:A:D:E:B:C:F	0.8983	0.8374	2.38	0.309	0.287	0.334	1956	2101	1806
5VQ3_001.colabfold.rechained.pdb:A:D:E:B::	vnf_Azotobacter_vinelandii.7ADY.pdb:A:D:E:B:C:F	0.8982	0.8373	2.38	0.309	0.287	0.334	1956	2101	1806
5VQ3_001.colabfold.rechained.pdb:A:D:E:B::	vnf_Azotobacter_vinelandii.7AIZ.pdb:A:D:E:B:C:F	0.8981	0.8385	2.38	0.309	0.288	0.334	1956	2098	1806
#PDBchain1	PDBchain2	TM1	TM2	RMSD	ID1	ID2	IDali	L1	L2	Lali
#PDBchain1	PDBchain2	TM1	TM2	RMSD	ID1	ID2	IDali	L1	L2	Lali
#PDBchain1	PDBchain2	TM1	TM2	RMSD	ID1	ID2	IDali	L1	L2	Lali
#PDBchain1	PDBchain2	TM1	TM2	RMSD	ID1	ID2	IDali	L1	L2	Lali
#PDBchain1	PDBchain2	TM1	TM2	RMSD	ID1	ID2	IDali	L1	L2	Lali
#PDBchain1	PDBchain2	TM1	TM2	RMSD	ID1	ID2	IDali	L1	L2	Lali
#PDBchain1	PDBchain2	TM1	TM2	RMSD	ID1	ID2	IDali	L1	L2	Lali
#PDBchain1	PDBchain2	TM1	TM2	RMSD	ID1	ID2	IDali	L1	L2	Lali
5VQ3_002.colabfold.rechained.pdb:D:A:B:E	nif_Azotobacter_vinelandii.1FP4.pdb:D:A:B:E	0.9256	0.9149	1.59	0.381	0.377	0.407	1956	1979	1832
#PDBchain1	PDBchain2	TM1	TM2	RMSD	ID1	ID2	IDali	L1	L2	Lali
5VQ3_002.colabfold.rechained.pdb:D:A:B:E	AK023.xtal.pdb:A:C:D:B	0.9323	0.9128	1.62	0.393	0.384	0.416	1956	1998	1846
#PDBchain1	PDBchain2	TM1	TM2	RMSD	ID1	ID2	IDali	L1	L2	Lali
5VQ3_002.colabfold.rechained.pdb:D:A:B:E	nif_Azotobacter_vinelandii.3MIN.pdb:D:A:B:E	0.9254	0.9147	1.61	0.382	0.378	0.408	1956	1979	1832
#PDBchain1	PDBchain2	TM1	TM2	RMSD	ID1	ID2	IDali	L1	L2	Lali
5VQ3_002.colabfold.rechained.pdb:D:A:B:E	AK014.xtal.pdb:A:C:D:B	0.9309	0.9115	1.71	0.392	0.383	0.415	1956	1998	1846
#PDBchain1	PDBchain2	TM1	TM2	RMSD	ID1	ID2	IDali	L1	L2	Lali
5VQ3_002.colabfold.rechained.pdb:D:A:B:E	nif_Azotobacter_vinelandii.2MIN.pdb:D:A:B:E	0.9254	0.9148	1.60	0.382	0.378	0.408	1956	1979	1832
#PDBchain1	PDBchain2	TM1	TM2	RMSD	ID1	ID2	IDali	L1	L2	Lali
5VQ3_002.colabfold.rechained.pdb:D:A:B:E::	anf_Azotobacter_vinelandii.8BOQ.pdb:A:D:E:B:F:C	0.8986	0.8049	2.32	0.312	0.279	0.338	1956	2188	1804
#PDBchain1	PDBchain2	TM1	TM2	RMSD	ID1	ID2	IDali	L1	L2	Lali
5VQ3_002.colabfold.rechained.pdb:D:A:B:E	nif_Azotobacter_vinelandii.3U7Q.pdb:D:A:B:E	0.9308	0.9114	1.71	0.382	0.374	0.405	1956	1998	1846
#PDBchain1	PDBchain2	TM1	TM2	RMSD	ID1	ID2	IDali	L1	L2	Lali
5VQ3_002.colabfold.rechained.pdb:D:A:B:E	AK013.xtal.pdb:C:A:B:D	0.9315	0.9121	1.68	0.389	0.381	0.412	1956	1998	1846
#PDBchain1	PDBchain2	TM1	TM2	RMSD	ID1	ID2	IDali	L1	L2	Lali
5VQ3_002.colabfold.rechained.pdb:D:A:B:E	nif_Azotobacter_vinelandii.4TKU.pdb:D:A:B:E	0.9309	0.9115	1.70	0.384	0.376	0.407	1956	1998	1846
#PDBchain1	PDBchain2	TM1	TM2	RMSD	ID1	ID2	IDali	L1	L2	Lali
5VQ3_002.colabfold.rechained.pdb:D:A:B:E	nif_Azotobacter_vinelandii.4TKV.pdb:A:D:E:B	0.9312	0.9118	1.69	0.384	0.376	0.407	1956	1998	1846
#PDBchain1	PDBchain2	TM1	TM2	RMSD	ID1	ID2	IDali	L1	L2	Lali
5VQ3_002.colabfold.rechained.pdb:D:A:B:E	nif_Azotobacter_vinelandii.4ND8.pdb:A:D:E:B	0.9319	0.9125	1.64	0.383	0.375	0.406	1956	1998	1846
#PDBchain1	PDBchain2	TM1	TM2	RMSD	ID1	ID2	IDali	L1	L2	Lali
5VQ3_002.colabfold.rechained.pdb:D:A:B:E	nif_Azotobacter_vinelandii.4XPI.pdb:D:A:B:E	0.9315	0.9107	1.68	0.382	0.374	0.405	1956	2001	1846
#PDBchain1	PDBchain2	TM1	TM2	RMSD	ID1	ID2	IDali	L1	L2	Lali
5VQ3_002.colabfold.rechained.pdb:D:A:B:E	nif_Azotobacter_vinelandii.4WNA.pdb:A:D:E:B	0.9316	0.9122	1.67	0.382	0.374	0.405	1956	1998	1846
#PDBchain1	PDBchain2	TM1	TM2	RMSD	ID1	ID2	IDali	L1	L2	Lali
5VQ3_002.colabfold.rechained.pdb:D:A:B:E	nif_Azotobacter_vinelandii.5BVH.pdb:A:D:E:B	0.9309	0.9115	1.70	0.384	0.376	0.407	1956	1998	1846
#PDBchain1	PDBchain2	TM1	TM2	RMSD	ID1	ID2	IDali	L1	L2	Lali
5VQ3_002.colabfold.rechained.pdb:D:A:B:E	nif_Azotobacter_vinelandii.5BVG.pdb:D:A:B:E	0.9309	0.9115	1.71	0.384	0.376	0.407	1956	1998	1846
#PDBchain1	PDBchain2	TM1	TM2	RMSD	ID1	ID2	IDali	L1	L2	Lali
5VQ3_002.colabfold.rechained.pdb:D:A:B:E	nif_Azotobacter_vinelandii.5VQ4.pdb:A:D:E:B	0.9315	0.9121	1.67	0.382	0.374	0.405	1956	1998	1846
#PDBchain1	PDBchain2	TM1	TM2	RMSD	ID1	ID2	IDali	L1	L2	Lali
5VQ3_002.colabfold.rechained.pdb:D:A:B:E	nif_Azotobacter_vinelandii.6CDK.pdb:A:D:E:B	0.9239	0.9142	1.60	0.382	0.378	0.409	1956	1977	1829
#PDBchain1	PDBchain2	TM1	TM2	RMSD	ID1	ID2	IDali	L1	L2	Lali
5VQ3_002.colabfold.rechained.pdb:D:A:B:E	nif_Azotobacter_vinelandii.6BBL.pdb:D:A:B:E	0.9321	0.9127	1.63	0.381	0.373	0.404	1956	1998	1846
#PDBchain1	PDBchain2	TM1	TM2	RMSD	ID1	ID2	IDali	L1	L2	Lali
5VQ3_002.colabfold.rechained.pdb:D:A:B:E	nif_Azotobacter_vinelandii.6O7L.pdb:A:D:E:B	0.9292	0.9139	1.63	0.382	0.376	0.406	1956	1989	1840
#PDBchain1	PDBchain2	TM1	TM2	RMSD	ID1	ID2	IDali	L1	L2	Lali
5VQ3_002.colabfold.rechained.pdb:D:A:B:E	nif_Azotobacter_vinelandii.6O7M.pdb:A:D:E:B	0.9319	0.9120	1.64	0.382	0.374	0.405	1956	1999	1846
#PDBchain1	PDBchain2	TM1	TM2	RMSD	ID1	ID2	IDali	L1	L2	Lali
5VQ3_002.colabfold.rechained.pdb:D:A:B:E	nif_Azotobacter_vinelandii.6O7O.pdb:A:D:E:B	0.9323	0.9124	1.62	0.381	0.373	0.404	1956	1999	1846
#PDBchain1	PDBchain2	TM1	TM2	RMSD	ID1	ID2	IDali	L1	L2	Lali
5VQ3_002.colabfold.rechained.pdb:D:A:B:E	nif_Azotobacter_vinelandii.6O7N.pdb:D:A:B:E	0.9322	0.9123	1.62	0.381	0.373	0.404	1956	1999	1846
#PDBchain1	PDBchain2	TM1	TM2	RMSD	ID1	ID2	IDali	L1	L2	Lali
5VQ3_002.colabfold.rechained.pdb:D:A:B:E	nif_Azotobacter_vinelandii.6O7P.pdb:D:A:B:E	0.9321	0.9131	1.63	0.382	0.375	0.405	1956	1997	1846
#PDBchain1	PDBchain2	TM1	TM2	RMSD	ID1	ID2	IDali	L1	L2	Lali
5VQ3_002.colabfold.rechained.pdb:D:A:B:E	nif_Azotobacter_vinelandii.6O7Q.pdb:D:A:B:E	0.9300	0.9138	1.68	0.381	0.375	0.405	1956	1991	1843
#PDBchain1	PDBchain2	TM1	TM2	RMSD	ID1	ID2	IDali	L1	L2	Lali
5VQ3_002.colabfold.rechained.pdb:D:A:B:E	nif_Azotobacter_vinelandii.6O7R.pdb:D:A:B:E	0.9320	0.9126	1.63	0.381	0.373	0.404	1956	1998	1846
#PDBchain1	PDBchain2	TM1	TM2	RMSD	ID1	ID2	IDali	L1	L2	Lali
5VQ3_002.colabfold.rechained.pdb:D:A:B:E	nif_Azotobacter_vinelandii.6O7S.pdb:D:A:B:E	0.9323	0.9137	1.62	0.381	0.374	0.404	1956	1996	1846
#PDBchain1	PDBchain2	TM1	TM2	RMSD	ID1	ID2	IDali	L1	L2	Lali
5VQ3_002.colabfold.rechained.pdb:D:A:B:E	nif_Azotobacter_vinelandii.6OP1.pdb:D:A:B:E	0.9319	0.9125	1.64	0.382	0.374	0.405	1956	1998	1846
#PDBchain1	PDBchain2	TM1	TM2	RMSD	ID1	ID2	IDali	L1	L2	Lali
5VQ3_002.colabfold.rechained.pdb:D:A:B:E	nif_Azotobacter_vinelandii.6OP3.pdb:A:D:E:B	0.9309	0.9115	1.71	0.382	0.374	0.405	1956	1998	1846
#PDBchain1	PDBchain2	TM1	TM2	RMSD	ID1	ID2	IDali	L1	L2	Lali
5VQ3_002.colabfold.rechained.pdb:D:A:B:E	nif_Azotobacter_vinelandii.6OP2.pdb:A:D:E:B	0.9310	0.9116	1.70	0.383	0.375	0.406	1956	1998	1846
#PDBchain1	PDBchain2	TM1	TM2	RMSD	ID1	ID2	IDali	L1	L2	Lali
5VQ3_002.colabfold.rechained.pdb:D:A:B:E	nif_Azotobacter_vinelandii.6OP4.pdb:D:A:B:E	0.9315	0.9121	1.67	0.382	0.374	0.405	1956	1998	1846
#PDBchain1	PDBchain2	TM1	TM2	RMSD	ID1	ID2	IDali	L1	L2	Lali
5VQ3_002.colabfold.rechained.pdb:D:A:B:E	nif_Azotobacter_vinelandii.6UG0.pdb:A:D:E:B	0.9311	0.9127	1.69	0.382	0.375	0.405	1956	1996	1846
#PDBchain1	PDBchain2	TM1	TM2	RMSD	ID1	ID2	IDali	L1	L2	Lali
5VQ3_002.colabfold.rechained.pdb:D:A:B:E	nif_Azotobacter_vinelandii.6VXT.pdb:D:A:B:E	0.9310	0.9120	1.71	0.382	0.375	0.405	1956	1997	1846
#PDBchain1	PDBchain2	TM1	TM2	RMSD	ID1	ID2	IDali	L1	L2	Lali
5VQ3_002.colabfold.rechained.pdb:D:A:B:E	nif_Azotobacter_vinelandii.7JRF.pdb:A:D:E:B	0.9310	0.9116	1.70	0.382	0.374	0.405	1956	1998	1846
#PDBchain1	PDBchain2	TM1	TM2	RMSD	ID1	ID2	IDali	L1	L2	Lali
5VQ3_002.colabfold.rechained.pdb:D:A:B:E	nif_Azotobacter_vinelandii.8CRS.pdb:D:A:B:E	0.9326	0.9132	1.60	0.382	0.374	0.405	1956	1998	1846
#PDBchain1	PDBchain2	TM1	TM2	RMSD	ID1	ID2	IDali	L1	L2	Lali
5VQ3_002.colabfold.rechained.pdb:D:A:B:E	nif_Azotobacter_vinelandii.8ENL.pdb:D:A:B:E	0.8871	0.9116	1.65	0.365	0.375	0.406	1956	1903	1757
#PDBchain1	PDBchain2	TM1	TM2	RMSD	ID1	ID2	IDali	L1	L2	Lali
5VQ3_002.colabfold.rechained.pdb:D:A:B:E	nif_Clostridium_pasteurianum.4WN9.pdb:A:D:E:B	0.9939	0.9969	0.76	0.996	0.999	0.999	1956	1950	1950
#PDBchain1	PDBchain2	TM1	TM2	RMSD	ID1	ID2	IDali	L1	L2	Lali
5VQ3_002.colabfold.rechained.pdb:D:A:B:E	nif_Azotobacter_vinelandii.8DBX.pdb:A:D:E:B	0.9314	0.9120	1.69	0.382	0.374	0.405	1956	1998	1846
#PDBchain1	PDBchain2	TM1	TM2	RMSD	ID1	ID2	IDali	L1	L2	Lali
5VQ3_002.colabfold.rechained.pdb:D:A:B:E	nif_Azotobacter_vinelandii.8DBY.pdb:D:A:B:E	0.9323	0.9129	1.62	0.382	0.374	0.405	1956	1998	1846
#PDBchain1	PDBchain2	TM1	TM2	RMSD	ID1	ID2	IDali	L1	L2	Lali
5VQ3_002.colabfold.rechained.pdb:D:A:B:E	nif_Clostridium_pasteurianum.1MIO.pdb:D:A:B:E	0.9938	0.9898	0.90	0.996	0.992	0.998	1956	1964	1952
#PDBchain1	PDBchain2	TM1	TM2	RMSD	ID1	ID2	IDali	L1	L2	Lali
5VQ3_002.colabfold.rechained.pdb:D:A:B:E	nif_Azotobacter_vinelandii.8ENM.pdb:A:D:E:B	0.9324	0.9125	1.62	0.382	0.374	0.405	1956	1999	1846
#PDBchain1	PDBchain2	TM1	TM2	RMSD	ID1	ID2	IDali	L1	L2	Lali
5VQ3_002.colabfold.rechained.pdb:D:A:B:E	nif_Clostridium_pasteurianum.5VPW.pdb:D:A:B:E	0.9824	0.9967	0.79	0.985	0.999	0.999	1956	1928	1928
#PDBchain1	PDBchain2	TM1	TM2	RMSD	ID1	ID2	IDali	L1	L2	Lali
5VQ3_002.colabfold.rechained.pdb:D:A:B:E	nif_Clostridium_pasteurianum.5VQ3.pdb:A:D:E:B	0.9945	0.9976	0.67	0.996	0.999	0.999	1956	1950	1950
#PDBchain1	PDBchain2	TM1	TM2	RMSD	ID1	ID2	IDali	L1	L2	Lali
5VQ3_002.colabfold.rechained.pdb:D:A:B:E	nif_Gluconacetobacter_diazotrophicus_PA1_5.5KOJ.pdb:D:A:B:E	0.9291	0.9174	1.72	0.382	0.378	0.406	1956	1981	1842
#PDBchain1	PDBchain2	TM1	TM2	RMSD	ID1	ID2	IDali	L1	L2	Lali
5VQ3_002.colabfold.rechained.pdb:D:A:B:E	nif_Klebsiella_pneumoniae.1H1L.pdb:A:D:E:B	0.9313	0.9137	1.68	0.373	0.366	0.395	1956	1994	1846
#PDBchain1	PDBchain2	TM1	TM2	RMSD	ID1	ID2	IDali	L1	L2	Lali
5VQ3_002.colabfold.rechained.pdb:D:A:B:E	nif_Gluconacetobacter_diazotrophicus_PA1_5.5KOH.pdb:D:A:B:E	0.9303	0.9168	1.71	0.383	0.378	0.407	1956	1985	1844
#PDBchain1	PDBchain2	TM1	TM2	RMSD	ID1	ID2	IDali	L1	L2	Lali
5VQ3_002.colabfold.rechained.pdb:D:A:B:E	nif_Klebsiella_pneumoniae.1QGU.pdb:A:D:E:B	0.9309	0.9133	1.71	0.373	0.366	0.395	1956	1994	1846
5VQ3_002.colabfold.rechained.pdb:D:A:B:E	nif_Klebsiella_pneumoniae.1QH8.pdb:A:D:E:B	0.9313	0.9137	1.68	0.373	0.366	0.395	1956	1994	1846
5VQ3_002.colabfold.rechained.pdb:D:A:B:E	nif_Klebsiella_pneumoniae.1QH1.pdb:A:D:E:B	0.9309	0.9133	1.71	0.373	0.366	0.395	1956	1994	1846
5VQ3_002.colabfold.rechained.pdb:D:A:B:E::	vnf_Azotobacter_vinelandii.5N6Y.pdb:D:A:B:E:C:F	0.8991	0.8397	2.34	0.309	0.288	0.334	1956	2097	1806
5VQ3_002.colabfold.rechained.pdb:D:A:B:E::	vnf_Azotobacter_vinelandii.6FEA.pdb:A:D:E:B:C:F	0.8997	0.8494	2.32	0.310	0.292	0.336	1956	2074	1806
5VQ3_002.colabfold.rechained.pdb:D:A:B:E::	vnf_Azotobacter_vinelandii.7ADR.pdb:D:A:B:E:C:F	0.8992	0.8382	2.34	0.309	0.287	0.334	1956	2101	1806
5VQ3_002.colabfold.rechained.pdb:D:A:B:E::	vnf_Azotobacter_vinelandii.7ADY.pdb:D:A:B:E:C:F	0.8991	0.8381	2.34	0.309	0.287	0.334	1956	2101	1806
5VQ3_002.colabfold.rechained.pdb:D:A:B:E::	vnf_Azotobacter_vinelandii.7AIZ.pdb:D:A:B:E:C:F	0.8990	0.8392	2.35	0.309	0.288	0.334	1956	2098	1806
#PDBchain1	PDBchain2	TM1	TM2	RMSD	ID1	ID2	IDali	L1	L2	Lali
#PDBchain1	PDBchain2	TM1	TM2	RMSD	ID1	ID2	IDali	L1	L2	Lali
#PDBchain1	PDBchain2	TM1	TM2	RMSD	ID1	ID2	IDali	L1	L2	Lali
#PDBchain1	PDBchain2	TM1	TM2	RMSD	ID1	ID2	IDali	L1	L2	Lali
#PDBchain1	PDBchain2	TM1	TM2	RMSD	ID1	ID2	IDali	L1	L2	Lali
#PDBchain1	PDBchain2	TM1	TM2	RMSD	ID1	ID2	IDali	L1	L2	Lali
#PDBchain1	PDBchain2	TM1	TM2	RMSD	ID1	ID2	IDali	L1	L2	Lali
#PDBchain1	PDBchain2	TM1	TM2	RMSD	ID1	ID2	IDali	L1	L2	Lali
5VQ3_003.colabfold.rechained.pdb:D:A:B:E	nif_Azotobacter_vinelandii.2MIN.pdb:D:A:B:E	0.9257	0.9150	1.59	0.382	0.378	0.408	1956	1979	1832
5VQ3_003.colabfold.rechained.pdb:D:A:B:E	nif_Azotobacter_vinelandii.1FP4.pdb:D:A:B:E	0.9258	0.9151	1.58	0.381	0.377	0.407	1956	1979	1832
#PDBchain1	PDBchain2	TM1	TM2	RMSD	ID1	ID2	IDali	L1	L2	Lali
#PDBchain1	PDBchain2	TM1	TM2	RMSD	ID1	ID2	IDali	L1	L2	Lali
5VQ3_003.colabfold.rechained.pdb:D:A:B:E	nif_Azotobacter_vinelandii.3MIN.pdb:A:D:E:B	0.9256	0.9149	1.60	0.382	0.378	0.408	1956	1979	1832
#PDBchain1	PDBchain2	TM1	TM2	RMSD	ID1	ID2	IDali	L1	L2	Lali
5VQ3_003.colabfold.rechained.pdb:D:A:B:E	nif_Azotobacter_vinelandii.3U7Q.pdb:A:D:E:B	0.9311	0.9118	1.69	0.382	0.374	0.405	1956	1998	1846
#PDBchain1	PDBchain2	TM1	TM2	RMSD	ID1	ID2	IDali	L1	L2	Lali
5VQ3_003.colabfold.rechained.pdb:D:A:B:E	AK023.xtal.pdb:A:C:D:B	0.9323	0.9129	1.63	0.393	0.384	0.416	1956	1998	1846
#PDBchain1	PDBchain2	TM1	TM2	RMSD	ID1	ID2	IDali	L1	L2	Lali
5VQ3_003.colabfold.rechained.pdb:D:A:B:E	AK014.xtal.pdb:A:C:D:B	0.9311	0.9117	1.70	0.392	0.383	0.415	1956	1998	1846
#PDBchain1	PDBchain2	TM1	TM2	RMSD	ID1	ID2	IDali	L1	L2	Lali
5VQ3_003.colabfold.rechained.pdb:D:A:B:E	AK013.xtal.pdb:C:A:B:D	0.9317	0.9123	1.67	0.389	0.381	0.412	1956	1998	1846
#PDBchain1	PDBchain2	TM1	TM2	RMSD	ID1	ID2	IDali	L1	L2	Lali
5VQ3_003.colabfold.rechained.pdb:D:A:B:E::	anf_Azotobacter_vinelandii.8BOQ.pdb:A:D:E:B:F:C	0.8986	0.8049	2.31	0.312	0.279	0.338	1956	2188	1804
#PDBchain1	PDBchain2	TM1	TM2	RMSD	ID1	ID2	IDali	L1	L2	Lali
5VQ3_003.colabfold.rechained.pdb:D:A:B:E	nif_Azotobacter_vinelandii.4TKU.pdb:D:A:B:E	0.9313	0.9119	1.69	0.383	0.375	0.406	1956	1998	1846
#PDBchain1	PDBchain2	TM1	TM2	RMSD	ID1	ID2	IDali	L1	L2	Lali
5VQ3_003.colabfold.rechained.pdb:D:A:B:E	nif_Azotobacter_vinelandii.4ND8.pdb:A:D:E:B	0.9322	0.9127	1.63	0.383	0.375	0.406	1956	1998	1846
#PDBchain1	PDBchain2	TM1	TM2	RMSD	ID1	ID2	IDali	L1	L2	Lali
5VQ3_003.colabfold.rechained.pdb:D:A:B:E	nif_Azotobacter_vinelandii.4WNA.pdb:A:D:E:B	0.9318	0.9124	1.66	0.382	0.374	0.405	1956	1998	1846
#PDBchain1	PDBchain2	TM1	TM2	RMSD	ID1	ID2	IDali	L1	L2	Lali
5VQ3_003.colabfold.rechained.pdb:D:A:B:E	nif_Azotobacter_vinelandii.5BVH.pdb:A:D:E:B	0.9313	0.9119	1.69	0.384	0.376	0.407	1956	1998	1846
#PDBchain1	PDBchain2	TM1	TM2	RMSD	ID1	ID2	IDali	L1	L2	Lali
5VQ3_003.colabfold.rechained.pdb:D:A:B:E	nif_Azotobacter_vinelandii.5BVG.pdb:D:A:B:E	0.9312	0.9118	1.69	0.383	0.375	0.406	1956	1998	1846
#PDBchain1	PDBchain2	TM1	TM2	RMSD	ID1	ID2	IDali	L1	L2	Lali
5VQ3_003.colabfold.rechained.pdb:D:A:B:E	nif_Azotobacter_vinelandii.4TKV.pdb:A:D:E:B	0.9315	0.9121	1.67	0.384	0.376	0.407	1956	1998	1846
#PDBchain1	PDBchain2	TM1	TM2	RMSD	ID1	ID2	IDali	L1	L2	Lali
5VQ3_003.colabfold.rechained.pdb:D:A:B:E	nif_Azotobacter_vinelandii.4XPI.pdb:D:A:B:E	0.9316	0.9109	1.67	0.382	0.373	0.405	1956	2001	1846
#PDBchain1	PDBchain2	TM1	TM2	RMSD	ID1	ID2	IDali	L1	L2	Lali
5VQ3_003.colabfold.rechained.pdb:D:A:B:E	nif_Azotobacter_vinelandii.5VQ4.pdb:D:A:B:E	0.9317	0.9123	1.66	0.382	0.374	0.405	1956	1998	1846
#PDBchain1	PDBchain2	TM1	TM2	RMSD	ID1	ID2	IDali	L1	L2	Lali
5VQ3_003.colabfold.rechained.pdb:D:A:B:E	nif_Azotobacter_vinelandii.6CDK.pdb:A:D:E:B	0.9242	0.9144	1.59	0.382	0.378	0.409	1956	1977	1829
#PDBchain1	PDBchain2	TM1	TM2	RMSD	ID1	ID2	IDali	L1	L2	Lali
5VQ3_003.colabfold.rechained.pdb:D:A:B:E	nif_Azotobacter_vinelandii.6BBL.pdb:D:A:B:E	0.9323	0.9128	1.62	0.381	0.373	0.404	1956	1998	1846
#PDBchain1	PDBchain2	TM1	TM2	RMSD	ID1	ID2	IDali	L1	L2	Lali
5VQ3_003.colabfold.rechained.pdb:D:A:B:E	nif_Azotobacter_vinelandii.6O7N.pdb:D:A:B:E	0.9324	0.9125	1.61	0.381	0.373	0.404	1956	1999	1846
5VQ3_003.colabfold.rechained.pdb:D:A:B:E	nif_Azotobacter_vinelandii.6O7M.pdb:A:D:E:B	0.9321	0.9123	1.63	0.382	0.374	0.405	1956	1999	1846
#PDBchain1	PDBchain2	TM1	TM2	RMSD	ID1	ID2	IDali	L1	L2	Lali
5VQ3_003.colabfold.rechained.pdb:D:A:B:E	nif_Azotobacter_vinelandii.6O7L.pdb:A:D:E:B	0.9294	0.9141	1.62	0.382	0.376	0.406	1956	1989	1840
#PDBchain1	PDBchain2	TM1	TM2	RMSD	ID1	ID2	IDali	L1	L2	Lali
#PDBchain1	PDBchain2	TM1	TM2	RMSD	ID1	ID2	IDali	L1	L2	Lali
5VQ3_003.colabfold.rechained.pdb:D:A:B:E	nif_Azotobacter_vinelandii.6O7O.pdb:A:D:E:B	0.9324	0.9125	1.61	0.381	0.373	0.404	1956	1999	1846
#PDBchain1	PDBchain2	TM1	TM2	RMSD	ID1	ID2	IDali	L1	L2	Lali
5VQ3_003.colabfold.rechained.pdb:D:A:B:E	nif_Azotobacter_vinelandii.6O7P.pdb:D:A:B:E	0.9322	0.9133	1.62	0.382	0.375	0.405	1956	1997	1846
#PDBchain1	PDBchain2	TM1	TM2	RMSD	ID1	ID2	IDali	L1	L2	Lali
5VQ3_003.colabfold.rechained.pdb:D:A:B:E	nif_Azotobacter_vinelandii.6O7Q.pdb:D:A:B:E	0.9302	0.9139	1.67	0.381	0.375	0.405	1956	1991	1843
#PDBchain1	PDBchain2	TM1	TM2	RMSD	ID1	ID2	IDali	L1	L2	Lali
5VQ3_003.colabfold.rechained.pdb:D:A:B:E	nif_Azotobacter_vinelandii.6O7S.pdb:D:A:B:E	0.9324	0.9138	1.61	0.381	0.374	0.404	1956	1996	1846
#PDBchain1	PDBchain2	TM1	TM2	RMSD	ID1	ID2	IDali	L1	L2	Lali
5VQ3_003.colabfold.rechained.pdb:D:A:B:E	nif_Azotobacter_vinelandii.6O7R.pdb:A:D:E:B	0.9322	0.9128	1.62	0.381	0.373	0.404	1956	1998	1846
#PDBchain1	PDBchain2	TM1	TM2	RMSD	ID1	ID2	IDali	L1	L2	Lali
5VQ3_003.colabfold.rechained.pdb:D:A:B:E	nif_Azotobacter_vinelandii.6OP3.pdb:A:D:E:B	0.9312	0.9118	1.69	0.382	0.374	0.405	1956	1998	1846
#PDBchain1	PDBchain2	TM1	TM2	RMSD	ID1	ID2	IDali	L1	L2	Lali
5VQ3_003.colabfold.rechained.pdb:D:A:B:E	nif_Azotobacter_vinelandii.6OP2.pdb:A:D:E:B	0.9313	0.9119	1.69	0.383	0.375	0.406	1956	1998	1846
#PDBchain1	PDBchain2	TM1	TM2	RMSD	ID1	ID2	IDali	L1	L2	Lali
5VQ3_003.colabfold.rechained.pdb:D:A:B:E	nif_Azotobacter_vinelandii.6OP4.pdb:A:D:E:B	0.9317	0.9123	1.66	0.382	0.374	0.405	1956	1998	1846
#PDBchain1	PDBchain2	TM1	TM2	RMSD	ID1	ID2	IDali	L1	L2	Lali
5VQ3_003.colabfold.rechained.pdb:D:A:B:E	nif_Azotobacter_vinelandii.6OP1.pdb:D:A:B:E	0.9321	0.9127	1.63	0.382	0.374	0.405	1956	1998	1846
#PDBchain1	PDBchain2	TM1	TM2	RMSD	ID1	ID2	IDali	L1	L2	Lali
5VQ3_003.colabfold.rechained.pdb:D:A:B:E	nif_Azotobacter_vinelandii.6UG0.pdb:A:D:E:B	0.9314	0.9129	1.69	0.382	0.375	0.405	1956	1996	1846
#PDBchain1	PDBchain2	TM1	TM2	RMSD	ID1	ID2	IDali	L1	L2	Lali
5VQ3_003.colabfold.rechained.pdb:D:A:B:E	nif_Azotobacter_vinelandii.6VXT.pdb:D:A:B:E	0.9312	0.9122	1.70	0.382	0.375	0.405	1956	1997	1846
#PDBchain1	PDBchain2	TM1	TM2	RMSD	ID1	ID2	IDali	L1	L2	Lali
5VQ3_003.colabfold.rechained.pdb:D:A:B:E	nif_Azotobacter_vinelandii.8CRS.pdb:D:A:B:E	0.9327	0.9133	1.60	0.382	0.374	0.405	1956	1998	1846
5VQ3_003.colabfold.rechained.pdb:D:A:B:E	nif_Azotobacter_vinelandii.7JRF.pdb:A:D:E:B	0.9313	0.9119	1.69	0.382	0.374	0.405	1956	1998	1846
#PDBchain1	PDBchain2	TM1	TM2	RMSD	ID1	ID2	IDali	L1	L2	Lali
#PDBchain1	PDBchain2	TM1	TM2	RMSD	ID1	ID2	IDali	L1	L2	Lali
5VQ3_003.colabfold.rechained.pdb:D:A:B:E	nif_Azotobacter_vinelandii.8ENL.pdb:D:A:B:E	0.8873	0.9118	1.64	0.365	0.375	0.406	1956	1903	1757
#PDBchain1	PDBchain2	TM1	TM2	RMSD	ID1	ID2	IDali	L1	L2	Lali
5VQ3_003.colabfold.rechained.pdb:D:A:B:E	nif_Clostridium_pasteurianum.4WN9.pdb:A:D:E:B	0.9932	0.9963	0.84	0.996	0.999	0.999	1956	1950	1950
#PDBchain1	PDBchain2	TM1	TM2	RMSD	ID1	ID2	IDali	L1	L2	Lali
5VQ3_003.colabfold.rechained.pdb:D:A:B:E	nif_Azotobacter_vinelandii.8DBX.pdb:A:D:E:B	0.9315	0.9121	1.68	0.382	0.374	0.405	1956	1998	1846
#PDBchain1	PDBchain2	TM1	TM2	RMSD	ID1	ID2	IDali	L1	L2	Lali
5VQ3_003.colabfold.rechained.pdb:D:A:B:E	nif_Clostridium_pasteurianum.1MIO.pdb:D:A:B:E	0.9933	0.9893	0.95	0.996	0.992	0.998	1956	1964	1952
#PDBchain1	PDBchain2	TM1	TM2	RMSD	ID1	ID2	IDali	L1	L2	Lali
5VQ3_003.colabfold.rechained.pdb:D:A:B:E	nif_Azotobacter_vinelandii.8DBY.pdb:A:D:E:B	0.9324	0.9130	1.63	0.382	0.374	0.405	1956	1998	1846
#PDBchain1	PDBchain2	TM1	TM2	RMSD	ID1	ID2	IDali	L1	L2	Lali
5VQ3_003.colabfold.rechained.pdb:D:A:B:E	nif_Azotobacter_vinelandii.8ENM.pdb:A:D:E:B	0.9325	0.9126	1.62	0.382	0.374	0.405	1956	1999	1846
#PDBchain1	PDBchain2	TM1	TM2	RMSD	ID1	ID2	IDali	L1	L2	Lali
5VQ3_003.colabfold.rechained.pdb:D:A:B:E	nif_Clostridium_pasteurianum.5VPW.pdb:D:A:B:E	0.9817	0.9960	0.87	0.985	0.999	0.999	1956	1928	1928
#PDBchain1	PDBchain2	TM1	TM2	RMSD	ID1	ID2	IDali	L1	L2	Lali
5VQ3_003.colabfold.rechained.pdb:D:A:B:E	nif_Clostridium_pasteurianum.5VQ3.pdb:A:D:E:B	0.9940	0.9970	0.75	0.996	0.999	0.999	1956	1950	1950
#PDBchain1	PDBchain2	TM1	TM2	RMSD	ID1	ID2	IDali	L1	L2	Lali
5VQ3_003.colabfold.rechained.pdb:D:A:B:E	nif_Klebsiella_pneumoniae.1H1L.pdb:A:D:E:B	0.9316	0.9140	1.67	0.373	0.366	0.395	1956	1994	1846
#PDBchain1	PDBchain2	TM1	TM2	RMSD	ID1	ID2	IDali	L1	L2	Lali
5VQ3_003.colabfold.rechained.pdb:D:A:B:E	nif_Gluconacetobacter_diazotrophicus_PA1_5.5KOJ.pdb:D:A:B:E	0.9292	0.9175	1.72	0.382	0.378	0.406	1956	1981	1842
#PDBchain1	PDBchain2	TM1	TM2	RMSD	ID1	ID2	IDali	L1	L2	Lali
5VQ3_003.colabfold.rechained.pdb:D:A:B:E	nif_Gluconacetobacter_diazotrophicus_PA1_5.5KOH.pdb:D:A:B:E	0.9303	0.9168	1.70	0.383	0.378	0.407	1956	1985	1844
#PDBchain1	PDBchain2	TM1	TM2	RMSD	ID1	ID2	IDali	L1	L2	Lali
5VQ3_003.colabfold.rechained.pdb:D:A:B:E	nif_Klebsiella_pneumoniae.1QGU.pdb:A:D:E:B	0.9311	0.9135	1.69	0.373	0.366	0.395	1956	1994	1846
5VQ3_003.colabfold.rechained.pdb:D:A:B:E	nif_Klebsiella_pneumoniae.1QH8.pdb:A:D:E:B	0.9316	0.9140	1.66	0.373	0.366	0.395	1956	1994	1846
5VQ3_003.colabfold.rechained.pdb:D:A:B:E	nif_Klebsiella_pneumoniae.1QH1.pdb:A:D:E:B	0.9312	0.9136	1.69	0.373	0.366	0.395	1956	1994	1846
5VQ3_003.colabfold.rechained.pdb:D:A:B:E::	vnf_Azotobacter_vinelandii.5N6Y.pdb:D:A:B:E:C:F	0.8986	0.8393	2.36	0.309	0.288	0.334	1956	2097	1806
5VQ3_003.colabfold.rechained.pdb:D:A:B:E::	vnf_Azotobacter_vinelandii.6FEA.pdb:D:A:B:E:C:F	0.8992	0.8489	2.34	0.309	0.292	0.335	1956	2074	1806
5VQ3_003.colabfold.rechained.pdb:D:A:B:E::	vnf_Azotobacter_vinelandii.7ADR.pdb:D:A:B:E:C:F	0.8987	0.8378	2.36	0.309	0.287	0.334	1956	2101	1806
5VQ3_003.colabfold.rechained.pdb:D:A:B:E::	vnf_Azotobacter_vinelandii.7ADY.pdb:D:A:B:E:C:F	0.8986	0.8377	2.36	0.309	0.287	0.334	1956	2101	1806
5VQ3_003.colabfold.rechained.pdb:D:A:B:E::	vnf_Azotobacter_vinelandii.7AIZ.pdb:D:A:B:E:C:F	0.8986	0.8388	2.37	0.309	0.288	0.334	1956	2098	1806
#PDBchain1	PDBchain2	TM1	TM2	RMSD	ID1	ID2	IDali	L1	L2	Lali
#PDBchain1	PDBchain2	TM1	TM2	RMSD	ID1	ID2	IDali	L1	L2	Lali
#PDBchain1	PDBchain2	TM1	TM2	RMSD	ID1	ID2	IDali	L1	L2	Lali
#PDBchain1	PDBchain2	TM1	TM2	RMSD	ID1	ID2	IDali	L1	L2	Lali
#PDBchain1	PDBchain2	TM1	TM2	RMSD	ID1	ID2	IDali	L1	L2	Lali
#PDBchain1	PDBchain2	TM1	TM2	RMSD	ID1	ID2	IDali	L1	L2	Lali
#PDBchain1	PDBchain2	TM1	TM2	RMSD	ID1	ID2	IDali	L1	L2	Lali
#PDBchain1	PDBchain2	TM1	TM2	RMSD	ID1	ID2	IDali	L1	L2	Lali
5VQ3_004.colabfold.rechained.pdb:A:D:E:B	AK023.xtal.pdb:C:A:B:D	0.9320	0.9126	1.63	0.393	0.384	0.416	1956	1998	1846
5VQ3_004.colabfold.rechained.pdb:A:D:E:B	nif_Azotobacter_vinelandii.3U7Q.pdb:D:A:B:E	0.9304	0.9111	1.73	0.382	0.374	0.405	1956	1998	1846
#PDBchain1	PDBchain2	TM1	TM2	RMSD	ID1	ID2	IDali	L1	L2	Lali
#PDBchain1	PDBchain2	TM1	TM2	RMSD	ID1	ID2	IDali	L1	L2	Lali
5VQ3_004.colabfold.rechained.pdb:A:D:E:B	AK014.xtal.pdb:C:A:B:D	0.9305	0.9111	1.73	0.392	0.383	0.415	1956	1998	1846
5VQ3_004.colabfold.rechained.pdb:A:D:E:B	nif_Azotobacter_vinelandii.1FP4.pdb:A:D:E:B	0.9254	0.9147	1.60	0.381	0.377	0.407	1956	1979	1832
#PDBchain1	PDBchain2	TM1	TM2	RMSD	ID1	ID2	IDali	L1	L2	Lali
#PDBchain1	PDBchain2	TM1	TM2	RMSD	ID1	ID2	IDali	L1	L2	Lali
5VQ3_004.colabfold.rechained.pdb:A:D:E:B::	anf_Azotobacter_vinelandii.8BOQ.pdb:D:A:B:E:F:C	0.8989	0.8051	2.30	0.312	0.279	0.338	1956	2188	1804
#PDBchain1	PDBchain2	TM1	TM2	RMSD	ID1	ID2	IDali	L1	L2	Lali
5VQ3_004.colabfold.rechained.pdb:A:D:E:B	nif_Azotobacter_vinelandii.3MIN.pdb:A:D:E:B	0.9251	0.9144	1.62	0.382	0.378	0.408	1956	1979	1832
#PDBchain1	PDBchain2	TM1	TM2	RMSD	ID1	ID2	IDali	L1	L2	Lali
5VQ3_004.colabfold.rechained.pdb:A:D:E:B	AK013.xtal.pdb:A:C:D:B	0.9312	0.9118	1.69	0.389	0.381	0.412	1956	1998	1846
#PDBchain1	PDBchain2	TM1	TM2	RMSD	ID1	ID2	IDali	L1	L2	Lali
5VQ3_004.colabfold.rechained.pdb:A:D:E:B	nif_Azotobacter_vinelandii.2MIN.pdb:A:D:E:B	0.9251	0.9144	1.62	0.382	0.378	0.408	1956	1979	1832
#PDBchain1	PDBchain2	TM1	TM2	RMSD	ID1	ID2	IDali	L1	L2	Lali
5VQ3_004.colabfold.rechained.pdb:A:D:E:B	nif_Azotobacter_vinelandii.4WNA.pdb:D:A:B:E	0.9313	0.9119	1.67	0.382	0.374	0.405	1956	1998	1846
#PDBchain1	PDBchain2	TM1	TM2	RMSD	ID1	ID2	IDali	L1	L2	Lali
5VQ3_004.colabfold.rechained.pdb:A:D:E:B	nif_Azotobacter_vinelandii.4TKV.pdb:D:A:B:E	0.9309	0.9115	1.70	0.383	0.375	0.406	1956	1998	1846
#PDBchain1	PDBchain2	TM1	TM2	RMSD	ID1	ID2	IDali	L1	L2	Lali
5VQ3_004.colabfold.rechained.pdb:A:D:E:B	nif_Azotobacter_vinelandii.4ND8.pdb:D:A:B:E	0.9317	0.9123	1.65	0.383	0.375	0.406	1956	1998	1846
#PDBchain1	PDBchain2	TM1	TM2	RMSD	ID1	ID2	IDali	L1	L2	Lali
5VQ3_004.colabfold.rechained.pdb:A:D:E:B	nif_Azotobacter_vinelandii.4TKU.pdb:A:D:E:B	0.9306	0.9112	1.72	0.383	0.375	0.406	1956	1998	1846
#PDBchain1	PDBchain2	TM1	TM2	RMSD	ID1	ID2	IDali	L1	L2	Lali
5VQ3_004.colabfold.rechained.pdb:A:D:E:B	nif_Azotobacter_vinelandii.4XPI.pdb:A:D:E:B	0.9311	0.9103	1.69	0.381	0.373	0.404	1956	2001	1846
#PDBchain1	PDBchain2	TM1	TM2	RMSD	ID1	ID2	IDali	L1	L2	Lali
5VQ3_004.colabfold.rechained.pdb:A:D:E:B	nif_Azotobacter_vinelandii.5BVG.pdb:D:A:B:E	0.9306	0.9112	1.72	0.383	0.375	0.406	1956	1998	1846
#PDBchain1	PDBchain2	TM1	TM2	RMSD	ID1	ID2	IDali	L1	L2	Lali
5VQ3_004.colabfold.rechained.pdb:A:D:E:B	nif_Azotobacter_vinelandii.5BVH.pdb:D:A:B:E	0.9305	0.9112	1.72	0.383	0.375	0.406	1956	1998	1846
#PDBchain1	PDBchain2	TM1	TM2	RMSD	ID1	ID2	IDali	L1	L2	Lali
5VQ3_004.colabfold.rechained.pdb:A:D:E:B	nif_Azotobacter_vinelandii.5VQ4.pdb:D:A:B:E	0.9311	0.9117	1.68	0.382	0.374	0.405	1956	1998	1846
#PDBchain1	PDBchain2	TM1	TM2	RMSD	ID1	ID2	IDali	L1	L2	Lali
5VQ3_004.colabfold.rechained.pdb:A:D:E:B	nif_Azotobacter_vinelandii.6CDK.pdb:D:A:B:E	0.9236	0.9139	1.62	0.382	0.378	0.409	1956	1977	1829
#PDBchain1	PDBchain2	TM1	TM2	RMSD	ID1	ID2	IDali	L1	L2	Lali
5VQ3_004.colabfold.rechained.pdb:A:D:E:B	nif_Azotobacter_vinelandii.6BBL.pdb:D:A:B:E	0.9318	0.9124	1.64	0.381	0.373	0.404	1956	1998	1846
#PDBchain1	PDBchain2	TM1	TM2	RMSD	ID1	ID2	IDali	L1	L2	Lali
5VQ3_004.colabfold.rechained.pdb:A:D:E:B	nif_Azotobacter_vinelandii.6O7L.pdb:D:A:B:E	0.9289	0.9136	1.64	0.382	0.376	0.406	1956	1989	1840
#PDBchain1	PDBchain2	TM1	TM2	RMSD	ID1	ID2	IDali	L1	L2	Lali
5VQ3_004.colabfold.rechained.pdb:A:D:E:B	nif_Azotobacter_vinelandii.6O7M.pdb:D:A:B:E	0.9316	0.9117	1.65	0.382	0.374	0.405	1956	1999	1846
#PDBchain1	PDBchain2	TM1	TM2	RMSD	ID1	ID2	IDali	L1	L2	Lali
5VQ3_004.colabfold.rechained.pdb:A:D:E:B	nif_Azotobacter_vinelandii.6O7N.pdb:A:D:E:B	0.9319	0.9120	1.63	0.381	0.373	0.404	1956	1999	1846
#PDBchain1	PDBchain2	TM1	TM2	RMSD	ID1	ID2	IDali	L1	L2	Lali
5VQ3_004.colabfold.rechained.pdb:A:D:E:B	nif_Azotobacter_vinelandii.6O7O.pdb:D:A:B:E	0.9320	0.9121	1.63	0.381	0.373	0.404	1956	1999	1846
#PDBchain1	PDBchain2	TM1	TM2	RMSD	ID1	ID2	IDali	L1	L2	Lali
5VQ3_004.colabfold.rechained.pdb:A:D:E:B	nif_Azotobacter_vinelandii.6O7P.pdb:D:A:B:E	0.9317	0.9128	1.64	0.382	0.375	0.405	1956	1997	1846
#PDBchain1	PDBchain2	TM1	TM2	RMSD	ID1	ID2	IDali	L1	L2	Lali
5VQ3_004.colabfold.rechained.pdb:A:D:E:B	nif_Azotobacter_vinelandii.6O7Q.pdb:A:D:E:B	0.9296	0.9135	1.69	0.381	0.375	0.405	1956	1991	1843
#PDBchain1	PDBchain2	TM1	TM2	RMSD	ID1	ID2	IDali	L1	L2	Lali
5VQ3_004.colabfold.rechained.pdb:A:D:E:B	nif_Azotobacter_vinelandii.6O7R.pdb:A:D:E:B	0.9317	0.9123	1.64	0.381	0.373	0.404	1956	1998	1846
#PDBchain1	PDBchain2	TM1	TM2	RMSD	ID1	ID2	IDali	L1	L2	Lali
5VQ3_004.colabfold.rechained.pdb:A:D:E:B	nif_Azotobacter_vinelandii.6O7S.pdb:A:D:E:B	0.9320	0.9135	1.63	0.381	0.374	0.404	1956	1996	1846
#PDBchain1	PDBchain2	TM1	TM2	RMSD	ID1	ID2	IDali	L1	L2	Lali
5VQ3_004.colabfold.rechained.pdb:A:D:E:B	nif_Azotobacter_vinelandii.6OP1.pdb:A:D:E:B	0.9315	0.9121	1.66	0.382	0.374	0.405	1956	1998	1846
#PDBchain1	PDBchain2	TM1	TM2	RMSD	ID1	ID2	IDali	L1	L2	Lali
5VQ3_004.colabfold.rechained.pdb:A:D:E:B	nif_Azotobacter_vinelandii.6OP2.pdb:D:A:B:E	0.9306	0.9113	1.72	0.382	0.374	0.405	1956	1998	1846
#PDBchain1	PDBchain2	TM1	TM2	RMSD	ID1	ID2	IDali	L1	L2	Lali
5VQ3_004.colabfold.rechained.pdb:A:D:E:B	nif_Azotobacter_vinelandii.6OP3.pdb:D:A:B:E	0.9305	0.9112	1.72	0.382	0.374	0.405	1956	1998	1846
#PDBchain1	PDBchain2	TM1	TM2	RMSD	ID1	ID2	IDali	L1	L2	Lali
5VQ3_004.colabfold.rechained.pdb:A:D:E:B	nif_Azotobacter_vinelandii.6OP4.pdb:D:A:B:E	0.9312	0.9118	1.68	0.382	0.374	0.405	1956	1998	1846
#PDBchain1	PDBchain2	TM1	TM2	RMSD	ID1	ID2	IDali	L1	L2	Lali
5VQ3_004.colabfold.rechained.pdb:A:D:E:B	nif_Azotobacter_vinelandii.6UG0.pdb:D:A:B:E	0.9309	0.9124	1.70	0.382	0.375	0.405	1956	1996	1846
#PDBchain1	PDBchain2	TM1	TM2	RMSD	ID1	ID2	IDali	L1	L2	Lali
5VQ3_004.colabfold.rechained.pdb:A:D:E:B	nif_Azotobacter_vinelandii.6VXT.pdb:A:D:E:B	0.9306	0.9117	1.72	0.382	0.375	0.405	1956	1997	1846
#PDBchain1	PDBchain2	TM1	TM2	RMSD	ID1	ID2	IDali	L1	L2	Lali
5VQ3_004.colabfold.rechained.pdb:A:D:E:B	nif_Azotobacter_vinelandii.8ENL.pdb:A:D:E:B	0.8871	0.9116	1.64	0.365	0.375	0.406	1956	1903	1757
#PDBchain1	PDBchain2	TM1	TM2	RMSD	ID1	ID2	IDali	L1	L2	Lali
5VQ3_004.colabfold.rechained.pdb:A:D:E:B	nif_Azotobacter_vinelandii.7JRF.pdb:A:D:E:B	0.9306	0.9112	1.72	0.382	0.374	0.405	1956	1998	1846
#PDBchain1	PDBchain2	TM1	TM2	RMSD	ID1	ID2	IDali	L1	L2	Lali
5VQ3_004.colabfold.rechained.pdb:A:D:E:B	nif_Azotobacter_vinelandii.8CRS.pdb:A:D:E:B	0.9325	0.9131	1.60	0.382	0.374	0.405	1956	1998	1846
#PDBchain1	PDBchain2	TM1	TM2	RMSD	ID1	ID2	IDali	L1	L2	Lali
5VQ3_004.colabfold.rechained.pdb:A:D:E:B	nif_Azotobacter_vinelandii.8DBX.pdb:A:D:E:B	0.9315	0.9121	1.67	0.382	0.374	0.405	1956	1998	1846
#PDBchain1	PDBchain2	TM1	TM2	RMSD	ID1	ID2	IDali	L1	L2	Lali
5VQ3_004.colabfold.rechained.pdb:A:D:E:B	nif_Clostridium_pasteurianum.4WN9.pdb:D:A:B:E	0.9938	0.9969	0.77	0.996	0.999	0.999	1956	1950	1950
#PDBchain1	PDBchain2	TM1	TM2	RMSD	ID1	ID2	IDali	L1	L2	Lali
5VQ3_004.colabfold.rechained.pdb:A:D:E:B	nif_Azotobacter_vinelandii.8DBY.pdb:D:A:B:E	0.9323	0.9129	1.62	0.382	0.374	0.405	1956	1998	1846
#PDBchain1	PDBchain2	TM1	TM2	RMSD	ID1	ID2	IDali	L1	L2	Lali
5VQ3_004.colabfold.rechained.pdb:A:D:E:B	nif_Clostridium_pasteurianum.1MIO.pdb:A:D:E:B	0.9936	0.9895	0.92	0.996	0.992	0.998	1956	1964	1952
#PDBchain1	PDBchain2	TM1	TM2	RMSD	ID1	ID2	IDali	L1	L2	Lali
5VQ3_004.colabfold.rechained.pdb:A:D:E:B	nif_Azotobacter_vinelandii.8ENM.pdb:A:D:E:B	0.9323	0.9125	1.62	0.382	0.374	0.405	1956	1999	1846
#PDBchain1	PDBchain2	TM1	TM2	RMSD	ID1	ID2	IDali	L1	L2	Lali
5VQ3_004.colabfold.rechained.pdb:A:D:E:B	nif_Clostridium_pasteurianum.5VPW.pdb:A:D:E:B	0.9823	0.9965	0.81	0.985	0.999	0.999	1956	1928	1928
#PDBchain1	PDBchain2	TM1	TM2	RMSD	ID1	ID2	IDali	L1	L2	Lali
5VQ3_004.colabfold.rechained.pdb:A:D:E:B	nif_Clostridium_pasteurianum.5VQ3.pdb:D:A:B:E	0.9944	0.9974	0.69	0.996	0.999	0.999	1956	1950	1950
#PDBchain1	PDBchain2	TM1	TM2	RMSD	ID1	ID2	IDali	L1	L2	Lali
[truncated: 2,770 more rows]
